# Supplementary material for: Whole-genome sequencing analysis of the cardiometabolic proteome
Source: Nat Commun. 2020 Dec 10;11:6336. doi: 10.1038/s41467-020-20079-2 (PMC7729872; doi:10.1038/s41467-020-20079-2)
Supplement: Supplementary file 5 — Supplementary Data 2 [file 41467_2020_20079_MOESM5_ESM.xlsx]

## Sheet: Supplementary Data 2
Supplementary Data 2: Allele frequencies in MANOLIS compared to reference European populations. Alternate allele counts according to GRCh38 are compared to an absolute population alternate frequency. If gnomAD non-Finnish European counts are available for exomes, those are used for comparison. If they are not, gnomAD non-Finnish European genomes are used. If the variant is not present in gnomAD, …
chr	ps	MANOLIS AF	rs	MANOLIS REF	MANOLIS ALT	MANOLIS AN	MANOLIS AC	gnomADgREF	gnomADgALT	gnomADgAC	gnomADgAN	gnomADeREF	gnomADeALT	gnomADeAC	gnomADeAN	TOPMedAF	reference frequency	one-sided Chi2 proportion test P	AF ratio	log10ratio	abslog10ratio	signlog10
1	147538197	0.016	rs3753428	A	C	2914	46	A	C	2300	64558					0.0475679	0.0356269	5.07e-09	0.449099	-0.347658	0.347658	FALSE
1	147654322	0.026	rs140566115	G	A	2914	76	G	A	1126	64558	G	A	1319	121410	0.0104883	0.010864	2.35e-15	2.39322	0.378983	0.378983	TRUE
1	147657671	0.642	rs12145385	A	G	2914	1868	A	G	45672	64500					0.76017	0.708093	1e-15	0.906661	-0.0425553	0.0425553	FALSE
16	66312789	0.006	rs139361072	C	T	2914	18	C	T	10	64542					0.00169629	0.000154938	2.42e-142	38.7252	1.58799	1.58799	TRUE
9	114069709	0.025	rs147941577	A	G	2914	72	A	G	240	64576	A	G	254	121412	0.00229358	0.00209205	3.07e-155	11.95	1.07737	1.07737	TRUE
15	89785074	0.053	rs1042499	T	C	2914	152	T	C	3995	64552					0.0501641	0.0618881	0.0161556	0.856384	-0.0673312	0.0673312	FALSE
17	30254025	0.259	rs17767256	T	G	2914	753	T	G	21437	64538					0.333875	0.332161	1.68e-17	0.779743	-0.108049	0.108049	FALSE
16	87893616	0.177	rs55870502	T	C	2914	518	T	C	12238	64532					0.224277	0.189642	0.0534553	0.933336	-0.0299621	0.0299621	FALSE
17	36002489	0.044	rs854626	A	C	2914	125	A	C	5064	64502					0.2227	0.0785092	5.68e-13	0.560444	-0.251468	0.251468	FALSE
17	35283223	0.009	rs961393125	G	T	2914	28	G	T	6	64572					5.57e-05	9.29e-05	0	96.858	1.98614	1.98614	TRUE
17	35980421	0.066	rs112689088	T	C	2914	192	T	C	5984	64576	T	C	236	6106	0.148979	0.0386505	1.73e-14	1.70761	0.232389	0.232389	TRUE
7	75810953	0.409	rs28453160	A	T	2910	1192	A	T	32023	64270					0.50837	0.498257	6.85e-22	0.820861	-0.0857304	0.0857304	FALSE
7	75852294	0.86	rs6969965	T	C	2914	2503	T	C	58487	64554					0.92557	0.906017	2.09e-18	0.94921	-0.0226377	0.0226377	FALSE
7	75867907	0.908	rs7793676	T	C	2914	2649	T	C	55128	64534					0.867426	0.854247	3.16e-17	1.06292	0.0265022	0.0265022	TRUE
6	109613205	0.364	rs6914498	G	A	2914	1065	G	A	21651	64222					0.289572	0.337127	0.00064618	1.07971	0.0333072	0.0333072	TRUE
6	47480600	0.285	rs9367279	A	G	2914	834	A	G	17462	64520					0.234359	0.270645	0.0307658	1.05304	0.0224452	0.0224452	TRUE
11	437335	0.012	rs373359555	G	A	2914	35	G	A	40	64546					0.00172815	0.000619713	3.99e-131	19.3638	1.28699	1.28699	TRUE
11	582927	0.031	rs185053145	G	A	2914	92	G	A	1875	64390					0.019591	0.0291194	0.232018	1.06458	0.0271788	0.0271788	TRUE
1	203186754	0.862	rs4950928	G	C	2914	2512	G	C	50957	64530					0.770786	0.789664	5.64e-22	1.0916	0.0380651	0.0380651	TRUE
1	203215638	0.31	rs872583	T	C	2914	906	T	C	12772	64534					0.187795	0.197911	4.67e-53	1.56636	0.194891	0.194891	TRUE
11	123196278	0.483	rs4488207	G	T	2914	1410	G	T	35423	64460					0.4454	0.549535	5.99e-13	0.878926	-0.0560479	0.0560479	FALSE
18	591690	0.306	rs12957470	G	C	2914	891	G	C	19670	64506					0.235578	0.304933	0.469121	1.0035	0.00151718	0.00151718	TRUE
18	609954	0.731	rs505171	A	G	2914	2130	A	G	46744	64536					0.722453	0.724309	0.217104	1.00924	0.00399355	0.00399355	TRUE
22	19963748	0.397	rs4680	G	A	2914	1159	G	A	33464	64494	G	A	56093	121358	0.424264	0.462211	1.67e-12	0.858915	-0.0660498	0.0660498	FALSE
11	1776566	0.197	rs72850971	A	C	2914	570	A	C	5453	64476					0.0685286	0.0845741	6.58e-103	2.32932	0.367229	0.367229	TRUE
15	78900882	0.123	rs200245563	T	G	2912	362	T	G	7995	64414					0.113301	0.124119	0.498532	0.990985	-0.00393309	0.00393309	FALSE
15	78937302	0.112	rs62013199	A	G	2914	324	A	G	6202	64534	A	G	13754	121412	0.13255	0.113284	0.371522	0.988668	-0.00494938	0.00494938	FALSE
15	78944951	0.11	rs2289702	C	T	2914	321	C	T	6730	64524	C	T	3759	59698	0.0742466	0.0629669	7.38e-26	1.74695	0.24228	0.24228	TRUE
15	78946064	0.472	rs4778724	C	T	2266	1071	C	T	8580	12116					0.410718	0.708155	2.49e-134	0.666521	-0.176186	0.176186	FALSE
15	79122785	0.901	rs2870113	T	C	2914	2626	T	C	58440	64584					0.862855	0.904868	0.258031	0.995725	-0.00186048	0.00186048	FALSE
15	79837108	0.01	rs142283210	T	G	2914	31	T	G	666	64574					0.00528001	0.0103137	0.467431	0.96958	-0.0134165	0.0134165	FALSE
7	50546948	0.981	rs2329370	A	T	2914	2857	A	T	63497	64592					0.940152	0.983047	0.154134	0.997917	-0.000905468	0.000905468	FALSE
14	100709875	0.715	rs12881545	G	C	2914	2086	G	C	42979	64480					0.427768	0.666548	9.22e-09	1.07269	0.0304748	0.0304748	TRUE
9	137109777	0.796	rs6560658	C	G	2914	2323	C	G	48381	64492					0.813623	0.750186	2.62e-09	1.06107	0.0257441	0.0257441	TRUE
17	79656893	0.45	rs1476360750	G	GA	2912	1312	G	GA	24873	52542						0.473393	0.00713649	0.950585	-0.0220091	0.0220091	FALSE
17	79683660	0.717	rs4889908	T	C	2914	2088	T	C	45467	64546					0.606126	0.704412	0.0786066	1.01787	0.00769219	0.00769219	TRUE
17	79733220	0.241	rs9916601	C	T	2914	703	C	T	19788	64530					0.362624	0.306648	1.12e-14	0.785917	-0.104623	0.104623	FALSE
14	73976343	0.034	rs140111715	G	A	2914	102	G	A	6	64570	G	A	6	121412	5.57e-05	4.94e-05	0	688.001	2.83759	2.83759	TRUE
14	74001940	0.075	rs73301485	T	C	2914	223	T	C	3744	64558					0.0751147	0.0579944	1.11e-05	1.29323	0.111675	0.111675	TRUE
1	157802090	0.572	rs4971154	C	T	2914	1667	C	T	33552	64508	C	T	59158	121412	0.395547	0.48725	3.08e-20	1.17394	0.0696442	0.0696442	TRUE
14	54893672	0.002	rs1053361963	T	C	2914	7	T	C	4	64578					3.98e-05	6.19e-05	2.39e-50	32.289	1.50905	1.50905	TRUE
14	55204767	0.085	rs112034739	A	C	2914	251	A	C	5212	64502					0.0529832	0.0808037	0.153349	1.05193	0.0219877	0.0219877	TRUE
17	27643697	0.246	rs4794974	C	A	2914	722	C	A	15970	64510					0.225718	0.247559	0.498039	0.993704	-0.00274277	0.00274277	FALSE
6	38682852	0.394	rs4746	T	G	2914	1147	T	G	28727	64516	T	G	43910	121412	0.380423	0.361661	0.000177858	1.08942	0.0371944	0.0371944	TRUE
19	54061858	0.452	rs589157	T	G	2914	1320	T	G	28320	64362					0.355815	0.440011	0.081918	1.02725	0.0116747	0.0116747	TRUE
19	54095964	0.127	rs61742142	C	T	2914	371	C	T	2756	64536	C	T	5321	118912	0.0576102	0.0447474	5.79e-103	2.83816	0.453036	0.453036	TRUE
7	76294901	0.277	rs2908203					G	T	16008	64506					0.263427	0.248163		1.1162	0.0477428	0.0477428	TRUE
7	77224731	0.007	rs79142324	G	A	2914	22	G	A	3	64576					0.00648254	4.65e-05	0	150.677	2.17805	2.17805	TRUE
9	38381794	0.601	rs7873652	A	G	2914	1748	A	G	39787	64494					0.542439	0.61691	0.0304718	0.97421	-0.0113474	0.0113474	FALSE
9	38408195	0.75	rs4878810	T	C	2914	2185	T	C	44651	63814					0.700131	0.699705	2.02e-09	1.07188	0.030146	0.030146	TRUE
9	38426964	0.299	rs2381871	C	T	2914	867	C	T	18795	64522					0.242243	0.291296	0.235712	1.02645	0.0113367	0.0113367	TRUE
1	161509955	0.328	rs1801274	A	G	2914	953	A	G	32796	64534	A	G	58150	121412	0.505431	0.478948	1.02e-60	0.684835	-0.164414	0.164414	FALSE
15	81308110	0.059	rs4778639	T	G	2914	172	T	G	4871	64568					0.0700975	0.0754398	0.000450069	0.78208	-0.106749	0.106749	FALSE
22	17105693	0.515	rs2241047	C	G	2914	1500	C	G	32274	64242					0.513292	0.502382	0.0938348	1.02512	0.0107735	0.0107735	TRUE
22	17111130	0.006	rs141573482	A	G	2914	17	A	G	317	64554					0.0033448	0.00491062	0.280793	1.22184	0.0870151	0.0870151	TRUE
2	102212357	0.584	rs1922291	A	G	2914	1705	A	G	39276	64522					0.637185	0.608723	0.00475437	0.959386	-0.0180066	0.0180066	FALSE
2	102691650	0.248	rs2215944	G	T	2914	726	G	T	16730	64542					0.362943	0.259211	0.111374	0.956749	-0.0192018	0.0192018	FALSE
2	102007764	0.311	rs3218848	G	A	2914	906	G	A	25932	64528					0.451007	0.401872	7.93e-24	0.773878	-0.111327	0.111327	FALSE
19	4255443	0.368	rs55873430	G	A	2914	1070	G	A	18877	64428					0.380599	0.292994	8.17e-19	1.256	0.0989895	0.0989895	TRUE
10	6021356	0.111	rs7093069	C	T	2914	323	C	T	11757	64344					0.184936	0.182721	6.45e-24	0.607484	-0.216465	0.216465	FALSE
10	6053965	0.118	rs12722497					C	A	6206	64568					0.0667367	0.0961157		1.22769	0.0890876	0.0890876	TRUE
1	154453788	0.384	rs4129267	C	T	2914	1123	C	T	25272	64450					0.330522	0.392118	0.233944	0.979297	-0.00908547	0.00908547	FALSE
1	154457969	0.445	rs1371979439					T	TTTC	37250	55384						0.672577		0.661634	-0.179382	0.179382	FALSE
1	155015671	0.003	rs200251994	G	A	2914	9	G	A	13	64568	G	A	17	121412	0.000135385	0.000140019	4.38e-37	21.4256	1.33093	1.33093	TRUE
5	157045138	0.489	rs6555820	C	A	2914	1426	C	A	30699	64468					0.495572	0.47619	0.0799872	1.0269	0.0115288	0.0115288	TRUE
19	51018620	0.131	rs7255834	T	C	2914	383	T	C	4705	64458					0.116081	0.0729933	5.81e-34	1.79469	0.253988	0.253988	TRUE
19	51019947	0.592	rs2569454	T	C	2914	1722	T	C	36251	64388					0.68222	0.563009	0.0012591	1.05149	0.0218067	0.0218067	TRUE
3	66384219	0.316	rs2306272	T	C	2914	928	T	C	18175	64504	T	C	38028	121412	0.273167	0.313215	0.27731	1.00889	0.00384521	0.00384521	TRUE
6	149773410	0.029	rs11961451	G	A	2914	86	G	A	505	64514					0.101857	0.00782776	5.89e-40	3.70476	0.568761	0.568761	TRUE
2	118627799	0.011	rs184649094	G	T	2914	34	G	T	39	64574					0.000278733	0.000603958	7e-127	18.2132	1.26039	1.26039	TRUE
2	118928310	0.225	rs55681170	A	G	2914	655	A	G	6121	64522					0.0798293	0.0948669	1.53e-126	2.37174	0.375068	0.375068	TRUE
18	32224900	0.44	rs654488	T	A	2914	1279	T	A	30144	64508					0.537239	0.467291	0.00113852	0.941598	-0.0261346	0.0261346	FALSE
11	102858254	0.124	rs72983513	T	C	2914	363	T	C	8297	64396					0.0815176	0.128843	0.254389	0.962409	-0.0166405	0.0166405	FALSE
11	102845590	0.544	rs645419	A	G	2914	1583	A	G	31658	64496					0.565423	0.490852	8.59e-09	1.10828	0.0446482	0.0446482	TRUE
16	16205085	0.073	rs62030355	C	T	2914	214	C	T	4094	64550					0.0397952	0.0634237	0.014623	1.15099	0.0610713	0.0610713	TRUE
16	16254430	0.259	rs3891245	T	G	2870	742	T	G	14958	63458					0.313336	0.235715	0.00212828	1.09878	0.0409126	0.0409126	TRUE
22	38830584	0.041	rs117773903	C	T	2914	118	C	T	1355	64556					0.0366176	0.0209895	1.67e-13	1.95335	0.290781	0.290781	TRUE
4	87922658	0.568	rs2126651	C	T	2914	1659	C	T	36686	64126					0.481564	0.572092	0.38832	0.992847	-0.00311787	0.00311787	FALSE
1	55061806	0.848	rs631220	A	G	2914	2470	A	G	53660	64560					0.827719	0.831165	0.00943102	1.02025	0.00870871	0.00870871	TRUE
7	623399	0.006	rs149525923	C	A	2914	18	C	A	13	64576					0.0270292	0.000201313	2.21e-108	29.8043	1.47428	1.47428	TRUE
9	5516197	0.4	rs62556120	A	G	2914	1164	A	G	25076	64454					0.38067	0.389053	0.128749	1.02814	0.0120516	0.0120516	TRUE
7	100373690	0.641	rs2405442	T	C	2914	1868	T	C	44539	64492	T	C	80899	121410	0.711383	0.666329	0.0020192	0.961987	-0.0168307	0.0168307	FALSE
7	95328877	0.02	rs577750230	T	C	2914	57	T	C	5	64542					0.00010353	7.75e-05	0	258.168	2.4119	2.4119	TRUE
7	95354042	0.494	rs10953142	C	T	2912	1436	C	T	37544	64374					0.71488	0.583217	3.74e-23	0.847026	-0.0721031	0.0721031	FALSE
7	95394695	0.004	rs147006695	G	A	2914	13	G	A	200	64570					0.00179186	0.00309741	0.123395	1.2914	0.111061	0.111061	TRUE
7	95396432	0.03	rs149867961	T	C	2914	89	T	C	1843	64434					0.0186512	0.0286029	0.283502	1.04884	0.020711	0.020711	TRUE
12	108623488	0.027	rs7300972	T	C	2914	78	T	C	1075	64576	T	C	6038	121412	0.0946579	0.0497315	7.58e-09	0.542916	-0.265268	0.265268	FALSE
10	79946568	0.346	rs721917	A	G	2914	1012	A	G	27446	64534	A	G	56954	121412	0.431017	0.469097	7.72e-40	0.737587	-0.132187	0.132187	FALSE
10	79947615	0.075	rs7074156	G	A	2914	218	G	A	5058	64546					0.118223	0.0783627	0.248598	0.957088	-0.0190482	0.0190482	FALSE
10	87390493	0.065	rs186044494	A	T	2914	192	A	T	996	55690					0.0880638	0.0178847	7.72e-85	3.63439	0.560431	0.560431	TRUE
4	17525059	0.245	rs10020773	A	C	2914	712	A	C	15624	64542					0.272522	0.242075	0.396066	1.01208	0.00521627	0.00521627	TRUE
7	150340838	0.274	rs55974958	C	T	2914	796	C	T	17047	64392					0.355138	0.264738	0.156255	1.03499	0.0149345	0.0149345	TRUE
22	20185296	0.152	rs10212004	C	T	2914	445	C	T	10040	64542					0.233292	0.155558	0.345163	0.97713	-0.0100477	0.0100477	FALSE
1	169557863	0.04	rs9332575	T	C	2914	118	T	C	6987	64538					0.0711089	0.108262	3.8e-32	0.369475	-0.432415	0.432415	FALSE
1	169593666	0.167	rs6128	C	T	2914	487	C	T	10307	64518					0.300467	0.159754	0.144424	1.04536	0.0192651	0.0192651	TRUE
14	94499100	0.023	rs77822037	G	T	2914	67	G	T	884	64546					0.0419613	0.0136957	1.13e-05	1.67936	0.225145	0.225145	TRUE
14	94502621	0.423	rs7159117	C	T	2914	1235	C	T	20933	64508					0.409619	0.324502	1.46e-30	1.30353	0.115122	0.115122	TRUE
14	94521214	0.3	rs61978271	T	A	2914	875	T	A	14558	64542					0.168283	0.225559	3.05e-22	1.33003	0.123862	0.123862	TRUE
18	63987229	0.52	rs3826616	A	G	2914	1510	A	G	37009	64498	A	G	70777	121412	0.537446	0.582949	7.68e-13	0.892016	-0.0496272	0.0496272	FALSE
20	1620521	0.222	rs3761268	C	T	2914	646	C	T	13733	64518					0.185764	0.212855	0.126671	1.04296	0.0182685	0.0182685	TRUE
20	1914518	0.308	rs111862284	T	C	2914	895	T	C	23924	64060					0.419749	0.373462	7.77e-14	0.824715	-0.0836961	0.0836961	FALSE
1	160750284	0.095	rs11581248	C	T	2914	278	C	T	8459	64540	C	T	10700	121412	0.0820193	0.0881297	0.0881805	1.07796	0.0326014	0.0326014	TRUE
11	14030801	0.515	rs61884835	T	C	2914	1506	T	C	32899	64512					0.476435	0.509967	0.235461	1.00987	0.00426504	0.00426504	TRUE
7	76408093	0.139	rs75224131	C	T	2914	405	C	T	3972	64542					0.0837236	0.0615413	8.75e-68	2.25865	0.353848	0.353848	TRUE
2	102309902	0.372	rs12470864	G	A	2914	1084	G	A	24444	64252					0.302115	0.38044	0.17889	0.977816	-0.00974268	0.00974268	FALSE
2	102340831	0.055	rs13029918	A	G	2914	156	A	G	1627	64568	A	G	1813	121402	0.0168116	0.0149339	6.98e-66	3.68291	0.566191	0.566191	TRUE
7	56078132	0.023	rs35384521	G	A	2914	68	G	A	1364	64564	G	A	1768	121412	0.012551	0.014562	5.3e-05	1.57945	0.198507	0.198507	TRUE
2	187421490	0.527	rs3771073	C	G	2914	1537	C	G	27303	64510					0.365953	0.423237	3.02e-30	1.24517	0.0952273	0.0952273	TRUE
6	41199359	0.376	rs11759347	C	A	2914	1092	C	A	15203	64546					0.203722	0.235537	2.64e-70	1.59635	0.203128	0.203128	TRUE
8	23210773	0.551	rs13255997	A	G	2914	1607	A	G	33670	64518					0.363229	0.52187	0.000734238	1.05582	0.0235894	0.0235894	TRUE
8	23225458	0.583	rs13278062	G	T	2914	1700	G	T	31587	61692					0.409858	0.512011	7.36e-15	1.13865	0.056389	0.056389	TRUE
8	23111816	0.006	rs779159813	T	G	2914	16					T	G	3	121412		2.47e-05	0	242.824	2.38529	2.38529	TRUE
18	62354041	0.211	rs80067526	A	G	2914	612	A	G	11889	64554					0.120198	0.184171	0.000174494	1.14567	0.0590603	0.0590603	TRUE
18	62387624	0.767	rs884205	A	C	2914	2238	A	C	48265	64554					0.819524	0.747669	0.00607895	1.02586	0.0110862	0.0110862	TRUE
3	196073940	0.585	rs3817672	C	T	2914	1711	C	T	35593	64502	C	T	54070	121412	0.404394	0.445343	1.03e-53	1.31359	0.118461	0.118461	TRUE
19	11580994	0.143	rs79525531	G	A	2914	411	G	A	8007	64536					0.0889399	0.12407	0.00296896	1.15257	0.0616683	0.0616683	TRUE
15	41553891	0.519	rs8028439	G	C	2914	1513	G	C	33606	64528					0.413171	0.520797	0.439535	0.996549	-0.00150126	0.00150126	FALSE
1	168542087	0.203	rs4301615	G	C	2914	592	G	C	10178	57410	G	C	3170	113008	0.223019	0.0280511	0	7.23679	0.859546	0.859546	TRUE
4	186239096	0.475	rs12509937	C	T	2888	1375	C	T	24659	52684					0.598632	0.468055	0.198027	1.01484	0.00639689	0.00639689	TRUE
4	186272704	0.131	rs4253408	G	A	2914	382	G	A	5282	64560					0.0523302	0.0818154	2e-22	1.60117	0.204436	0.204436	TRUE
5	177409531	0.838	rs1801020	A	G	2914	2448	A	G	48391	64512	A	G	79314	121410	0.648836	0.653274	9.21e-100	1.28277	0.108149	0.108149	TRUE
4	186248013	0.484	rs1973612	C	T	2914	1415	C	T	32978	64514					0.556854	0.511176	0.00302708	0.946837	-0.023725	0.023725	FALSE
10	119250744	0.095	rs10886430	A	G	2914	279	A	G	8208	64544					0.0863198	0.127169	2.05e-07	0.747037	-0.126658	0.126658	FALSE
2	134208991	0.05	rs62165726	C	A	2914	146	C	A	2562	64542					0.0298324	0.0396951	0.00232608	1.2596	0.100233	0.100233	TRUE
9	133253728	0.086	rs10793962	A	T	2914	249	A	T	5143	64574					0.103235	0.0796451	0.130696	1.07979	0.0333396	0.0333396	TRUE
9	133278724	0.716	rs579459	C	T	2914	2089	C	T	50346	64542					0.804393	0.78005	1.11e-16	0.91789	-0.0372095	0.0372095	FALSE
9	133257567	0.079	rs75179845	T	C	2914	229	T	C	4855	64508	T	C	12136	121084	0.060963	0.100228	5.68e-05	0.788203	-0.103362	0.103362	FALSE
1	159205564	0.502	rs12075	G	A	2914	1463	G	A	37359	64522	G	A	63517	121412	0.64123	0.523153	0.0118727	0.959567	-0.0179246	0.0179246	FALSE
13	103085397	0.075	rs144846334	G	A	2914	220	G	A	786	64560					0.00908671	0.0121747	1.89e-212	6.16031	0.789602	0.789602	TRUE
9	133271182	0.654	rs879055593	T	C	2912	1909	T	C	47237	64112					0.771526	0.736789	1.51e-23	0.887636	-0.0517652	0.0517652	FALSE
1	109279521	0.788	rs1277930	G	A	2914	2301	G	A	49804	64488					0.628831	0.772299	0.0135623	1.02033	0.0087409	0.0087409	TRUE
4	186257633	0.479	rs1399750283	C	CTTT	2914	1400	C	CTTT	32783	64330						0.509607	0.000870894	0.939941	-0.0268996	0.0268996	FALSE
3	98698056	0.571	rs10935473	G	T	2914	1663	G	T	28933	64502					0.362306	0.44856	2.66e-40	1.27296	0.104816	0.104816	TRUE
2	32264782	0.654	rs385076	T	C	2914	1900	T	C	41180	64532					0.638467	0.638133	0.0616282	1.02486	0.0106665	0.0106665	TRUE
19	44909976	0.079	rs1065853	G	T	2914	229	G	T	5162	64380					0.0854119	0.0801802	0.388685	0.985281	-0.00643994	0.00643994	FALSE
4	186236880	0.484	rs3733402	G	A	2914	1413	G	A	32961	64488	G	A	65105	121412	0.599444	0.536232	1.53e-08	0.902594	-0.0445074	0.0445074	FALSE
1	159205564	0.502	rs12075	G	A	2914	1463	G	A	37359	64522	G	A	63517	121412	0.64123	0.523153	0.0118727	0.959567	-0.0179246	0.0179246	FALSE
4	186235986	0.476	rs4241819	C	T	2912	1389	C	T	32087	63730					0.525683	0.503483	0.00225093	0.945413	-0.0243782	0.0243782	FALSE
4	186257633	0.479	rs1399750283	C	CTTT	2914	1400	C	CTTT	32783	64330						0.509607	0.000870894	0.939941	-0.0268996	0.0268996	FALSE
11	57392301	0.755	rs10642232	T	TCA	2914	2205	T	TCA	46787	64464						0.725785	0.0001	1.04025	0.017139	0.017139	TRUE
3	98698056	0.571	rs10935473	G	T	2914	1663	G	T	28933	64502					0.362306	0.44856	2.66e-40	1.27296	0.104816	0.104816	TRUE
4	186236880	0.484	rs3733402	G	A	2914	1413	G	A	32961	64488	G	A	65105	121412	0.599444	0.536232	1.53e-08	0.902594	-0.0445074	0.0445074	FALSE
19	48703346	0.393	rs281377	C	T	2914	1136	C	T	29302	64464	C	T	58861	121284	0.428206	0.485315	3.77e-25	0.809783	-0.0916316	0.0916316	FALSE
16	66577847	0.008	rs183455943	G	A	2914	23	G	A	211	64570					0.00216616	0.00326777	1.26e-05	2.44815	0.388838	0.388838	TRUE
19	43648948	0.129	rs4760	A	G	2914	378	A	G	10246	64534	A	G	14866	121412	0.0983849	0.122443	0.12101	1.05355	0.0226572	0.0226572	TRUE
4	186240347	0.484	rs35984397	G	A	2914	1413	G	A	32859	64374					0.569054	0.510439	0.00307864	0.948203	-0.0230985	0.0230985	FALSE
19	43670289	0.05	rs4251805	C	T	2914	144	C	T	2319	64570					0.0438806	0.0359145	5.5e-05	1.39219	0.1437	0.1437	TRUE
9	133269582	0.565	rs951754141	A	G	2914	1650	A	G	42147	64446					0.619608	0.653989	1.41e-23	0.863928	-0.0635223	0.0635223	FALSE
4	186248013	0.484	rs1973612	C	T	2914	1415	C	T	32978	64514					0.556854	0.511176	0.00302708	0.946837	-0.023725	0.023725	FALSE
