# Supplementary material for: Whole-genome sequencing analysis of the cardiometabolic proteome
Source: Nat Commun. 2020 Dec 10;11:6336. doi: 10.1038/s41467-020-20079-2 (PMC7729872; doi:10.1038/s41467-020-20079-2)
Supplement: Supplementary file 7 — Supplementary Data 4 [file 41467_2020_20079_MOESM7_ESM.xlsx]

## Sheet: Supplementary Data 4
Supplementary Data 4: 2-Sample MR results. Exposures are reported according to their OLINK panel name and OLINK protein name separated by a dot. The test is Wald ratio for single SNP instruments and Inverse-variance weighted for multi-SNV instruments (one-sided). The FDR-corrected p-value is displayed in the pBH column, which is filtered for significant results (pBH<0.05). Outcome names are as gi…
outcome	exposure	method	nsnp	b	se	pval	pBH
Non-cancer illness code, self-reported: iron deficiency anaemia || id:UKB-b:10098	CVDII.AMBP	Wald ratio	1	-0.00103425	0.00110964	0.351307	0.847674
Non-cancer illness code, self-reported: high cholesterol || id:UKB-b:10912	CVDII.AMBP	Wald ratio	1	-0.0068129	0.00486408	0.161317	0.700963
Non-cancer illness code, self-reported: atrial fibrillation || id:UKB-b:11550	CVDII.AMBP	Wald ratio	1	0.000234972	0.00129515	0.856034	0.991178
Non-cancer illness code, self-reported: deep venous thrombosis (dvt) || id:UKB-b:12040	CVDII.AMBP	Wald ratio	1	-0.000885836	0.00208758	0.67132	0.948419
Non-cancer illness code, self-reported: osteoporosis || id:UKB-b:12141	CVDII.AMBP	Wald ratio	1	-0.000337664	0.00188254	0.85765	0.991835
Non-cancer illness code, self-reported: diabetes || id:UKB-b:12948	CVDII.AMBP	Wald ratio	1	-0.00252969	0.00288947	0.381308	0.866978
Non-cancer illness code, self-reported: varicose veins || id:UKB-b:13038	CVDII.AMBP	Wald ratio	1	0.000654722	0.000889951	0.461923	0.898688
Non-cancer illness code, self-reported: pancreatitis || id:UKB-b:131	CVDII.AMBP	Wald ratio	1	7.84879e-05	0.000694904	0.910072	1
Non-cancer illness code, self-reported: thyroid problem (not cancer) || id:UKB-b:13532	CVDII.AMBP	Wald ratio	1	-0.000664762	0.000761681	0.382796	0.867254
Non-cancer illness code, self-reported: type 2 diabetes || id:UKB-b:13806	CVDII.AMBP	Wald ratio	1	0.00126928	0.00119163	0.286804	0.80609
Non-cancer illness code, self-reported: hypertension || id:UKB-b:14057	CVDII.AMBP	Wald ratio	1	0.00218256	0.00644084	0.734713	0.964146
Non-cancer illness code, self-reported: bone disorder || id:UKB-b:14356	CVDII.AMBP	Wald ratio	1	0.000729437	0.000709569	0.30395	0.815734
Non-cancer illness code, self-reported: osteoarthritis || id:UKB-b:14486	CVDII.AMBP	Wald ratio	1	-0.00039865	0.00410873	0.922706	1
Non-cancer illness code, self-reported: transient ischaemic attack (tia) || id:UKB-b:15749	CVDII.AMBP	Wald ratio	1	0.000998479	0.000902672	0.268667	0.793446
Non-cancer illness code, self-reported: heart attack/myocardial infarction || id:UKB-b:15829	CVDII.AMBP	Wald ratio	1	1.79397e-05	0.00222062	0.993554	1
Non-cancer illness code, self-reported: pulmonary embolism +/- dvt || id:UKB-b:16048	CVDII.AMBP	Wald ratio	1	-0.00108488	0.00135088	0.42192	0.881759
Non-cancer illness code, self-reported: heart valve problem/heart murmur || id:UKB-b:18578	CVDII.AMBP	Wald ratio	1	-0.00199104	0.00122916	0.105269	0.626926
Non-cancer illness code, self-reported: osteopenia || id:UKB-b:19381	CVDII.AMBP	Wald ratio	1	7.75234e-05	0.00074086	0.916662	1
Non-cancer illness code, self-reported: hypothyroidism/myxoedema || id:UKB-b:19732	CVDII.AMBP	Wald ratio	1	0.00554977	0.00317836	0.080791	0.584942
Non-cancer illness code, self-reported: hyperthyroidism/thyrotoxicosis || id:UKB-b:20289	CVDII.AMBP	Wald ratio	1	-0.000139566	0.00129961	0.914479	1
Non-cancer illness code, self-reported: heart arrhythmia || id:UKB-b:3703	CVDII.AMBP	Wald ratio	1	0.0013613	0.00110343	0.217315	0.748002
Non-cancer illness code, self-reported: stroke || id:UKB-b:6358	CVDII.AMBP	Wald ratio	1	1.56896e-05	0.00170315	0.99265	1
Non-cancer illness code, self-reported: other renal/kidney problem || id:UKB-b:6633	CVDII.AMBP	Wald ratio	1	-0.00106933	0.000965078	0.267851	0.792811
Non-cancer illness code, self-reported: essential hypertension || id:UKB-b:7582	CVDII.AMBP	Wald ratio	1	0.000593002	0.00100172	0.553862	0.92476
Non-cancer illness code, self-reported: heart/cardiac problem || id:UKB-b:8315	CVDII.AMBP	Wald ratio	1	-0.00187085	0.000844165	0.0266771	0.401144
Non-cancer illness code, self-reported: angina || id:UKB-b:8650	CVDII.AMBP	Wald ratio	1	-0.00300206	0.00261327	0.250649	0.778698
Non-cancer illness code, self-reported: pernicious anaemia || id:UKB-b:8720	CVDII.AMBP	Wald ratio	1	0.000210361	0.000819652	0.797451	0.976881
Non-cancer illness code, self-reported: iron deficiency anaemia || id:UKB-b:10098	CVDII.CA5A	Wald ratio	1	-0.000141917	0.000267501	0.595746	0.933318
Non-cancer illness code, self-reported: high cholesterol || id:UKB-b:10912	CVDII.CA5A	Wald ratio	1	0.000238679	0.00117267	0.838717	0.986194
Non-cancer illness code, self-reported: atrial fibrillation || id:UKB-b:11550	CVDII.CA5A	Wald ratio	1	-5.28852e-05	0.000312223	0.865496	0.994311
Non-cancer illness code, self-reported: deep venous thrombosis (dvt) || id:UKB-b:12040	CVDII.CA5A	Wald ratio	1	-0.000785307	0.000503262	0.118657	0.651911
Non-cancer illness code, self-reported: osteoporosis || id:UKB-b:12141	CVDII.CA5A	Wald ratio	1	-2.75661e-05	0.000453806	0.951563	1
Non-cancer illness code, self-reported: diabetes || id:UKB-b:12948	CVDII.CA5A	Wald ratio	1	0.000145899	0.00069664	0.834111	0.985882
Non-cancer illness code, self-reported: varicose veins || id:UKB-b:13038	CVDII.CA5A	Wald ratio	1	-1.09423e-05	0.000214541	0.959323	1
Non-cancer illness code, self-reported: pancreatitis || id:UKB-b:131	CVDII.CA5A	Wald ratio	1	0.000142546	0.000167519	0.39481	0.87035
Non-cancer illness code, self-reported: thyroid problem (not cancer) || id:UKB-b:13532	CVDII.CA5A	Wald ratio	1	-0.000104738	0.000183618	0.5684	0.927769
Non-cancer illness code, self-reported: type 2 diabetes || id:UKB-b:13806	CVDII.CA5A	Wald ratio	1	-0.000196786	0.000287269	0.493329	0.9112
Non-cancer illness code, self-reported: hypertension || id:UKB-b:14057	CVDII.CA5A	Wald ratio	1	0.000561296	0.00155296	0.717773	0.960459
Non-cancer illness code, self-reported: bone disorder || id:UKB-b:14356	CVDII.CA5A	Wald ratio	1	0.00025947	0.000171054	0.129295	0.668599
Non-cancer illness code, self-reported: osteoarthritis || id:UKB-b:14486	CVDII.CA5A	Wald ratio	1	-0.0019463	0.000990464	0.0494097	0.493395
Non-cancer illness code, self-reported: transient ischaemic attack (tia) || id:UKB-b:15749	CVDII.CA5A	Wald ratio	1	-0.000101929	0.000217605	0.639488	0.942739
Non-cancer illness code, self-reported: heart attack/myocardial infarction || id:UKB-b:15829	CVDII.CA5A	Wald ratio	1	0.000115108	0.00053534	0.829753	0.98495
Non-cancer illness code, self-reported: pulmonary embolism +/- dvt || id:UKB-b:16048	CVDII.CA5A	Wald ratio	1	5.6905e-05	0.000325658	0.861285	0.993085
Non-cancer illness code, self-reported: heart valve problem/heart murmur || id:UKB-b:18578	CVDII.CA5A	Wald ratio	1	-1.86249e-05	0.000296312	0.949881	1
Non-cancer illness code, self-reported: osteopenia || id:UKB-b:19381	CVDII.CA5A	Wald ratio	1	-0.000288136	0.0001786	0.106679	0.627786
Non-cancer illness code, self-reported: hypothyroidism/myxoedema || id:UKB-b:19732	CVDII.CA5A	Wald ratio	1	0.00037904	0.000766304	0.620858	0.938003
Non-cancer illness code, self-reported: hyperthyroidism/thyrotoxicosis || id:UKB-b:20289	CVDII.CA5A	Wald ratio	1	0.000393401	0.000313291	0.209224	0.741486
Non-cancer illness code, self-reported: heart arrhythmia || id:UKB-b:3703	CVDII.CA5A	Wald ratio	1	-0.000302973	0.000266002	0.254708	0.782265
Non-cancer illness code, self-reported: stroke || id:UKB-b:6358	CVDII.CA5A	Wald ratio	1	-0.0011463	0.000410576	0.0052393	0.206138
Non-cancer illness code, self-reported: other renal/kidney problem || id:UKB-b:6633	CVDII.CA5A	Wald ratio	1	-0.000161996	0.000232649	0.486236	0.908563
Non-cancer illness code, self-reported: essential hypertension || id:UKB-b:7582	CVDII.CA5A	Wald ratio	1	-0.000101609	0.000241482	0.673921	0.949094
Non-cancer illness code, self-reported: heart/cardiac problem || id:UKB-b:8315	CVDII.CA5A	Wald ratio	1	-0.000104559	0.000203501	0.60739	0.935218
Non-cancer illness code, self-reported: angina || id:UKB-b:8650	CVDII.CA5A	Wald ratio	1	-0.00091055	0.00063002	0.148382	0.689583
Non-cancer illness code, self-reported: pernicious anaemia || id:UKB-b:8720	CVDII.CA5A	Wald ratio	1	3.98842e-05	0.000197593	0.840034	0.986513
Non-cancer illness code, self-reported: iron deficiency anaemia || id:UKB-b:10098	CVDII.CCL17	Wald ratio	1	0.000658237	0.00048025	0.170495	0.709509
Non-cancer illness code, self-reported: high cholesterol || id:UKB-b:10912	CVDII.CCL17	Wald ratio	1	-0.00329178	0.00210515	0.117894	0.650657
Non-cancer illness code, self-reported: atrial fibrillation || id:UKB-b:11550	CVDII.CCL17	Wald ratio	1	-0.000586407	0.000560541	0.295494	0.808694
SUMMIT.T1D-T2D_ckddkd.euro.formatted.txt.2	CVDII.CA5A	Wald ratio	1	-0.281271	0.0709482	7.35626e-05	0.0118481
Non-cancer illness code, self-reported: osteoporosis || id:UKB-b:12141	CVDII.CCL17	Wald ratio	1	-0.00020388	0.000814754	0.802405	0.97861
Non-cancer illness code, self-reported: diabetes || id:UKB-b:12948	CVDII.CCL17	Wald ratio	1	-0.000658708	0.00125031	0.598309	0.93352
Non-cancer illness code, self-reported: varicose veins || id:UKB-b:13038	CVDII.CCL17	Wald ratio	1	6.45223e-05	0.00038517	0.866964	0.994636
Non-cancer illness code, self-reported: pancreatitis || id:UKB-b:131	CVDII.CCL17	Wald ratio	1	0.000101977	0.000300751	0.734554	0.964146
Non-cancer illness code, self-reported: thyroid problem (not cancer) || id:UKB-b:13532	CVDII.CCL17	Wald ratio	1	0.000234085	0.000329656	0.477649	0.904368
Non-cancer illness code, self-reported: type 2 diabetes || id:UKB-b:13806	CVDII.CCL17	Wald ratio	1	0.000700394	0.000515737	0.17445	0.714469
Non-cancer illness code, self-reported: hypertension || id:UKB-b:14057	CVDII.CCL17	Wald ratio	1	0.00482211	0.00278637	0.0835223	0.588056
Non-cancer illness code, self-reported: bone disorder || id:UKB-b:14356	CVDII.CCL17	Wald ratio	1	0.000215412	0.0003071	0.48303	0.907233
Non-cancer illness code, self-reported: osteoarthritis || id:UKB-b:14486	CVDII.CCL17	Wald ratio	1	-0.00186471	0.00177826	0.294355	0.808694
Non-cancer illness code, self-reported: transient ischaemic attack (tia) || id:UKB-b:15749	CVDII.CCL17	Wald ratio	1	-0.000843911	0.000390675	0.0307623	0.422964
Non-cancer illness code, self-reported: heart attack/myocardial infarction || id:UKB-b:15829	CVDII.CCL17	Wald ratio	1	-0.0031862	0.000961094	0.000915855	0.0671983
Non-cancer illness code, self-reported: pulmonary embolism +/- dvt || id:UKB-b:16048	CVDII.CCL17	Wald ratio	1	-0.00180874	0.000584657	0.0019769	0.114513
Non-cancer illness code, self-reported: heart valve problem/heart murmur || id:UKB-b:18578	CVDII.CCL17	Wald ratio	1	0.000666943	0.000531979	0.20995	0.741486
Non-cancer illness code, self-reported: osteopenia || id:UKB-b:19381	CVDII.CCL17	Wald ratio	1	-9.44009e-05	0.000320644	0.768444	0.971301
Non-cancer illness code, self-reported: hypothyroidism/myxoedema || id:UKB-b:19732	CVDII.CCL17	Wald ratio	1	-0.00135915	0.00137557	0.32312	0.82847
Non-cancer illness code, self-reported: hyperthyroidism/thyrotoxicosis || id:UKB-b:20289	CVDII.CCL17	Wald ratio	1	-0.000340184	0.000562466	0.545307	0.923478
Non-cancer illness code, self-reported: heart arrhythmia || id:UKB-b:3703	CVDII.CCL17	Wald ratio	1	-9.15217e-05	0.000477564	0.848022	0.98826
SUMMIT.SUMMIT_T1D_CKD_DKD_2016.formatted.txt.2	CVDII.CA5A	Wald ratio	1	-0.303025	0.0878097	0.000558675	0.0490296
Non-cancer illness code, self-reported: other renal/kidney problem || id:UKB-b:6633	CVDII.CCL17	Wald ratio	1	-0.000211081	0.000417679	0.613302	0.936397
Non-cancer illness code, self-reported: essential hypertension || id:UKB-b:7582	CVDII.CCL17	Wald ratio	1	-0.000453895	0.000433535	0.295118	0.808694
Non-cancer illness code, self-reported: heart/cardiac problem || id:UKB-b:8315	CVDII.CCL17	Wald ratio	1	-0.000871807	0.000365352	0.017023	0.336118
Non-cancer illness code, self-reported: angina || id:UKB-b:8650	CVDII.CCL17	Wald ratio	1	-0.000930852	0.00113107	0.410519	0.875883
Non-cancer illness code, self-reported: pernicious anaemia || id:UKB-b:8720	CVDII.CCL17	Wald ratio	1	0.000459974	0.000354746	0.194759	0.729329
Non-cancer illness code, self-reported: iron deficiency anaemia || id:UKB-b:10098	CVDII.CXCL1	Wald ratio	1	-0.000277003	0.000379248	0.465145	0.899571
Non-cancer illness code, self-reported: high cholesterol || id:UKB-b:10912	CVDII.CXCL1	Wald ratio	1	-0.000306517	0.00166154	0.853639	0.990599
Non-cancer illness code, self-reported: atrial fibrillation || id:UKB-b:11550	CVDII.CXCL1	Wald ratio	1	0.000506782	0.000442643	0.25225	0.77951
Non-cancer illness code, self-reported: deep venous thrombosis (dvt) || id:UKB-b:12040	CVDII.CXCL1	Wald ratio	1	-8.17259e-05	0.00071347	0.908804	1
Non-cancer illness code, self-reported: osteoporosis || id:UKB-b:12141	CVDII.CXCL1	Wald ratio	1	0.000532386	0.000643364	0.407951	0.874717
Non-cancer illness code, self-reported: diabetes || id:UKB-b:12948	CVDII.CXCL1	Wald ratio	1	0.00185951	0.000987339	0.0596526	0.522482
Non-cancer illness code, self-reported: varicose veins || id:UKB-b:13038	CVDII.CXCL1	Wald ratio	1	-3.48413e-05	0.000304154	0.9088	1
Non-cancer illness code, self-reported: pancreatitis || id:UKB-b:131	CVDII.CXCL1	Wald ratio	1	-2.88254e-05	0.000237501	0.903398	1
Non-cancer illness code, self-reported: thyroid problem (not cancer) || id:UKB-b:13532	CVDII.CXCL1	Wald ratio	1	0.000165944	0.000260328	0.523837	0.917081
Non-cancer illness code, self-reported: type 2 diabetes || id:UKB-b:13806	CVDII.CXCL1	Wald ratio	1	-0.000265844	0.000407264	0.513913	0.915031
Non-cancer illness code, self-reported: hypertension || id:UKB-b:14057	CVDII.CXCL1	Wald ratio	1	-0.000352022	0.00219863	0.872795	0.996111
Non-cancer illness code, self-reported: bone disorder || id:UKB-b:14356	CVDII.CXCL1	Wald ratio	1	3.24973e-05	0.000242516	0.893402	1
Non-cancer illness code, self-reported: osteoarthritis || id:UKB-b:14486	CVDII.CXCL1	Wald ratio	1	-0.00277158	0.00140405	0.0483826	0.491152
Non-cancer illness code, self-reported: transient ischaemic attack (tia) || id:UKB-b:15749	CVDII.CXCL1	Wald ratio	1	0.000243812	0.000308511	0.42936	0.883769
Non-cancer illness code, self-reported: heart attack/myocardial infarction || id:UKB-b:15829	CVDII.CXCL1	Wald ratio	1	-0.00103237	0.000758927	0.173734	0.714352
Non-cancer illness code, self-reported: pulmonary embolism +/- dvt || id:UKB-b:16048	CVDII.CXCL1	Wald ratio	1	-3.18509e-05	0.000461689	0.944999	1
Non-cancer illness code, self-reported: heart valve problem/heart murmur || id:UKB-b:18578	CVDII.CXCL1	Wald ratio	1	6.95852e-06	0.0004201	0.986784	1
Non-cancer illness code, self-reported: osteopenia || id:UKB-b:19381	CVDII.CXCL1	Wald ratio	1	-1.06251e-05	0.000253209	0.966529	1
Non-cancer illness code, self-reported: hypothyroidism/myxoedema || id:UKB-b:19732	CVDII.CXCL1	Wald ratio	1	-0.00126868	0.00108561	0.242553	0.771374
Non-cancer illness code, self-reported: hyperthyroidism/thyrotoxicosis || id:UKB-b:20289	CVDII.CXCL1	Wald ratio	1	-0.000435527	0.000444167	0.326816	0.832555
Non-cancer illness code, self-reported: heart arrhythmia || id:UKB-b:3703	CVDII.CXCL1	Wald ratio	1	0.000203859	0.00037713	0.588815	0.932102
Non-cancer illness code, self-reported: stroke || id:UKB-b:6358	CVDII.CXCL1	Wald ratio	1	0.00100765	0.00058209	0.0834355	0.588056
Non-cancer illness code, self-reported: other renal/kidney problem || id:UKB-b:6633	CVDII.CXCL1	Wald ratio	1	0.000187007	0.00032984	0.570739	0.928395
Non-cancer illness code, self-reported: essential hypertension || id:UKB-b:7582	CVDII.CXCL1	Wald ratio	1	0.000528288	0.000342364	0.122816	0.659095
Non-cancer illness code, self-reported: heart/cardiac problem || id:UKB-b:8315	CVDII.CXCL1	Wald ratio	1	-1.01901e-05	0.000288518	0.971826	1
Non-cancer illness code, self-reported: angina || id:UKB-b:8650	CVDII.CXCL1	Wald ratio	1	-0.000164763	0.000893112	0.853636	0.990599
Non-cancer illness code, self-reported: pernicious anaemia || id:UKB-b:8720	CVDII.CXCL1	Wald ratio	1	0.000205206	0.000280137	0.46385	0.899042
Non-cancer illness code, self-reported: iron deficiency anaemia || id:UKB-b:10098	CVDII.GAL9	Wald ratio	1	4.53753e-05	0.0003472	0.896021	1
Non-cancer illness code, self-reported: high cholesterol || id:UKB-b:10912	CVDII.GAL9	Wald ratio	1	-0.00103122	0.00152205	0.498076	0.91166
Non-cancer illness code, self-reported: atrial fibrillation || id:UKB-b:11550	CVDII.GAL9	Wald ratio	1	-0.000391607	0.000405249	0.333875	0.835411
Non-cancer illness code, self-reported: deep venous thrombosis (dvt) || id:UKB-b:12040	CVDII.GAL9	Wald ratio	1	-0.00066506	0.000653209	0.30861	0.819037
Non-cancer illness code, self-reported: osteoporosis || id:UKB-b:12141	CVDII.GAL9	Wald ratio	1	0.000182578	0.000589027	0.756587	0.969531
Non-cancer illness code, self-reported: diabetes || id:UKB-b:12948	CVDII.GAL9	Wald ratio	1	-8.21522e-06	0.000904208	0.992751	1
Non-cancer illness code, self-reported: varicose veins || id:UKB-b:13038	CVDII.GAL9	Wald ratio	1	-1.19124e-05	0.000278461	0.965877	1
Non-cancer illness code, self-reported: pancreatitis || id:UKB-b:131	CVDII.GAL9	Wald ratio	1	-2.75352e-05	0.000217429	0.899225	1
Non-cancer illness code, self-reported: thyroid problem (not cancer) || id:UKB-b:13532	CVDII.GAL9	Wald ratio	1	2.28517e-05	0.000238326	0.923612	1
Non-cancer illness code, self-reported: type 2 diabetes || id:UKB-b:13806	CVDII.GAL9	Wald ratio	1	2.06194e-05	0.000372855	0.955898	1
Non-cancer illness code, self-reported: hypertension || id:UKB-b:14057	CVDII.GAL9	Wald ratio	1	0.00162091	0.0020155	0.421269	0.881505
Non-cancer illness code, self-reported: bone disorder || id:UKB-b:14356	CVDII.GAL9	Wald ratio	1	1.81525e-05	0.000222019	0.934837	1
Non-cancer illness code, self-reported: osteoarthritis || id:UKB-b:14486	CVDII.GAL9	Wald ratio	1	-0.000227676	0.00128562	0.859434	0.992701
Non-cancer illness code, self-reported: transient ischaemic attack (tia) || id:UKB-b:15749	CVDII.GAL9	Wald ratio	1	-0.000552373	0.000282441	0.0504991	0.496236
Non-cancer illness code, self-reported: heart attack/myocardial infarction || id:UKB-b:15829	CVDII.GAL9	Wald ratio	1	-0.00117744	0.00069485	0.0901647	0.600751
Non-cancer illness code, self-reported: pulmonary embolism +/- dvt || id:UKB-b:16048	CVDII.GAL9	Wald ratio	1	-0.000440368	0.000422687	0.29749	0.809777
Non-cancer illness code, self-reported: heart valve problem/heart murmur || id:UKB-b:18578	CVDII.GAL9	Wald ratio	1	-0.000120827	0.000384597	0.753395	0.967594
Non-cancer illness code, self-reported: osteopenia || id:UKB-b:19381	CVDII.GAL9	Wald ratio	1	-0.00025685	0.00023181	0.267852	0.792811
Non-cancer illness code, self-reported: hypothyroidism/myxoedema || id:UKB-b:19732	CVDII.GAL9	Wald ratio	1	-0.00220249	0.000994679	0.0268103	0.401144
Non-cancer illness code, self-reported: hyperthyroidism/thyrotoxicosis || id:UKB-b:20289	CVDII.GAL9	Wald ratio	1	-0.000134569	0.000406648	0.740703	0.965474
Non-cancer illness code, self-reported: heart arrhythmia || id:UKB-b:3703	CVDII.GAL9	Wald ratio	1	-0.000161149	0.000345257	0.640677	0.942739
Non-cancer illness code, self-reported: stroke || id:UKB-b:6358	CVDII.GAL9	Wald ratio	1	4.53545e-05	0.000532901	0.932175	1
Non-cancer illness code, self-reported: other renal/kidney problem || id:UKB-b:6633	CVDII.GAL9	Wald ratio	1	0.0004821	0.000301964	0.110366	0.635953
Non-cancer illness code, self-reported: essential hypertension || id:UKB-b:7582	CVDII.GAL9	Wald ratio	1	-0.000408437	0.000313428	0.192531	0.727064
Non-cancer illness code, self-reported: heart/cardiac problem || id:UKB-b:8315	CVDII.GAL9	Wald ratio	1	1.08765e-05	0.000264134	0.967154	1
Non-cancer illness code, self-reported: angina || id:UKB-b:8650	CVDII.GAL9	Wald ratio	1	-0.000780664	0.000817714	0.339734	0.838222
Non-cancer illness code, self-reported: pernicious anaemia || id:UKB-b:8720	CVDII.GAL9	Wald ratio	1	-6.79547e-05	0.000256466	0.791036	0.975824
Non-cancer illness code, self-reported: iron deficiency anaemia || id:UKB-b:10098	CVDII.GLO1	Wald ratio	1	-0.000643459	0.000503982	0.201691	0.733278
Non-cancer illness code, self-reported: high cholesterol || id:UKB-b:10912	CVDII.GLO1	Wald ratio	1	0.00236571	0.00220847	0.284079	0.804542
Non-cancer illness code, self-reported: atrial fibrillation || id:UKB-b:11550	CVDII.GLO1	Wald ratio	1	-0.000236605	0.000588237	0.687517	0.952236
Non-cancer illness code, self-reported: deep venous thrombosis (dvt) || id:UKB-b:12040	CVDII.GLO1	Wald ratio	1	-0.000628629	0.000948153	0.507328	0.915031
Non-cancer illness code, self-reported: osteoporosis || id:UKB-b:12141	CVDII.GLO1	Wald ratio	1	-0.000504752	0.000854969	0.554939	0.925038
Non-cancer illness code, self-reported: diabetes || id:UKB-b:12948	CVDII.GLO1	Wald ratio	1	0.00086311	0.00131201	0.510633	0.915031
Non-cancer illness code, self-reported: varicose veins || id:UKB-b:13038	CVDII.GLO1	Wald ratio	1	0.000220835	0.000404207	0.584831	0.931147
Non-cancer illness code, self-reported: pancreatitis || id:UKB-b:131	CVDII.GLO1	Wald ratio	1	0.000279611	0.000315614	0.375657	0.86323
Non-cancer illness code, self-reported: thyroid problem (not cancer) || id:UKB-b:13532	CVDII.GLO1	Wald ratio	1	-4.86399e-05	0.000345944	0.888186	1
Non-cancer illness code, self-reported: type 2 diabetes || id:UKB-b:13806	CVDII.GLO1	Wald ratio	1	0.000529337	0.000541219	0.328052	0.833831
Non-cancer illness code, self-reported: hypertension || id:UKB-b:14057	CVDII.GLO1	Wald ratio	1	0.00621951	0.00292324	0.0333694	0.436779
Non-cancer illness code, self-reported: bone disorder || id:UKB-b:14356	CVDII.GLO1	Wald ratio	1	-0.000520201	0.000322275	0.106495	0.627786
Non-cancer illness code, self-reported: osteoarthritis || id:UKB-b:14486	CVDII.GLO1	Wald ratio	1	0.00362497	0.00186601	0.052061	0.499665
Non-cancer illness code, self-reported: transient ischaemic attack (tia) || id:UKB-b:15749	CVDII.GLO1	Wald ratio	1	0.000474245	0.000409978	0.247372	0.775282
Non-cancer illness code, self-reported: heart attack/myocardial infarction || id:UKB-b:15829	CVDII.GLO1	Wald ratio	1	0.000286529	0.00100847	0.776317	0.973549
Non-cancer illness code, self-reported: pulmonary embolism +/- dvt || id:UKB-b:16048	CVDII.GLO1	Wald ratio	1	-0.000356871	0.000613553	0.560805	0.92679
Non-cancer illness code, self-reported: heart valve problem/heart murmur || id:UKB-b:18578	CVDII.GLO1	Wald ratio	1	-0.000782751	0.00055827	0.160885	0.699971
Non-cancer illness code, self-reported: osteopenia || id:UKB-b:19381	CVDII.GLO1	Wald ratio	1	-0.000197617	0.000336484	0.557002	0.925258
Non-cancer illness code, self-reported: hypothyroidism/myxoedema || id:UKB-b:19732	CVDII.GLO1	Wald ratio	1	0.000622408	0.00144133	0.665867	0.947587
Non-cancer illness code, self-reported: hyperthyroidism/thyrotoxicosis || id:UKB-b:20289	CVDII.GLO1	Wald ratio	1	0.000346271	0.000590012	0.557278	0.925258
Non-cancer illness code, self-reported: heart arrhythmia || id:UKB-b:3703	CVDII.GLO1	Wald ratio	1	-0.000753056	0.000501158	0.132934	0.676291
Non-cancer illness code, self-reported: stroke || id:UKB-b:6358	CVDII.GLO1	Wald ratio	1	0.000427722	0.00077355	0.580308	0.928804
Non-cancer illness code, self-reported: other renal/kidney problem || id:UKB-b:6633	CVDII.GLO1	Wald ratio	1	-0.000462052	0.000438319	0.291817	0.80848
Non-cancer illness code, self-reported: essential hypertension || id:UKB-b:7582	CVDII.GLO1	Wald ratio	1	-0.000758516	0.000454962	0.0954731	0.609529
Non-cancer illness code, self-reported: heart/cardiac problem || id:UKB-b:8315	CVDII.GLO1	Wald ratio	1	0.000132973	0.000383409	0.728728	0.96259
Non-cancer illness code, self-reported: angina || id:UKB-b:8650	CVDII.GLO1	Wald ratio	1	-0.000739266	0.00118681	0.533347	0.920371
Non-cancer illness code, self-reported: pernicious anaemia || id:UKB-b:8720	CVDII.GLO1	Wald ratio	1	0.000269541	0.000372274	0.469042	0.900764
Non-cancer illness code, self-reported: iron deficiency anaemia || id:UKB-b:10098	CVDII.HOSCAR	Inverse variance weighted	3	0.000244023	0.000325041	0.452806	0.894037
Non-cancer illness code, self-reported: high cholesterol || id:UKB-b:10912	CVDII.HOSCAR	Inverse variance weighted	3	0.000568183	0.00107671	0.597705	0.933424
Non-cancer illness code, self-reported: atrial fibrillation || id:UKB-b:11550	CVDII.HOSCAR	Inverse variance weighted	3	-6.70422e-05	0.000286822	0.815185	0.982199
Non-cancer illness code, self-reported: deep venous thrombosis (dvt) || id:UKB-b:12040	CVDII.HOSCAR	Inverse variance weighted	3	0.000814838	0.000462319	0.0779843	0.578943
Non-cancer illness code, self-reported: osteoporosis || id:UKB-b:12141	CVDII.HOSCAR	Inverse variance weighted	3	7.66537e-05	0.000608169	0.8997	1
Non-cancer illness code, self-reported: diabetes || id:UKB-b:12948	CVDII.HOSCAR	Inverse variance weighted	3	7.42834e-06	0.000653612	0.990932	1
Non-cancer illness code, self-reported: varicose veins || id:UKB-b:13038	CVDII.HOSCAR	Inverse variance weighted	3	0.000314492	0.000197086	0.110554	0.635954
Non-cancer illness code, self-reported: pancreatitis || id:UKB-b:131	CVDII.HOSCAR	Inverse variance weighted	3	-0.000261992	0.000153889	0.0886669	0.599321
Non-cancer illness code, self-reported: thyroid problem (not cancer) || id:UKB-b:13532	CVDII.HOSCAR	Inverse variance weighted	3	-6.50879e-05	0.00016868	0.699596	0.954697
Non-cancer illness code, self-reported: type 2 diabetes || id:UKB-b:13806	CVDII.HOSCAR	Inverse variance weighted	3	0.000270223	0.000263896	0.305847	0.817059
Non-cancer illness code, self-reported: hypertension || id:UKB-b:14057	CVDII.HOSCAR	Inverse variance weighted	3	-8.43387e-05	0.00185495	0.963735	1
Non-cancer illness code, self-reported: bone disorder || id:UKB-b:14356	CVDII.HOSCAR	Inverse variance weighted	3	-1.33042e-05	0.000157137	0.932527	1
Non-cancer illness code, self-reported: osteoarthritis || id:UKB-b:14486	CVDII.HOSCAR	Inverse variance weighted	3	0.00041714	0.000909904	0.646634	0.944388
Non-cancer illness code, self-reported: transient ischaemic attack (tia) || id:UKB-b:15749	CVDII.HOSCAR	Inverse variance weighted	3	1.28285e-05	0.000199901	0.948831	1
Non-cancer illness code, self-reported: heart attack/myocardial infarction || id:UKB-b:15829	CVDII.HOSCAR	Inverse variance weighted	3	4.31527e-05	0.00049178	0.930077	1
Non-cancer illness code, self-reported: pulmonary embolism +/- dvt || id:UKB-b:16048	CVDII.HOSCAR	Inverse variance weighted	3	0.00101376	0.000299165	0.000702437	0.0576216
Non-cancer illness code, self-reported: heart valve problem/heart murmur || id:UKB-b:18578	CVDII.HOSCAR	Inverse variance weighted	3	0.000225368	0.000337785	0.504647	0.915031
Non-cancer illness code, self-reported: osteopenia || id:UKB-b:19381	CVDII.HOSCAR	Inverse variance weighted	3	4.61647e-05	0.000237876	0.84612	0.987757
Non-cancer illness code, self-reported: hypothyroidism/myxoedema || id:UKB-b:19732	CVDII.HOSCAR	Inverse variance weighted	3	-8.24066e-05	0.000886899	0.925971	1
Non-cancer illness code, self-reported: hyperthyroidism/thyrotoxicosis || id:UKB-b:20289	CVDII.HOSCAR	Inverse variance weighted	3	0.000287193	0.000287807	0.318345	0.825381
Non-cancer illness code, self-reported: heart arrhythmia || id:UKB-b:3703	CVDII.HOSCAR	Inverse variance weighted	3	-0.000143703	0.00024436	0.55648	0.925258
Non-cancer illness code, self-reported: stroke || id:UKB-b:6358	CVDII.HOSCAR	Inverse variance weighted	3	-0.000173559	0.000377171	0.645401	0.944166
Non-cancer illness code, self-reported: other renal/kidney problem || id:UKB-b:6633	CVDII.HOSCAR	Inverse variance weighted	3	0.000238664	0.000304765	0.433562	0.88461
Non-cancer illness code, self-reported: essential hypertension || id:UKB-b:7582	CVDII.HOSCAR	Inverse variance weighted	3	0.000393017	0.000331984	0.236474	0.767909
Non-cancer illness code, self-reported: heart/cardiac problem || id:UKB-b:8315	CVDII.HOSCAR	Inverse variance weighted	3	-6.67106e-05	0.000278355	0.810594	0.980945
Non-cancer illness code, self-reported: angina || id:UKB-b:8650	CVDII.HOSCAR	Inverse variance weighted	3	-0.000114266	0.000578752	0.843486	0.987542
Non-cancer illness code, self-reported: pernicious anaemia || id:UKB-b:8720	CVDII.HOSCAR	Inverse variance weighted	3	1.72814e-05	0.000181517	0.924152	1
Non-cancer illness code, self-reported: iron deficiency anaemia || id:UKB-b:10098	CVDII.HSP27	Wald ratio	1	0.000249278	0.000419929	0.552767	0.924713
Non-cancer illness code, self-reported: high cholesterol || id:UKB-b:10912	CVDII.HSP27	Wald ratio	1	-0.000278638	0.00184066	0.879676	0.998774
Non-cancer illness code, self-reported: atrial fibrillation || id:UKB-b:11550	CVDII.HSP27	Wald ratio	1	-0.000247094	0.000490129	0.614163	0.93649
Non-cancer illness code, self-reported: deep venous thrombosis (dvt) || id:UKB-b:12040	CVDII.HSP27	Wald ratio	1	-0.00212004	0.000790024	0.0072852	0.239939
Non-cancer illness code, self-reported: osteoporosis || id:UKB-b:12141	CVDII.HSP27	Wald ratio	1	0.000571863	0.000712386	0.422123	0.881759
Non-cancer illness code, self-reported: diabetes || id:UKB-b:12948	CVDII.HSP27	Wald ratio	1	0.0011233	0.00109336	0.304241	0.815734
Non-cancer illness code, self-reported: varicose veins || id:UKB-b:13038	CVDII.HSP27	Wald ratio	1	1.70051e-05	0.00033679	0.95973	1
Non-cancer illness code, self-reported: pancreatitis || id:UKB-b:131	CVDII.HSP27	Wald ratio	1	2.8769e-05	0.000262973	0.912886	1
Non-cancer illness code, self-reported: thyroid problem (not cancer) || id:UKB-b:13532	CVDII.HSP27	Wald ratio	1	0.000188557	0.00028825	0.513019	0.915031
Non-cancer illness code, self-reported: type 2 diabetes || id:UKB-b:13806	CVDII.HSP27	Wald ratio	1	0.000212667	0.000450954	0.637218	0.942355
Non-cancer illness code, self-reported: hypertension || id:UKB-b:14057	CVDII.HSP27	Wald ratio	1	0.00193045	0.00243631	0.428146	0.883616
Non-cancer illness code, self-reported: bone disorder || id:UKB-b:14356	CVDII.HSP27	Wald ratio	1	0.00036018	0.000268525	0.179813	0.716767
Non-cancer illness code, self-reported: osteoarthritis || id:UKB-b:14486	CVDII.HSP27	Wald ratio	1	0.0013279	0.00155485	0.393085	0.869301
Non-cancer illness code, self-reported: transient ischaemic attack (tia) || id:UKB-b:15749	CVDII.HSP27	Wald ratio	1	-1.52426e-05	0.000341603	0.964409	1
Non-cancer illness code, self-reported: heart attack/myocardial infarction || id:UKB-b:15829	CVDII.HSP27	Wald ratio	1	-8.23569e-05	0.000840373	0.921932	1
Non-cancer illness code, self-reported: pulmonary embolism +/- dvt || id:UKB-b:16048	CVDII.HSP27	Wald ratio	1	-0.000922171	0.000511223	0.0712545	0.55851
Non-cancer illness code, self-reported: heart valve problem/heart murmur || id:UKB-b:18578	CVDII.HSP27	Wald ratio	1	-0.00019329	0.000465159	0.677751	0.950333
Non-cancer illness code, self-reported: osteopenia || id:UKB-b:19381	CVDII.HSP27	Wald ratio	1	8.55816e-05	0.000280371	0.76018	0.970264
Non-cancer illness code, self-reported: hypothyroidism/myxoedema || id:UKB-b:19732	CVDII.HSP27	Wald ratio	1	0.000585331	0.00120289	0.626539	0.939619
Non-cancer illness code, self-reported: hyperthyroidism/thyrotoxicosis || id:UKB-b:20289	CVDII.HSP27	Wald ratio	1	0.000116932	0.000491821	0.812073	0.98161
Non-cancer illness code, self-reported: heart arrhythmia || id:UKB-b:3703	CVDII.HSP27	Wald ratio	1	-0.000282985	0.000417577	0.497973	0.91166
Non-cancer illness code, self-reported: stroke || id:UKB-b:6358	CVDII.HSP27	Wald ratio	1	0.00010803	0.00064453	0.86689	0.994636
Non-cancer illness code, self-reported: other renal/kidney problem || id:UKB-b:6633	CVDII.HSP27	Wald ratio	1	-0.00013138	0.000365218	0.719049	0.960459
Non-cancer illness code, self-reported: essential hypertension || id:UKB-b:7582	CVDII.HSP27	Wald ratio	1	-9.61074e-05	0.000379081	0.799861	0.977644
Non-cancer illness code, self-reported: heart/cardiac problem || id:UKB-b:8315	CVDII.HSP27	Wald ratio	1	-9.7573e-05	0.000319464	0.760041	0.970264
Non-cancer illness code, self-reported: angina || id:UKB-b:8650	CVDII.HSP27	Wald ratio	1	0.00045366	0.000988976	0.646438	0.94431
Non-cancer illness code, self-reported: pernicious anaemia || id:UKB-b:8720	CVDII.HSP27	Wald ratio	1	4.47207e-05	0.000310185	0.885363	0.999999
Non-cancer illness code, self-reported: iron deficiency anaemia || id:UKB-b:10098	CVDII.IGGFCRECEPTORIIB	Inverse variance weighted	2	-3.27634e-05	0.000100109	0.743458	0.96551
Non-cancer illness code, self-reported: high cholesterol || id:UKB-b:10912	CVDII.IGGFCRECEPTORIIB	Inverse variance weighted	2	-0.00101003	0.00043859	0.0212846	0.369876
Non-cancer illness code, self-reported: atrial fibrillation || id:UKB-b:11550	CVDII.IGGFCRECEPTORIIB	Inverse variance weighted	2	-0.000141837	0.000116843	0.224783	0.756404
Non-cancer illness code, self-reported: deep venous thrombosis (dvt) || id:UKB-b:12040	CVDII.IGGFCRECEPTORIIB	Inverse variance weighted	2	-0.00025291	0.000188332	0.179307	0.716767
Non-cancer illness code, self-reported: osteoporosis || id:UKB-b:12141	CVDII.IGGFCRECEPTORIIB	Inverse variance weighted	2	0.000117431	0.000169827	0.489266	0.909989
Non-cancer illness code, self-reported: diabetes || id:UKB-b:12948	CVDII.IGGFCRECEPTORIIB	Inverse variance weighted	2	-0.000357913	0.000260625	0.169662	0.708906
Non-cancer illness code, self-reported: varicose veins || id:UKB-b:13038	CVDII.IGGFCRECEPTORIIB	Inverse variance weighted	2	-0.000137073	8.02868e-05	0.0877673	0.597004
Non-cancer illness code, self-reported: pancreatitis || id:UKB-b:131	CVDII.IGGFCRECEPTORIIB	Inverse variance weighted	2	9.11959e-07	6.98454e-05	0.989582	1
SUMMIT.T1D-T2D_ckddkd.multiethnic.formatted.txt.2	CVDII.CA5A	Wald ratio	1	-0.281271	0.0709482	7.35626e-05	0.0118481
Non-cancer illness code, self-reported: type 2 diabetes || id:UKB-b:13806	CVDII.IGGFCRECEPTORIIB	Inverse variance weighted	2	3.30676e-05	0.000107504	0.758392	0.969774
Non-cancer illness code, self-reported: hypertension || id:UKB-b:14057	CVDII.IGGFCRECEPTORIIB	Inverse variance weighted	2	-7.9619e-05	0.0012874	0.950686	1
Non-cancer illness code, self-reported: bone disorder || id:UKB-b:14356	CVDII.IGGFCRECEPTORIIB	Inverse variance weighted	2	-6.9365e-05	6.4016e-05	0.278561	0.801214
Non-cancer illness code, self-reported: osteoarthritis || id:UKB-b:14486	CVDII.IGGFCRECEPTORIIB	Inverse variance weighted	2	0.000213779	0.000370622	0.564068	0.927065
Non-cancer illness code, self-reported: transient ischaemic attack (tia) || id:UKB-b:15749	CVDII.IGGFCRECEPTORIIB	Inverse variance weighted	2	-9.58369e-05	8.1437e-05	0.239266	0.769333
Non-cancer illness code, self-reported: heart attack/myocardial infarction || id:UKB-b:15829	CVDII.IGGFCRECEPTORIIB	Inverse variance weighted	2	-0.000365875	0.000318308	0.250375	0.778698
Non-cancer illness code, self-reported: pulmonary embolism +/- dvt || id:UKB-b:16048	CVDII.IGGFCRECEPTORIIB	Inverse variance weighted	2	-0.000223735	0.00012187	0.066381	0.542587
Non-cancer illness code, self-reported: heart valve problem/heart murmur || id:UKB-b:18578	CVDII.IGGFCRECEPTORIIB	Inverse variance weighted	2	2.89894e-05	0.000121378	0.811233	0.981205
Non-cancer illness code, self-reported: osteopenia || id:UKB-b:19381	CVDII.IGGFCRECEPTORIIB	Inverse variance weighted	2	4.44995e-06	6.68387e-05	0.946918	1
Non-cancer illness code, self-reported: hypothyroidism/myxoedema || id:UKB-b:19732	CVDII.IGGFCRECEPTORIIB	Inverse variance weighted	2	0.00086018	0.000286565	0.00268481	0.138592
Non-cancer illness code, self-reported: hyperthyroidism/thyrotoxicosis || id:UKB-b:20289	CVDII.IGGFCRECEPTORIIB	Inverse variance weighted	2	-0.000136658	0.000117245	0.243789	0.771374
Non-cancer illness code, self-reported: heart arrhythmia || id:UKB-b:3703	CVDII.IGGFCRECEPTORIIB	Inverse variance weighted	2	-0.000234181	0.00015144	0.122018	0.656681
Non-cancer illness code, self-reported: stroke || id:UKB-b:6358	CVDII.IGGFCRECEPTORIIB	Inverse variance weighted	2	-0.000214634	0.000252514	0.39533	0.87035
Non-cancer illness code, self-reported: other renal/kidney problem || id:UKB-b:6633	CVDII.IGGFCRECEPTORIIB	Inverse variance weighted	2	-5.9417e-05	8.70668e-05	0.494967	0.911361
Non-cancer illness code, self-reported: essential hypertension || id:UKB-b:7582	CVDII.IGGFCRECEPTORIIB	Inverse variance weighted	2	-9.66413e-07	9.03724e-05	0.991468	1
Non-cancer illness code, self-reported: heart/cardiac problem || id:UKB-b:8315	CVDII.IGGFCRECEPTORIIB	Inverse variance weighted	2	-6.65473e-05	7.6159e-05	0.38223	0.867133
Non-cancer illness code, self-reported: angina || id:UKB-b:8650	CVDII.IGGFCRECEPTORIIB	Inverse variance weighted	2	1.00682e-05	0.000235752	0.965935	1
Non-cancer illness code, self-reported: pernicious anaemia || id:UKB-b:8720	CVDII.IGGFCRECEPTORIIB	Inverse variance weighted	2	0.000123164	7.39471e-05	0.0958004	0.609973
Non-cancer illness code, self-reported: iron deficiency anaemia || id:UKB-b:10098	CVDII.IL16	Wald ratio	1	-0.000256946	0.000410894	0.531751	0.920081
Non-cancer illness code, self-reported: high cholesterol || id:UKB-b:10912	CVDII.IL16	Wald ratio	1	0.00182338	0.00180131	0.311417	0.821628
Non-cancer illness code, self-reported: atrial fibrillation || id:UKB-b:11550	CVDII.IL16	Wald ratio	1	-0.000878883	0.000479597	0.0668706	0.542587
Non-cancer illness code, self-reported: deep venous thrombosis (dvt) || id:UKB-b:12040	CVDII.IL16	Wald ratio	1	-0.000361553	0.000773035	0.639995	0.942739
Non-cancer illness code, self-reported: osteoporosis || id:UKB-b:12141	CVDII.IL16	Wald ratio	1	0.000654564	0.000697086	0.34773	0.845292
Non-cancer illness code, self-reported: diabetes || id:UKB-b:12948	CVDII.IL16	Wald ratio	1	-0.00174548	0.00107007	0.102852	0.623607
Non-cancer illness code, self-reported: varicose veins || id:UKB-b:13038	CVDII.IL16	Wald ratio	1	0.000181838	0.000329547	0.581098	0.929236
Non-cancer illness code, self-reported: pancreatitis || id:UKB-b:131	CVDII.IL16	Wald ratio	1	0.000239474	0.000257318	0.352033	0.848567
Non-cancer illness code, self-reported: thyroid problem (not cancer) || id:UKB-b:13532	CVDII.IL16	Wald ratio	1	0.000151525	0.00028205	0.591111	0.932171
Non-cancer illness code, self-reported: type 2 diabetes || id:UKB-b:13806	CVDII.IL16	Wald ratio	1	7.48998e-06	0.00044126	0.986457	1
Non-cancer illness code, self-reported: hypertension || id:UKB-b:14057	CVDII.IL16	Wald ratio	1	0.000967046	0.00238579	0.685231	0.952236
Non-cancer illness code, self-reported: bone disorder || id:UKB-b:14356	CVDII.IL16	Wald ratio	1	-7.66804e-05	0.000262748	0.770408	0.97206
Non-cancer illness code, self-reported: osteoarthritis || id:UKB-b:14486	CVDII.IL16	Wald ratio	1	0.000389873	0.00152146	0.797759	0.976912
Non-cancer illness code, self-reported: transient ischaemic attack (tia) || id:UKB-b:15749	CVDII.IL16	Wald ratio	1	7.07057e-05	0.000334255	0.832472	0.985873
Non-cancer illness code, self-reported: heart attack/myocardial infarction || id:UKB-b:15829	CVDII.IL16	Wald ratio	1	0.00099444	0.000822323	0.226546	0.758443
Non-cancer illness code, self-reported: pulmonary embolism +/- dvt || id:UKB-b:16048	CVDII.IL16	Wald ratio	1	-0.000122019	0.000500232	0.80729	0.980519
Non-cancer illness code, self-reported: heart valve problem/heart murmur || id:UKB-b:18578	CVDII.IL16	Wald ratio	1	-0.000546126	0.000455152	0.230187	0.762117
Non-cancer illness code, self-reported: osteopenia || id:UKB-b:19381	CVDII.IL16	Wald ratio	1	-1.26786e-05	0.000274335	0.963138	1
Non-cancer illness code, self-reported: hypothyroidism/myxoedema || id:UKB-b:19732	CVDII.IL16	Wald ratio	1	-0.0016336	0.00117726	0.16525	0.702092
Non-cancer illness code, self-reported: hyperthyroidism/thyrotoxicosis || id:UKB-b:20289	CVDII.IL16	Wald ratio	1	-6.17105e-05	0.000481239	0.897965	1
Non-cancer illness code, self-reported: heart arrhythmia || id:UKB-b:3703	CVDII.IL16	Wald ratio	1	0.000277629	0.000408594	0.496838	0.91166
Non-cancer illness code, self-reported: stroke || id:UKB-b:6358	CVDII.IL16	Wald ratio	1	-0.000682554	0.000630664	0.279129	0.801214
Non-cancer illness code, self-reported: other renal/kidney problem || id:UKB-b:6633	CVDII.IL16	Wald ratio	1	0.000318484	0.00035736	0.372814	0.861073
Non-cancer illness code, self-reported: essential hypertension || id:UKB-b:7582	CVDII.IL16	Wald ratio	1	-0.000216848	0.000370929	0.55881	0.925825
Non-cancer illness code, self-reported: heart/cardiac problem || id:UKB-b:8315	CVDII.IL16	Wald ratio	1	0.000123843	0.00031259	0.691969	0.95363
Non-cancer illness code, self-reported: angina || id:UKB-b:8650	CVDII.IL16	Wald ratio	1	0.000828903	0.000967759	0.391711	0.869301
Non-cancer illness code, self-reported: pernicious anaemia || id:UKB-b:8720	CVDII.IL16	Wald ratio	1	-0.000601919	0.000303518	0.0473516	0.486362
Non-cancer illness code, self-reported: iron deficiency anaemia || id:UKB-b:10098	CVDII.IL17D	Wald ratio	1	-0.000582692	0.000563764	0.301336	0.81372
Non-cancer illness code, self-reported: high cholesterol || id:UKB-b:10912	CVDII.IL17D	Wald ratio	1	0.00107391	0.00247163	0.66393	0.947176
Non-cancer illness code, self-reported: atrial fibrillation || id:UKB-b:11550	CVDII.IL17D	Wald ratio	1	-0.000522994	0.000658015	0.426727	0.883616
Non-cancer illness code, self-reported: deep venous thrombosis (dvt) || id:UKB-b:12040	CVDII.IL17D	Wald ratio	1	-0.00183672	0.00106064	0.0833254	0.588056
Non-cancer illness code, self-reported: osteoporosis || id:UKB-b:12141	CVDII.IL17D	Wald ratio	1	-0.00151808	0.000956432	0.112459	0.639641
Non-cancer illness code, self-reported: diabetes || id:UKB-b:12948	CVDII.IL17D	Wald ratio	1	-0.00188877	0.00146821	0.198287	0.730442
Non-cancer illness code, self-reported: varicose veins || id:UKB-b:13038	CVDII.IL17D	Wald ratio	1	-0.000483066	0.000452152	0.285353	0.80472
Non-cancer illness code, self-reported: pancreatitis || id:UKB-b:131	CVDII.IL17D	Wald ratio	1	0.000147862	0.00035305	0.675354	0.949754
Non-cancer illness code, self-reported: thyroid problem (not cancer) || id:UKB-b:13532	CVDII.IL17D	Wald ratio	1	0.000496471	0.000386982	0.199516	0.731307
Non-cancer illness code, self-reported: type 2 diabetes || id:UKB-b:13806	CVDII.IL17D	Wald ratio	1	-0.000851421	0.000605428	0.159631	0.699849
Non-cancer illness code, self-reported: hypertension || id:UKB-b:14057	CVDII.IL17D	Wald ratio	1	0.00457053	0.00327368	0.162671	0.702014
Non-cancer illness code, self-reported: bone disorder || id:UKB-b:14356	CVDII.IL17D	Wald ratio	1	-4.04014e-05	0.000360503	0.910768	1
Non-cancer illness code, self-reported: osteoarthritis || id:UKB-b:14486	CVDII.IL17D	Wald ratio	1	0.000934191	0.00208763	0.654522	0.946902
Non-cancer illness code, self-reported: transient ischaemic attack (tia) || id:UKB-b:15749	CVDII.IL17D	Wald ratio	1	-0.000353396	0.000458608	0.440954	0.887168
Non-cancer illness code, self-reported: heart attack/myocardial infarction || id:UKB-b:15829	CVDII.IL17D	Wald ratio	1	9.45389e-05	0.00112826	0.933222	1
Non-cancer illness code, self-reported: pulmonary embolism +/- dvt || id:UKB-b:16048	CVDII.IL17D	Wald ratio	1	0.000579628	0.000686332	0.398373	0.871223
Non-cancer illness code, self-reported: heart valve problem/heart murmur || id:UKB-b:18578	CVDII.IL17D	Wald ratio	1	0.000350002	0.000624486	0.575163	0.928395
Non-cancer illness code, self-reported: osteopenia || id:UKB-b:19381	CVDII.IL17D	Wald ratio	1	-0.000366691	0.000376402	0.329958	0.834259
Non-cancer illness code, self-reported: hypothyroidism/myxoedema || id:UKB-b:19732	CVDII.IL17D	Wald ratio	1	0.00279006	0.00161509	0.0840793	0.588056
Non-cancer illness code, self-reported: hyperthyroidism/thyrotoxicosis || id:UKB-b:20289	CVDII.IL17D	Wald ratio	1	-0.000813146	0.00066029	0.218136	0.749002
Non-cancer illness code, self-reported: heart arrhythmia || id:UKB-b:3703	CVDII.IL17D	Wald ratio	1	0.000146988	0.000560607	0.793172	0.976171
Non-cancer illness code, self-reported: stroke || id:UKB-b:6358	CVDII.IL17D	Wald ratio	1	0.000242081	0.000865295	0.779656	0.973549
Non-cancer illness code, self-reported: other renal/kidney problem || id:UKB-b:6633	CVDII.IL17D	Wald ratio	1	0.000409002	0.000490311	0.404186	0.874033
Non-cancer illness code, self-reported: essential hypertension || id:UKB-b:7582	CVDII.IL17D	Wald ratio	1	5.79914e-06	0.000508931	0.990909	1
Non-cancer illness code, self-reported: heart/cardiac problem || id:UKB-b:8315	CVDII.IL17D	Wald ratio	1	0.000531172	0.000428888	0.215536	0.746035
Non-cancer illness code, self-reported: angina || id:UKB-b:8650	CVDII.IL17D	Wald ratio	1	-0.00065736	0.00132777	0.620541	0.938003
Non-cancer illness code, self-reported: pernicious anaemia || id:UKB-b:8720	CVDII.IL17D	Wald ratio	1	0.000190144	0.000416435	0.647958	0.944429
Non-cancer illness code, self-reported: iron deficiency anaemia || id:UKB-b:10098	CVDII.IL18	Wald ratio	1	-0.000516381	0.000579249	0.37268	0.861073
Non-cancer illness code, self-reported: high cholesterol || id:UKB-b:10912	CVDII.IL18	Wald ratio	1	-0.00274941	0.00253759	0.278598	0.801214
Non-cancer illness code, self-reported: atrial fibrillation || id:UKB-b:11550	CVDII.IL18	Wald ratio	1	-0.00100569	0.000676081	0.136877	0.681087
Non-cancer illness code, self-reported: deep venous thrombosis (dvt) || id:UKB-b:12040	CVDII.IL18	Wald ratio	1	0.000112202	0.00108976	0.917994	1
Non-cancer illness code, self-reported: osteoporosis || id:UKB-b:12141	CVDII.IL18	Wald ratio	1	0.000306185	0.000982625	0.755346	0.969
Non-cancer illness code, self-reported: diabetes || id:UKB-b:12948	CVDII.IL18	Wald ratio	1	0.000806157	0.00150804	0.592945	0.932709
Non-cancer illness code, self-reported: varicose veins || id:UKB-b:13038	CVDII.IL18	Wald ratio	1	-0.000317633	0.000464574	0.49416	0.911299
Non-cancer illness code, self-reported: pancreatitis || id:UKB-b:131	CVDII.IL18	Wald ratio	1	0.000173151	0.000362749	0.633127	0.941435
Non-cancer illness code, self-reported: thyroid problem (not cancer) || id:UKB-b:13532	CVDII.IL18	Wald ratio	1	-9.1138e-06	0.00039761	0.981713	1
Non-cancer illness code, self-reported: type 2 diabetes || id:UKB-b:13806	CVDII.IL18	Wald ratio	1	-0.000880768	0.000622045	0.156798	0.699388
Non-cancer illness code, self-reported: hypertension || id:UKB-b:14057	CVDII.IL18	Wald ratio	1	-0.00701682	0.00335766	0.0366364	0.442687
Non-cancer illness code, self-reported: bone disorder || id:UKB-b:14356	CVDII.IL18	Wald ratio	1	0.000621279	0.000370406	0.0934855	0.60794
Non-cancer illness code, self-reported: osteoarthritis || id:UKB-b:14486	CVDII.IL18	Wald ratio	1	0.00255003	0.00214452	0.234405	0.765765
Non-cancer illness code, self-reported: transient ischaemic attack (tia) || id:UKB-b:15749	CVDII.IL18	Wald ratio	1	0.000561605	0.000471209	0.233325	0.765229
Non-cancer illness code, self-reported: heart attack/myocardial infarction || id:UKB-b:15829	CVDII.IL18	Wald ratio	1	-0.00123965	0.00115915	0.28487	0.80472
Non-cancer illness code, self-reported: pulmonary embolism +/- dvt || id:UKB-b:16048	CVDII.IL18	Wald ratio	1	-0.00100986	0.000705183	0.152127	0.694595
Non-cancer illness code, self-reported: heart valve problem/heart murmur || id:UKB-b:18578	CVDII.IL18	Wald ratio	1	-0.000594753	0.000641645	0.353968	0.849036
Non-cancer illness code, self-reported: osteopenia || id:UKB-b:19381	CVDII.IL18	Wald ratio	1	-0.000543306	0.00038674	0.16007	0.699849
Non-cancer illness code, self-reported: hypothyroidism/myxoedema || id:UKB-b:19732	CVDII.IL18	Wald ratio	1	-0.00172254	0.0016585	0.298985	0.811828
Non-cancer illness code, self-reported: hyperthyroidism/thyrotoxicosis || id:UKB-b:20289	CVDII.IL18	Wald ratio	1	0.000703808	0.000678371	0.299504	0.812758
Non-cancer illness code, self-reported: heart arrhythmia || id:UKB-b:3703	CVDII.IL18	Wald ratio	1	-0.000119601	0.000576008	0.835513	0.985882
Non-cancer illness code, self-reported: stroke || id:UKB-b:6358	CVDII.IL18	Wald ratio	1	-0.00151734	0.000889066	0.0878831	0.597361
Non-cancer illness code, self-reported: other renal/kidney problem || id:UKB-b:6633	CVDII.IL18	Wald ratio	1	0.000185772	0.000503783	0.712311	0.959561
Non-cancer illness code, self-reported: essential hypertension || id:UKB-b:7582	CVDII.IL18	Wald ratio	1	-6.01271e-05	0.000522905	0.908456	1
Non-cancer illness code, self-reported: heart/cardiac problem || id:UKB-b:8315	CVDII.IL18	Wald ratio	1	-0.000299824	0.000440669	0.496261	0.91166
Non-cancer illness code, self-reported: angina || id:UKB-b:8650	CVDII.IL18	Wald ratio	1	-0.00153027	0.00136408	0.261935	0.78692
Non-cancer illness code, self-reported: pernicious anaemia || id:UKB-b:8720	CVDII.IL18	Wald ratio	1	-0.000336865	0.000427869	0.431101	0.88461
Non-cancer illness code, self-reported: iron deficiency anaemia || id:UKB-b:10098	CVDII.IL1RL2	Inverse variance weighted	2	0.00020984	0.000390278	0.590806	0.932171
Non-cancer illness code, self-reported: high cholesterol || id:UKB-b:10912	CVDII.IL1RL2	Inverse variance weighted	2	-0.00224526	0.00235429	0.340241	0.83835
Non-cancer illness code, self-reported: atrial fibrillation || id:UKB-b:11550	CVDII.IL1RL2	Inverse variance weighted	2	-0.000756552	0.000437956	0.0840845	0.588056
Non-cancer illness code, self-reported: deep venous thrombosis (dvt) || id:UKB-b:12040	CVDII.IL1RL2	Inverse variance weighted	2	-0.000534039	0.000705928	0.449346	0.892071
Non-cancer illness code, self-reported: osteoporosis || id:UKB-b:12141	CVDII.IL1RL2	Inverse variance weighted	2	0.000165373	0.000836655	0.843311	0.987542
Non-cancer illness code, self-reported: diabetes || id:UKB-b:12948	CVDII.IL1RL2	Inverse variance weighted	2	0.000521598	0.000976886	0.593384	0.932827
Non-cancer illness code, self-reported: varicose veins || id:UKB-b:13038	CVDII.IL1RL2	Inverse variance weighted	2	-0.000319865	0.00033619	0.341381	0.838658
Non-cancer illness code, self-reported: pancreatitis || id:UKB-b:131	CVDII.IL1RL2	Inverse variance weighted	2	-0.000237111	0.000257351	0.356866	0.850152
Non-cancer illness code, self-reported: thyroid problem (not cancer) || id:UKB-b:13532	CVDII.IL1RL2	Inverse variance weighted	2	-0.000100778	0.000257566	0.695597	0.95378
Non-cancer illness code, self-reported: type 2 diabetes || id:UKB-b:13806	CVDII.IL1RL2	Inverse variance weighted	2	-0.000384858	0.000402951	0.339527	0.838222
Non-cancer illness code, self-reported: hypertension || id:UKB-b:14057	CVDII.IL1RL2	Inverse variance weighted	2	0.00023527	0.00291647	0.935705	1
Non-cancer illness code, self-reported: bone disorder || id:UKB-b:14356	CVDII.IL1RL2	Inverse variance weighted	2	0.000303725	0.00037078	0.4127	0.876935
Non-cancer illness code, self-reported: osteoarthritis || id:UKB-b:14486	CVDII.IL1RL2	Inverse variance weighted	2	0.00234633	0.00182842	0.199401	0.731307
Non-cancer illness code, self-reported: transient ischaemic attack (tia) || id:UKB-b:15749	CVDII.IL1RL2	Inverse variance weighted	2	1.05172e-05	0.00042468	0.980242	1
Non-cancer illness code, self-reported: heart attack/myocardial infarction || id:UKB-b:15829	CVDII.IL1RL2	Inverse variance weighted	2	-0.00198968	0.000750884	0.00805445	0.247655
Non-cancer illness code, self-reported: pulmonary embolism +/- dvt || id:UKB-b:16048	CVDII.IL1RL2	Inverse variance weighted	2	0.000298837	0.000456806	0.512991	0.915031
Non-cancer illness code, self-reported: heart valve problem/heart murmur || id:UKB-b:18578	CVDII.IL1RL2	Inverse variance weighted	2	0.000167401	0.000767961	0.827444	0.984795
Non-cancer illness code, self-reported: osteopenia || id:UKB-b:19381	CVDII.IL1RL2	Inverse variance weighted	2	-0.000476599	0.000250524	0.0571174	0.515649
Non-cancer illness code, self-reported: hypothyroidism/myxoedema || id:UKB-b:19732	CVDII.IL1RL2	Inverse variance weighted	2	-0.00157007	0.00107435	0.143903	0.684873
Non-cancer illness code, self-reported: hyperthyroidism/thyrotoxicosis || id:UKB-b:20289	CVDII.IL1RL2	Inverse variance weighted	2	0.000777625	0.000764553	0.309107	0.819037
Non-cancer illness code, self-reported: heart arrhythmia || id:UKB-b:3703	CVDII.IL1RL2	Inverse variance weighted	2	-0.000181698	0.00037313	0.626288	0.939619
Non-cancer illness code, self-reported: stroke || id:UKB-b:6358	CVDII.IL1RL2	Inverse variance weighted	2	-0.000812535	0.000575926	0.158294	0.699849
Non-cancer illness code, self-reported: other renal/kidney problem || id:UKB-b:6633	CVDII.IL1RL2	Inverse variance weighted	2	0.000215513	0.000326344	0.509006	0.915031
Non-cancer illness code, self-reported: essential hypertension || id:UKB-b:7582	CVDII.IL1RL2	Inverse variance weighted	2	-0.000140727	0.000338732	0.677811	0.950333
Non-cancer illness code, self-reported: heart/cardiac problem || id:UKB-b:8315	CVDII.IL1RL2	Inverse variance weighted	2	-0.000271118	0.000439853	0.537642	0.921443
Non-cancer illness code, self-reported: deep venous thrombosis (dvt) || id:UKB-b:12040	CVDII.CCL17	Wald ratio	1	-0.00365415	0.000903505	5.24537e-05	0.00962161
Non-cancer illness code, self-reported: pernicious anaemia || id:UKB-b:8720	CVDII.IL1RL2	Inverse variance weighted	2	-0.000383965	0.000277168	0.165956	0.702493
Non-cancer illness code, self-reported: iron deficiency anaemia || id:UKB-b:10098	CVDII.IL27	Wald ratio	1	0.000152151	0.000275205	0.580357	0.928804
Non-cancer illness code, self-reported: high cholesterol || id:UKB-b:10912	CVDII.IL27	Wald ratio	1	-0.0010437	0.00120582	0.386738	0.867558
Non-cancer illness code, self-reported: atrial fibrillation || id:UKB-b:11550	CVDII.IL27	Wald ratio	1	0.000256641	0.000321217	0.424312	0.882765
Non-cancer illness code, self-reported: deep venous thrombosis (dvt) || id:UKB-b:12040	CVDII.IL27	Wald ratio	1	0.000129456	0.000517759	0.802564	0.978622
Non-cancer illness code, self-reported: osteoporosis || id:UKB-b:12141	CVDII.IL27	Wald ratio	1	0.000821544	0.000466884	0.0784704	0.581183
Non-cancer illness code, self-reported: diabetes || id:UKB-b:12948	CVDII.IL27	Wald ratio	1	-0.000963333	0.000716717	0.178919	0.716767
Non-cancer illness code, self-reported: varicose veins || id:UKB-b:13038	CVDII.IL27	Wald ratio	1	0.00019403	0.000220721	0.37936	0.86607
Non-cancer illness code, self-reported: pancreatitis || id:UKB-b:131	CVDII.IL27	Wald ratio	1	6.15019e-06	0.000172343	0.971533	1
Non-cancer illness code, self-reported: thyroid problem (not cancer) || id:UKB-b:13532	CVDII.IL27	Wald ratio	1	0.000110908	0.000188907	0.557136	0.925258
Non-cancer illness code, self-reported: type 2 diabetes || id:UKB-b:13806	CVDII.IL27	Wald ratio	1	0.000309011	0.000295542	0.295759	0.808694
Non-cancer illness code, self-reported: hypertension || id:UKB-b:14057	CVDII.IL27	Wald ratio	1	-0.000232864	0.00159792	0.884135	0.999895
Non-cancer illness code, self-reported: bone disorder || id:UKB-b:14356	CVDII.IL27	Wald ratio	1	1.45738e-05	0.000175982	0.933999	1
Non-cancer illness code, self-reported: osteoarthritis || id:UKB-b:14486	CVDII.IL27	Wald ratio	1	-0.000367326	0.00101902	0.718495	0.960459
Non-cancer illness code, self-reported: transient ischaemic attack (tia) || id:UKB-b:15749	CVDII.IL27	Wald ratio	1	-0.000295306	0.000223873	0.187143	0.723324
Non-cancer illness code, self-reported: heart attack/myocardial infarction || id:UKB-b:15829	CVDII.IL27	Wald ratio	1	-0.000959718	0.000550754	0.0814114	0.584984
Non-cancer illness code, self-reported: pulmonary embolism +/- dvt || id:UKB-b:16048	CVDII.IL27	Wald ratio	1	-0.000670936	0.000335041	0.045226	0.478822
Non-cancer illness code, self-reported: heart valve problem/heart murmur || id:UKB-b:18578	CVDII.IL27	Wald ratio	1	3.36643e-05	0.000304846	0.912068	1
Non-cancer illness code, self-reported: osteopenia || id:UKB-b:19381	CVDII.IL27	Wald ratio	1	0.000181106	0.000183743	0.324306	0.830059
Non-cancer illness code, self-reported: hypothyroidism/myxoedema || id:UKB-b:19732	CVDII.IL27	Wald ratio	1	0.000186996	0.000788382	0.812509	0.981828
Non-cancer illness code, self-reported: hyperthyroidism/thyrotoxicosis || id:UKB-b:20289	CVDII.IL27	Wald ratio	1	0.00015705	0.00032232	0.626082	0.939619
Non-cancer illness code, self-reported: heart arrhythmia || id:UKB-b:3703	CVDII.IL27	Wald ratio	1	0.000225566	0.000273662	0.409797	0.875333
Non-cancer illness code, self-reported: stroke || id:UKB-b:6358	CVDII.IL27	Wald ratio	1	0.000367792	0.000422401	0.383909	0.867305
Non-cancer illness code, self-reported: other renal/kidney problem || id:UKB-b:6633	CVDII.IL27	Wald ratio	1	-0.000319462	0.000239349	0.18197	0.717693
Non-cancer illness code, self-reported: essential hypertension || id:UKB-b:7582	CVDII.IL27	Wald ratio	1	0.000413724	0.000248437	0.0958513	0.609973
Non-cancer illness code, self-reported: heart/cardiac problem || id:UKB-b:8315	CVDII.IL27	Wald ratio	1	0.000156661	0.000209363	0.454293	0.894568
Non-cancer illness code, self-reported: angina || id:UKB-b:8650	CVDII.IL27	Wald ratio	1	-0.000949241	0.000648154	0.143049	0.684517
Non-cancer illness code, self-reported: pernicious anaemia || id:UKB-b:8720	CVDII.IL27	Wald ratio	1	-0.000222579	0.000203284	0.273554	0.797357
Non-cancer illness code, self-reported: iron deficiency anaemia || id:UKB-b:10098	CVDII.KIM1	Wald ratio	1	-0.000447286	0.000413752	0.279675	0.801364
Non-cancer illness code, self-reported: high cholesterol || id:UKB-b:10912	CVDII.KIM1	Wald ratio	1	0.00508091	0.00181337	0.00508015	0.203287
Non-cancer illness code, self-reported: atrial fibrillation || id:UKB-b:11550	CVDII.KIM1	Wald ratio	1	-0.000220758	0.000482925	0.647579	0.944429
Non-cancer illness code, self-reported: deep venous thrombosis (dvt) || id:UKB-b:12040	CVDII.KIM1	Wald ratio	1	0.000986197	0.000778393	0.205168	0.735933
Non-cancer illness code, self-reported: osteoporosis || id:UKB-b:12141	CVDII.KIM1	Wald ratio	1	-0.000279937	0.000701905	0.690023	0.952957
Non-cancer illness code, self-reported: diabetes || id:UKB-b:12948	CVDII.KIM1	Wald ratio	1	0.000893442	0.00107739	0.406956	0.874525
Non-cancer illness code, self-reported: varicose veins || id:UKB-b:13038	CVDII.KIM1	Wald ratio	1	-0.000357953	0.000331835	0.280718	0.801364
Non-cancer illness code, self-reported: pancreatitis || id:UKB-b:131	CVDII.KIM1	Wald ratio	1	0.000332947	0.000259106	0.198799	0.730534
Non-cancer illness code, self-reported: thyroid problem (not cancer) || id:UKB-b:13532	CVDII.KIM1	Wald ratio	1	6.37999e-05	0.000284012	0.822261	0.984045
Non-cancer illness code, self-reported: type 2 diabetes || id:UKB-b:13806	CVDII.KIM1	Wald ratio	1	0.000197143	0.000444321	0.657263	0.946947
Non-cancer illness code, self-reported: hypertension || id:UKB-b:14057	CVDII.KIM1	Wald ratio	1	0.00219412	0.00239992	0.360588	0.851824
Non-cancer illness code, self-reported: bone disorder || id:UKB-b:14356	CVDII.KIM1	Wald ratio	1	-0.000214605	0.000264577	0.417294	0.879949
Non-cancer illness code, self-reported: osteoarthritis || id:UKB-b:14486	CVDII.KIM1	Wald ratio	1	0.00152249	0.00153191	0.320295	0.827376
Non-cancer illness code, self-reported: transient ischaemic attack (tia) || id:UKB-b:15749	CVDII.KIM1	Wald ratio	1	-0.000623982	0.000336576	0.0637517	0.533827
Non-cancer illness code, self-reported: heart attack/myocardial infarction || id:UKB-b:15829	CVDII.KIM1	Wald ratio	1	0.00106102	0.00082805	0.200073	0.731307
Non-cancer illness code, self-reported: pulmonary embolism +/- dvt || id:UKB-b:16048	CVDII.KIM1	Wald ratio	1	0.00036315	0.000503699	0.47093	0.900979
Non-cancer illness code, self-reported: heart valve problem/heart murmur || id:UKB-b:18578	CVDII.KIM1	Wald ratio	1	-8.94759e-05	0.000458319	0.845216	0.987757
Non-cancer illness code, self-reported: osteopenia || id:UKB-b:19381	CVDII.KIM1	Wald ratio	1	-0.000302714	0.000276246	0.273161	0.796741
Non-cancer illness code, self-reported: hypothyroidism/myxoedema || id:UKB-b:19732	CVDII.KIM1	Wald ratio	1	0.000787852	0.00118515	0.506197	0.915031
Non-cancer illness code, self-reported: hyperthyroidism/thyrotoxicosis || id:UKB-b:20289	CVDII.KIM1	Wald ratio	1	0.000410346	0.000484586	0.397108	0.87035
Non-cancer illness code, self-reported: heart arrhythmia || id:UKB-b:3703	CVDII.KIM1	Wald ratio	1	0.000277635	0.000411432	0.499801	0.912226
Non-cancer illness code, self-reported: stroke || id:UKB-b:6358	CVDII.KIM1	Wald ratio	1	-0.000256395	0.000635049	0.686403	0.952236
Non-cancer illness code, self-reported: other renal/kidney problem || id:UKB-b:6633	CVDII.KIM1	Wald ratio	1	0.000514075	0.000359843	0.153117	0.695924
Non-cancer illness code, self-reported: essential hypertension || id:UKB-b:7582	CVDII.KIM1	Wald ratio	1	0.000193339	0.000373508	0.604717	0.934747
Non-cancer illness code, self-reported: heart/cardiac problem || id:UKB-b:8315	CVDII.KIM1	Wald ratio	1	-0.000155735	0.000314762	0.620762	0.938003
Non-cancer illness code, self-reported: angina || id:UKB-b:8650	CVDII.KIM1	Wald ratio	1	0.00118734	0.000974399	0.223021	0.754983
Non-cancer illness code, self-reported: pernicious anaemia || id:UKB-b:8720	CVDII.KIM1	Wald ratio	1	0.000226783	0.000305623	0.458067	0.895971
Non-cancer illness code, self-reported: iron deficiency anaemia || id:UKB-b:10098	CVDII.MARCO	Wald ratio	1	-0.00084575	0.000775444	0.27542	0.799529
Non-cancer illness code, self-reported: high cholesterol || id:UKB-b:10912	CVDII.MARCO	Wald ratio	1	-0.00179011	0.00339707	0.598224	0.93352
Non-cancer illness code, self-reported: atrial fibrillation || id:UKB-b:11550	CVDII.MARCO	Wald ratio	1	0.000525364	0.000905073	0.561601	0.92679
Non-cancer illness code, self-reported: deep venous thrombosis (dvt) || id:UKB-b:12040	CVDII.MARCO	Wald ratio	1	0.00411571	0.00145886	0.00478467	0.199469
Non-cancer illness code, self-reported: osteoporosis || id:UKB-b:12141	CVDII.MARCO	Wald ratio	1	-0.000702647	0.00131544	0.593236	0.932827
Non-cancer illness code, self-reported: diabetes || id:UKB-b:12948	CVDII.MARCO	Wald ratio	1	-0.00129754	0.00201882	0.520404	0.916077
Non-cancer illness code, self-reported: varicose veins || id:UKB-b:13038	CVDII.MARCO	Wald ratio	1	0.000408852	0.000621927	0.510926	0.915031
Non-cancer illness code, self-reported: pancreatitis || id:UKB-b:131	CVDII.MARCO	Wald ratio	1	0.000130729	0.000485616	0.787774	0.974643
Non-cancer illness code, self-reported: thyroid problem (not cancer) || id:UKB-b:13532	CVDII.MARCO	Wald ratio	1	-0.000485152	0.000532285	0.362058	0.853339
Non-cancer illness code, self-reported: type 2 diabetes || id:UKB-b:13806	CVDII.MARCO	Wald ratio	1	0.000902844	0.000832734	0.27828	0.801214
Non-cancer illness code, self-reported: hypertension || id:UKB-b:14057	CVDII.MARCO	Wald ratio	1	0.00313324	0.00449491	0.485763	0.908554
Non-cancer illness code, self-reported: bone disorder || id:UKB-b:14356	CVDII.MARCO	Wald ratio	1	-0.000152559	0.000495864	0.758339	0.969774
Non-cancer illness code, self-reported: osteoarthritis || id:UKB-b:14486	CVDII.MARCO	Wald ratio	1	-0.000751693	0.00287088	0.79345	0.976171
Non-cancer illness code, self-reported: transient ischaemic attack (tia) || id:UKB-b:15749	CVDII.MARCO	Wald ratio	1	0.000183204	0.000630809	0.77149	0.972273
Non-cancer illness code, self-reported: heart attack/myocardial infarction || id:UKB-b:15829	CVDII.MARCO	Wald ratio	1	0.00127107	0.00155176	0.412721	0.876935
Non-cancer illness code, self-reported: pulmonary embolism +/- dvt || id:UKB-b:16048	CVDII.MARCO	Wald ratio	1	-0.00013661	0.000944029	0.88494	0.999934
Non-cancer illness code, self-reported: heart valve problem/heart murmur || id:UKB-b:18578	CVDII.MARCO	Wald ratio	1	-0.00110267	0.000858971	0.199241	0.731307
Non-cancer illness code, self-reported: osteopenia || id:UKB-b:19381	CVDII.MARCO	Wald ratio	1	-0.000438756	0.000517728	0.396737	0.87035
Non-cancer illness code, self-reported: hypothyroidism/myxoedema || id:UKB-b:19732	CVDII.MARCO	Wald ratio	1	-0.00206381	0.00222024	0.352609	0.848603
Non-cancer illness code, self-reported: hyperthyroidism/thyrotoxicosis || id:UKB-b:20289	CVDII.MARCO	Wald ratio	1	-0.000341001	0.000908138	0.707293	0.957975
Non-cancer illness code, self-reported: heart arrhythmia || id:UKB-b:3703	CVDII.MARCO	Wald ratio	1	0.000398218	0.000771104	0.605557	0.934747
Non-cancer illness code, self-reported: stroke || id:UKB-b:6358	CVDII.MARCO	Wald ratio	1	-0.000354239	0.0011902	0.765986	0.970339
Non-cancer illness code, self-reported: other renal/kidney problem || id:UKB-b:6633	CVDII.MARCO	Wald ratio	1	9.41014e-05	0.000674417	0.889031	1
Non-cancer illness code, self-reported: essential hypertension || id:UKB-b:7582	CVDII.MARCO	Wald ratio	1	0.000836746	0.000700018	0.231961	0.764922
Non-cancer illness code, self-reported: heart/cardiac problem || id:UKB-b:8315	CVDII.MARCO	Wald ratio	1	0.000702578	0.000589923	0.233667	0.765229
Non-cancer illness code, self-reported: angina || id:UKB-b:8650	CVDII.MARCO	Wald ratio	1	-8.79263e-05	0.0018261	0.961597	1
Non-cancer illness code, self-reported: pernicious anaemia || id:UKB-b:8720	CVDII.MARCO	Wald ratio	1	0.000644862	0.000572791	0.26024	0.785677
Non-cancer illness code, self-reported: iron deficiency anaemia || id:UKB-b:10098	CVDII.MMP12	Wald ratio	1	0.000572601	0.000349265	0.10112	0.61937
Non-cancer illness code, self-reported: high cholesterol || id:UKB-b:10912	CVDII.MMP12	Wald ratio	1	-0.000285241	0.00153082	0.852184	0.990495
Non-cancer illness code, self-reported: atrial fibrillation || id:UKB-b:11550	CVDII.MMP12	Wald ratio	1	-0.000238268	0.00040766	0.558899	0.925825
Non-cancer illness code, self-reported: deep venous thrombosis (dvt) || id:UKB-b:12040	CVDII.MMP12	Wald ratio	1	0.000232748	0.000657079	0.723177	0.96099
Non-cancer illness code, self-reported: osteoporosis || id:UKB-b:12141	CVDII.MMP12	Wald ratio	1	-0.000691711	0.000592524	0.24305	0.771374
Non-cancer illness code, self-reported: diabetes || id:UKB-b:12948	CVDII.MMP12	Wald ratio	1	-0.00219874	0.000909473	0.0156234	0.331733
Non-cancer illness code, self-reported: varicose veins || id:UKB-b:13038	CVDII.MMP12	Wald ratio	1	8.82611e-05	0.000280119	0.752698	0.967512
Non-cancer illness code, self-reported: pancreatitis || id:UKB-b:131	CVDII.MMP12	Wald ratio	1	0.000168324	0.000218723	0.441553	0.887168
Non-cancer illness code, self-reported: thyroid problem (not cancer) || id:UKB-b:13532	CVDII.MMP12	Wald ratio	1	0.000125178	0.000239745	0.601579	0.934123
Non-cancer illness code, self-reported: type 2 diabetes || id:UKB-b:13806	CVDII.MMP12	Wald ratio	1	0.00064641	0.000375066	0.0848061	0.588253
Non-cancer illness code, self-reported: hypertension || id:UKB-b:14057	CVDII.MMP12	Wald ratio	1	-0.00399606	0.00202659	0.0486303	0.491931
Non-cancer illness code, self-reported: bone disorder || id:UKB-b:14356	CVDII.MMP12	Wald ratio	1	0.000289234	0.000223341	0.195308	0.729683
Non-cancer illness code, self-reported: osteoarthritis || id:UKB-b:14486	CVDII.MMP12	Wald ratio	1	0.000929554	0.00129319	0.472258	0.902098
Non-cancer illness code, self-reported: transient ischaemic attack (tia) || id:UKB-b:15749	CVDII.MMP12	Wald ratio	1	0.000289651	0.000284121	0.307982	0.819037
Non-cancer illness code, self-reported: heart attack/myocardial infarction || id:UKB-b:15829	CVDII.MMP12	Wald ratio	1	0.000153421	0.000698968	0.826263	0.984795
Non-cancer illness code, self-reported: pulmonary embolism +/- dvt || id:UKB-b:16048	CVDII.MMP12	Wald ratio	1	-0.000991352	0.0004252	0.0197273	0.357883
Non-cancer illness code, self-reported: heart valve problem/heart murmur || id:UKB-b:18578	CVDII.MMP12	Wald ratio	1	-0.00012722	0.000386886	0.742283	0.96551
Non-cancer illness code, self-reported: osteopenia || id:UKB-b:19381	CVDII.MMP12	Wald ratio	1	-0.000163812	0.00023319	0.482378	0.907128
Non-cancer illness code, self-reported: hypothyroidism/myxoedema || id:UKB-b:19732	CVDII.MMP12	Wald ratio	1	-0.00143517	0.00100039	0.151399	0.693777
Non-cancer illness code, self-reported: hyperthyroidism/thyrotoxicosis || id:UKB-b:20289	CVDII.MMP12	Wald ratio	1	0.000633175	0.000409051	0.121643	0.655635
Non-cancer illness code, self-reported: heart arrhythmia || id:UKB-b:3703	CVDII.MMP12	Wald ratio	1	8.69095e-05	0.000347311	0.802405	0.97861
Non-cancer illness code, self-reported: stroke || id:UKB-b:6358	CVDII.MMP12	Wald ratio	1	-0.000611854	0.000536069	0.253715	0.780894
Non-cancer illness code, self-reported: other renal/kidney problem || id:UKB-b:6633	CVDII.MMP12	Wald ratio	1	-8.97219e-05	0.000303762	0.767712	0.971092
Non-cancer illness code, self-reported: essential hypertension || id:UKB-b:7582	CVDII.MMP12	Wald ratio	1	-0.000297647	0.000315296	0.345157	0.843228
Non-cancer illness code, self-reported: heart/cardiac problem || id:UKB-b:8315	CVDII.MMP12	Wald ratio	1	-0.000172953	0.000265707	0.515102	0.915031
Non-cancer illness code, self-reported: angina || id:UKB-b:8650	CVDII.MMP12	Wald ratio	1	-0.000786946	0.000822567	0.338721	0.837889
Non-cancer illness code, self-reported: pernicious anaemia || id:UKB-b:8720	CVDII.MMP12	Wald ratio	1	0.000339172	0.000257995	0.188628	0.723339
Non-cancer illness code, self-reported: iron deficiency anaemia || id:UKB-b:10098	CVDII.PAPPA	Wald ratio	1	0.000690542	0.000513279	0.178511	0.716767
Non-cancer illness code, self-reported: high cholesterol || id:UKB-b:10912	CVDII.PAPPA	Wald ratio	1	0.00361741	0.00224968	0.107842	0.631046
Non-cancer illness code, self-reported: atrial fibrillation || id:UKB-b:11550	CVDII.PAPPA	Wald ratio	1	0.000222472	0.000599095	0.71038	0.959177
Non-cancer illness code, self-reported: deep venous thrombosis (dvt) || id:UKB-b:12040	CVDII.PAPPA	Wald ratio	1	-7.80581e-06	0.000965642	0.99355	1
Non-cancer illness code, self-reported: osteoporosis || id:UKB-b:12141	CVDII.PAPPA	Wald ratio	1	0.00224678	0.00087077	0.00987361	0.267763
Non-cancer illness code, self-reported: diabetes || id:UKB-b:12948	CVDII.PAPPA	Wald ratio	1	0.00034048	0.00133656	0.798921	0.977644
Non-cancer illness code, self-reported: varicose veins || id:UKB-b:13038	CVDII.PAPPA	Wald ratio	1	-0.000363452	0.000411664	0.377298	0.8642
Non-cancer illness code, self-reported: pancreatitis || id:UKB-b:131	CVDII.PAPPA	Wald ratio	1	9.94239e-05	0.000321436	0.757085	0.969531
Non-cancer illness code, self-reported: thyroid problem (not cancer) || id:UKB-b:13532	CVDII.PAPPA	Wald ratio	1	-0.000466098	0.000352327	0.185864	0.72065
Non-cancer illness code, self-reported: type 2 diabetes || id:UKB-b:13806	CVDII.PAPPA	Wald ratio	1	6.25445e-05	0.000551196	0.909657	1
Non-cancer illness code, self-reported: hypertension || id:UKB-b:14057	CVDII.PAPPA	Wald ratio	1	0.00552939	0.00297828	0.063372	0.532979
Non-cancer illness code, self-reported: bone disorder || id:UKB-b:14356	CVDII.PAPPA	Wald ratio	1	0.000169952	0.000328221	0.6046	0.934747
Non-cancer illness code, self-reported: osteoarthritis || id:UKB-b:14486	CVDII.PAPPA	Wald ratio	1	0.00345527	0.00190046	0.0690454	0.550321
Non-cancer illness code, self-reported: transient ischaemic attack (tia) || id:UKB-b:15749	CVDII.PAPPA	Wald ratio	1	0.000299904	0.000417544	0.472599	0.902098
Non-cancer illness code, self-reported: heart attack/myocardial infarction || id:UKB-b:15829	CVDII.PAPPA	Wald ratio	1	0.000273931	0.0010272	0.789717	0.975221
Non-cancer illness code, self-reported: pulmonary embolism +/- dvt || id:UKB-b:16048	CVDII.PAPPA	Wald ratio	1	0.000435958	0.000624871	0.485379	0.908554
Non-cancer illness code, self-reported: heart valve problem/heart murmur || id:UKB-b:18578	CVDII.PAPPA	Wald ratio	1	0.000850678	0.000568567	0.134607	0.677641
Non-cancer illness code, self-reported: osteopenia || id:UKB-b:19381	CVDII.PAPPA	Wald ratio	1	8.76639e-05	0.000342697	0.798101	0.977059
Non-cancer illness code, self-reported: hypothyroidism/myxoedema || id:UKB-b:19732	CVDII.PAPPA	Wald ratio	1	0.00037913	0.00147017	0.796499	0.976536
Non-cancer illness code, self-reported: hyperthyroidism/thyrotoxicosis || id:UKB-b:20289	CVDII.PAPPA	Wald ratio	1	-0.000426308	0.000601139	0.478221	0.904368
Non-cancer illness code, self-reported: heart arrhythmia || id:UKB-b:3703	CVDII.PAPPA	Wald ratio	1	-0.000714418	0.000510405	0.1616	0.700963
Non-cancer illness code, self-reported: stroke || id:UKB-b:6358	CVDII.PAPPA	Wald ratio	1	-7.00483e-05	0.000787805	0.929149	1
Non-cancer illness code, self-reported: other renal/kidney problem || id:UKB-b:6633	CVDII.PAPPA	Wald ratio	1	0.000455102	0.000446409	0.307978	0.819037
Non-cancer illness code, self-reported: essential hypertension || id:UKB-b:7582	CVDII.PAPPA	Wald ratio	1	4.42336e-05	0.000463356	0.923947	1
Non-cancer illness code, self-reported: heart/cardiac problem || id:UKB-b:8315	CVDII.PAPPA	Wald ratio	1	-0.000312731	0.000390482	0.423198	0.882399
Non-cancer illness code, self-reported: angina || id:UKB-b:8650	CVDII.PAPPA	Wald ratio	1	6.46677e-05	0.00120884	0.957337	1
Non-cancer illness code, self-reported: pernicious anaemia || id:UKB-b:8720	CVDII.PAPPA	Wald ratio	1	0.000341022	0.000379148	0.368417	0.858156
Non-cancer illness code, self-reported: iron deficiency anaemia || id:UKB-b:10098	CVDII.PDL2	Inverse variance weighted	2	-0.000418392	0.000483323	0.386679	0.867558
Non-cancer illness code, self-reported: high cholesterol || id:UKB-b:10912	CVDII.PDL2	Inverse variance weighted	2	-0.000403545	0.00344424	0.906729	1
Non-cancer illness code, self-reported: atrial fibrillation || id:UKB-b:11550	CVDII.PDL2	Inverse variance weighted	2	-0.000281966	0.000757219	0.709616	0.958861
Non-cancer illness code, self-reported: deep venous thrombosis (dvt) || id:UKB-b:12040	CVDII.PDL2	Inverse variance weighted	2	9.31011e-05	0.00190593	0.96104	1
Non-cancer illness code, self-reported: osteoporosis || id:UKB-b:12141	CVDII.PDL2	Inverse variance weighted	2	3.59587e-05	0.000691279	0.958515	1
Non-cancer illness code, self-reported: diabetes || id:UKB-b:12948	CVDII.PDL2	Inverse variance weighted	2	-0.00164932	0.00106102	0.120074	0.651911
Non-cancer illness code, self-reported: varicose veins || id:UKB-b:13038	CVDII.PDL2	Inverse variance weighted	2	-0.000731487	0.00046041	0.112111	0.63904
Non-cancer illness code, self-reported: pancreatitis || id:UKB-b:131	CVDII.PDL2	Inverse variance weighted	2	0.000156436	0.000303497	0.606242	0.934747
Non-cancer illness code, self-reported: thyroid problem (not cancer) || id:UKB-b:13532	CVDII.PDL2	Inverse variance weighted	2	0.000292863	0.000279705	0.295081	0.808694
Non-cancer illness code, self-reported: type 2 diabetes || id:UKB-b:13806	CVDII.PDL2	Inverse variance weighted	2	0.000370584	0.000865354	0.668473	0.947844
Non-cancer illness code, self-reported: hypertension || id:UKB-b:14057	CVDII.PDL2	Inverse variance weighted	2	-0.00405311	0.00430297	0.346227	0.844059
Non-cancer illness code, self-reported: bone disorder || id:UKB-b:14356	CVDII.PDL2	Inverse variance weighted	2	0.00026974	0.000260568	0.300575	0.813462
Non-cancer illness code, self-reported: osteoarthritis || id:UKB-b:14486	CVDII.PDL2	Inverse variance weighted	2	-0.00100693	0.0017987	0.575609	0.928395
Non-cancer illness code, self-reported: transient ischaemic attack (tia) || id:UKB-b:15749	CVDII.PDL2	Inverse variance weighted	2	0.000402974	0.000331478	0.224104	0.75594
Non-cancer illness code, self-reported: heart attack/myocardial infarction || id:UKB-b:15829	CVDII.PDL2	Inverse variance weighted	2	-0.000806121	0.000815451	0.322879	0.828408
Non-cancer illness code, self-reported: pulmonary embolism +/- dvt || id:UKB-b:16048	CVDII.PDL2	Inverse variance weighted	2	5.32639e-05	0.000576991	0.926449	1
Non-cancer illness code, self-reported: heart valve problem/heart murmur || id:UKB-b:18578	CVDII.PDL2	Inverse variance weighted	2	0.000410695	0.000451372	0.362885	0.853953
Non-cancer illness code, self-reported: osteopenia || id:UKB-b:19381	CVDII.PDL2	Inverse variance weighted	2	0.000124862	0.000272057	0.646266	0.944267
Non-cancer illness code, self-reported: hypothyroidism/myxoedema || id:UKB-b:19732	CVDII.PDL2	Inverse variance weighted	2	-0.00131499	0.0021382	0.538558	0.921777
Non-cancer illness code, self-reported: hyperthyroidism/thyrotoxicosis || id:UKB-b:20289	CVDII.PDL2	Inverse variance weighted	2	0.000698548	0.00100146	0.485473	0.908554
Non-cancer illness code, self-reported: heart arrhythmia || id:UKB-b:3703	CVDII.PDL2	Inverse variance weighted	2	0.00100148	0.000405201	0.0134519	0.311684
Non-cancer illness code, self-reported: stroke || id:UKB-b:6358	CVDII.PDL2	Inverse variance weighted	2	-0.000392095	0.000625418	0.530703	0.919454
Non-cancer illness code, self-reported: other renal/kidney problem || id:UKB-b:6633	CVDII.PDL2	Inverse variance weighted	2	0.000273561	0.00044235	0.536295	0.921299
Non-cancer illness code, self-reported: essential hypertension || id:UKB-b:7582	CVDII.PDL2	Inverse variance weighted	2	0.000424571	0.000367849	0.248419	0.775802
Non-cancer illness code, self-reported: heart/cardiac problem || id:UKB-b:8315	CVDII.PDL2	Inverse variance weighted	2	-0.000476094	0.000309994	0.124583	0.661737
Non-cancer illness code, self-reported: angina || id:UKB-b:8650	CVDII.PDL2	Inverse variance weighted	2	0.00105012	0.000959643	0.27383	0.797792
Non-cancer illness code, self-reported: pernicious anaemia || id:UKB-b:8720	CVDII.PDL2	Inverse variance weighted	2	-0.000183633	0.000300995	0.541803	0.921902
Non-cancer illness code, self-reported: iron deficiency anaemia || id:UKB-b:10098	CVDII.PSGL1	Wald ratio	1	0.00011811	0.000343227	0.730758	0.963474
Non-cancer illness code, self-reported: high cholesterol || id:UKB-b:10912	CVDII.PSGL1	Wald ratio	1	0.000729376	0.00150439	0.627796	0.939619
Non-cancer illness code, self-reported: atrial fibrillation || id:UKB-b:11550	CVDII.PSGL1	Wald ratio	1	0.000193242	0.000400605	0.629539	0.939691
Non-cancer illness code, self-reported: deep venous thrombosis (dvt) || id:UKB-b:12040	CVDII.PSGL1	Wald ratio	1	0.00029743	0.000645724	0.645075	0.944094
Non-cancer illness code, self-reported: osteoporosis || id:UKB-b:12141	CVDII.PSGL1	Wald ratio	1	-6.55986e-05	0.000582288	0.910303	1
Non-cancer illness code, self-reported: diabetes || id:UKB-b:12948	CVDII.PSGL1	Wald ratio	1	-5.47933e-05	0.000893765	0.951115	1
Non-cancer illness code, self-reported: varicose veins || id:UKB-b:13038	CVDII.PSGL1	Wald ratio	1	0.00013341	0.000275275	0.62793	0.939619
Non-cancer illness code, self-reported: pancreatitis || id:UKB-b:131	CVDII.PSGL1	Wald ratio	1	-0.000173078	0.000214944	0.420692	0.881505
Non-cancer illness code, self-reported: thyroid problem (not cancer) || id:UKB-b:13532	CVDII.PSGL1	Wald ratio	1	-0.0002025	0.000235601	0.390063	0.868664
Non-cancer illness code, self-reported: type 2 diabetes || id:UKB-b:13806	CVDII.PSGL1	Wald ratio	1	0.000101268	0.000368597	0.783516	0.974617
Non-cancer illness code, self-reported: hypertension || id:UKB-b:14057	CVDII.PSGL1	Wald ratio	1	0.00351302	0.00199111	0.0776733	0.577629
Non-cancer illness code, self-reported: bone disorder || id:UKB-b:14356	CVDII.PSGL1	Wald ratio	1	0.000293945	0.000219481	0.180482	0.717096
Non-cancer illness code, self-reported: osteoarthritis || id:UKB-b:14486	CVDII.PSGL1	Wald ratio	1	-0.00187889	0.00127089	0.139299	0.682949
Non-cancer illness code, self-reported: transient ischaemic attack (tia) || id:UKB-b:15749	CVDII.PSGL1	Wald ratio	1	-0.000156049	0.000279212	0.576236	0.928395
Non-cancer illness code, self-reported: heart attack/myocardial infarction || id:UKB-b:15829	CVDII.PSGL1	Wald ratio	1	-0.000998421	0.000686883	0.14607	0.686528
Non-cancer illness code, self-reported: pulmonary embolism +/- dvt || id:UKB-b:16048	CVDII.PSGL1	Wald ratio	1	-0.000648735	0.000417851	0.12053	0.652931
Non-cancer illness code, self-reported: heart valve problem/heart murmur || id:UKB-b:18578	CVDII.PSGL1	Wald ratio	1	0.000143118	0.000380199	0.706598	0.957653
Non-cancer illness code, self-reported: osteopenia || id:UKB-b:19381	CVDII.PSGL1	Wald ratio	1	0.000336343	0.00022916	0.142179	0.684154
Non-cancer illness code, self-reported: hypothyroidism/myxoedema || id:UKB-b:19732	CVDII.PSGL1	Wald ratio	1	-0.000149429	0.000982842	0.879158	0.998515
Non-cancer illness code, self-reported: hyperthyroidism/thyrotoxicosis || id:UKB-b:20289	CVDII.PSGL1	Wald ratio	1	-0.000389139	0.000401993	0.333033	0.835411
Non-cancer illness code, self-reported: heart arrhythmia || id:UKB-b:3703	CVDII.PSGL1	Wald ratio	1	0.00012131	0.00034131	0.722272	0.96099
Non-cancer illness code, self-reported: stroke || id:UKB-b:6358	CVDII.PSGL1	Wald ratio	1	0.000120701	0.000526807	0.818777	0.982964
Non-cancer illness code, self-reported: other renal/kidney problem || id:UKB-b:6633	CVDII.PSGL1	Wald ratio	1	-0.000157881	0.000298512	0.596879	0.933318
Non-cancer illness code, self-reported: essential hypertension || id:UKB-b:7582	CVDII.PSGL1	Wald ratio	1	-0.000323771	0.000309847	0.296052	0.808715
Non-cancer illness code, self-reported: heart/cardiac problem || id:UKB-b:8315	CVDII.PSGL1	Wald ratio	1	-3.76955e-05	0.000261115	0.885213	0.999934
Non-cancer illness code, self-reported: angina || id:UKB-b:8650	CVDII.PSGL1	Wald ratio	1	-0.000308344	0.000808342	0.702868	0.956318
Non-cancer illness code, self-reported: pernicious anaemia || id:UKB-b:8720	CVDII.PSGL1	Wald ratio	1	5.09255e-05	0.000253536	0.840808	0.987047
Non-cancer illness code, self-reported: iron deficiency anaemia || id:UKB-b:10098	CVDII.SCF	Wald ratio	1	-0.000888882	0.00071485	0.213701	0.744595
Non-cancer illness code, self-reported: high cholesterol || id:UKB-b:10912	CVDII.SCF	Wald ratio	1	0.00119823	0.00313375	0.702192	0.956148
Non-cancer illness code, self-reported: atrial fibrillation || id:UKB-b:11550	CVDII.SCF	Wald ratio	1	0.000287658	0.000834363	0.730272	0.963122
Non-cancer illness code, self-reported: deep venous thrombosis (dvt) || id:UKB-b:12040	CVDII.SCF	Wald ratio	1	-0.00101335	0.00134488	0.451159	0.893322
Non-cancer illness code, self-reported: osteoporosis || id:UKB-b:12141	CVDII.SCF	Wald ratio	1	0.000441477	0.00121272	0.715829	0.960459
Non-cancer illness code, self-reported: diabetes || id:UKB-b:12948	CVDII.SCF	Wald ratio	1	-0.00100047	0.00186165	0.590982	0.932171
Non-cancer illness code, self-reported: varicose veins || id:UKB-b:13038	CVDII.SCF	Wald ratio	1	-0.000662898	0.000573322	0.247583	0.775575
Non-cancer illness code, self-reported: pancreatitis || id:UKB-b:131	CVDII.SCF	Wald ratio	1	0.000420808	0.000447666	0.347214	0.844816
Non-cancer illness code, self-reported: thyroid problem (not cancer) || id:UKB-b:13532	CVDII.SCF	Wald ratio	1	7.39762e-05	0.000490688	0.880165	0.998774
Non-cancer illness code, self-reported: type 2 diabetes || id:UKB-b:13806	CVDII.SCF	Wald ratio	1	-0.000110923	0.000767679	0.885113	0.999934
Non-cancer illness code, self-reported: hypertension || id:UKB-b:14057	CVDII.SCF	Wald ratio	1	-0.00287124	0.00415	0.489022	0.909989
Non-cancer illness code, self-reported: bone disorder || id:UKB-b:14356	CVDII.SCF	Wald ratio	1	0.000599453	0.000457114	0.189728	0.723339
Non-cancer illness code, self-reported: osteoarthritis || id:UKB-b:14486	CVDII.SCF	Wald ratio	1	0.00197237	0.00264684	0.456164	0.895228
Non-cancer illness code, self-reported: transient ischaemic attack (tia) || id:UKB-b:15749	CVDII.SCF	Wald ratio	1	0.00086535	0.000581513	0.136724	0.681087
Non-cancer illness code, self-reported: heart attack/myocardial infarction || id:UKB-b:15829	CVDII.SCF	Wald ratio	1	-0.00344536	0.0014306	0.0160257	0.335423
Non-cancer illness code, self-reported: pulmonary embolism +/- dvt || id:UKB-b:16048	CVDII.SCF	Wald ratio	1	-0.00071654	0.000870262	0.410303	0.875706
Non-cancer illness code, self-reported: heart valve problem/heart murmur || id:UKB-b:18578	CVDII.SCF	Wald ratio	1	6.76392e-05	0.00079184	0.931927	1
Non-cancer illness code, self-reported: osteopenia || id:UKB-b:19381	CVDII.SCF	Wald ratio	1	0.000322925	0.000477278	0.498661	0.911914
Non-cancer illness code, self-reported: hypothyroidism/myxoedema || id:UKB-b:19732	CVDII.SCF	Wald ratio	1	7.18296e-05	0.00204781	0.972019	1
Non-cancer illness code, self-reported: hyperthyroidism/thyrotoxicosis || id:UKB-b:20289	CVDII.SCF	Wald ratio	1	0.000286442	0.000837215	0.732248	0.963591
Non-cancer illness code, self-reported: heart arrhythmia || id:UKB-b:3703	CVDII.SCF	Wald ratio	1	-0.000264078	0.000710846	0.710266	0.959177
Non-cancer illness code, self-reported: stroke || id:UKB-b:6358	CVDII.SCF	Wald ratio	1	-0.000121688	0.00109719	0.911689	1
Non-cancer illness code, self-reported: other renal/kidney problem || id:UKB-b:6633	CVDII.SCF	Wald ratio	1	0.000300582	0.000621716	0.628761	0.939689
Non-cancer illness code, self-reported: essential hypertension || id:UKB-b:7582	CVDII.SCF	Wald ratio	1	-0.0003039	0.000645319	0.63769	0.942355
Non-cancer illness code, self-reported: heart/cardiac problem || id:UKB-b:8315	CVDII.SCF	Wald ratio	1	-0.000803863	0.000543822	0.139362	0.682949
Non-cancer illness code, self-reported: angina || id:UKB-b:8650	CVDII.SCF	Wald ratio	1	-0.00322687	0.00168362	0.0552851	0.509492
Non-cancer illness code, self-reported: pernicious anaemia || id:UKB-b:8720	CVDII.SCF	Wald ratio	1	-0.000458088	0.000528034	0.385649	0.867558
Non-cancer illness code, self-reported: iron deficiency anaemia || id:UKB-b:10098	CVDII.SERPINA12	Inverse variance weighted	3	-2.56362e-05	0.000219423	0.906991	1
Non-cancer illness code, self-reported: high cholesterol || id:UKB-b:10912	CVDII.SERPINA12	Inverse variance weighted	3	-2.79317e-05	0.000961948	0.976835	1
Non-cancer illness code, self-reported: atrial fibrillation || id:UKB-b:11550	CVDII.SERPINA12	Inverse variance weighted	3	-0.000238217	0.000256108	0.352297	0.848603
Non-cancer illness code, self-reported: deep venous thrombosis (dvt) || id:UKB-b:12040	CVDII.SERPINA12	Inverse variance weighted	3	-0.000101394	0.000536815	0.850187	0.989532
Non-cancer illness code, self-reported: osteoporosis || id:UKB-b:12141	CVDII.SERPINA12	Inverse variance weighted	3	0.000375583	0.000372263	0.313014	0.823501
Non-cancer illness code, self-reported: diabetes || id:UKB-b:12948	CVDII.SERPINA12	Inverse variance weighted	3	0.00192881	0.000571449	0.000737385	0.0585605
Non-cancer illness code, self-reported: varicose veins || id:UKB-b:13038	CVDII.SERPINA12	Inverse variance weighted	3	0.000134543	0.000175984	0.444559	0.888917
Non-cancer illness code, self-reported: pancreatitis || id:UKB-b:131	CVDII.SERPINA12	Inverse variance weighted	3	0.000171755	0.000137411	0.211324	0.741486
Non-cancer illness code, self-reported: thyroid problem (not cancer) || id:UKB-b:13532	CVDII.SERPINA12	Inverse variance weighted	3	9.78732e-05	0.000252703	0.69853	0.95413
Non-cancer illness code, self-reported: type 2 diabetes || id:UKB-b:13806	CVDII.SERPINA12	Inverse variance weighted	3	-5.54827e-05	0.000332156	0.86734	0.994636
Non-cancer illness code, self-reported: hypertension || id:UKB-b:14057	CVDII.SERPINA12	Inverse variance weighted	3	0.000839652	0.00127437	0.509974	0.915031
Non-cancer illness code, self-reported: bone disorder || id:UKB-b:14356	CVDII.SERPINA12	Inverse variance weighted	3	-0.000237589	0.000145094	0.10153	0.620221
Non-cancer illness code, self-reported: osteoarthritis || id:UKB-b:14486	CVDII.SERPINA12	Inverse variance weighted	3	-0.00113118	0.000812449	0.163829	0.702014
Non-cancer illness code, self-reported: transient ischaemic attack (tia) || id:UKB-b:15749	CVDII.SERPINA12	Inverse variance weighted	3	-0.000143425	0.000178497	0.421676	0.881505
Non-cancer illness code, self-reported: heart attack/myocardial infarction || id:UKB-b:15829	CVDII.SERPINA12	Inverse variance weighted	3	-0.000117301	0.000566044	0.835831	0.985882
Non-cancer illness code, self-reported: pulmonary embolism +/- dvt || id:UKB-b:16048	CVDII.SERPINA12	Inverse variance weighted	3	-0.00026822	0.000267125	0.315331	0.824134
Non-cancer illness code, self-reported: heart valve problem/heart murmur || id:UKB-b:18578	CVDII.SERPINA12	Inverse variance weighted	3	-0.000506318	0.000243058	0.0372405	0.44753
Non-cancer illness code, self-reported: osteopenia || id:UKB-b:19381	CVDII.SERPINA12	Inverse variance weighted	3	-0.000324382	0.0001465	0.0268145	0.401144
Non-cancer illness code, self-reported: hypothyroidism/myxoedema || id:UKB-b:19732	CVDII.SERPINA12	Inverse variance weighted	3	-0.000271972	0.000628618	0.665268	0.947587
Non-cancer illness code, self-reported: hyperthyroidism/thyrotoxicosis || id:UKB-b:20289	CVDII.SERPINA12	Inverse variance weighted	3	8.96864e-05	0.00039968	0.82245	0.984045
Non-cancer illness code, self-reported: heart arrhythmia || id:UKB-b:3703	CVDII.SERPINA12	Inverse variance weighted	3	-8.78123e-05	0.000218194	0.687353	0.952236
Non-cancer illness code, self-reported: stroke || id:UKB-b:6358	CVDII.SERPINA12	Inverse variance weighted	3	-0.000151519	0.000336782	0.65278	0.946555
Non-cancer illness code, self-reported: other renal/kidney problem || id:UKB-b:6633	CVDII.SERPINA12	Inverse variance weighted	3	3.43467e-05	0.000241379	0.886848	1
Non-cancer illness code, self-reported: essential hypertension || id:UKB-b:7582	CVDII.SERPINA12	Inverse variance weighted	3	0.000230687	0.000198081	0.244177	0.772048
Non-cancer illness code, self-reported: heart/cardiac problem || id:UKB-b:8315	CVDII.SERPINA12	Inverse variance weighted	3	-5.33111e-05	0.000166927	0.749448	0.96691
Non-cancer illness code, self-reported: angina || id:UKB-b:8650	CVDII.SERPINA12	Inverse variance weighted	3	0.000548293	0.000516802	0.288719	0.806987
Non-cancer illness code, self-reported: pernicious anaemia || id:UKB-b:8720	CVDII.SERPINA12	Inverse variance weighted	3	-2.42376e-05	0.000162082	0.881128	0.998975
Non-cancer illness code, self-reported: iron deficiency anaemia || id:UKB-b:10098	CVDII.SLAMF7	Wald ratio	1	0.000123022	0.000385887	0.749877	0.967139
Non-cancer illness code, self-reported: high cholesterol || id:UKB-b:10912	CVDII.SLAMF7	Wald ratio	1	0.00223588	0.00169062	0.185994	0.72065
Non-cancer illness code, self-reported: atrial fibrillation || id:UKB-b:11550	CVDII.SLAMF7	Wald ratio	1	0.000100543	0.000450394	0.823353	0.984204
Non-cancer illness code, self-reported: deep venous thrombosis (dvt) || id:UKB-b:12040	CVDII.SLAMF7	Wald ratio	1	0.000914336	0.00072596	0.207855	0.739531
Non-cancer illness code, self-reported: osteoporosis || id:UKB-b:12141	CVDII.SLAMF7	Wald ratio	1	0.000205584	0.000654629	0.753486	0.967594
Non-cancer illness code, self-reported: diabetes || id:UKB-b:12948	CVDII.SLAMF7	Wald ratio	1	0.000217594	0.00100462	0.828526	0.984806
Non-cancer illness code, self-reported: varicose veins || id:UKB-b:13038	CVDII.SLAMF7	Wald ratio	1	5.92308e-05	0.00030948	0.848221	0.988305
Non-cancer illness code, self-reported: pancreatitis || id:UKB-b:131	CVDII.SLAMF7	Wald ratio	1	0.000203213	0.000241659	0.400399	0.872475
Non-cancer illness code, self-reported: thyroid problem (not cancer) || id:UKB-b:13532	CVDII.SLAMF7	Wald ratio	1	0.000129338	0.000264885	0.625351	0.939619
Non-cancer illness code, self-reported: type 2 diabetes || id:UKB-b:13806	CVDII.SLAMF7	Wald ratio	1	0.000106731	0.000414394	0.796747	0.976536
Non-cancer illness code, self-reported: hypertension || id:UKB-b:14057	CVDII.SLAMF7	Wald ratio	1	0.00125002	0.00223711	0.576322	0.928395
Non-cancer illness code, self-reported: bone disorder || id:UKB-b:14356	CVDII.SLAMF7	Wald ratio	1	-8.21061e-05	0.000246762	0.739336	0.9651
Non-cancer illness code, self-reported: osteoarthritis || id:UKB-b:14486	CVDII.SLAMF7	Wald ratio	1	0.00182116	0.00142863	0.202394	0.734547
Non-cancer illness code, self-reported: transient ischaemic attack (tia) || id:UKB-b:15749	CVDII.SLAMF7	Wald ratio	1	-0.000350585	0.000313914	0.264071	0.789701
Non-cancer illness code, self-reported: heart attack/myocardial infarction || id:UKB-b:15829	CVDII.SLAMF7	Wald ratio	1	0.00033445	0.000772214	0.664938	0.947555
Non-cancer illness code, self-reported: pulmonary embolism +/- dvt || id:UKB-b:16048	CVDII.SLAMF7	Wald ratio	1	0.000243457	0.000469771	0.604287	0.934747
Non-cancer illness code, self-reported: heart valve problem/heart murmur || id:UKB-b:18578	CVDII.SLAMF7	Wald ratio	1	-0.000571783	0.000427454	0.181011	0.717693
Non-cancer illness code, self-reported: osteopenia || id:UKB-b:19381	CVDII.SLAMF7	Wald ratio	1	0.000339555	0.000257641	0.187525	0.723339
Non-cancer illness code, self-reported: hypothyroidism/myxoedema || id:UKB-b:19732	CVDII.SLAMF7	Wald ratio	1	-0.00104723	0.00110461	0.343105	0.841016
Non-cancer illness code, self-reported: hyperthyroidism/thyrotoxicosis || id:UKB-b:20289	CVDII.SLAMF7	Wald ratio	1	0.000466118	0.000451943	0.30237	0.81498
Non-cancer illness code, self-reported: heart arrhythmia || id:UKB-b:3703	CVDII.SLAMF7	Wald ratio	1	-0.000411623	0.000383732	0.283413	0.804542
Non-cancer illness code, self-reported: stroke || id:UKB-b:6358	CVDII.SLAMF7	Wald ratio	1	-0.00120237	0.000592281	0.0423497	0.467169
Non-cancer illness code, self-reported: other renal/kidney problem || id:UKB-b:6633	CVDII.SLAMF7	Wald ratio	1	-0.000432822	0.000335615	0.197177	0.730442
Non-cancer illness code, self-reported: essential hypertension || id:UKB-b:7582	CVDII.SLAMF7	Wald ratio	1	0.000123926	0.000348357	0.722032	0.96099
Non-cancer illness code, self-reported: heart/cardiac problem || id:UKB-b:8315	CVDII.SLAMF7	Wald ratio	1	-1.76001e-05	0.000293569	0.952194	1
Non-cancer illness code, self-reported: angina || id:UKB-b:8650	CVDII.SLAMF7	Wald ratio	1	-0.000487676	0.000908747	0.591512	0.932231
Non-cancer illness code, self-reported: pernicious anaemia || id:UKB-b:8720	CVDII.SLAMF7	Wald ratio	1	-1.66888e-05	0.000285042	0.953312	1
Non-cancer illness code, self-reported: iron deficiency anaemia || id:UKB-b:10098	CVDII.TNFRSF10A	Inverse variance weighted	2	-2.5986e-05	0.000290501	0.928722	1
Non-cancer illness code, self-reported: high cholesterol || id:UKB-b:10912	CVDII.TNFRSF10A	Inverse variance weighted	2	0.000389918	0.00127316	0.759408	0.970264
Non-cancer illness code, self-reported: atrial fibrillation || id:UKB-b:11550	CVDII.TNFRSF10A	Inverse variance weighted	2	0.000450522	0.000339073	0.183952	0.71811
Non-cancer illness code, self-reported: deep venous thrombosis (dvt) || id:UKB-b:12040	CVDII.TNFRSF10A	Inverse variance weighted	2	0.000245182	0.000546535	0.653712	0.946644
Non-cancer illness code, self-reported: osteoporosis || id:UKB-b:12141	CVDII.TNFRSF10A	Inverse variance weighted	2	0.00035878	0.000492834	0.466618	0.900535
Non-cancer illness code, self-reported: diabetes || id:UKB-b:12948	CVDII.TNFRSF10A	Inverse variance weighted	2	0.00136765	0.000756481	0.0706202	0.555498
Non-cancer illness code, self-reported: varicose veins || id:UKB-b:13038	CVDII.TNFRSF10A	Inverse variance weighted	2	0.000512315	0.000243451	0.0353451	0.441213
Non-cancer illness code, self-reported: pancreatitis || id:UKB-b:131	CVDII.TNFRSF10A	Inverse variance weighted	2	-0.000385585	0.000181924	0.0340492	0.437178
Non-cancer illness code, self-reported: thyroid problem (not cancer) || id:UKB-b:13532	CVDII.TNFRSF10A	Inverse variance weighted	2	-8.15622e-07	0.000199406	0.996736	1
Non-cancer illness code, self-reported: type 2 diabetes || id:UKB-b:13806	CVDII.TNFRSF10A	Inverse variance weighted	2	-0.0007314	0.000566825	0.196931	0.730442
Non-cancer illness code, self-reported: hypertension || id:UKB-b:14057	CVDII.TNFRSF10A	Inverse variance weighted	2	-0.00126531	0.0024043	0.5987	0.933523
Non-cancer illness code, self-reported: bone disorder || id:UKB-b:14356	CVDII.TNFRSF10A	Inverse variance weighted	2	0.000238411	0.000185764	0.199349	0.731307
Non-cancer illness code, self-reported: osteoarthritis || id:UKB-b:14486	CVDII.TNFRSF10A	Inverse variance weighted	2	-0.00064123	0.00107563	0.551079	0.924713
Non-cancer illness code, self-reported: transient ischaemic attack (tia) || id:UKB-b:15749	CVDII.TNFRSF10A	Inverse variance weighted	2	-0.000122076	0.000236317	0.605452	0.934747
Non-cancer illness code, self-reported: heart attack/myocardial infarction || id:UKB-b:15829	CVDII.TNFRSF10A	Inverse variance weighted	2	0.00112772	0.000581371	0.0524097	0.501576
Non-cancer illness code, self-reported: pulmonary embolism +/- dvt || id:UKB-b:16048	CVDII.TNFRSF10A	Inverse variance weighted	2	0.000519033	0.00035366	0.142212	0.684154
Non-cancer illness code, self-reported: heart valve problem/heart murmur || id:UKB-b:18578	CVDII.TNFRSF10A	Inverse variance weighted	2	-0.00078839	0.000321792	0.0142858	0.318379
Non-cancer illness code, self-reported: osteopenia || id:UKB-b:19381	CVDII.TNFRSF10A	Inverse variance weighted	2	0.000242237	0.000285153	0.395605	0.87035
Non-cancer illness code, self-reported: hypothyroidism/myxoedema || id:UKB-b:19732	CVDII.TNFRSF10A	Inverse variance weighted	2	4.21815e-05	0.0008785	0.961704	1
Non-cancer illness code, self-reported: hyperthyroidism/thyrotoxicosis || id:UKB-b:20289	CVDII.TNFRSF10A	Inverse variance weighted	2	-0.000214086	0.000340236	0.529201	0.919329
Non-cancer illness code, self-reported: heart arrhythmia || id:UKB-b:3703	CVDII.TNFRSF10A	Inverse variance weighted	2	-0.000222126	0.000790331	0.778668	0.973549
Non-cancer illness code, self-reported: stroke || id:UKB-b:6358	CVDII.TNFRSF10A	Inverse variance weighted	2	0.000286506	0.000445872	0.520501	0.916077
Non-cancer illness code, self-reported: other renal/kidney problem || id:UKB-b:6633	CVDII.TNFRSF10A	Inverse variance weighted	2	-0.000407297	0.000252654	0.106946	0.628291
Non-cancer illness code, self-reported: essential hypertension || id:UKB-b:7582	CVDII.TNFRSF10A	Inverse variance weighted	2	8.92059e-05	0.000262246	0.733736	0.963682
Non-cancer illness code, self-reported: heart/cardiac problem || id:UKB-b:8315	CVDII.TNFRSF10A	Inverse variance weighted	2	-0.000156692	0.000220999	0.478314	0.904368
Non-cancer illness code, self-reported: angina || id:UKB-b:8650	CVDII.TNFRSF10A	Inverse variance weighted	2	0.000471833	0.0009817	0.630781	0.940686
Non-cancer illness code, self-reported: pernicious anaemia || id:UKB-b:8720	CVDII.TNFRSF10A	Inverse variance weighted	2	-0.000317451	0.000214585	0.139041	0.682644
Non-cancer illness code, self-reported: iron deficiency anaemia || id:UKB-b:10098	CVDII.TNFRSF11A	Inverse variance weighted	2	-8.21891e-05	0.000326814	0.801438	0.978121
Non-cancer illness code, self-reported: high cholesterol || id:UKB-b:10912	CVDII.TNFRSF11A	Inverse variance weighted	2	-0.00129171	0.00143279	0.367305	0.857673
Non-cancer illness code, self-reported: atrial fibrillation || id:UKB-b:11550	CVDII.TNFRSF11A	Inverse variance weighted	2	-0.000607688	0.000548799	0.268162	0.793134
Non-cancer illness code, self-reported: deep venous thrombosis (dvt) || id:UKB-b:12040	CVDII.TNFRSF11A	Inverse variance weighted	2	-0.00207114	0.000614844	0.000755636	0.0590514
Non-cancer illness code, self-reported: osteoporosis || id:UKB-b:12141	CVDII.TNFRSF11A	Inverse variance weighted	2	0.00176503	0.000759504	0.0201298	0.360071
Non-cancer illness code, self-reported: diabetes || id:UKB-b:12948	CVDII.TNFRSF11A	Inverse variance weighted	2	-0.00241284	0.00157839	0.126347	0.664128
Non-cancer illness code, self-reported: varicose veins || id:UKB-b:13038	CVDII.TNFRSF11A	Inverse variance weighted	2	-0.000303279	0.00026211	0.247244	0.775065
Non-cancer illness code, self-reported: pancreatitis || id:UKB-b:131	CVDII.TNFRSF11A	Inverse variance weighted	2	-8.65702e-05	0.000204662	0.672303	0.948419
Non-cancer illness code, self-reported: thyroid problem (not cancer) || id:UKB-b:13532	CVDII.TNFRSF11A	Inverse variance weighted	2	-6.76392e-06	0.000224333	0.975946	1
Non-cancer illness code, self-reported: type 2 diabetes || id:UKB-b:13806	CVDII.TNFRSF11A	Inverse variance weighted	2	-3.10997e-05	0.000350964	0.92939	1
Non-cancer illness code, self-reported: hypertension || id:UKB-b:14057	CVDII.TNFRSF11A	Inverse variance weighted	2	-0.00196902	0.0018979	0.299515	0.812758
Non-cancer illness code, self-reported: bone disorder || id:UKB-b:14356	CVDII.TNFRSF11A	Inverse variance weighted	2	0.000276746	0.000208982	0.185418	0.72057
Non-cancer illness code, self-reported: osteoarthritis || id:UKB-b:14486	CVDII.TNFRSF11A	Inverse variance weighted	2	-0.00231795	0.00152369	0.128191	0.667011
Non-cancer illness code, self-reported: transient ischaemic attack (tia) || id:UKB-b:15749	CVDII.TNFRSF11A	Inverse variance weighted	2	5.91544e-05	0.000265856	0.82392	0.984371
Non-cancer illness code, self-reported: heart attack/myocardial infarction || id:UKB-b:15829	CVDII.TNFRSF11A	Inverse variance weighted	2	-0.00107459	0.000654061	0.100392	0.616689
Non-cancer illness code, self-reported: pulmonary embolism +/- dvt || id:UKB-b:16048	CVDII.TNFRSF11A	Inverse variance weighted	2	-0.00150194	0.000617435	0.0149929	0.325421
Non-cancer illness code, self-reported: heart valve problem/heart murmur || id:UKB-b:18578	CVDII.TNFRSF11A	Inverse variance weighted	2	0.000449842	0.000362015	0.214013	0.744595
Non-cancer illness code, self-reported: osteopenia || id:UKB-b:19381	CVDII.TNFRSF11A	Inverse variance weighted	2	0.000362163	0.000218199	0.0969583	0.611523
Non-cancer illness code, self-reported: hypothyroidism/myxoedema || id:UKB-b:19732	CVDII.TNFRSF11A	Inverse variance weighted	2	-0.00119231	0.00236678	0.614423	0.93649
Non-cancer illness code, self-reported: hyperthyroidism/thyrotoxicosis || id:UKB-b:20289	CVDII.TNFRSF11A	Inverse variance weighted	2	0.000904496	0.000469365	0.0539718	0.508579
Non-cancer illness code, self-reported: heart arrhythmia || id:UKB-b:3703	CVDII.TNFRSF11A	Inverse variance weighted	2	0.000126941	0.000441924	0.773924	0.97327
Non-cancer illness code, self-reported: stroke || id:UKB-b:6358	CVDII.TNFRSF11A	Inverse variance weighted	2	-0.000250726	0.000622088	0.68692	0.952236
Non-cancer illness code, self-reported: other renal/kidney problem || id:UKB-b:6633	CVDII.TNFRSF11A	Inverse variance weighted	2	3.49958e-05	0.000284233	0.902009	1
Non-cancer illness code, self-reported: essential hypertension || id:UKB-b:7582	CVDII.TNFRSF11A	Inverse variance weighted	2	0.000315237	0.000295026	0.285293	0.80472
Non-cancer illness code, self-reported: heart/cardiac problem || id:UKB-b:8315	CVDII.TNFRSF11A	Inverse variance weighted	2	-0.000107742	0.000248624	0.664759	0.947555
Non-cancer illness code, self-reported: angina || id:UKB-b:8650	CVDII.TNFRSF11A	Inverse variance weighted	2	-0.00188067	0.00140051	0.179321	0.716767
Non-cancer illness code, self-reported: pernicious anaemia || id:UKB-b:8720	CVDII.TNFRSF11A	Inverse variance weighted	2	0.000457636	0.000241406	0.0579984	0.517482
Non-cancer illness code, self-reported: iron deficiency anaemia || id:UKB-b:10098	CVDIII.APN	Wald ratio	1	-0.000463147	0.000538521	0.38977	0.868613
Non-cancer illness code, self-reported: high cholesterol || id:UKB-b:10912	CVDIII.APN	Wald ratio	1	0.00488397	0.00236081	0.0385678	0.449186
Non-cancer illness code, self-reported: atrial fibrillation || id:UKB-b:11550	CVDIII.APN	Wald ratio	1	-8.53119e-05	0.000628564	0.892039	1
Non-cancer illness code, self-reported: deep venous thrombosis (dvt) || id:UKB-b:12040	CVDIII.APN	Wald ratio	1	-0.000547971	0.00101315	0.588604	0.932102
Non-cancer illness code, self-reported: osteoporosis || id:UKB-b:12141	CVDIII.APN	Wald ratio	1	-0.00104464	0.000913608	0.252862	0.780143
Non-cancer illness code, self-reported: diabetes || id:UKB-b:12948	CVDIII.APN	Wald ratio	1	0.00163829	0.00140244	0.24274	0.771374
Non-cancer illness code, self-reported: varicose veins || id:UKB-b:13038	CVDIII.APN	Wald ratio	1	-5.06913e-05	0.000431907	0.90657	1
Non-cancer illness code, self-reported: pancreatitis || id:UKB-b:131	CVDIII.APN	Wald ratio	1	-0.00027042	0.000337243	0.422637	0.882075
Non-cancer illness code, self-reported: thyroid problem (not cancer) || id:UKB-b:13532	CVDIII.APN	Wald ratio	1	-0.000183529	0.000369658	0.619553	0.938003
Non-cancer illness code, self-reported: type 2 diabetes || id:UKB-b:13806	CVDIII.APN	Wald ratio	1	-6.99181e-05	0.000578318	0.903771	1
Non-cancer illness code, self-reported: hypertension || id:UKB-b:14057	CVDIII.APN	Wald ratio	1	0.00545803	0.00312683	0.0808898	0.584942
Non-cancer illness code, self-reported: bone disorder || id:UKB-b:14356	CVDIII.APN	Wald ratio	1	0.000241959	0.000344359	0.482283	0.907128
Non-cancer illness code, self-reported: osteoarthritis || id:UKB-b:14486	CVDIII.APN	Wald ratio	1	0.0010457	0.00199404	0.599993	0.933797
Non-cancer illness code, self-reported: transient ischaemic attack (tia) || id:UKB-b:15749	CVDIII.APN	Wald ratio	1	0.000202488	0.000438078	0.643923	0.943925
Non-cancer illness code, self-reported: heart attack/myocardial infarction || id:UKB-b:15829	CVDIII.APN	Wald ratio	1	0.000636318	0.00107774	0.554911	0.925038
Non-cancer illness code, self-reported: pulmonary embolism +/- dvt || id:UKB-b:16048	CVDIII.APN	Wald ratio	1	-4.62698e-05	0.00065561	0.943736	1
Non-cancer illness code, self-reported: heart valve problem/heart murmur || id:UKB-b:18578	CVDIII.APN	Wald ratio	1	0.000167296	0.000596526	0.779132	0.973549
Non-cancer illness code, self-reported: osteopenia || id:UKB-b:19381	CVDIII.APN	Wald ratio	1	-2.98106e-05	0.000359546	0.933922	1
Non-cancer illness code, self-reported: hypothyroidism/myxoedema || id:UKB-b:19732	CVDIII.APN	Wald ratio	1	0.00160817	0.00154293	0.297281	0.809777
Non-cancer illness code, self-reported: hyperthyroidism/thyrotoxicosis || id:UKB-b:20289	CVDIII.APN	Wald ratio	1	-0.000657393	0.000630717	0.297275	0.809777
Non-cancer illness code, self-reported: heart arrhythmia || id:UKB-b:3703	CVDIII.APN	Wald ratio	1	0.000329238	0.000535506	0.538677	0.92178
Non-cancer illness code, self-reported: stroke || id:UKB-b:6358	CVDIII.APN	Wald ratio	1	-0.000356165	0.000826553	0.666538	0.947587
Non-cancer illness code, self-reported: other renal/kidney problem || id:UKB-b:6633	CVDIII.APN	Wald ratio	1	0.000714559	0.000468359	0.127093	0.665365
Non-cancer illness code, self-reported: essential hypertension || id:UKB-b:7582	CVDIII.APN	Wald ratio	1	0.000852019	0.000486143	0.0796691	0.583174
Non-cancer illness code, self-reported: heart/cardiac problem || id:UKB-b:8315	CVDIII.APN	Wald ratio	1	0.000197822	0.000409684	0.629191	0.939689
Non-cancer illness code, self-reported: angina || id:UKB-b:8650	CVDIII.APN	Wald ratio	1	0.00239242	0.00126835	0.0592632	0.521369
Non-cancer illness code, self-reported: pernicious anaemia || id:UKB-b:8720	CVDIII.APN	Wald ratio	1	-0.000681805	0.000397792	0.0865335	0.592456
Non-cancer illness code, self-reported: iron deficiency anaemia || id:UKB-b:10098	CVDIII.BLMHYDROLASE	Wald ratio	1	-0.000179914	0.000291485	0.537081	0.921335
Non-cancer illness code, self-reported: high cholesterol || id:UKB-b:10912	CVDIII.BLMHYDROLASE	Wald ratio	1	4.0634e-05	0.00127781	0.974632	1
Non-cancer illness code, self-reported: atrial fibrillation || id:UKB-b:11550	CVDIII.BLMHYDROLASE	Wald ratio	1	-6.70639e-05	0.000340219	0.843734	0.987542
Non-cancer illness code, self-reported: deep venous thrombosis (dvt) || id:UKB-b:12040	CVDIII.BLMHYDROLASE	Wald ratio	1	0.000402586	0.00054839	0.462873	0.898688
Non-cancer illness code, self-reported: osteoporosis || id:UKB-b:12141	CVDIII.BLMHYDROLASE	Wald ratio	1	-0.00068111	0.000494505	0.168402	0.708386
Non-cancer illness code, self-reported: diabetes || id:UKB-b:12948	CVDIII.BLMHYDROLASE	Wald ratio	1	-0.000408109	0.00075911	0.590842	0.932171
Non-cancer illness code, self-reported: varicose veins || id:UKB-b:13038	CVDIII.BLMHYDROLASE	Wald ratio	1	-7.91067e-05	0.000233777	0.735073	0.964158
Non-cancer illness code, self-reported: pancreatitis || id:UKB-b:131	CVDIII.BLMHYDROLASE	Wald ratio	1	-5.50283e-05	0.000182539	0.763063	0.970265
Non-cancer illness code, self-reported: thyroid problem (not cancer) || id:UKB-b:13532	CVDIII.BLMHYDROLASE	Wald ratio	1	9.82033e-05	0.000200083	0.623558	0.938499
Non-cancer illness code, self-reported: type 2 diabetes || id:UKB-b:13806	CVDIII.BLMHYDROLASE	Wald ratio	1	0.000113909	0.000313024	0.715934	0.960459
Non-cancer illness code, self-reported: hypertension || id:UKB-b:14057	CVDIII.BLMHYDROLASE	Wald ratio	1	0.00159757	0.00169208	0.345096	0.843228
Non-cancer illness code, self-reported: bone disorder || id:UKB-b:14356	CVDIII.BLMHYDROLASE	Wald ratio	1	8.56457e-05	0.000186392	0.645881	0.944166
Non-cancer illness code, self-reported: osteoarthritis || id:UKB-b:14486	CVDIII.BLMHYDROLASE	Wald ratio	1	-0.00212316	0.00107931	0.0491672	0.493395
Non-cancer illness code, self-reported: transient ischaemic attack (tia) || id:UKB-b:15749	CVDIII.BLMHYDROLASE	Wald ratio	1	0.000177782	0.000237117	0.453396	0.894295
Non-cancer illness code, self-reported: heart attack/myocardial infarction || id:UKB-b:15829	CVDIII.BLMHYDROLASE	Wald ratio	1	0.000583182	0.000583349	0.317449	0.824279
Non-cancer illness code, self-reported: pulmonary embolism +/- dvt || id:UKB-b:16048	CVDIII.BLMHYDROLASE	Wald ratio	1	-0.000586302	0.000354859	0.0984915	0.614915
Non-cancer illness code, self-reported: heart valve problem/heart murmur || id:UKB-b:18578	CVDIII.BLMHYDROLASE	Wald ratio	1	-0.000380165	0.000322881	0.239029	0.769333
Non-cancer illness code, self-reported: osteopenia || id:UKB-b:19381	CVDIII.BLMHYDROLASE	Wald ratio	1	-0.000155357	0.000194611	0.424698	0.882765
Non-cancer illness code, self-reported: hypothyroidism/myxoedema || id:UKB-b:19732	CVDIII.BLMHYDROLASE	Wald ratio	1	1.68903e-05	0.000835065	0.983863	1
Non-cancer illness code, self-reported: hyperthyroidism/thyrotoxicosis || id:UKB-b:20289	CVDIII.BLMHYDROLASE	Wald ratio	1	0.000597712	0.000341393	0.0799801	0.584559
Non-cancer illness code, self-reported: heart arrhythmia || id:UKB-b:3703	CVDIII.BLMHYDROLASE	Wald ratio	1	-0.000102131	0.000289852	0.724572	0.96099
Non-cancer illness code, self-reported: stroke || id:UKB-b:6358	CVDIII.BLMHYDROLASE	Wald ratio	1	0.000255754	0.000447386	0.567551	0.92776
Non-cancer illness code, self-reported: other renal/kidney problem || id:UKB-b:6633	CVDIII.BLMHYDROLASE	Wald ratio	1	-9.83478e-05	0.000253508	0.698055	0.954074
Non-cancer illness code, self-reported: essential hypertension || id:UKB-b:7582	CVDIII.BLMHYDROLASE	Wald ratio	1	-0.000268141	0.000263133	0.308188	0.819037
Non-cancer illness code, self-reported: heart/cardiac problem || id:UKB-b:8315	CVDIII.BLMHYDROLASE	Wald ratio	1	0.000179842	0.000221748	0.417355	0.879949
Non-cancer illness code, self-reported: angina || id:UKB-b:8650	CVDIII.BLMHYDROLASE	Wald ratio	1	0.000876627	0.000686497	0.201617	0.733278
Non-cancer illness code, self-reported: pernicious anaemia || id:UKB-b:8720	CVDIII.BLMHYDROLASE	Wald ratio	1	0.000268676	0.000215312	0.212089	0.742417
Non-cancer illness code, self-reported: iron deficiency anaemia || id:UKB-b:10098	CVDIII.CCL15	Wald ratio	1	-0.000103525	0.000189427	0.584712	0.931126
Non-cancer illness code, self-reported: high cholesterol || id:UKB-b:10912	CVDIII.CCL15	Wald ratio	1	-0.0012916	0.000830403	0.119855	0.651911
Non-cancer illness code, self-reported: atrial fibrillation || id:UKB-b:11550	CVDIII.CCL15	Wald ratio	1	-0.000289844	0.000221098	0.189881	0.723339
Non-cancer illness code, self-reported: deep venous thrombosis (dvt) || id:UKB-b:12040	CVDIII.CCL15	Wald ratio	1	-0.000143759	0.000356381	0.686664	0.952236
Non-cancer illness code, self-reported: osteoporosis || id:UKB-b:12141	CVDIII.CCL15	Wald ratio	1	-0.00033888	0.000321363	0.29165	0.808358
Non-cancer illness code, self-reported: diabetes || id:UKB-b:12948	CVDIII.CCL15	Wald ratio	1	-0.000226591	0.000493321	0.646006	0.944166
Non-cancer illness code, self-reported: varicose veins || id:UKB-b:13038	CVDIII.CCL15	Wald ratio	1	-0.000120299	0.000151925	0.428459	0.883616
Non-cancer illness code, self-reported: pancreatitis || id:UKB-b:131	CVDIII.CCL15	Wald ratio	1	-0.000136174	0.000118626	0.251	0.778889
Non-cancer illness code, self-reported: thyroid problem (not cancer) || id:UKB-b:13532	CVDIII.CCL15	Wald ratio	1	6.70124e-06	0.000130027	0.958897	1
Non-cancer illness code, self-reported: type 2 diabetes || id:UKB-b:13806	CVDIII.CCL15	Wald ratio	1	-0.000161346	0.000203424	0.427689	0.883616
Non-cancer illness code, self-reported: hypertension || id:UKB-b:14057	CVDIII.CCL15	Wald ratio	1	-0.00233175	0.00109963	0.0339652	0.437178
Non-cancer illness code, self-reported: bone disorder || id:UKB-b:14356	CVDIII.CCL15	Wald ratio	1	-8.96718e-05	0.00012113	0.459121	0.89658
Non-cancer illness code, self-reported: osteoarthritis || id:UKB-b:14486	CVDIII.CCL15	Wald ratio	1	0.00131925	0.000701409	0.059991	0.522626
Non-cancer illness code, self-reported: transient ischaemic attack (tia) || id:UKB-b:15749	CVDIII.CCL15	Wald ratio	1	-1.1896e-05	0.000154095	0.938465	1
Non-cancer illness code, self-reported: heart attack/myocardial infarction || id:UKB-b:15829	CVDIII.CCL15	Wald ratio	1	-0.000126538	0.000379099	0.738541	0.965034
Non-cancer illness code, self-reported: pulmonary embolism +/- dvt || id:UKB-b:16048	CVDIII.CCL15	Wald ratio	1	0.000140882	0.000230611	0.541263	0.921902
Non-cancer illness code, self-reported: heart valve problem/heart murmur || id:UKB-b:18578	CVDIII.CCL15	Wald ratio	1	5.53022e-05	0.00020983	0.792121	0.975988
Non-cancer illness code, self-reported: osteopenia || id:UKB-b:19381	CVDIII.CCL15	Wald ratio	1	-0.000134661	0.000126471	0.286988	0.806436
Non-cancer illness code, self-reported: hypothyroidism/myxoedema || id:UKB-b:19732	CVDIII.CCL15	Wald ratio	1	-0.00099224	0.000542682	0.0674895	0.544179
Non-cancer illness code, self-reported: hyperthyroidism/thyrotoxicosis || id:UKB-b:20289	CVDIII.CCL15	Wald ratio	1	0.000448934	0.00022186	0.0430215	0.468027
Non-cancer illness code, self-reported: heart arrhythmia || id:UKB-b:3703	CVDIII.CCL15	Wald ratio	1	6.0656e-05	0.000188366	0.747444	0.966168
Non-cancer illness code, self-reported: stroke || id:UKB-b:6358	CVDIII.CCL15	Wald ratio	1	-0.000277639	0.000290742	0.339611	0.838222
Non-cancer illness code, self-reported: other renal/kidney problem || id:UKB-b:6633	CVDIII.CCL15	Wald ratio	1	0.00049867	0.000164747	0.00247086	0.131055
Non-cancer illness code, self-reported: essential hypertension || id:UKB-b:7582	CVDIII.CCL15	Wald ratio	1	-1.70723e-05	0.000171002	0.920474	1
Non-cancer illness code, self-reported: heart/cardiac problem || id:UKB-b:8315	CVDIII.CCL15	Wald ratio	1	1.5851e-05	0.000144107	0.912414	1
Non-cancer illness code, self-reported: angina || id:UKB-b:8650	CVDIII.CCL15	Wald ratio	1	-0.000511295	0.000446132	0.25177	0.77951
Non-cancer illness code, self-reported: pernicious anaemia || id:UKB-b:8720	CVDIII.CCL15	Wald ratio	1	0.000212023	0.000139924	0.129704	0.668877
Non-cancer illness code, self-reported: iron deficiency anaemia || id:UKB-b:10098	CVDIII.CCL16	Inverse variance weighted	2	0.00012131	0.000470016	0.796332	0.976536
Non-cancer illness code, self-reported: high cholesterol || id:UKB-b:10912	CVDIII.CCL16	Inverse variance weighted	2	0.000691051	0.00224346	0.75806	0.969774
Non-cancer illness code, self-reported: atrial fibrillation || id:UKB-b:11550	CVDIII.CCL16	Inverse variance weighted	2	0.000139773	0.000212914	0.511518	0.915031
Non-cancer illness code, self-reported: deep venous thrombosis (dvt) || id:UKB-b:12040	CVDIII.CCL16	Inverse variance weighted	2	-8.24985e-05	0.000392862	0.833673	0.985882
Non-cancer illness code, self-reported: osteoporosis || id:UKB-b:12141	CVDIII.CCL16	Inverse variance weighted	2	0.000533803	0.000309469	0.0845462	0.588056
Non-cancer illness code, self-reported: diabetes || id:UKB-b:12948	CVDIII.CCL16	Inverse variance weighted	2	0.000369811	0.000475062	0.436306	0.885708
Non-cancer illness code, self-reported: varicose veins || id:UKB-b:13038	CVDIII.CCL16	Inverse variance weighted	2	-5.14713e-05	0.000163134	0.75237	0.967512
Non-cancer illness code, self-reported: pancreatitis || id:UKB-b:131	CVDIII.CCL16	Inverse variance weighted	2	-0.000134875	0.000140462	0.336942	0.836221
Non-cancer illness code, self-reported: thyroid problem (not cancer) || id:UKB-b:13532	CVDIII.CCL16	Inverse variance weighted	2	-0.000192482	0.00021379	0.367942	0.858156
Non-cancer illness code, self-reported: type 2 diabetes || id:UKB-b:13806	CVDIII.CCL16	Inverse variance weighted	2	7.0811e-05	0.000195895	0.717745	0.960459
Non-cancer illness code, self-reported: hypertension || id:UKB-b:14057	CVDIII.CCL16	Inverse variance weighted	2	-0.000562009	0.00135168	0.677567	0.950333
Non-cancer illness code, self-reported: bone disorder || id:UKB-b:14356	CVDIII.CCL16	Inverse variance weighted	2	7.46517e-05	0.000116647	0.522184	0.91645
Non-cancer illness code, self-reported: osteoarthritis || id:UKB-b:14486	CVDIII.CCL16	Inverse variance weighted	2	-0.00074985	0.000675451	0.266936	0.792517
Non-cancer illness code, self-reported: transient ischaemic attack (tia) || id:UKB-b:15749	CVDIII.CCL16	Inverse variance weighted	2	5.90619e-05	0.000148392	0.69062	0.953383
Non-cancer illness code, self-reported: heart attack/myocardial infarction || id:UKB-b:15829	CVDIII.CCL16	Inverse variance weighted	2	-0.000276506	0.000492524	0.574521	0.928395
Non-cancer illness code, self-reported: pulmonary embolism +/- dvt || id:UKB-b:16048	CVDIII.CCL16	Inverse variance weighted	2	-0.000632614	0.000222076	0.00439059	0.191375
Non-cancer illness code, self-reported: heart valve problem/heart murmur || id:UKB-b:18578	CVDIII.CCL16	Inverse variance weighted	2	-0.000106801	0.000202064	0.597116	0.933318
Non-cancer illness code, self-reported: osteopenia || id:UKB-b:19381	CVDIII.CCL16	Inverse variance weighted	2	0.000105516	0.000131281	0.421545	0.881505
Non-cancer illness code, self-reported: hypothyroidism/myxoedema || id:UKB-b:19732	CVDIII.CCL16	Inverse variance weighted	2	0.00122675	0.000678308	0.0705211	0.555498
Non-cancer illness code, self-reported: hyperthyroidism/thyrotoxicosis || id:UKB-b:20289	CVDIII.CCL16	Inverse variance weighted	2	-0.000150061	0.000213649	0.482446	0.907128
Non-cancer illness code, self-reported: heart arrhythmia || id:UKB-b:3703	CVDIII.CCL16	Inverse variance weighted	2	4.16858e-05	0.000181394	0.818241	0.982857
Non-cancer illness code, self-reported: stroke || id:UKB-b:6358	CVDIII.CCL16	Inverse variance weighted	2	0.000310573	0.000279981	0.267317	0.792517
Non-cancer illness code, self-reported: other renal/kidney problem || id:UKB-b:6633	CVDIII.CCL16	Inverse variance weighted	2	-0.000110556	0.00015865	0.485892	0.908554
Non-cancer illness code, self-reported: essential hypertension || id:UKB-b:7582	CVDIII.CCL16	Inverse variance weighted	2	-0.000170191	0.000164673	0.301365	0.81372
Non-cancer illness code, self-reported: heart/cardiac problem || id:UKB-b:8315	CVDIII.CCL16	Inverse variance weighted	2	-0.000144956	0.000218394	0.506861	0.915031
Non-cancer illness code, self-reported: angina || id:UKB-b:8650	CVDIII.CCL16	Inverse variance weighted	2	-0.000311892	0.00042962	0.467856	0.900764
Non-cancer illness code, self-reported: pernicious anaemia || id:UKB-b:8720	CVDIII.CCL16	Inverse variance weighted	2	-6.90896e-05	0.000134745	0.608131	0.935347
Non-cancer illness code, self-reported: iron deficiency anaemia || id:UKB-b:10098	CVDIII.CCL24	Inverse variance weighted	3	0.000224991	0.000192392	0.242228	0.771374
Non-cancer illness code, self-reported: high cholesterol || id:UKB-b:10912	CVDIII.CCL24	Inverse variance weighted	3	0.00102855	0.000943394	0.275597	0.799608
Non-cancer illness code, self-reported: atrial fibrillation || id:UKB-b:11550	CVDIII.CCL24	Inverse variance weighted	3	9.0728e-06	0.000229724	0.968496	1
Non-cancer illness code, self-reported: deep venous thrombosis (dvt) || id:UKB-b:12040	CVDIII.CCL24	Inverse variance weighted	3	4.24987e-05	0.000361952	0.906531	1
Non-cancer illness code, self-reported: osteoporosis || id:UKB-b:12141	CVDIII.CCL24	Inverse variance weighted	3	-0.000403218	0.000422094	0.339436	0.838222
Non-cancer illness code, self-reported: diabetes || id:UKB-b:12948	CVDIII.CCL24	Inverse variance weighted	3	2.83359e-05	0.000500927	0.95489	1
Non-cancer illness code, self-reported: varicose veins || id:UKB-b:13038	CVDIII.CCL24	Inverse variance weighted	3	-0.000127265	0.000207858	0.540361	0.921902
Non-cancer illness code, self-reported: pancreatitis || id:UKB-b:131	CVDIII.CCL24	Inverse variance weighted	3	6.92776e-05	0.000229975	0.763232	0.970265
Non-cancer illness code, self-reported: thyroid problem (not cancer) || id:UKB-b:13532	CVDIII.CCL24	Inverse variance weighted	3	7.63255e-05	0.000132063	0.563299	0.927065
Non-cancer illness code, self-reported: type 2 diabetes || id:UKB-b:13806	CVDIII.CCL24	Inverse variance weighted	3	-0.00013158	0.000206606	0.524214	0.917081
Non-cancer illness code, self-reported: hypertension || id:UKB-b:14057	CVDIII.CCL24	Inverse variance weighted	3	-0.000293512	0.0011162	0.792585	0.976171
Non-cancer illness code, self-reported: bone disorder || id:UKB-b:14356	CVDIII.CCL24	Inverse variance weighted	3	0.000200227	0.000123026	0.103627	0.623607
Non-cancer illness code, self-reported: osteoarthritis || id:UKB-b:14486	CVDIII.CCL24	Inverse variance weighted	3	-0.000468888	0.000712359	0.510398	0.915031
Non-cancer illness code, self-reported: transient ischaemic attack (tia) || id:UKB-b:15749	CVDIII.CCL24	Inverse variance weighted	3	-8.40318e-05	0.000156506	0.59132	0.932171
Non-cancer illness code, self-reported: heart attack/myocardial infarction || id:UKB-b:15829	CVDIII.CCL24	Inverse variance weighted	3	0.000543666	0.00038502	0.157936	0.699849
Non-cancer illness code, self-reported: pulmonary embolism +/- dvt || id:UKB-b:16048	CVDIII.CCL24	Inverse variance weighted	3	0.00062698	0.00029097	0.0311779	0.426562
Non-cancer illness code, self-reported: heart valve problem/heart murmur || id:UKB-b:18578	CVDIII.CCL24	Inverse variance weighted	3	0.000466028	0.000310726	0.133666	0.676629
Non-cancer illness code, self-reported: osteopenia || id:UKB-b:19381	CVDIII.CCL24	Inverse variance weighted	3	-0.000116966	0.000128453	0.362519	0.853589
Non-cancer illness code, self-reported: hypothyroidism/myxoedema || id:UKB-b:19732	CVDIII.CCL24	Inverse variance weighted	3	-9.20206e-05	0.000551108	0.867391	0.994636
Non-cancer illness code, self-reported: hyperthyroidism/thyrotoxicosis || id:UKB-b:20289	CVDIII.CCL24	Inverse variance weighted	3	5.21525e-05	0.000340036	0.878104	0.998515
Non-cancer illness code, self-reported: heart arrhythmia || id:UKB-b:3703	CVDIII.CCL24	Inverse variance weighted	3	-5.47125e-05	0.000237725	0.817975	0.982715
Non-cancer illness code, self-reported: stroke || id:UKB-b:6358	CVDIII.CCL24	Inverse variance weighted	3	-8.90574e-05	0.00039114	0.81989	0.98313
Non-cancer illness code, self-reported: other renal/kidney problem || id:UKB-b:6633	CVDIII.CCL24	Inverse variance weighted	3	-0.000324268	0.000167326	0.0526299	0.502228
Non-cancer illness code, self-reported: essential hypertension || id:UKB-b:7582	CVDIII.CCL24	Inverse variance weighted	3	-0.000169234	0.000173677	0.329852	0.834259
Non-cancer illness code, self-reported: heart/cardiac problem || id:UKB-b:8315	CVDIII.CCL24	Inverse variance weighted	3	7.89124e-05	0.000253536	0.755613	0.969249
Non-cancer illness code, self-reported: angina || id:UKB-b:8650	CVDIII.CCL24	Inverse variance weighted	3	0.000424537	0.000453104	0.348783	0.846137
Non-cancer illness code, self-reported: pernicious anaemia || id:UKB-b:8720	CVDIII.CCL24	Inverse variance weighted	3	0.000115098	0.000142113	0.417994	0.880453
Non-cancer illness code, self-reported: iron deficiency anaemia || id:UKB-b:10098	CVDIII.CD163	Wald ratio	1	-0.000957408	0.000617852	0.121243	0.654645
Non-cancer illness code, self-reported: high cholesterol || id:UKB-b:10912	CVDIII.CD163	Wald ratio	1	-0.00651448	0.0027067	0.0160928	0.336118
Non-cancer illness code, self-reported: atrial fibrillation || id:UKB-b:11550	CVDIII.CD163	Wald ratio	1	0.00145075	0.000721137	0.044246	0.473163
Non-cancer illness code, self-reported: deep venous thrombosis (dvt) || id:UKB-b:12040	CVDIII.CD163	Wald ratio	1	-0.00163034	0.00116238	0.160741	0.699849
Non-cancer illness code, self-reported: osteoporosis || id:UKB-b:12141	CVDIII.CD163	Wald ratio	1	0.00222467	0.00104811	0.0337911	0.437178
Non-cancer illness code, self-reported: diabetes || id:UKB-b:12948	CVDIII.CD163	Wald ratio	1	-0.0019069	0.00160854	0.235825	0.767069
Non-cancer illness code, self-reported: varicose veins || id:UKB-b:13038	CVDIII.CD163	Wald ratio	1	-7.18653e-05	0.000495534	0.88469	0.999924
Non-cancer illness code, self-reported: pancreatitis || id:UKB-b:131	CVDIII.CD163	Wald ratio	1	-0.000126032	0.000386923	0.744629	0.96551
Non-cancer illness code, self-reported: thyroid problem (not cancer) || id:UKB-b:13532	CVDIII.CD163	Wald ratio	1	0.000335002	0.000424109	0.429589	0.883769
Non-cancer illness code, self-reported: type 2 diabetes || id:UKB-b:13806	CVDIII.CD163	Wald ratio	1	-0.000292705	0.000663499	0.659102	0.946947
Non-cancer illness code, self-reported: hypertension || id:UKB-b:14057	CVDIII.CD163	Wald ratio	1	0.00638238	0.00358142	0.0747364	0.569049
Non-cancer illness code, self-reported: bone disorder || id:UKB-b:14356	CVDIII.CD163	Wald ratio	1	-8.31764e-05	0.000395091	0.833258	0.985882
Non-cancer illness code, self-reported: osteoarthritis || id:UKB-b:14486	CVDIII.CD163	Wald ratio	1	0.00199399	0.00228744	0.383365	0.867305
Non-cancer illness code, self-reported: transient ischaemic attack (tia) || id:UKB-b:15749	CVDIII.CD163	Wald ratio	1	8.65715e-05	0.000502612	0.863246	0.993096
Non-cancer illness code, self-reported: heart attack/myocardial infarction || id:UKB-b:15829	CVDIII.CD163	Wald ratio	1	-0.00099426	0.0012364	0.421307	0.881505
Non-cancer illness code, self-reported: pulmonary embolism +/- dvt || id:UKB-b:16048	CVDIII.CD163	Wald ratio	1	-0.000324321	0.000752177	0.66634	0.947587
Non-cancer illness code, self-reported: heart valve problem/heart murmur || id:UKB-b:18578	CVDIII.CD163	Wald ratio	1	2.02487e-05	0.000684404	0.976397	1
Non-cancer illness code, self-reported: osteopenia || id:UKB-b:19381	CVDIII.CD163	Wald ratio	1	0.000516288	0.000412512	0.210727	0.741486
Non-cancer illness code, self-reported: hypothyroidism/myxoedema || id:UKB-b:19732	CVDIII.CD163	Wald ratio	1	-0.00287774	0.00176903	0.103793	0.62393
Non-cancer illness code, self-reported: hyperthyroidism/thyrotoxicosis || id:UKB-b:20289	CVDIII.CD163	Wald ratio	1	-0.000562735	0.000723578	0.436739	0.885708
Non-cancer illness code, self-reported: heart arrhythmia || id:UKB-b:3703	CVDIII.CD163	Wald ratio	1	0.000310885	0.000614394	0.612855	0.936397
Non-cancer illness code, self-reported: stroke || id:UKB-b:6358	CVDIII.CD163	Wald ratio	1	0.00147696	0.000948316	0.119363	0.651911
Non-cancer illness code, self-reported: other renal/kidney problem || id:UKB-b:6633	CVDIII.CD163	Wald ratio	1	-0.000564398	0.000537356	0.29357	0.808694
Non-cancer illness code, self-reported: essential hypertension || id:UKB-b:7582	CVDIII.CD163	Wald ratio	1	-0.000211932	0.000557754	0.703965	0.956608
Non-cancer illness code, self-reported: heart/cardiac problem || id:UKB-b:8315	CVDIII.CD163	Wald ratio	1	0.000432829	0.000470034	0.357132	0.850152
Non-cancer illness code, self-reported: angina || id:UKB-b:8650	CVDIII.CD163	Wald ratio	1	0.00145506	0.00145498	0.317286	0.824134
Non-cancer illness code, self-reported: pernicious anaemia || id:UKB-b:8720	CVDIII.CD163	Wald ratio	1	-0.000197522	0.000456385	0.665162	0.947587
Non-cancer illness code, self-reported: iron deficiency anaemia || id:UKB-b:10098	CVDIII.CHI3L1	Wald ratio	1	-0.000115377	0.00028903	0.689755	0.952886
Non-cancer illness code, self-reported: high cholesterol || id:UKB-b:10912	CVDIII.CHI3L1	Wald ratio	1	0.00116907	0.00126628	0.355886	0.849781
Non-cancer illness code, self-reported: atrial fibrillation || id:UKB-b:11550	CVDIII.CHI3L1	Wald ratio	1	-0.0007225	0.000337345	0.0322156	0.428604
Non-cancer illness code, self-reported: deep venous thrombosis (dvt) || id:UKB-b:12040	CVDIII.CHI3L1	Wald ratio	1	-5.62631e-05	0.000543744	0.917587	1
Non-cancer illness code, self-reported: osteoporosis || id:UKB-b:12141	CVDIII.CHI3L1	Wald ratio	1	0.00053256	0.000490317	0.27741	0.800822
Non-cancer illness code, self-reported: diabetes || id:UKB-b:12948	CVDIII.CHI3L1	Wald ratio	1	0.000999727	0.000752465	0.183979	0.71811
Non-cancer illness code, self-reported: varicose veins || id:UKB-b:13038	CVDIII.CHI3L1	Wald ratio	1	0.000172091	0.000231801	0.45784	0.895971
Non-cancer illness code, self-reported: pancreatitis || id:UKB-b:131	CVDIII.CHI3L1	Wald ratio	1	-0.000135269	0.000181003	0.454866	0.894854
Non-cancer illness code, self-reported: thyroid problem (not cancer) || id:UKB-b:13532	CVDIII.CHI3L1	Wald ratio	1	0.000122937	0.000198398	0.53549	0.921118
Non-cancer illness code, self-reported: type 2 diabetes || id:UKB-b:13806	CVDIII.CHI3L1	Wald ratio	1	0.000556017	0.000310382	0.0732303	0.56537
Non-cancer illness code, self-reported: hypertension || id:UKB-b:14057	CVDIII.CHI3L1	Wald ratio	1	0.00197503	0.00167561	0.23852	0.769333
Non-cancer illness code, self-reported: bone disorder || id:UKB-b:14356	CVDIII.CHI3L1	Wald ratio	1	1.39617e-05	0.000184824	0.939785	1
Non-cancer illness code, self-reported: osteoarthritis || id:UKB-b:14486	CVDIII.CHI3L1	Wald ratio	1	-0.000155378	0.00107004	0.884548	0.999924
Non-cancer illness code, self-reported: transient ischaemic attack (tia) || id:UKB-b:15749	CVDIII.CHI3L1	Wald ratio	1	0.000336037	0.000235122	0.152946	0.695924
Non-cancer illness code, self-reported: heart attack/myocardial infarction || id:UKB-b:15829	CVDIII.CHI3L1	Wald ratio	1	0.000170011	0.000578388	0.768804	0.971635
Non-cancer illness code, self-reported: pulmonary embolism +/- dvt || id:UKB-b:16048	CVDIII.CHI3L1	Wald ratio	1	0.000502765	0.000351859	0.153038	0.695924
Non-cancer illness code, self-reported: heart valve problem/heart murmur || id:UKB-b:18578	CVDIII.CHI3L1	Wald ratio	1	0.000226829	0.000320163	0.478647	0.904368
Non-cancer illness code, self-reported: osteopenia || id:UKB-b:19381	CVDIII.CHI3L1	Wald ratio	1	0.000147342	0.000192974	0.445144	0.889282
Non-cancer illness code, self-reported: hypothyroidism/myxoedema || id:UKB-b:19732	CVDIII.CHI3L1	Wald ratio	1	0.000405764	0.000827357	0.623827	0.938583
Non-cancer illness code, self-reported: hyperthyroidism/thyrotoxicosis || id:UKB-b:20289	CVDIII.CHI3L1	Wald ratio	1	-0.000137174	0.000338506	0.685306	0.952236
Non-cancer illness code, self-reported: heart arrhythmia || id:UKB-b:3703	CVDIII.CHI3L1	Wald ratio	1	-4.90975e-05	0.000287415	0.864362	0.993527
Non-cancer illness code, self-reported: stroke || id:UKB-b:6358	CVDIII.CHI3L1	Wald ratio	1	-0.000549346	0.000443619	0.215594	0.746035
Non-cancer illness code, self-reported: other renal/kidney problem || id:UKB-b:6633	CVDIII.CHI3L1	Wald ratio	1	0.000173682	0.000251376	0.489611	0.91023
Non-cancer illness code, self-reported: essential hypertension || id:UKB-b:7582	CVDIII.CHI3L1	Wald ratio	1	-0.000152286	0.000260918	0.559454	0.926354
Non-cancer illness code, self-reported: heart/cardiac problem || id:UKB-b:8315	CVDIII.CHI3L1	Wald ratio	1	0.000271812	0.000219883	0.216398	0.746676
Non-cancer illness code, self-reported: angina || id:UKB-b:8650	CVDIII.CHI3L1	Wald ratio	1	0.00024009	0.000680652	0.724287	0.96099
Non-cancer illness code, self-reported: pernicious anaemia || id:UKB-b:8720	CVDIII.CHI3L1	Wald ratio	1	0.000152836	0.000213496	0.47407	0.902442
Non-cancer illness code, self-reported: iron deficiency anaemia || id:UKB-b:10098	CVDIII.CHIT1	Wald ratio	1	0.000240138	0.000170251	0.158394	0.699849
Non-cancer illness code, self-reported: high cholesterol || id:UKB-b:10912	CVDIII.CHIT1	Wald ratio	1	-0.000235066	0.000745896	0.752651	0.967512
Non-cancer illness code, self-reported: atrial fibrillation || id:UKB-b:11550	CVDIII.CHIT1	Wald ratio	1	0.000235406	0.000198711	0.236149	0.767105
Non-cancer illness code, self-reported: deep venous thrombosis (dvt) || id:UKB-b:12040	CVDIII.CHIT1	Wald ratio	1	-0.000338441	0.00032029	0.290662	0.807422
Non-cancer illness code, self-reported: osteoporosis || id:UKB-b:12141	CVDIII.CHIT1	Wald ratio	1	-0.000271342	0.000288819	0.347481	0.844997
Non-cancer illness code, self-reported: diabetes || id:UKB-b:12948	CVDIII.CHIT1	Wald ratio	1	-0.000660302	0.000443235	0.136294	0.680188
Non-cancer illness code, self-reported: varicose veins || id:UKB-b:13038	CVDIII.CHIT1	Wald ratio	1	-0.000274326	0.000136541	0.0445261	0.475005
Non-cancer illness code, self-reported: pancreatitis || id:UKB-b:131	CVDIII.CHIT1	Wald ratio	1	7.90362e-05	0.000106619	0.458514	0.895971
Non-cancer illness code, self-reported: thyroid problem (not cancer) || id:UKB-b:13532	CVDIII.CHIT1	Wald ratio	1	1.78953e-05	0.000116866	0.878298	0.998515
Non-cancer illness code, self-reported: type 2 diabetes || id:UKB-b:13806	CVDIII.CHIT1	Wald ratio	1	-0.000294734	0.000182829	0.106945	0.628291
Non-cancer illness code, self-reported: hypertension || id:UKB-b:14057	CVDIII.CHIT1	Wald ratio	1	-0.000644776	0.000987008	0.513586	0.915031
Non-cancer illness code, self-reported: bone disorder || id:UKB-b:14356	CVDIII.CHIT1	Wald ratio	1	2.60207e-05	0.00010887	0.8111	0.981205
Non-cancer illness code, self-reported: osteoarthritis || id:UKB-b:14486	CVDIII.CHIT1	Wald ratio	1	-0.00111207	0.000630305	0.0776762	0.577629
Non-cancer illness code, self-reported: transient ischaemic attack (tia) || id:UKB-b:15749	CVDIII.CHIT1	Wald ratio	1	-4.90754e-05	0.000138497	0.723082	0.96099
Non-cancer illness code, self-reported: heart attack/myocardial infarction || id:UKB-b:15829	CVDIII.CHIT1	Wald ratio	1	-0.000733229	0.000340697	0.0313857	0.427129
Non-cancer illness code, self-reported: pulmonary embolism +/- dvt || id:UKB-b:16048	CVDIII.CHIT1	Wald ratio	1	-0.000350211	0.000207261	0.0910842	0.602378
Non-cancer illness code, self-reported: heart valve problem/heart murmur || id:UKB-b:18578	CVDIII.CHIT1	Wald ratio	1	0.000274774	0.00018859	0.14512	0.686173
Non-cancer illness code, self-reported: osteopenia || id:UKB-b:19381	CVDIII.CHIT1	Wald ratio	1	0.000157951	0.000113671	0.164666	0.702092
Non-cancer illness code, self-reported: hypothyroidism/myxoedema || id:UKB-b:19732	CVDIII.CHIT1	Wald ratio	1	-0.000706458	0.00048735	0.147173	0.687797
Non-cancer illness code, self-reported: hyperthyroidism/thyrotoxicosis || id:UKB-b:20289	CVDIII.CHIT1	Wald ratio	1	-3.76683e-06	0.000199395	0.984928	1
Non-cancer illness code, self-reported: heart arrhythmia || id:UKB-b:3703	CVDIII.CHIT1	Wald ratio	1	0.000247233	0.000169301	0.144202	0.685506
Non-cancer illness code, self-reported: stroke || id:UKB-b:6358	CVDIII.CHIT1	Wald ratio	1	2.4066e-05	0.000261312	0.926621	1
Non-cancer illness code, self-reported: other renal/kidney problem || id:UKB-b:6633	CVDIII.CHIT1	Wald ratio	1	0.000120115	0.000148071	0.417251	0.879949
Non-cancer illness code, self-reported: essential hypertension || id:UKB-b:7582	CVDIII.CHIT1	Wald ratio	1	-8.32808e-05	0.000153693	0.587912	0.932102
Non-cancer illness code, self-reported: heart/cardiac problem || id:UKB-b:8315	CVDIII.CHIT1	Wald ratio	1	-0.000192923	0.000129521	0.136353	0.680188
Non-cancer illness code, self-reported: angina || id:UKB-b:8650	CVDIII.CHIT1	Wald ratio	1	-0.000897084	0.000400935	0.0252549	0.394528
Non-cancer illness code, self-reported: pernicious anaemia || id:UKB-b:8720	CVDIII.CHIT1	Wald ratio	1	-0.000105302	0.000125759	0.402409	0.874033
Non-cancer illness code, self-reported: iron deficiency anaemia || id:UKB-b:10098	CVDIII.CTSD	Inverse variance weighted	2	-0.0010352	0.000484541	0.0326418	0.43067
Non-cancer illness code, self-reported: high cholesterol || id:UKB-b:10912	CVDIII.CTSD	Inverse variance weighted	2	-0.000800841	0.00499844	0.872709	0.996111
Non-cancer illness code, self-reported: atrial fibrillation || id:UKB-b:11550	CVDIII.CTSD	Inverse variance weighted	2	0.000593762	0.00107471	0.580617	0.928804
Non-cancer illness code, self-reported: deep venous thrombosis (dvt) || id:UKB-b:12040	CVDIII.CTSD	Inverse variance weighted	2	-0.000226933	0.00116765	0.845902	0.987757
Non-cancer illness code, self-reported: osteoporosis || id:UKB-b:12141	CVDIII.CTSD	Inverse variance weighted	2	-0.000309442	0.000822018	0.706589	0.957653
Non-cancer illness code, self-reported: diabetes || id:UKB-b:12948	CVDIII.CTSD	Inverse variance weighted	2	-0.00119862	0.00126173	0.342123	0.839671
Non-cancer illness code, self-reported: varicose veins || id:UKB-b:13038	CVDIII.CTSD	Inverse variance weighted	2	-0.000486942	0.000388615	0.210199	0.741486
Non-cancer illness code, self-reported: pancreatitis || id:UKB-b:131	CVDIII.CTSD	Inverse variance weighted	2	-3.303e-06	0.00030344	0.991315	1
Non-cancer illness code, self-reported: thyroid problem (not cancer) || id:UKB-b:13532	CVDIII.CTSD	Inverse variance weighted	2	0.000251592	0.000332602	0.449389	0.892071
Non-cancer illness code, self-reported: type 2 diabetes || id:UKB-b:13806	CVDIII.CTSD	Inverse variance weighted	2	0.000352101	0.000520336	0.49861	0.911914
Non-cancer illness code, self-reported: hypertension || id:UKB-b:14057	CVDIII.CTSD	Inverse variance weighted	2	-0.000116564	0.00281152	0.96693	1
Non-cancer illness code, self-reported: bone disorder || id:UKB-b:14356	CVDIII.CTSD	Inverse variance weighted	2	0.000514331	0.000309845	0.0969224	0.611523
Non-cancer illness code, self-reported: osteoarthritis || id:UKB-b:14486	CVDIII.CTSD	Inverse variance weighted	2	0.00180026	0.00179406	0.315641	0.824134
Non-cancer illness code, self-reported: transient ischaemic attack (tia) || id:UKB-b:15749	CVDIII.CTSD	Inverse variance weighted	2	-0.000441516	0.000847218	0.602272	0.93436
Non-cancer illness code, self-reported: heart attack/myocardial infarction || id:UKB-b:15829	CVDIII.CTSD	Inverse variance weighted	2	-0.00269386	0.00096969	0.00546847	0.210223
Non-cancer illness code, self-reported: pulmonary embolism +/- dvt || id:UKB-b:16048	CVDIII.CTSD	Inverse variance weighted	2	-0.000248884	0.000589888	0.673086	0.948944
Non-cancer illness code, self-reported: heart valve problem/heart murmur || id:UKB-b:18578	CVDIII.CTSD	Inverse variance weighted	2	-0.000871397	0.000551036	0.113791	0.642398
Non-cancer illness code, self-reported: osteopenia || id:UKB-b:19381	CVDIII.CTSD	Inverse variance weighted	2	0.000554749	0.00032351	0.0863855	0.59204
Non-cancer illness code, self-reported: hypothyroidism/myxoedema || id:UKB-b:19732	CVDIII.CTSD	Inverse variance weighted	2	-0.000192977	0.00138787	0.889414	1
Non-cancer illness code, self-reported: hyperthyroidism/thyrotoxicosis || id:UKB-b:20289	CVDIII.CTSD	Inverse variance weighted	2	-0.00037697	0.000567484	0.506509	0.915031
Non-cancer illness code, self-reported: heart arrhythmia || id:UKB-b:3703	CVDIII.CTSD	Inverse variance weighted	2	0.000408665	0.000481829	0.396352	0.87035
Non-cancer illness code, self-reported: stroke || id:UKB-b:6358	CVDIII.CTSD	Inverse variance weighted	2	0.00087255	0.00132565	0.510407	0.915031
Non-cancer illness code, self-reported: other renal/kidney problem || id:UKB-b:6633	CVDIII.CTSD	Inverse variance weighted	2	0.000110216	0.000421415	0.793678	0.976171
Non-cancer illness code, self-reported: essential hypertension || id:UKB-b:7582	CVDIII.CTSD	Inverse variance weighted	2	-0.000968525	0.000437415	0.0268148	0.401144
Non-cancer illness code, self-reported: heart/cardiac problem || id:UKB-b:8315	CVDIII.CTSD	Inverse variance weighted	2	-1.89091e-06	0.000906269	0.998335	1
Non-cancer illness code, self-reported: angina || id:UKB-b:8650	CVDIII.CTSD	Inverse variance weighted	2	-0.00328677	0.00114116	0.0039743	0.178533
Non-cancer illness code, self-reported: pernicious anaemia || id:UKB-b:8720	CVDIII.CTSD	Inverse variance weighted	2	0.000148599	0.000359686	0.679508	0.951062
Non-cancer illness code, self-reported: iron deficiency anaemia || id:UKB-b:10098	CVDIII.DLK1	Wald ratio	1	0.00014407	0.000356377	0.68602	0.952236
Non-cancer illness code, self-reported: high cholesterol || id:UKB-b:10912	CVDIII.DLK1	Wald ratio	1	-0.00154818	0.00156235	0.321719	0.82782
Non-cancer illness code, self-reported: atrial fibrillation || id:UKB-b:11550	CVDIII.DLK1	Wald ratio	1	-0.000503404	0.00041596	0.226193	0.758443
Non-cancer illness code, self-reported: deep venous thrombosis (dvt) || id:UKB-b:12040	CVDIII.DLK1	Wald ratio	1	0.000165914	0.000670482	0.804557	0.979042
Non-cancer illness code, self-reported: osteoporosis || id:UKB-b:12141	CVDIII.DLK1	Wald ratio	1	-0.000206436	0.000604614	0.732776	0.963591
Non-cancer illness code, self-reported: diabetes || id:UKB-b:12948	CVDIII.DLK1	Wald ratio	1	-0.00299225	0.000928124	0.00126423	0.0834835
Non-cancer illness code, self-reported: varicose veins || id:UKB-b:13038	CVDIII.DLK1	Wald ratio	1	0.000470403	0.000285827	0.0998129	0.616689
Non-cancer illness code, self-reported: pancreatitis || id:UKB-b:131	CVDIII.DLK1	Wald ratio	1	-0.000123148	0.000223177	0.581088	0.929236
Non-cancer illness code, self-reported: thyroid problem (not cancer) || id:UKB-b:13532	CVDIII.DLK1	Wald ratio	1	-0.000245188	0.000244626	0.3162	0.824134
Non-cancer illness code, self-reported: type 2 diabetes || id:UKB-b:13806	CVDIII.DLK1	Wald ratio	1	-0.000214362	0.000382714	0.575404	0.928395
Non-cancer illness code, self-reported: hypertension || id:UKB-b:14057	CVDIII.DLK1	Wald ratio	1	0.00405771	0.00206977	0.0499414	0.494435
Non-cancer illness code, self-reported: bone disorder || id:UKB-b:14356	CVDIII.DLK1	Wald ratio	1	-0.000112363	0.000227889	0.62197	0.938003
Non-cancer illness code, self-reported: osteoarthritis || id:UKB-b:14486	CVDIII.DLK1	Wald ratio	1	-0.00421303	0.00131954	0.00140906	0.0900094
Non-cancer illness code, self-reported: transient ischaemic attack (tia) || id:UKB-b:15749	CVDIII.DLK1	Wald ratio	1	-0.000340167	0.000289908	0.24065	0.770303
Non-cancer illness code, self-reported: heart attack/myocardial infarction || id:UKB-b:15829	CVDIII.DLK1	Wald ratio	1	0.000240027	0.000713222	0.736465	0.964643
Non-cancer illness code, self-reported: pulmonary embolism +/- dvt || id:UKB-b:16048	CVDIII.DLK1	Wald ratio	1	-0.000426818	0.000433853	0.325221	0.831597
Non-cancer illness code, self-reported: heart valve problem/heart murmur || id:UKB-b:18578	CVDIII.DLK1	Wald ratio	1	9.36635e-05	0.000394764	0.812451	0.981828
Non-cancer illness code, self-reported: osteopenia || id:UKB-b:19381	CVDIII.DLK1	Wald ratio	1	0.000136081	0.000237939	0.56738	0.92776
Non-cancer illness code, self-reported: hypothyroidism/myxoedema || id:UKB-b:19732	CVDIII.DLK1	Wald ratio	1	-0.00168544	0.00102097	0.0987767	0.614915
Non-cancer illness code, self-reported: hyperthyroidism/thyrotoxicosis || id:UKB-b:20289	CVDIII.DLK1	Wald ratio	1	-0.000663501	0.00041738	0.111906	0.638877
Non-cancer illness code, self-reported: heart arrhythmia || id:UKB-b:3703	CVDIII.DLK1	Wald ratio	1	-0.000369111	0.000354382	0.297614	0.80993
Non-cancer illness code, self-reported: stroke || id:UKB-b:6358	CVDIII.DLK1	Wald ratio	1	0.000296318	0.000546987	0.588006	0.932102
Non-cancer illness code, self-reported: other renal/kidney problem || id:UKB-b:6633	CVDIII.DLK1	Wald ratio	1	-0.000664052	0.000309947	0.0321558	0.428604
Non-cancer illness code, self-reported: essential hypertension || id:UKB-b:7582	CVDIII.DLK1	Wald ratio	1	6.81483e-05	0.000321716	0.832241	0.985777
Non-cancer illness code, self-reported: heart/cardiac problem || id:UKB-b:8315	CVDIII.DLK1	Wald ratio	1	-0.000184656	0.000271115	0.49581	0.911492
Non-cancer illness code, self-reported: angina || id:UKB-b:8650	CVDIII.DLK1	Wald ratio	1	-0.000596464	0.000839365	0.477324	0.904368
Non-cancer illness code, self-reported: pernicious anaemia || id:UKB-b:8720	CVDIII.DLK1	Wald ratio	1	-8.96601e-05	0.000263246	0.733409	0.963682
Non-cancer illness code, self-reported: iron deficiency anaemia || id:UKB-b:10098	CVDIII.EPCAM	Wald ratio	1	2.91678e-05	0.000996749	0.976655	1
Non-cancer illness code, self-reported: high cholesterol || id:UKB-b:10912	CVDIII.EPCAM	Wald ratio	1	0.00046362	0.00436988	0.915507	1
Non-cancer illness code, self-reported: atrial fibrillation || id:UKB-b:11550	CVDIII.EPCAM	Wald ratio	1	0.000230682	0.00116338	0.842822	0.987542
Non-cancer illness code, self-reported: deep venous thrombosis (dvt) || id:UKB-b:12040	CVDIII.EPCAM	Wald ratio	1	0.0005682	0.00187524	0.761889	0.970265
Non-cancer illness code, self-reported: osteoporosis || id:UKB-b:12141	CVDIII.EPCAM	Wald ratio	1	-0.000898686	0.001691	0.595105	0.933318
Non-cancer illness code, self-reported: diabetes || id:UKB-b:12948	CVDIII.EPCAM	Wald ratio	1	0.000605172	0.00259582	0.815658	0.982199
Non-cancer illness code, self-reported: varicose veins || id:UKB-b:13038	CVDIII.EPCAM	Wald ratio	1	0.000431107	0.000799414	0.589695	0.932171
Non-cancer illness code, self-reported: pancreatitis || id:UKB-b:131	CVDIII.EPCAM	Wald ratio	1	-0.00138282	0.0006242	0.0267361	0.401144
Non-cancer illness code, self-reported: thyroid problem (not cancer) || id:UKB-b:13532	CVDIII.EPCAM	Wald ratio	1	-0.000956957	0.000684195	0.161914	0.701361
Non-cancer illness code, self-reported: type 2 diabetes || id:UKB-b:13806	CVDIII.EPCAM	Wald ratio	1	0.000325634	0.00107041	0.760965	0.970264
Non-cancer illness code, self-reported: hypertension || id:UKB-b:14057	CVDIII.EPCAM	Wald ratio	1	-0.00213742	0.00578794	0.711912	0.959411
Non-cancer illness code, self-reported: bone disorder || id:UKB-b:14356	CVDIII.EPCAM	Wald ratio	1	-7.79219e-05	0.000637377	0.902698	1
Non-cancer illness code, self-reported: osteoarthritis || id:UKB-b:14486	CVDIII.EPCAM	Wald ratio	1	0.00236639	0.00369097	0.521438	0.916077
Non-cancer illness code, self-reported: transient ischaemic attack (tia) || id:UKB-b:15749	CVDIII.EPCAM	Wald ratio	1	0.000443211	0.00081083	0.584644	0.931126
Non-cancer illness code, self-reported: heart attack/myocardial infarction || id:UKB-b:15829	CVDIII.EPCAM	Wald ratio	1	0.00128705	0.0019948	0.518796	0.915443
Non-cancer illness code, self-reported: pulmonary embolism +/- dvt || id:UKB-b:16048	CVDIII.EPCAM	Wald ratio	1	-0.000289487	0.00121345	0.811443	0.981205
Non-cancer illness code, self-reported: heart valve problem/heart murmur || id:UKB-b:18578	CVDIII.EPCAM	Wald ratio	1	0.000172283	0.00110411	0.876003	0.997789
Non-cancer illness code, self-reported: osteopenia || id:UKB-b:19381	CVDIII.EPCAM	Wald ratio	1	-7.14327e-05	0.000665486	0.91452	1
Non-cancer illness code, self-reported: hypothyroidism/myxoedema || id:UKB-b:19732	CVDIII.EPCAM	Wald ratio	1	-0.00108848	0.00285552	0.703067	0.956318
Non-cancer illness code, self-reported: hyperthyroidism/thyrotoxicosis || id:UKB-b:20289	CVDIII.EPCAM	Wald ratio	1	-0.00019909	0.0011674	0.864585	0.993611
Non-cancer illness code, self-reported: heart arrhythmia || id:UKB-b:3703	CVDIII.EPCAM	Wald ratio	1	0.000909445	0.000991166	0.358854	0.85088
Non-cancer illness code, self-reported: stroke || id:UKB-b:6358	CVDIII.EPCAM	Wald ratio	1	-0.00129877	0.00152986	0.39591	0.87035
Non-cancer illness code, self-reported: other renal/kidney problem || id:UKB-b:6633	CVDIII.EPCAM	Wald ratio	1	0.000414993	0.000866884	0.63214	0.941266
Non-cancer illness code, self-reported: essential hypertension || id:UKB-b:7582	CVDIII.EPCAM	Wald ratio	1	-0.00103402	0.0008998	0.250488	0.778698
Non-cancer illness code, self-reported: heart/cardiac problem || id:UKB-b:8315	CVDIII.EPCAM	Wald ratio	1	0.000603395	0.000758281	0.426183	0.883501
Non-cancer illness code, self-reported: angina || id:UKB-b:8650	CVDIII.EPCAM	Wald ratio	1	-0.000820356	0.00234753	0.726748	0.962087
Non-cancer illness code, self-reported: pernicious anaemia || id:UKB-b:8720	CVDIII.EPCAM	Wald ratio	1	0.00102566	0.000736266	0.163602	0.702014
Non-cancer illness code, self-reported: iron deficiency anaemia || id:UKB-b:10098	CVDIII.GAL3	Wald ratio	1	-0.000207967	0.00032141	0.517602	0.915228
Non-cancer illness code, self-reported: high cholesterol || id:UKB-b:10912	CVDIII.GAL3	Wald ratio	1	0.0028683	0.00140905	0.041788	0.467169
Non-cancer illness code, self-reported: atrial fibrillation || id:UKB-b:11550	CVDIII.GAL3	Wald ratio	1	0.000177295	0.000375146	0.636496	0.942355
Non-cancer illness code, self-reported: deep venous thrombosis (dvt) || id:UKB-b:12040	CVDIII.GAL3	Wald ratio	1	0.000897605	0.000604694	0.137704	0.681087
Non-cancer illness code, self-reported: osteoporosis || id:UKB-b:12141	CVDIII.GAL3	Wald ratio	1	-0.000339142	0.00054529	0.533976	0.920627
Non-cancer illness code, self-reported: diabetes || id:UKB-b:12948	CVDIII.GAL3	Wald ratio	1	-0.000233046	0.000837056	0.780696	0.973983
Non-cancer illness code, self-reported: varicose veins || id:UKB-b:13038	CVDIII.GAL3	Wald ratio	1	6.09791e-06	0.000257782	0.981128	1
Non-cancer illness code, self-reported: pancreatitis || id:UKB-b:131	CVDIII.GAL3	Wald ratio	1	-0.000120313	0.000201279	0.550011	0.924713
Non-cancer illness code, self-reported: thyroid problem (not cancer) || id:UKB-b:13532	CVDIII.GAL3	Wald ratio	1	0.000295047	0.000220624	0.181115	0.717693
Non-cancer illness code, self-reported: type 2 diabetes || id:UKB-b:13806	CVDIII.GAL3	Wald ratio	1	-5.29509e-05	0.000345162	0.878076	0.998515
Non-cancer illness code, self-reported: hypertension || id:UKB-b:14057	CVDIII.GAL3	Wald ratio	1	-0.00166898	0.00186668	0.371273	0.859047
Non-cancer illness code, self-reported: bone disorder || id:UKB-b:14356	CVDIII.GAL3	Wald ratio	1	1.88142e-05	0.000205528	0.927063	1
Non-cancer illness code, self-reported: osteoarthritis || id:UKB-b:14486	CVDIII.GAL3	Wald ratio	1	0.00119561	0.00119007	0.315063	0.824134
Non-cancer illness code, self-reported: transient ischaemic attack (tia) || id:UKB-b:15749	CVDIII.GAL3	Wald ratio	1	0.000615398	0.000261461	0.0185883	0.346744
Non-cancer illness code, self-reported: heart attack/myocardial infarction || id:UKB-b:15829	CVDIII.GAL3	Wald ratio	1	0.000217929	0.000643242	0.734761	0.964146
Non-cancer illness code, self-reported: pulmonary embolism +/- dvt || id:UKB-b:16048	CVDIII.GAL3	Wald ratio	1	0.000616331	0.000391284	0.115222	0.64406
Non-cancer illness code, self-reported: heart valve problem/heart murmur || id:UKB-b:18578	CVDIII.GAL3	Wald ratio	1	0.000200017	0.00035603	0.574253	0.928395
Non-cancer illness code, self-reported: osteopenia || id:UKB-b:19381	CVDIII.GAL3	Wald ratio	1	8.18104e-05	0.000214592	0.703028	0.956318
Non-cancer illness code, self-reported: hypothyroidism/myxoedema || id:UKB-b:19732	CVDIII.GAL3	Wald ratio	1	9.81643e-05	0.000920797	0.9151	1
Non-cancer illness code, self-reported: hyperthyroidism/thyrotoxicosis || id:UKB-b:20289	CVDIII.GAL3	Wald ratio	1	0.000471397	0.000376426	0.210462	0.741486
Non-cancer illness code, self-reported: heart arrhythmia || id:UKB-b:3703	CVDIII.GAL3	Wald ratio	1	-7.60748e-06	0.00031961	0.98101	1
Non-cancer illness code, self-reported: stroke || id:UKB-b:6358	CVDIII.GAL3	Wald ratio	1	-0.000207959	0.000493316	0.673352	0.948965
Non-cancer illness code, self-reported: other renal/kidney problem || id:UKB-b:6633	CVDIII.GAL3	Wald ratio	1	-0.000360427	0.000279534	0.197265	0.730442
Non-cancer illness code, self-reported: essential hypertension || id:UKB-b:7582	CVDIII.GAL3	Wald ratio	1	-0.000206538	0.000290149	0.476567	0.904368
Non-cancer illness code, self-reported: heart/cardiac problem || id:UKB-b:8315	CVDIII.GAL3	Wald ratio	1	-0.000140536	0.000244514	0.565456	0.927469
Non-cancer illness code, self-reported: angina || id:UKB-b:8650	CVDIII.GAL3	Wald ratio	1	-0.000522487	0.000757008	0.490068	0.910362
Non-cancer illness code, self-reported: pernicious anaemia || id:UKB-b:8720	CVDIII.GAL3	Wald ratio	1	0.00037723	0.000237416	0.112084	0.63904
Non-cancer illness code, self-reported: iron deficiency anaemia || id:UKB-b:10098	CVDIII.ICAM2	Wald ratio	1	-0.000370977	0.000236985	0.117488	0.64956
Non-cancer illness code, self-reported: high cholesterol || id:UKB-b:10912	CVDIII.ICAM2	Wald ratio	1	0.00125986	0.00103877	0.225194	0.756404
Non-cancer illness code, self-reported: atrial fibrillation || id:UKB-b:11550	CVDIII.ICAM2	Wald ratio	1	0.000198001	0.000276604	0.474097	0.902442
Non-cancer illness code, self-reported: deep venous thrombosis (dvt) || id:UKB-b:12040	CVDIII.ICAM2	Wald ratio	1	-0.000750421	0.00044584	0.0923443	0.603459
Non-cancer illness code, self-reported: osteoporosis || id:UKB-b:12141	CVDIII.ICAM2	Wald ratio	1	-9.47917e-05	0.000402022	0.813598	0.982199
Non-cancer illness code, self-reported: diabetes || id:UKB-b:12948	CVDIII.ICAM2	Wald ratio	1	-0.00100703	0.000617045	0.102677	0.623607
Non-cancer illness code, self-reported: varicose veins || id:UKB-b:13038	CVDIII.ICAM2	Wald ratio	1	-0.000489485	0.000190068	0.010015	0.268293
Non-cancer illness code, self-reported: pancreatitis || id:UKB-b:131	CVDIII.ICAM2	Wald ratio	1	-6.1608e-05	0.000148409	0.678051	0.950333
Non-cancer illness code, self-reported: thyroid problem (not cancer) || id:UKB-b:13532	CVDIII.ICAM2	Wald ratio	1	0.000138639	0.000162674	0.394074	0.869888
Non-cancer illness code, self-reported: type 2 diabetes || id:UKB-b:13806	CVDIII.ICAM2	Wald ratio	1	-0.000206504	0.000254491	0.417113	0.879862
Non-cancer illness code, self-reported: hypertension || id:UKB-b:14057	CVDIII.ICAM2	Wald ratio	1	-0.00343573	0.00137463	0.0124411	0.296157
Non-cancer illness code, self-reported: bone disorder || id:UKB-b:14356	CVDIII.ICAM2	Wald ratio	1	0.000132517	0.000151542	0.381872	0.867133
Non-cancer illness code, self-reported: osteoarthritis || id:UKB-b:14486	CVDIII.ICAM2	Wald ratio	1	-0.00115566	0.000877422	0.187802	0.723339
Non-cancer illness code, self-reported: transient ischaemic attack (tia) || id:UKB-b:15749	CVDIII.ICAM2	Wald ratio	1	0.00020208	0.000192783	0.294535	0.808694
Non-cancer illness code, self-reported: heart attack/myocardial infarction || id:UKB-b:15829	CVDIII.ICAM2	Wald ratio	1	-0.000524066	0.000474254	0.269146	0.793825
Non-cancer illness code, self-reported: pulmonary embolism +/- dvt || id:UKB-b:16048	CVDIII.ICAM2	Wald ratio	1	-0.000216928	0.000288508	0.452113	0.893486
Non-cancer illness code, self-reported: heart valve problem/heart murmur || id:UKB-b:18578	CVDIII.ICAM2	Wald ratio	1	0.000175439	0.000262512	0.503937	0.914341
Non-cancer illness code, self-reported: osteopenia || id:UKB-b:19381	CVDIII.ICAM2	Wald ratio	1	-5.29281e-05	0.000158225	0.737993	0.965034
Non-cancer illness code, self-reported: hypothyroidism/myxoedema || id:UKB-b:19732	CVDIII.ICAM2	Wald ratio	1	0.000346791	0.000678609	0.609328	0.935602
Non-cancer illness code, self-reported: hyperthyroidism/thyrotoxicosis || id:UKB-b:20289	CVDIII.ICAM2	Wald ratio	1	0.000699855	0.000277557	0.0116862	0.292484
Non-cancer illness code, self-reported: heart arrhythmia || id:UKB-b:3703	CVDIII.ICAM2	Wald ratio	1	0.000445812	0.000235658	0.0585211	0.518369
Non-cancer illness code, self-reported: stroke || id:UKB-b:6358	CVDIII.ICAM2	Wald ratio	1	-2.46113e-05	0.00036373	0.946053	1
Non-cancer illness code, self-reported: other renal/kidney problem || id:UKB-b:6633	CVDIII.ICAM2	Wald ratio	1	0.000294823	0.00020611	0.152597	0.695566
Non-cancer illness code, self-reported: essential hypertension || id:UKB-b:7582	CVDIII.ICAM2	Wald ratio	1	0.00012561	0.000213935	0.557109	0.925258
Non-cancer illness code, self-reported: heart/cardiac problem || id:UKB-b:8315	CVDIII.ICAM2	Wald ratio	1	-0.000252041	0.000180289	0.162118	0.701767
Non-cancer illness code, self-reported: angina || id:UKB-b:8650	CVDIII.ICAM2	Wald ratio	1	0.000385484	0.000558116	0.489761	0.910256
Non-cancer illness code, self-reported: pernicious anaemia || id:UKB-b:8720	CVDIII.ICAM2	Wald ratio	1	-1.4741e-05	0.000175055	0.932891	1
Non-cancer illness code, self-reported: iron deficiency anaemia || id:UKB-b:10098	CVDIII.IL17RA	Wald ratio	1	0.000375023	0.000223733	0.0936977	0.60794
Non-cancer illness code, self-reported: high cholesterol || id:UKB-b:10912	CVDIII.IL17RA	Wald ratio	1	-0.0008846	0.00098095	0.367174	0.857671
Non-cancer illness code, self-reported: atrial fibrillation || id:UKB-b:11550	CVDIII.IL17RA	Wald ratio	1	6.20863e-05	0.000261141	0.812075	0.98161
Non-cancer illness code, self-reported: deep venous thrombosis (dvt) || id:UKB-b:12040	CVDIII.IL17RA	Wald ratio	1	-0.000335302	0.00042092	0.425688	0.883278
Non-cancer illness code, self-reported: osteoporosis || id:UKB-b:12141	CVDIII.IL17RA	Wald ratio	1	0.000280961	0.000379573	0.459178	0.89658
Non-cancer illness code, self-reported: diabetes || id:UKB-b:12948	CVDIII.IL17RA	Wald ratio	1	0.000504469	0.000582712	0.386641	0.867558
Non-cancer illness code, self-reported: varicose veins || id:UKB-b:13038	CVDIII.IL17RA	Wald ratio	1	6.21816e-06	0.00017944	0.972356	1
Non-cancer illness code, self-reported: pancreatitis || id:UKB-b:131	CVDIII.IL17RA	Wald ratio	1	0.00018238	0.00014011	0.193021	0.727106
Non-cancer illness code, self-reported: thyroid problem (not cancer) || id:UKB-b:13532	CVDIII.IL17RA	Wald ratio	1	-8.72938e-05	0.000153575	0.569755	0.928249
Non-cancer illness code, self-reported: type 2 diabetes || id:UKB-b:13806	CVDIII.IL17RA	Wald ratio	1	0.00051547	0.000240268	0.0319212	0.428604
Non-cancer illness code, self-reported: hypertension || id:UKB-b:14057	CVDIII.IL17RA	Wald ratio	1	-0.000774595	0.00129991	0.551252	0.924713
Non-cancer illness code, self-reported: bone disorder || id:UKB-b:14356	CVDIII.IL17RA	Wald ratio	1	0.000190826	0.000143067	0.182262	0.717693
Non-cancer illness code, self-reported: osteoarthritis || id:UKB-b:14486	CVDIII.IL17RA	Wald ratio	1	-0.00129704	0.000828481	0.11745	0.64956
Non-cancer illness code, self-reported: transient ischaemic attack (tia) || id:UKB-b:15749	CVDIII.IL17RA	Wald ratio	1	-6.75471e-05	0.000182001	0.710536	0.95922
Non-cancer illness code, self-reported: heart attack/myocardial infarction || id:UKB-b:15829	CVDIII.IL17RA	Wald ratio	1	-7.23049e-05	0.000447767	0.871716	0.995974
Non-cancer illness code, self-reported: pulmonary embolism +/- dvt || id:UKB-b:16048	CVDIII.IL17RA	Wald ratio	1	-2.06319e-05	0.000272377	0.93962	1
Non-cancer illness code, self-reported: heart valve problem/heart murmur || id:UKB-b:18578	CVDIII.IL17RA	Wald ratio	1	0.000208829	0.000247832	0.399439	0.871374
Non-cancer illness code, self-reported: osteopenia || id:UKB-b:19381	CVDIII.IL17RA	Wald ratio	1	0.000223913	0.000149378	0.133881	0.677198
Non-cancer illness code, self-reported: hypothyroidism/myxoedema || id:UKB-b:19732	CVDIII.IL17RA	Wald ratio	1	0.000210408	0.000641066	0.742749	0.96551
Non-cancer illness code, self-reported: hyperthyroidism/thyrotoxicosis || id:UKB-b:20289	CVDIII.IL17RA	Wald ratio	1	-0.000136861	0.000262038	0.601465	0.934123
Non-cancer illness code, self-reported: heart arrhythmia || id:UKB-b:3703	CVDIII.IL17RA	Wald ratio	1	0.000159241	0.00022248	0.474142	0.902442
Non-cancer illness code, self-reported: stroke || id:UKB-b:6358	CVDIII.IL17RA	Wald ratio	1	0.000364817	0.000343396	0.288063	0.806987
Non-cancer illness code, self-reported: other renal/kidney problem || id:UKB-b:6633	CVDIII.IL17RA	Wald ratio	1	2.79817e-05	0.000194582	0.885655	1
Non-cancer illness code, self-reported: essential hypertension || id:UKB-b:7582	CVDIII.IL17RA	Wald ratio	1	-9.69433e-05	0.000201971	0.631238	0.941156
Non-cancer illness code, self-reported: heart/cardiac problem || id:UKB-b:8315	CVDIII.IL17RA	Wald ratio	1	0.00013094	0.000170205	0.44171	0.887168
Non-cancer illness code, self-reported: angina || id:UKB-b:8650	CVDIII.IL17RA	Wald ratio	1	-0.000167282	0.000526963	0.750905	0.967315
Non-cancer illness code, self-reported: pernicious anaemia || id:UKB-b:8720	CVDIII.IL17RA	Wald ratio	1	6.76708e-05	0.000165265	0.682197	0.952236
Non-cancer illness code, self-reported: iron deficiency anaemia || id:UKB-b:10098	CVDIII.IL1RT2	Wald ratio	1	0.000273954	0.000348387	0.431662	0.88461
Non-cancer illness code, self-reported: high cholesterol || id:UKB-b:10912	CVDIII.IL1RT2	Wald ratio	1	3.21019e-05	0.00152622	0.983219	1
Non-cancer illness code, self-reported: atrial fibrillation || id:UKB-b:11550	CVDIII.IL1RT2	Wald ratio	1	-0.00116098	0.000406626	0.00430169	0.190646
Non-cancer illness code, self-reported: deep venous thrombosis (dvt) || id:UKB-b:12040	CVDIII.IL1RT2	Wald ratio	1	0.000542899	0.000655427	0.407493	0.874717
Non-cancer illness code, self-reported: osteoporosis || id:UKB-b:12141	CVDIII.IL1RT2	Wald ratio	1	-0.000655196	0.000590994	0.267588	0.792811
Non-cancer illness code, self-reported: diabetes || id:UKB-b:12948	CVDIII.IL1RT2	Wald ratio	1	0.00169987	0.000907002	0.060908	0.52523
Non-cancer illness code, self-reported: varicose veins || id:UKB-b:13038	CVDIII.IL1RT2	Wald ratio	1	-3.85635e-05	0.000279416	0.890229	1
Non-cancer illness code, self-reported: pancreatitis || id:UKB-b:131	CVDIII.IL1RT2	Wald ratio	1	0.000219343	0.000218174	0.314724	0.824134
Non-cancer illness code, self-reported: thyroid problem (not cancer) || id:UKB-b:13532	CVDIII.IL1RT2	Wald ratio	1	0.000171321	0.000239142	0.473745	0.902442
Non-cancer illness code, self-reported: type 2 diabetes || id:UKB-b:13806	CVDIII.IL1RT2	Wald ratio	1	-0.000295758	0.000374125	0.429216	0.883769
Non-cancer illness code, self-reported: hypertension || id:UKB-b:14057	CVDIII.IL1RT2	Wald ratio	1	0.00463372	0.00201945	0.0217589	0.3708
Non-cancer illness code, self-reported: bone disorder || id:UKB-b:14356	CVDIII.IL1RT2	Wald ratio	1	-0.000106882	0.000222779	0.631393	0.941178
Non-cancer illness code, self-reported: osteoarthritis || id:UKB-b:14486	CVDIII.IL1RT2	Wald ratio	1	-0.000961084	0.00128981	0.456189	0.895228
Non-cancer illness code, self-reported: transient ischaemic attack (tia) || id:UKB-b:15749	CVDIII.IL1RT2	Wald ratio	1	-0.00030268	0.000283406	0.285517	0.80472
Non-cancer illness code, self-reported: heart attack/myocardial infarction || id:UKB-b:15829	CVDIII.IL1RT2	Wald ratio	1	-0.00131913	0.000697167	0.058473	0.518291
Non-cancer illness code, self-reported: pulmonary embolism +/- dvt || id:UKB-b:16048	CVDIII.IL1RT2	Wald ratio	1	8.98412e-08	0.000424128	0.999831	1
Non-cancer illness code, self-reported: heart valve problem/heart murmur || id:UKB-b:18578	CVDIII.IL1RT2	Wald ratio	1	0.00028318	0.000385912	0.463074	0.898688
Non-cancer illness code, self-reported: osteopenia || id:UKB-b:19381	CVDIII.IL1RT2	Wald ratio	1	-0.000212562	0.000232603	0.3608	0.851972
Non-cancer illness code, self-reported: hypothyroidism/myxoedema || id:UKB-b:19732	CVDIII.IL1RT2	Wald ratio	1	8.50506e-06	0.000997496	0.993197	1
Non-cancer illness code, self-reported: hyperthyroidism/thyrotoxicosis || id:UKB-b:20289	CVDIII.IL1RT2	Wald ratio	1	-0.000234329	0.000408002	0.565743	0.927578
Non-cancer illness code, self-reported: heart arrhythmia || id:UKB-b:3703	CVDIII.IL1RT2	Wald ratio	1	-0.00011229	0.000346436	0.745841	0.965747
Non-cancer illness code, self-reported: stroke || id:UKB-b:6358	CVDIII.IL1RT2	Wald ratio	1	-0.00108072	0.000534724	0.0432722	0.468911
Non-cancer illness code, self-reported: other renal/kidney problem || id:UKB-b:6633	CVDIII.IL1RT2	Wald ratio	1	6.08392e-07	0.000302997	0.998398	1
Non-cancer illness code, self-reported: essential hypertension || id:UKB-b:7582	CVDIII.IL1RT2	Wald ratio	1	6.03375e-05	0.0003145	0.847858	0.98826
Non-cancer illness code, self-reported: heart/cardiac problem || id:UKB-b:8315	CVDIII.IL1RT2	Wald ratio	1	1.61892e-05	0.000265038	0.951294	1
Non-cancer illness code, self-reported: angina || id:UKB-b:8650	CVDIII.IL1RT2	Wald ratio	1	-0.00145289	0.000820417	0.0765748	0.575608
Non-cancer illness code, self-reported: pernicious anaemia || id:UKB-b:8720	CVDIII.IL1RT2	Wald ratio	1	-0.000166389	0.000257341	0.517909	0.915228
Non-cancer illness code, self-reported: iron deficiency anaemia || id:UKB-b:10098	CVDIII.IL2RA	Wald ratio	1	0.000609501	0.000408882	0.136053	0.680188
Non-cancer illness code, self-reported: high cholesterol || id:UKB-b:10912	CVDIII.IL2RA	Wald ratio	1	0.00221855	0.00179231	0.215784	0.746035
Non-cancer illness code, self-reported: atrial fibrillation || id:UKB-b:11550	CVDIII.IL2RA	Wald ratio	1	-0.000631473	0.000477241	0.185778	0.72065
Non-cancer illness code, self-reported: deep venous thrombosis (dvt) || id:UKB-b:12040	CVDIII.IL2RA	Wald ratio	1	0.00045382	0.000769239	0.555218	0.925258
Non-cancer illness code, self-reported: osteoporosis || id:UKB-b:12141	CVDIII.IL2RA	Wald ratio	1	-0.00034092	0.000693676	0.623095	0.938337
Non-cancer illness code, self-reported: diabetes || id:UKB-b:12948	CVDIII.IL2RA	Wald ratio	1	0.000601924	0.00106451	0.571769	0.928395
Non-cancer illness code, self-reported: varicose veins || id:UKB-b:13038	CVDIII.IL2RA	Wald ratio	1	0.000503201	0.000327929	0.124912	0.661737
Non-cancer illness code, self-reported: pancreatitis || id:UKB-b:131	CVDIII.IL2RA	Wald ratio	1	0.000663105	0.000256058	0.00960677	0.2671
Non-cancer illness code, self-reported: thyroid problem (not cancer) || id:UKB-b:13532	CVDIII.IL2RA	Wald ratio	1	-0.000345994	0.000280667	0.217668	0.748635
Non-cancer illness code, self-reported: type 2 diabetes || id:UKB-b:13806	CVDIII.IL2RA	Wald ratio	1	0.000342705	0.000439096	0.43511	0.885574
Non-cancer illness code, self-reported: hypertension || id:UKB-b:14057	CVDIII.IL2RA	Wald ratio	1	-0.00230444	0.00237231	0.331354	0.835178
Non-cancer illness code, self-reported: bone disorder || id:UKB-b:14356	CVDIII.IL2RA	Wald ratio	1	-0.000308144	0.000261462	0.23858	0.769333
Non-cancer illness code, self-reported: osteoarthritis || id:UKB-b:14486	CVDIII.IL2RA	Wald ratio	1	0.00145164	0.00151399	0.337652	0.837215
Non-cancer illness code, self-reported: transient ischaemic attack (tia) || id:UKB-b:15749	CVDIII.IL2RA	Wald ratio	1	0.000463031	0.000332618	0.163898	0.702014
Non-cancer illness code, self-reported: heart attack/myocardial infarction || id:UKB-b:15829	CVDIII.IL2RA	Wald ratio	1	0.000737723	0.000818269	0.367288	0.857673
Non-cancer illness code, self-reported: pulmonary embolism +/- dvt || id:UKB-b:16048	CVDIII.IL2RA	Wald ratio	1	0.000187359	0.000497773	0.706623	0.957653
Non-cancer illness code, self-reported: heart valve problem/heart murmur || id:UKB-b:18578	CVDIII.IL2RA	Wald ratio	1	-0.000326856	0.000452924	0.470506	0.900764
Non-cancer illness code, self-reported: osteopenia || id:UKB-b:19381	CVDIII.IL2RA	Wald ratio	1	-0.00015889	0.000272993	0.560548	0.92679
Non-cancer illness code, self-reported: stroke || id:UKB-b:6358	CVDII.CCL17	Wald ratio	1	-0.00330084	0.000737118	7.53333e-06	0.00231378
Non-cancer illness code, self-reported: hyperthyroidism/thyrotoxicosis || id:UKB-b:20289	CVDIII.IL2RA	Wald ratio	1	-0.000718489	0.00047888	0.133524	0.676629
Non-cancer illness code, self-reported: heart arrhythmia || id:UKB-b:3703	CVDIII.IL2RA	Wald ratio	1	0.00069665	0.000406595	0.0866433	0.592901
Non-cancer illness code, self-reported: stroke || id:UKB-b:6358	CVDIII.IL2RA	Wald ratio	1	0.000909031	0.000627579	0.147485	0.688037
Non-cancer illness code, self-reported: other renal/kidney problem || id:UKB-b:6633	CVDIII.IL2RA	Wald ratio	1	-1.44909e-05	0.000355611	0.967496	1
Non-cancer illness code, self-reported: essential hypertension || id:UKB-b:7582	CVDIII.IL2RA	Wald ratio	1	9.14126e-05	0.000369109	0.8044	0.979038
Non-cancer illness code, self-reported: heart/cardiac problem || id:UKB-b:8315	CVDIII.IL2RA	Wald ratio	1	8.18847e-05	0.000311058	0.792361	0.976064
Non-cancer illness code, self-reported: angina || id:UKB-b:8650	CVDIII.IL2RA	Wald ratio	1	0.00123871	0.000962988	0.198332	0.730442
Non-cancer illness code, self-reported: pernicious anaemia || id:UKB-b:8720	CVDIII.IL2RA	Wald ratio	1	-0.00042946	0.000302029	0.15505	0.698219
Non-cancer illness code, self-reported: iron deficiency anaemia || id:UKB-b:10098	CVDIII.IL6RA	Wald ratio	1	-0.00022938	0.000158545	0.147957	0.689432
Non-cancer illness code, self-reported: high cholesterol || id:UKB-b:10912	CVDIII.IL6RA	Wald ratio	1	-0.00132667	0.000694607	0.056138	0.512027
Non-cancer illness code, self-reported: atrial fibrillation || id:UKB-b:11550	CVDIII.IL6RA	Wald ratio	1	-0.000112575	0.000185047	0.542949	0.922043
Non-cancer illness code, self-reported: deep venous thrombosis (dvt) || id:UKB-b:12040	CVDIII.IL6RA	Wald ratio	1	0.000553392	0.000298267	0.0635447	0.533111
Non-cancer illness code, self-reported: osteoporosis || id:UKB-b:12141	CVDIII.IL6RA	Wald ratio	1	-0.000285692	0.000268959	0.288138	0.806987
Non-cancer illness code, self-reported: diabetes || id:UKB-b:12948	CVDIII.IL6RA	Wald ratio	1	-0.000476786	0.000412758	0.24804	0.775802
Non-cancer illness code, self-reported: varicose veins || id:UKB-b:13038	CVDIII.IL6RA	Wald ratio	1	-7.05953e-05	0.000127152	0.578757	0.928804
Non-cancer illness code, self-reported: pancreatitis || id:UKB-b:131	CVDIII.IL6RA	Wald ratio	1	-0.00017337	9.92873e-05	0.0807854	0.584942
Non-cancer illness code, self-reported: thyroid problem (not cancer) || id:UKB-b:13532	CVDIII.IL6RA	Wald ratio	1	-4.63958e-05	0.00010883	0.669879	0.9484
Non-cancer illness code, self-reported: type 2 diabetes || id:UKB-b:13806	CVDIII.IL6RA	Wald ratio	1	-9.08203e-05	0.000170257	0.593736	0.932842
Non-cancer illness code, self-reported: hypertension || id:UKB-b:14057	CVDIII.IL6RA	Wald ratio	1	-0.000182247	0.000919139	0.842826	0.987542
Non-cancer illness code, self-reported: bone disorder || id:UKB-b:14356	CVDIII.IL6RA	Wald ratio	1	-4.29604e-05	0.000101384	0.671755	0.948419
Non-cancer illness code, self-reported: osteoarthritis || id:UKB-b:14486	CVDIII.IL6RA	Wald ratio	1	-0.00115163	0.000586964	0.0497619	0.493768
Non-cancer illness code, self-reported: transient ischaemic attack (tia) || id:UKB-b:15749	CVDIII.IL6RA	Wald ratio	1	-0.000137421	0.000128974	0.286651	0.80597
Non-cancer illness code, self-reported: heart attack/myocardial infarction || id:UKB-b:15829	CVDIII.IL6RA	Wald ratio	1	-0.000371231	0.00031727	0.24197	0.771374
Non-cancer illness code, self-reported: pulmonary embolism +/- dvt || id:UKB-b:16048	CVDIII.IL6RA	Wald ratio	1	0.00010362	0.000193009	0.59136	0.932171
Non-cancer illness code, self-reported: heart valve problem/heart murmur || id:UKB-b:18578	CVDIII.IL6RA	Wald ratio	1	-5.60364e-05	0.000175623	0.749671	0.96698
Non-cancer illness code, self-reported: osteopenia || id:UKB-b:19381	CVDIII.IL6RA	Wald ratio	1	-3.28436e-05	0.000105854	0.756353	0.969531
Non-cancer illness code, self-reported: hypothyroidism/myxoedema || id:UKB-b:19732	CVDIII.IL6RA	Wald ratio	1	-0.000941279	0.000453839	0.038076	0.448511
Non-cancer illness code, self-reported: hyperthyroidism/thyrotoxicosis || id:UKB-b:20289	CVDIII.IL6RA	Wald ratio	1	-0.000515725	0.000185684	0.00547908	0.210223
Non-cancer illness code, self-reported: heart arrhythmia || id:UKB-b:3703	CVDIII.IL6RA	Wald ratio	1	2.54051e-05	0.000157658	0.871983	0.996045
Non-cancer illness code, self-reported: stroke || id:UKB-b:6358	CVDIII.IL6RA	Wald ratio	1	0.000473471	0.000243344	0.0516922	0.498632
Non-cancer illness code, self-reported: other renal/kidney problem || id:UKB-b:6633	CVDIII.IL6RA	Wald ratio	1	-2.91847e-05	0.000137889	0.832378	0.98585
Non-cancer illness code, self-reported: essential hypertension || id:UKB-b:7582	CVDIII.IL6RA	Wald ratio	1	3.74577e-05	0.000143125	0.793542	0.976171
Non-cancer illness code, self-reported: heart/cardiac problem || id:UKB-b:8315	CVDIII.IL6RA	Wald ratio	1	3.73118e-05	0.000120615	0.757058	0.969531
Diagnoses - main ICD10: I26.9 Pulmonary embolism without mention of acute cor pulmonale || id:UKB-b:18366	CVDII.CCL17	Wald ratio	1	-0.00164205	0.000407038	5.48047e-05	0.00991515
Non-cancer illness code, self-reported: pernicious anaemia || id:UKB-b:8720	CVDIII.IL6RA	Wald ratio	1	-4.49857e-05	0.000117112	0.700885	0.955867
Non-cancer illness code, self-reported: iron deficiency anaemia || id:UKB-b:10098	CVDIII.MCP1	Wald ratio	1	-0.000195456	0.000267601	0.465145	0.899571
Non-cancer illness code, self-reported: high cholesterol || id:UKB-b:10912	CVDIII.MCP1	Wald ratio	1	-0.000216281	0.0011724	0.853639	0.990599
Non-cancer illness code, self-reported: atrial fibrillation || id:UKB-b:11550	CVDIII.MCP1	Wald ratio	1	0.000357591	0.000312334	0.25225	0.77951
Non-cancer illness code, self-reported: deep venous thrombosis (dvt) || id:UKB-b:12040	CVDIII.MCP1	Wald ratio	1	-5.76667e-05	0.000503432	0.908804	1
Non-cancer illness code, self-reported: osteoporosis || id:UKB-b:12141	CVDIII.MCP1	Wald ratio	1	0.000375657	0.000453964	0.407951	0.874717
Non-cancer illness code, self-reported: diabetes || id:UKB-b:12948	CVDIII.MCP1	Wald ratio	1	0.00131209	0.000696677	0.0596526	0.522482
Non-cancer illness code, self-reported: varicose veins || id:UKB-b:13038	CVDIII.MCP1	Wald ratio	1	-2.45844e-05	0.000214614	0.9088	1
Non-cancer illness code, self-reported: pancreatitis || id:UKB-b:131	CVDIII.MCP1	Wald ratio	1	-2.03395e-05	0.000167583	0.903398	1
Non-cancer illness code, self-reported: thyroid problem (not cancer) || id:UKB-b:13532	CVDIII.MCP1	Wald ratio	1	0.000117092	0.00018369	0.523837	0.917081
Non-cancer illness code, self-reported: type 2 diabetes || id:UKB-b:13806	CVDIII.MCP1	Wald ratio	1	-0.000187582	0.00028737	0.513913	0.915031
Non-cancer illness code, self-reported: hypertension || id:UKB-b:14057	CVDIII.MCP1	Wald ratio	1	-0.000248391	0.00155138	0.872795	0.996111
Non-cancer illness code, self-reported: bone disorder || id:UKB-b:14356	CVDIII.MCP1	Wald ratio	1	2.29305e-05	0.000171122	0.893402	1
Non-cancer illness code, self-reported: osteoarthritis || id:UKB-b:14486	CVDIII.MCP1	Wald ratio	1	-0.00195566	0.000990712	0.0483826	0.491152
Non-cancer illness code, self-reported: transient ischaemic attack (tia) || id:UKB-b:15749	CVDIII.MCP1	Wald ratio	1	0.000172037	0.000217689	0.42936	0.883769
Non-cancer illness code, self-reported: heart attack/myocardial infarction || id:UKB-b:15829	CVDIII.MCP1	Wald ratio	1	-0.000728453	0.000535507	0.173734	0.714352
Non-cancer illness code, self-reported: pulmonary embolism +/- dvt || id:UKB-b:16048	CVDIII.MCP1	Wald ratio	1	-2.24744e-05	0.000325772	0.944999	1
Non-cancer illness code, self-reported: heart valve problem/heart murmur || id:UKB-b:18578	CVDIII.MCP1	Wald ratio	1	4.91001e-06	0.000296427	0.986784	1
Non-cancer illness code, self-reported: osteopenia || id:UKB-b:19381	CVDIII.MCP1	Wald ratio	1	-7.49718e-06	0.000178667	0.966529	1
Non-cancer illness code, self-reported: hypothyroidism/myxoedema || id:UKB-b:19732	CVDIII.MCP1	Wald ratio	1	-0.000895191	0.000766018	0.242553	0.771374
Non-cancer illness code, self-reported: hyperthyroidism/thyrotoxicosis || id:UKB-b:20289	CVDIII.MCP1	Wald ratio	1	-0.000307312	0.000313409	0.326816	0.832555
Non-cancer illness code, self-reported: heart arrhythmia || id:UKB-b:3703	CVDIII.MCP1	Wald ratio	1	0.000143845	0.000266107	0.588815	0.932102
Non-cancer illness code, self-reported: stroke || id:UKB-b:6358	CVDIII.MCP1	Wald ratio	1	0.000711009	0.000410729	0.0834355	0.588056
Non-cancer illness code, self-reported: other renal/kidney problem || id:UKB-b:6633	CVDIII.MCP1	Wald ratio	1	0.000131954	0.000232739	0.570739	0.928395
Non-cancer illness code, self-reported: essential hypertension || id:UKB-b:7582	CVDIII.MCP1	Wald ratio	1	0.000372765	0.000241575	0.122816	0.659095
Non-cancer illness code, self-reported: heart/cardiac problem || id:UKB-b:8315	CVDIII.MCP1	Wald ratio	1	-7.19024e-06	0.000203581	0.971826	1
Non-cancer illness code, self-reported: angina || id:UKB-b:8650	CVDIII.MCP1	Wald ratio	1	-0.000116258	0.000630189	0.853636	0.990599
Non-cancer illness code, self-reported: pernicious anaemia || id:UKB-b:8720	CVDIII.MCP1	Wald ratio	1	0.000144796	0.000197668	0.46385	0.899042
Non-cancer illness code, self-reported: iron deficiency anaemia || id:UKB-b:10098	CVDIII.MMP3	Wald ratio	1	-1.04969e-05	0.000339842	0.975359	1
Non-cancer illness code, self-reported: high cholesterol || id:UKB-b:10912	CVDIII.MMP3	Wald ratio	1	0.000587823	0.00148951	0.693107	0.95363
Non-cancer illness code, self-reported: atrial fibrillation || id:UKB-b:11550	CVDIII.MMP3	Wald ratio	1	-0.000192679	0.000396661	0.627143	0.939619
Non-cancer illness code, self-reported: deep venous thrombosis (dvt) || id:UKB-b:12040	CVDIII.MMP3	Wald ratio	1	0.000297207	0.000639352	0.642034	0.943281
Non-cancer illness code, self-reported: osteoporosis || id:UKB-b:12141	CVDIII.MMP3	Wald ratio	1	0.000956652	0.000576538	0.0970545	0.611638
Non-cancer illness code, self-reported: diabetes || id:UKB-b:12948	CVDIII.MMP3	Wald ratio	1	0.00127496	0.000884936	0.14966	0.691831
Non-cancer illness code, self-reported: varicose veins || id:UKB-b:13038	CVDIII.MMP3	Wald ratio	1	-0.000106445	0.000272561	0.696141	0.95378
Non-cancer illness code, self-reported: pancreatitis || id:UKB-b:131	CVDIII.MMP3	Wald ratio	1	-0.000356337	0.000212822	0.0940636	0.60794
Non-cancer illness code, self-reported: thyroid problem (not cancer) || id:UKB-b:13532	CVDIII.MMP3	Wald ratio	1	-3.01494e-05	0.000233275	0.897165	1
Non-cancer illness code, self-reported: type 2 diabetes || id:UKB-b:13806	CVDIII.MMP3	Wald ratio	1	-0.000258635	0.000364947	0.478516	0.904368
Non-cancer illness code, self-reported: hypertension || id:UKB-b:14057	CVDIII.MMP3	Wald ratio	1	0.00114206	0.00197191	0.562478	0.926953
Non-cancer illness code, self-reported: bone disorder || id:UKB-b:14356	CVDIII.MMP3	Wald ratio	1	-0.00023501	0.000217315	0.27951	0.801364
Non-cancer illness code, self-reported: osteoarthritis || id:UKB-b:14486	CVDIII.MMP3	Wald ratio	1	-0.00160077	0.0012583	0.203311	0.734711
Non-cancer illness code, self-reported: transient ischaemic attack (tia) || id:UKB-b:15749	CVDIII.MMP3	Wald ratio	1	0.000342562	0.000276455	0.2153	0.746035
Non-cancer illness code, self-reported: heart attack/myocardial infarction || id:UKB-b:15829	CVDIII.MMP3	Wald ratio	1	0.000202442	0.000680108	0.765962	0.970339
Non-cancer illness code, self-reported: pulmonary embolism +/- dvt || id:UKB-b:16048	CVDIII.MMP3	Wald ratio	1	0.000388737	0.000413727	0.347424	0.844997
Non-cancer illness code, self-reported: heart valve problem/heart murmur || id:UKB-b:18578	CVDIII.MMP3	Wald ratio	1	-0.000420919	0.000376448	0.26351	0.789273
Non-cancer illness code, self-reported: osteopenia || id:UKB-b:19381	CVDIII.MMP3	Wald ratio	1	9.16189e-05	0.0002269	0.686371	0.952236
Non-cancer illness code, self-reported: hypothyroidism/myxoedema || id:UKB-b:19732	CVDIII.MMP3	Wald ratio	1	0.00112978	0.000973403	0.245786	0.773618
Non-cancer illness code, self-reported: hyperthyroidism/thyrotoxicosis || id:UKB-b:20289	CVDIII.MMP3	Wald ratio	1	-0.000273751	0.000398016	0.491586	0.910599
Non-cancer illness code, self-reported: heart arrhythmia || id:UKB-b:3703	CVDIII.MMP3	Wald ratio	1	0.000845565	0.000337939	0.0123452	0.295903
Non-cancer illness code, self-reported: stroke || id:UKB-b:6358	CVDIII.MMP3	Wald ratio	1	-0.000734996	0.000521607	0.158806	0.699849
Non-cancer illness code, self-reported: other renal/kidney problem || id:UKB-b:6633	CVDIII.MMP3	Wald ratio	1	-0.000161365	0.000295567	0.5851	0.931219
Non-cancer illness code, self-reported: essential hypertension || id:UKB-b:7582	CVDIII.MMP3	Wald ratio	1	-0.000190391	0.000306789	0.534868	0.921118
Non-cancer illness code, self-reported: heart/cardiac problem || id:UKB-b:8315	CVDIII.MMP3	Wald ratio	1	0.0001762	0.000258538	0.495539	0.911492
Non-cancer illness code, self-reported: angina || id:UKB-b:8650	CVDIII.MMP3	Wald ratio	1	0.00149696	0.000800374	0.0614386	0.526896
Non-cancer illness code, self-reported: pernicious anaemia || id:UKB-b:8720	CVDIII.MMP3	Wald ratio	1	-0.000469051	0.000251032	0.0616942	0.527375
Non-cancer illness code, self-reported: iron deficiency anaemia || id:UKB-b:10098	CVDIII.OPN	Wald ratio	1	-1.67551e-05	0.000536612	0.975091	1
Non-cancer illness code, self-reported: high cholesterol || id:UKB-b:10912	CVDIII.OPN	Wald ratio	1	0.00469598	0.00235213	0.0458816	0.482067
Non-cancer illness code, self-reported: atrial fibrillation || id:UKB-b:11550	CVDIII.OPN	Wald ratio	1	0.000172155	0.000626324	0.78342	0.974617
Non-cancer illness code, self-reported: deep venous thrombosis (dvt) || id:UKB-b:12040	CVDIII.OPN	Wald ratio	1	-0.000924452	0.00100953	0.359812	0.851337
GIANT.Meta-analysis_Wood_et_al%2BUKBiobank_2018.formatted.txt.2	CVDII.CCL17	Wald ratio	1	0.0206898	0.00466536	9.21652e-06	0.00258984
Non-cancer illness code, self-reported: diabetes || id:UKB-b:12948	CVDIII.OPN	Wald ratio	1	-7.85932e-05	0.0013972	0.955142	1
Non-cancer illness code, self-reported: varicose veins || id:UKB-b:13038	CVDIII.OPN	Wald ratio	1	-0.000168849	0.000430376	0.694815	0.95378
Non-cancer illness code, self-reported: pancreatitis || id:UKB-b:131	CVDIII.OPN	Wald ratio	1	-0.000347059	0.000336047	0.301712	0.81372
Non-cancer illness code, self-reported: thyroid problem (not cancer) || id:UKB-b:13532	CVDIII.OPN	Wald ratio	1	-0.000237892	0.000368348	0.518387	0.915228
Non-cancer illness code, self-reported: type 2 diabetes || id:UKB-b:13806	CVDIII.OPN	Wald ratio	1	5.80291e-05	0.000576255	0.919788	1
Non-cancer illness code, self-reported: hypertension || id:UKB-b:14057	CVDIII.OPN	Wald ratio	1	0.00408988	0.00311264	0.188859	0.723339
Non-cancer illness code, self-reported: bone disorder || id:UKB-b:14356	CVDIII.OPN	Wald ratio	1	-0.00117494	0.000343142	0.000616908	0.0526188
Non-cancer illness code, self-reported: osteoarthritis || id:UKB-b:14486	CVDIII.OPN	Wald ratio	1	0.00314393	0.00198678	0.113552	0.642398
Non-cancer illness code, self-reported: transient ischaemic attack (tia) || id:UKB-b:15749	CVDIII.OPN	Wald ratio	1	-0.00082814	0.000436525	0.0578118	0.516285
Non-cancer illness code, self-reported: heart attack/myocardial infarction || id:UKB-b:15829	CVDIII.OPN	Wald ratio	1	0.000737349	0.00107387	0.492318	0.910778
Non-cancer illness code, self-reported: pulmonary embolism +/- dvt || id:UKB-b:16048	CVDIII.OPN	Wald ratio	1	-0.000395816	0.00065328	0.544587	0.923392
Non-cancer illness code, self-reported: heart valve problem/heart murmur || id:UKB-b:18578	CVDIII.OPN	Wald ratio	1	-0.000453856	0.000594416	0.445146	0.889282
Non-cancer illness code, self-reported: osteopenia || id:UKB-b:19381	CVDIII.OPN	Wald ratio	1	-0.000898884	0.000358273	0.0121095	0.292484
SUMMIT.T2D_esrdvsnonesrd.multiethnic.formatted.txt.2	CVDII.GAL9	Inverse variance weighted	8	0.30416	0.0556143	4.52311e-08	2.29757e-05
Non-cancer illness code, self-reported: hyperthyroidism/thyrotoxicosis || id:UKB-b:20289	CVDIII.OPN	Wald ratio	1	1.0511e-05	0.000628484	0.986657	1
Non-cancer illness code, self-reported: heart arrhythmia || id:UKB-b:3703	CVDIII.OPN	Wald ratio	1	-8.66053e-05	0.000533608	0.871069	0.995862
Non-cancer illness code, self-reported: stroke || id:UKB-b:6358	CVDIII.OPN	Wald ratio	1	0.000959705	0.000823609	0.24392	0.771605
Non-cancer illness code, self-reported: other renal/kidney problem || id:UKB-b:6633	CVDIII.OPN	Wald ratio	1	0.000276638	0.000466703	0.553348	0.924713
Non-cancer illness code, self-reported: essential hypertension || id:UKB-b:7582	CVDIII.OPN	Wald ratio	1	1.75538e-05	0.000484421	0.971094	1
Non-cancer illness code, self-reported: heart/cardiac problem || id:UKB-b:8315	CVDIII.OPN	Wald ratio	1	-0.000135312	0.000408233	0.740299	0.965321
Non-cancer illness code, self-reported: angina || id:UKB-b:8650	CVDIII.OPN	Wald ratio	1	8.47153e-05	0.00126376	0.946554	1
Non-cancer illness code, self-reported: pernicious anaemia || id:UKB-b:8720	CVDIII.OPN	Wald ratio	1	-0.000180649	0.000396384	0.648575	0.944429
Non-cancer illness code, self-reported: iron deficiency anaemia || id:UKB-b:10098	CVDIII.PCSK9	Wald ratio	1	-0.000427793	0.000510406	0.401951	0.874033
SUMMIT.T1D-T2D_microalbuminuria.multiethnic.formatted.txt.2	CVDII.GAL9	Inverse variance weighted	3	-0.186829	0.0528064	0.000403174	0.0400355
Non-cancer illness code, self-reported: atrial fibrillation || id:UKB-b:11550	CVDIII.PCSK9	Wald ratio	1	-5.47124e-05	0.000595727	0.926824	1
Non-cancer illness code, self-reported: deep venous thrombosis (dvt) || id:UKB-b:12040	CVDIII.PCSK9	Wald ratio	1	7.18111e-05	0.000960212	0.940384	1
Non-cancer illness code, self-reported: osteoporosis || id:UKB-b:12141	CVDIII.PCSK9	Wald ratio	1	-0.00133863	0.000865862	0.122101	0.656861
Non-cancer illness code, self-reported: diabetes || id:UKB-b:12948	CVDIII.PCSK9	Wald ratio	1	0.00211855	0.0013288	0.110861	0.636583
Non-cancer illness code, self-reported: varicose veins || id:UKB-b:13038	CVDIII.PCSK9	Wald ratio	1	0.000206641	0.000409342	0.613691	0.93649
Non-cancer illness code, self-reported: pancreatitis || id:UKB-b:131	CVDIII.PCSK9	Wald ratio	1	-0.000178154	0.000319638	0.577279	0.92842
Non-cancer illness code, self-reported: thyroid problem (not cancer) || id:UKB-b:13532	CVDIII.PCSK9	Wald ratio	1	9.25004e-05	0.000350358	0.791767	0.975988
Non-cancer illness code, self-reported: type 2 diabetes || id:UKB-b:13806	CVDIII.PCSK9	Wald ratio	1	-0.000521618	0.000548111	0.341267	0.838658
Non-cancer illness code, self-reported: hypertension || id:UKB-b:14057	CVDIII.PCSK9	Wald ratio	1	0.00524815	0.00295898	0.076124	0.574497
Non-cancer illness code, self-reported: bone disorder || id:UKB-b:14356	CVDIII.PCSK9	Wald ratio	1	1.56483e-05	0.000326387	0.961761	1
Non-cancer illness code, self-reported: osteoarthritis || id:UKB-b:14486	CVDIII.PCSK9	Wald ratio	1	-0.00274481	0.00188962	0.146342	0.686748
Non-cancer illness code, self-reported: transient ischaemic attack (tia) || id:UKB-b:15749	CVDIII.PCSK9	Wald ratio	1	-0.000236023	0.000415207	0.569731	0.928249
Non-cancer illness code, self-reported: heart attack/myocardial infarction || id:UKB-b:15829	CVDIII.PCSK9	Wald ratio	1	-0.000706668	0.00102139	0.489019	0.909989
Non-cancer illness code, self-reported: pulmonary embolism +/- dvt || id:UKB-b:16048	CVDIII.PCSK9	Wald ratio	1	0.000349315	0.000621358	0.573993	0.928395
Non-cancer illness code, self-reported: heart valve problem/heart murmur || id:UKB-b:18578	CVDIII.PCSK9	Wald ratio	1	0.000101514	0.000565385	0.857507	0.991835
Non-cancer illness code, self-reported: osteopenia || id:UKB-b:19381	CVDIII.PCSK9	Wald ratio	1	1.63337e-05	0.000340779	0.961772	1
Non-cancer illness code, self-reported: hypothyroidism/myxoedema || id:UKB-b:19732	CVDIII.PCSK9	Wald ratio	1	-0.000430782	0.00146105	0.768113	0.971301
Non-cancer illness code, self-reported: hyperthyroidism/thyrotoxicosis || id:UKB-b:20289	CVDIII.PCSK9	Wald ratio	1	-0.000658178	0.000597775	0.270877	0.795773
Non-cancer illness code, self-reported: heart arrhythmia || id:UKB-b:3703	CVDIII.PCSK9	Wald ratio	1	0.00100535	0.000507554	0.0476162	0.487117
Non-cancer illness code, self-reported: stroke || id:UKB-b:6358	CVDIII.PCSK9	Wald ratio	1	0.00104901	0.000783399	0.180553	0.717162
Non-cancer illness code, self-reported: other renal/kidney problem || id:UKB-b:6633	CVDIII.PCSK9	Wald ratio	1	-0.000288089	0.000443911	0.516352	0.915228
Non-cancer illness code, self-reported: essential hypertension || id:UKB-b:7582	CVDIII.PCSK9	Wald ratio	1	0.000248081	0.000460764	0.590292	0.932171
Non-cancer illness code, self-reported: heart/cardiac problem || id:UKB-b:8315	CVDIII.PCSK9	Wald ratio	1	-0.000358255	0.000388296	0.356197	0.850071
Non-cancer illness code, self-reported: angina || id:UKB-b:8650	CVDIII.PCSK9	Wald ratio	1	0.00206249	0.00120198	0.0861793	0.591914
Non-cancer illness code, self-reported: pernicious anaemia || id:UKB-b:8720	CVDIII.PCSK9	Wald ratio	1	-0.000193596	0.000377018	0.607606	0.935275
Non-cancer illness code, self-reported: iron deficiency anaemia || id:UKB-b:10098	CVDIII.PDGFSUBUNITA	Wald ratio	1	-0.0019896	0.000799772	0.012857	0.301817
Non-cancer illness code, self-reported: high cholesterol || id:UKB-b:10912	CVDIII.PDGFSUBUNITA	Wald ratio	1	0.00389143	0.00350561	0.266973	0.792517
Non-cancer illness code, self-reported: atrial fibrillation || id:UKB-b:11550	CVDIII.PDGFSUBUNITA	Wald ratio	1	-0.000309923	0.00093347	0.73988	0.965321
Non-cancer illness code, self-reported: deep venous thrombosis (dvt) || id:UKB-b:12040	CVDIII.PDGFSUBUNITA	Wald ratio	1	1.59179e-05	0.00150463	0.991559	1
Non-cancer illness code, self-reported: osteoporosis || id:UKB-b:12141	CVDIII.PDGFSUBUNITA	Wald ratio	1	-0.000761781	0.00135677	0.57448	0.928395
Non-cancer illness code, self-reported: diabetes || id:UKB-b:12948	CVDIII.PDGFSUBUNITA	Wald ratio	1	0.00212556	0.00208235	0.307372	0.818695
Non-cancer illness code, self-reported: varicose veins || id:UKB-b:13038	CVDIII.PDGFSUBUNITA	Wald ratio	1	-0.000879739	0.000641427	0.170208	0.708906
Non-cancer illness code, self-reported: pancreatitis || id:UKB-b:131	CVDIII.PDGFSUBUNITA	Wald ratio	1	0.000435766	0.000500844	0.384266	0.867305
Non-cancer illness code, self-reported: thyroid problem (not cancer) || id:UKB-b:13532	CVDIII.PDGFSUBUNITA	Wald ratio	1	-0.000252669	0.000548981	0.645336	0.944166
Non-cancer illness code, self-reported: type 2 diabetes || id:UKB-b:13806	CVDIII.PDGFSUBUNITA	Wald ratio	1	-0.000713433	0.00085886	0.406157	0.874352
Non-cancer illness code, self-reported: hypertension || id:UKB-b:14057	CVDIII.PDGFSUBUNITA	Wald ratio	1	0.00240359	0.00464006	0.604452	0.934747
Non-cancer illness code, self-reported: bone disorder || id:UKB-b:14356	CVDIII.PDGFSUBUNITA	Wald ratio	1	0.000262005	0.000511416	0.608432	0.935347
Non-cancer illness code, self-reported: osteoarthritis || id:UKB-b:14486	CVDIII.PDGFSUBUNITA	Wald ratio	1	-0.000180745	0.00296127	0.95133	1
Non-cancer illness code, self-reported: transient ischaemic attack (tia) || id:UKB-b:15749	CVDIII.PDGFSUBUNITA	Wald ratio	1	0.000169736	0.000650593	0.794174	0.976171
Non-cancer illness code, self-reported: heart attack/myocardial infarction || id:UKB-b:15829	CVDIII.PDGFSUBUNITA	Wald ratio	1	-0.000134691	0.00160053	0.932934	1
Non-cancer illness code, self-reported: pulmonary embolism +/- dvt || id:UKB-b:16048	CVDIII.PDGFSUBUNITA	Wald ratio	1	0.00144669	0.000973643	0.137317	0.681087
Non-cancer illness code, self-reported: heart valve problem/heart murmur || id:UKB-b:18578	CVDIII.PDGFSUBUNITA	Wald ratio	1	0.000186868	0.000885912	0.83294	0.985882
Non-cancer illness code, self-reported: osteopenia || id:UKB-b:19381	CVDIII.PDGFSUBUNITA	Wald ratio	1	-0.000457859	0.000533976	0.391195	0.869301
Non-cancer illness code, self-reported: hypothyroidism/myxoedema || id:UKB-b:19732	CVDIII.PDGFSUBUNITA	Wald ratio	1	-0.00097654	0.00229095	0.669919	0.9484
Non-cancer illness code, self-reported: hyperthyroidism/thyrotoxicosis || id:UKB-b:20289	CVDIII.PDGFSUBUNITA	Wald ratio	1	0.000220249	0.000936695	0.814105	0.982199
Non-cancer illness code, self-reported: heart arrhythmia || id:UKB-b:3703	CVDIII.PDGFSUBUNITA	Wald ratio	1	0.000944023	0.00079529	0.235221	0.766295
Non-cancer illness code, self-reported: stroke || id:UKB-b:6358	CVDIII.PDGFSUBUNITA	Wald ratio	1	-0.000241358	0.00122753	0.844125	0.987542
Non-cancer illness code, self-reported: other renal/kidney problem || id:UKB-b:6633	CVDIII.PDGFSUBUNITA	Wald ratio	1	0.000319794	0.000695572	0.645691	0.944166
Non-cancer illness code, self-reported: essential hypertension || id:UKB-b:7582	CVDIII.PDGFSUBUNITA	Wald ratio	1	0.000670976	0.000721977	0.352703	0.848603
Non-cancer illness code, self-reported: heart/cardiac problem || id:UKB-b:8315	CVDIII.PDGFSUBUNITA	Wald ratio	1	0.000637993	0.000608429	0.294366	0.808694
Non-cancer illness code, self-reported: angina || id:UKB-b:8650	CVDIII.PDGFSUBUNITA	Wald ratio	1	0.00203192	0.00188354	0.280687	0.801364
Non-cancer illness code, self-reported: pernicious anaemia || id:UKB-b:8720	CVDIII.PDGFSUBUNITA	Wald ratio	1	0.000622983	0.00059076	0.291633	0.808358
Non-cancer illness code, self-reported: iron deficiency anaemia || id:UKB-b:10098	CVDIII.PON3	Inverse variance weighted	3	5.77129e-05	0.00031367	0.85402	0.990954
Non-cancer illness code, self-reported: high cholesterol || id:UKB-b:10912	CVDIII.PON3	Inverse variance weighted	3	-0.00275732	0.0022832	0.22718	0.758863
Non-cancer illness code, self-reported: atrial fibrillation || id:UKB-b:11550	CVDIII.PON3	Inverse variance weighted	3	-5.93687e-05	0.00046948	0.899371	1
Non-cancer illness code, self-reported: deep venous thrombosis (dvt) || id:UKB-b:12040	CVDIII.PON3	Inverse variance weighted	3	0.000225811	0.000590116	0.701975	0.956148
Non-cancer illness code, self-reported: osteoporosis || id:UKB-b:12141	CVDIII.PON3	Inverse variance weighted	3	-0.000809505	0.000721081	0.261596	0.786634
Non-cancer illness code, self-reported: diabetes || id:UKB-b:12948	CVDIII.PON3	Inverse variance weighted	3	-0.000854426	0.000816701	0.295472	0.808694
Non-cancer illness code, self-reported: varicose veins || id:UKB-b:13038	CVDIII.PON3	Inverse variance weighted	3	5.14326e-05	0.000251568	0.838003	0.98613
Non-cancer illness code, self-reported: pancreatitis || id:UKB-b:131	CVDIII.PON3	Inverse variance weighted	3	0.000509277	0.000196431	0.00952395	0.2671
Non-cancer illness code, self-reported: thyroid problem (not cancer) || id:UKB-b:13532	CVDIII.PON3	Inverse variance weighted	3	-0.000414732	0.000215311	0.0540801	0.508579
Non-cancer illness code, self-reported: type 2 diabetes || id:UKB-b:13806	CVDIII.PON3	Inverse variance weighted	3	8.99633e-05	0.00069885	0.897571	1
Non-cancer illness code, self-reported: hypertension || id:UKB-b:14057	CVDIII.PON3	Inverse variance weighted	3	-0.00138722	0.00218985	0.526422	0.917664
Non-cancer illness code, self-reported: bone disorder || id:UKB-b:14356	CVDIII.PON3	Inverse variance weighted	3	-0.000567965	0.000397351	0.152896	0.695924
Non-cancer illness code, self-reported: osteoarthritis || id:UKB-b:14486	CVDIII.PON3	Inverse variance weighted	3	-0.000872058	0.00116141	0.452737	0.894033
Non-cancer illness code, self-reported: transient ischaemic attack (tia) || id:UKB-b:15749	CVDIII.PON3	Inverse variance weighted	3	-0.000269842	0.000255163	0.290271	0.806987
Non-cancer illness code, self-reported: heart attack/myocardial infarction || id:UKB-b:15829	CVDIII.PON3	Inverse variance weighted	3	0.000249836	0.000683475	0.71471	0.960459
Non-cancer illness code, self-reported: pulmonary embolism +/- dvt || id:UKB-b:16048	CVDIII.PON3	Inverse variance weighted	3	0.000557847	0.000381864	0.144056	0.685358
Non-cancer illness code, self-reported: heart valve problem/heart murmur || id:UKB-b:18578	CVDIII.PON3	Inverse variance weighted	3	0.000186512	0.000485023	0.700577	0.955832
Non-cancer illness code, self-reported: osteopenia || id:UKB-b:19381	CVDIII.PON3	Inverse variance weighted	3	0.00024693	0.000220044	0.261783	0.786838
Non-cancer illness code, self-reported: hypothyroidism/myxoedema || id:UKB-b:19732	CVDIII.PON3	Inverse variance weighted	3	-0.00122435	0.000898513	0.172997	0.713745
Non-cancer illness code, self-reported: hyperthyroidism/thyrotoxicosis || id:UKB-b:20289	CVDIII.PON3	Inverse variance weighted	3	0.000327274	0.000367371	0.373007	0.861073
Non-cancer illness code, self-reported: heart arrhythmia || id:UKB-b:3703	CVDIII.PON3	Inverse variance weighted	3	-2.75157e-06	0.000472997	0.995358	1
Non-cancer illness code, self-reported: stroke || id:UKB-b:6358	CVDIII.PON3	Inverse variance weighted	3	-0.00147341	0.000514609	0.0041943	0.186512
Non-cancer illness code, self-reported: other renal/kidney problem || id:UKB-b:6633	CVDIII.PON3	Inverse variance weighted	3	0.000171737	0.000272803	0.529004	0.919329
Non-cancer illness code, self-reported: essential hypertension || id:UKB-b:7582	CVDIII.PON3	Inverse variance weighted	3	-0.000250543	0.000283159	0.376256	0.864178
Non-cancer illness code, self-reported: heart/cardiac problem || id:UKB-b:8315	CVDIII.PON3	Inverse variance weighted	3	0.000262198	0.000238626	0.271864	0.796106
Non-cancer illness code, self-reported: angina || id:UKB-b:8650	CVDIII.PON3	Inverse variance weighted	3	-0.0017757	0.000767954	0.0207642	0.364671
Non-cancer illness code, self-reported: pernicious anaemia || id:UKB-b:8720	CVDIII.PON3	Inverse variance weighted	3	-0.000200924	0.000363531	0.580469	0.928804
Non-cancer illness code, self-reported: iron deficiency anaemia || id:UKB-b:10098	CVDIII.PSPD	Wald ratio	1	0.000352154	0.000351186	0.315978	0.824134
Non-cancer illness code, self-reported: high cholesterol || id:UKB-b:10912	CVDIII.PSPD	Wald ratio	1	-0.00032764	0.00153941	0.831456	0.985539
Non-cancer illness code, self-reported: atrial fibrillation || id:UKB-b:11550	CVDIII.PSPD	Wald ratio	1	0.000315116	0.0004099	0.442035	0.887168
Non-cancer illness code, self-reported: deep venous thrombosis (dvt) || id:UKB-b:12040	CVDIII.PSPD	Wald ratio	1	0.000843667	0.000660695	0.201624	0.733278
Non-cancer illness code, self-reported: osteoporosis || id:UKB-b:12141	CVDIII.PSPD	Wald ratio	1	-0.000253378	0.000595793	0.670634	0.948419
Non-cancer illness code, self-reported: diabetes || id:UKB-b:12948	CVDIII.PSPD	Wald ratio	1	0.00230651	0.0009143	0.0116455	0.292484
Non-cancer illness code, self-reported: varicose veins || id:UKB-b:13038	CVDIII.PSPD	Wald ratio	1	0.000723424	0.000281657	0.0102153	0.270911
Non-cancer illness code, self-reported: pancreatitis || id:UKB-b:131	CVDIII.PSPD	Wald ratio	1	-0.000317572	0.000219927	0.148742	0.690243
Non-cancer illness code, self-reported: thyroid problem (not cancer) || id:UKB-b:13532	CVDIII.PSPD	Wald ratio	1	4.59425e-07	0.000241063	0.998479	1
Non-cancer illness code, self-reported: type 2 diabetes || id:UKB-b:13806	CVDIII.PSPD	Wald ratio	1	0.000527658	0.000377137	0.161778	0.701216
Non-cancer illness code, self-reported: hypertension || id:UKB-b:14057	CVDIII.PSPD	Wald ratio	1	-0.000167865	0.00203756	0.93434	1
Non-cancer illness code, self-reported: bone disorder || id:UKB-b:14356	CVDIII.PSPD	Wald ratio	1	0.000333184	0.000224569	0.137899	0.681102
Non-cancer illness code, self-reported: osteoarthritis || id:UKB-b:14486	CVDIII.PSPD	Wald ratio	1	-0.000168044	0.00130036	0.897176	1
Non-cancer illness code, self-reported: transient ischaemic attack (tia) || id:UKB-b:15749	CVDIII.PSPD	Wald ratio	1	-4.04891e-05	0.000285683	0.887295	1
Non-cancer illness code, self-reported: heart attack/myocardial infarction || id:UKB-b:15829	CVDIII.PSPD	Wald ratio	1	-0.000829595	0.000702806	0.23784	0.769055
Non-cancer illness code, self-reported: pulmonary embolism +/- dvt || id:UKB-b:16048	CVDIII.PSPD	Wald ratio	1	9.51476e-05	0.000427534	0.823886	0.984371
Non-cancer illness code, self-reported: heart valve problem/heart murmur || id:UKB-b:18578	CVDIII.PSPD	Wald ratio	1	-0.000667204	0.000389014	0.0863238	0.591945
Non-cancer illness code, self-reported: osteopenia || id:UKB-b:19381	CVDIII.PSPD	Wald ratio	1	-0.000111129	0.000234473	0.635534	0.942355
Non-cancer illness code, self-reported: hypothyroidism/myxoedema || id:UKB-b:19732	CVDIII.PSPD	Wald ratio	1	0.0013978	0.00100589	0.164646	0.702092
Non-cancer illness code, self-reported: hyperthyroidism/thyrotoxicosis || id:UKB-b:20289	CVDIII.PSPD	Wald ratio	1	-0.000380565	0.000411307	0.354832	0.849781
Non-cancer illness code, self-reported: heart arrhythmia || id:UKB-b:3703	CVDIII.PSPD	Wald ratio	1	-7.24185e-05	0.000349222	0.83572	0.985882
Non-cancer illness code, self-reported: stroke || id:UKB-b:6358	CVDIII.PSPD	Wald ratio	1	0.000570539	0.000539024	0.289843	0.806987
Non-cancer illness code, self-reported: other renal/kidney problem || id:UKB-b:6633	CVDIII.PSPD	Wald ratio	1	0.000358803	0.000305432	0.240098	0.770061
Non-cancer illness code, self-reported: essential hypertension || id:UKB-b:7582	CVDIII.PSPD	Wald ratio	1	0.000107336	0.000317025	0.734933	0.964146
Non-cancer illness code, self-reported: heart/cardiac problem || id:UKB-b:8315	CVDIII.PSPD	Wald ratio	1	-0.000259221	0.000267166	0.331916	0.835409
Non-cancer illness code, self-reported: angina || id:UKB-b:8650	CVDIII.PSPD	Wald ratio	1	0.000209256	0.000827106	0.80027	0.977644
Non-cancer illness code, self-reported: pernicious anaemia || id:UKB-b:8720	CVDIII.PSPD	Wald ratio	1	-0.000202709	0.00025941	0.434555	0.884939
Non-cancer illness code, self-reported: iron deficiency anaemia || id:UKB-b:10098	CVDIII.RARRES2	Wald ratio	1	0.000322053	0.000575918	0.576025	0.928395
Non-cancer illness code, self-reported: high cholesterol || id:UKB-b:10912	CVDIII.RARRES2	Wald ratio	1	-0.00334567	0.0025244	0.185062	0.720453
Non-cancer illness code, self-reported: atrial fibrillation || id:UKB-b:11550	CVDIII.RARRES2	Wald ratio	1	-0.000108503	0.000672196	0.871765	0.995974
Non-cancer illness code, self-reported: deep venous thrombosis (dvt) || id:UKB-b:12040	CVDIII.RARRES2	Wald ratio	1	-0.00225471	0.00108349	0.0374368	0.448355
Non-cancer illness code, self-reported: osteoporosis || id:UKB-b:12141	CVDIII.RARRES2	Wald ratio	1	0.000654353	0.000977013	0.503018	0.913809
Non-cancer illness code, self-reported: diabetes || id:UKB-b:12948	CVDIII.RARRES2	Wald ratio	1	-0.000860609	0.00149951	0.566017	0.927697
Non-cancer illness code, self-reported: varicose veins || id:UKB-b:13038	CVDIII.RARRES2	Wald ratio	1	4.26574e-05	0.000461895	0.926418	1
Non-cancer illness code, self-reported: pancreatitis || id:UKB-b:131	CVDIII.RARRES2	Wald ratio	1	0.000141334	0.000360661	0.69515	0.95378
Non-cancer illness code, self-reported: thyroid problem (not cancer) || id:UKB-b:13532	CVDIII.RARRES2	Wald ratio	1	-0.000118855	0.000395324	0.76368	0.970265
Non-cancer illness code, self-reported: type 2 diabetes || id:UKB-b:13806	CVDIII.RARRES2	Wald ratio	1	0.00039401	0.000618469	0.524077	0.917081
Non-cancer illness code, self-reported: hypertension || id:UKB-b:14057	CVDIII.RARRES2	Wald ratio	1	-0.0069508	0.00334134	0.0375034	0.448355
Non-cancer illness code, self-reported: bone disorder || id:UKB-b:14356	CVDIII.RARRES2	Wald ratio	1	-0.000556421	0.000368273	0.130816	0.672156
Non-cancer illness code, self-reported: osteoarthritis || id:UKB-b:14486	CVDIII.RARRES2	Wald ratio	1	0.000671148	0.00213242	0.752963	0.967512
Non-cancer illness code, self-reported: transient ischaemic attack (tia) || id:UKB-b:15749	CVDIII.RARRES2	Wald ratio	1	0.000300072	0.000468495	0.521846	0.916371
Non-cancer illness code, self-reported: heart attack/myocardial infarction || id:UKB-b:15829	CVDIII.RARRES2	Wald ratio	1	0.00287318	0.00115254	0.0126702	0.298281
Non-cancer illness code, self-reported: pulmonary embolism +/- dvt || id:UKB-b:16048	CVDIII.RARRES2	Wald ratio	1	0.000460126	0.000701127	0.511652	0.915031
Non-cancer illness code, self-reported: heart valve problem/heart murmur || id:UKB-b:18578	CVDIII.RARRES2	Wald ratio	1	0.000609637	0.000637949	0.339264	0.838222
Non-cancer illness code, self-reported: osteopenia || id:UKB-b:19381	CVDIII.RARRES2	Wald ratio	1	0.000345809	0.000384517	0.368476	0.858156
Non-cancer illness code, self-reported: hypothyroidism/myxoedema || id:UKB-b:19732	CVDIII.RARRES2	Wald ratio	1	-0.00139057	0.00164972	0.399279	0.871327
Non-cancer illness code, self-reported: hyperthyroidism/thyrotoxicosis || id:UKB-b:20289	CVDIII.RARRES2	Wald ratio	1	-0.000314831	0.000674515	0.640678	0.942739
Non-cancer illness code, self-reported: heart arrhythmia || id:UKB-b:3703	CVDIII.RARRES2	Wald ratio	1	0.000611577	0.000572691	0.285566	0.80472
Non-cancer illness code, self-reported: stroke || id:UKB-b:6358	CVDIII.RARRES2	Wald ratio	1	-0.000622108	0.000883948	0.481568	0.907128
Non-cancer illness code, self-reported: other renal/kidney problem || id:UKB-b:6633	CVDIII.RARRES2	Wald ratio	1	0.000697088	0.000500882	0.164007	0.702014
Non-cancer illness code, self-reported: essential hypertension || id:UKB-b:7582	CVDIII.RARRES2	Wald ratio	1	-0.000237929	0.000519897	0.647206	0.944429
Non-cancer illness code, self-reported: heart/cardiac problem || id:UKB-b:8315	CVDIII.RARRES2	Wald ratio	1	1.10509e-05	0.000438133	0.979877	1
Non-cancer illness code, self-reported: angina || id:UKB-b:8650	CVDIII.RARRES2	Wald ratio	1	0.00209458	0.00135635	0.12252	0.658043
Non-cancer illness code, self-reported: pernicious anaemia || id:UKB-b:8720	CVDIII.RARRES2	Wald ratio	1	0.000661154	0.000425407	0.120145	0.651911
Non-cancer illness code, self-reported: iron deficiency anaemia || id:UKB-b:10098	CVDIII.SELP	Inverse variance weighted	2	-0.000232377	0.000453195	0.608124	0.935347
Non-cancer illness code, self-reported: high cholesterol || id:UKB-b:10912	CVDIII.SELP	Inverse variance weighted	2	0.00344262	0.00166213	0.0383394	0.448511
Non-cancer illness code, self-reported: atrial fibrillation || id:UKB-b:11550	CVDIII.SELP	Inverse variance weighted	2	0.000597763	0.000814462	0.462988	0.898688
Non-cancer illness code, self-reported: deep venous thrombosis (dvt) || id:UKB-b:12040	CVDIII.SELP	Inverse variance weighted	2	0.00113714	0.000560804	0.0425908	0.467169
Non-cancer illness code, self-reported: osteoporosis || id:UKB-b:12141	CVDIII.SELP	Inverse variance weighted	2	0.000147661	0.000528445	0.779918	0.973549
Non-cancer illness code, self-reported: diabetes || id:UKB-b:12948	CVDIII.SELP	Inverse variance weighted	2	0.0011049	0.000971924	0.255613	0.783034
Non-cancer illness code, self-reported: varicose veins || id:UKB-b:13038	CVDIII.SELP	Inverse variance weighted	2	0.000362802	0.000475145	0.445129	0.889282
Non-cancer illness code, self-reported: pancreatitis || id:UKB-b:131	CVDIII.SELP	Inverse variance weighted	2	7.75187e-05	0.000186681	0.677961	0.950333
Non-cancer illness code, self-reported: thyroid problem (not cancer) || id:UKB-b:13532	CVDIII.SELP	Inverse variance weighted	2	4.57258e-05	0.000595054	0.938748	1
Non-cancer illness code, self-reported: type 2 diabetes || id:UKB-b:13806	CVDIII.SELP	Inverse variance weighted	2	0.000344474	0.000512996	0.501905	0.913619
Non-cancer illness code, self-reported: hypertension || id:UKB-b:14057	CVDIII.SELP	Inverse variance weighted	2	-7.59979e-05	0.00172818	0.964924	1
Non-cancer illness code, self-reported: bone disorder || id:UKB-b:14356	CVDIII.SELP	Inverse variance weighted	2	-0.000104472	0.000190624	0.583656	0.930771
Non-cancer illness code, self-reported: osteoarthritis || id:UKB-b:14486	CVDIII.SELP	Inverse variance weighted	2	0.000798182	0.0011956	0.50439	0.914912
Non-cancer illness code, self-reported: transient ischaemic attack (tia) || id:UKB-b:15749	CVDIII.SELP	Inverse variance weighted	2	0.000280818	0.000242498	0.246855	0.774929
Non-cancer illness code, self-reported: heart attack/myocardial infarction || id:UKB-b:15829	CVDIII.SELP	Inverse variance weighted	2	0.000665963	0.00107074	0.533964	0.920627
Non-cancer illness code, self-reported: pulmonary embolism +/- dvt || id:UKB-b:16048	CVDIII.SELP	Inverse variance weighted	2	0.00100991	0.00045887	0.027746	0.404927
Non-cancer illness code, self-reported: heart valve problem/heart murmur || id:UKB-b:18578	CVDIII.SELP	Inverse variance weighted	2	-4.45958e-05	0.000330208	0.892569	1
Non-cancer illness code, self-reported: osteopenia || id:UKB-b:19381	CVDIII.SELP	Inverse variance weighted	2	-0.000303341	0.000199028	0.127481	0.665998
Non-cancer illness code, self-reported: hypothyroidism/myxoedema || id:UKB-b:19732	CVDIII.SELP	Inverse variance weighted	2	-0.000867974	0.000853315	0.309068	0.819037
Non-cancer illness code, self-reported: hyperthyroidism/thyrotoxicosis || id:UKB-b:20289	CVDIII.SELP	Inverse variance weighted	2	3.11929e-05	0.000361185	0.931178	1
Non-cancer illness code, self-reported: heart arrhythmia || id:UKB-b:3703	CVDIII.SELP	Inverse variance weighted	2	0.000171595	0.000296432	0.562677	0.926953
Non-cancer illness code, self-reported: stroke || id:UKB-b:6358	CVDIII.SELP	Inverse variance weighted	2	0.000392107	0.000457537	0.391447	0.869301
Non-cancer illness code, self-reported: other renal/kidney problem || id:UKB-b:6633	CVDIII.SELP	Inverse variance weighted	2	0.000190228	0.0004291	0.657536	0.946947
Non-cancer illness code, self-reported: essential hypertension || id:UKB-b:7582	CVDIII.SELP	Inverse variance weighted	2	5.06032e-05	0.000269106	0.850844	0.989809
Non-cancer illness code, self-reported: heart/cardiac problem || id:UKB-b:8315	CVDIII.SELP	Inverse variance weighted	2	0.000174136	0.000258802	0.501041	0.913101
Non-cancer illness code, self-reported: angina || id:UKB-b:8650	CVDIII.SELP	Inverse variance weighted	2	0.000337426	0.000702007	0.630759	0.940686
Non-cancer illness code, self-reported: pernicious anaemia || id:UKB-b:8720	CVDIII.SELP	Inverse variance weighted	2	-0.000206843	0.000289456	0.474861	0.90266
Non-cancer illness code, self-reported: iron deficiency anaemia || id:UKB-b:10098	CVDIII.SHPS1	Inverse variance weighted	2	-0.000215932	0.000164109	0.188247	0.723339
Non-cancer illness code, self-reported: high cholesterol || id:UKB-b:10912	CVDIII.SHPS1	Inverse variance weighted	2	-0.000731257	0.000944842	0.438962	0.886178
Non-cancer illness code, self-reported: atrial fibrillation || id:UKB-b:11550	CVDIII.SHPS1	Inverse variance weighted	2	-0.00024483	0.000230718	0.288615	0.806987
Non-cancer illness code, self-reported: deep venous thrombosis (dvt) || id:UKB-b:12040	CVDIII.SHPS1	Inverse variance weighted	2	-0.000152818	0.000308747	0.620627	0.938003
Non-cancer illness code, self-reported: osteoporosis || id:UKB-b:12141	CVDIII.SHPS1	Inverse variance weighted	2	-0.000146661	0.000309902	0.636035	0.942355
Non-cancer illness code, self-reported: diabetes || id:UKB-b:12948	CVDIII.SHPS1	Inverse variance weighted	2	-0.000240643	0.000427408	0.573415	0.928395
Non-cancer illness code, self-reported: varicose veins || id:UKB-b:13038	CVDIII.SHPS1	Inverse variance weighted	2	-0.000181783	0.00031976	0.569697	0.928249
Non-cancer illness code, self-reported: pancreatitis || id:UKB-b:131	CVDIII.SHPS1	Inverse variance weighted	2	4.41352e-05	0.000102771	0.667595	0.947844
Non-cancer illness code, self-reported: thyroid problem (not cancer) || id:UKB-b:13532	CVDIII.SHPS1	Inverse variance weighted	2	5.44116e-06	0.000112649	0.961476	1
Non-cancer illness code, self-reported: type 2 diabetes || id:UKB-b:13806	CVDIII.SHPS1	Inverse variance weighted	2	4.8086e-05	0.000176235	0.784967	0.974643
Non-cancer illness code, self-reported: hypertension || id:UKB-b:14057	CVDIII.SHPS1	Inverse variance weighted	2	-0.00218697	0.000952895	0.0217285	0.3708
Non-cancer illness code, self-reported: bone disorder || id:UKB-b:14356	CVDIII.SHPS1	Inverse variance weighted	2	-1.68819e-06	0.000104941	0.987165	1
Non-cancer illness code, self-reported: osteoarthritis || id:UKB-b:14486	CVDIII.SHPS1	Inverse variance weighted	2	-0.00112548	0.000607676	0.064011	0.534045
Non-cancer illness code, self-reported: transient ischaemic attack (tia) || id:UKB-b:15749	CVDIII.SHPS1	Inverse variance weighted	2	0.000121347	0.000133499	0.363366	0.854071
Non-cancer illness code, self-reported: heart attack/myocardial infarction || id:UKB-b:15829	CVDIII.SHPS1	Inverse variance weighted	2	-0.000512903	0.000355195	0.148737	0.690243
Non-cancer illness code, self-reported: pulmonary embolism +/- dvt || id:UKB-b:16048	CVDIII.SHPS1	Inverse variance weighted	2	0.000233929	0.000199791	0.241652	0.771319
Non-cancer illness code, self-reported: heart valve problem/heart murmur || id:UKB-b:18578	CVDIII.SHPS1	Inverse variance weighted	2	-1.68458e-05	0.000273797	0.95094	1
Non-cancer illness code, self-reported: osteopenia || id:UKB-b:19381	CVDIII.SHPS1	Inverse variance weighted	2	0.000116485	0.000109569	0.287727	0.806987
Non-cancer illness code, self-reported: hypothyroidism/myxoedema || id:UKB-b:19732	CVDIII.SHPS1	Inverse variance weighted	2	0.000979003	0.000630338	0.12039	0.652437
Non-cancer illness code, self-reported: hyperthyroidism/thyrotoxicosis || id:UKB-b:20289	CVDIII.SHPS1	Inverse variance weighted	2	-2.50721e-05	0.000192208	0.896216	1
Non-cancer illness code, self-reported: heart arrhythmia || id:UKB-b:3703	CVDIII.SHPS1	Inverse variance weighted	2	-0.000393443	0.00016319	0.015911	0.335145
Non-cancer illness code, self-reported: stroke || id:UKB-b:6358	CVDIII.SHPS1	Inverse variance weighted	2	-0.000254634	0.000251883	0.312054	0.821957
Non-cancer illness code, self-reported: other renal/kidney problem || id:UKB-b:6633	CVDIII.SHPS1	Inverse variance weighted	2	-0.000171753	0.000180316	0.340838	0.838614
Non-cancer illness code, self-reported: essential hypertension || id:UKB-b:7582	CVDIII.SHPS1	Inverse variance weighted	2	1.67685e-05	0.000190122	0.929719	1
Non-cancer illness code, self-reported: heart/cardiac problem || id:UKB-b:8315	CVDIII.SHPS1	Inverse variance weighted	2	-0.000128422	0.000124847	0.303651	0.815734
Non-cancer illness code, self-reported: angina || id:UKB-b:8650	CVDIII.SHPS1	Inverse variance weighted	2	-0.000173299	0.00038651	0.653888	0.946644
Non-cancer illness code, self-reported: pernicious anaemia || id:UKB-b:8720	CVDIII.SHPS1	Inverse variance weighted	2	-2.73737e-05	0.000121223	0.821346	0.983594
Non-cancer illness code, self-reported: iron deficiency anaemia || id:UKB-b:10098	CVDIII.SPON1	Wald ratio	1	0.00024409	0.000531203	0.645873	0.944166
Non-cancer illness code, self-reported: high cholesterol || id:UKB-b:10912	CVDIII.SPON1	Wald ratio	1	-0.000750753	0.00232825	0.747109	0.966027
Non-cancer illness code, self-reported: atrial fibrillation || id:UKB-b:11550	CVDIII.SPON1	Wald ratio	1	0.00193122	0.000620018	0.00184079	0.112329
Non-cancer illness code, self-reported: deep venous thrombosis (dvt) || id:UKB-b:12040	CVDIII.SPON1	Wald ratio	1	-0.00260812	0.000999365	0.00906011	0.26126
Non-cancer illness code, self-reported: osteoporosis || id:UKB-b:12141	CVDIII.SPON1	Wald ratio	1	-0.000874143	0.000901182	0.332048	0.835409
Non-cancer illness code, self-reported: diabetes || id:UKB-b:12948	CVDIII.SPON1	Wald ratio	1	-0.000983949	0.00138324	0.476875	0.904368
Non-cancer illness code, self-reported: varicose veins || id:UKB-b:13038	CVDIII.SPON1	Wald ratio	1	0.000678308	0.000426039	0.111356	0.637763
Non-cancer illness code, self-reported: pancreatitis || id:UKB-b:131	CVDIII.SPON1	Wald ratio	1	0.00015021	0.000332661	0.6516	0.945696
Non-cancer illness code, self-reported: thyroid problem (not cancer) || id:UKB-b:13532	CVDIII.SPON1	Wald ratio	1	0.000332122	0.000364634	0.362381	0.85343
Non-cancer illness code, self-reported: type 2 diabetes || id:UKB-b:13806	CVDIII.SPON1	Wald ratio	1	1.62483e-05	0.000570444	0.977277	1
Non-cancer illness code, self-reported: hypertension || id:UKB-b:14057	CVDIII.SPON1	Wald ratio	1	-0.000280377	0.00308228	0.927521	1
Non-cancer illness code, self-reported: bone disorder || id:UKB-b:14356	CVDIII.SPON1	Wald ratio	1	-0.000496888	0.000339684	0.143523	0.684517
Non-cancer illness code, self-reported: osteoarthritis || id:UKB-b:14486	CVDIII.SPON1	Wald ratio	1	0.00101923	0.00196683	0.604314	0.934747
Non-cancer illness code, self-reported: transient ischaemic attack (tia) || id:UKB-b:15749	CVDIII.SPON1	Wald ratio	1	-0.000547429	0.000432125	0.205215	0.735933
Non-cancer illness code, self-reported: heart attack/myocardial infarction || id:UKB-b:15829	CVDIII.SPON1	Wald ratio	1	0.000539347	0.00106308	0.611912	0.936397
Non-cancer illness code, self-reported: pulmonary embolism +/- dvt || id:UKB-b:16048	CVDIII.SPON1	Wald ratio	1	-0.000656408	0.000646697	0.310098	0.819842
Non-cancer illness code, self-reported: heart valve problem/heart murmur || id:UKB-b:18578	CVDIII.SPON1	Wald ratio	1	-7.18661e-05	0.000588423	0.902793	1
Non-cancer illness code, self-reported: osteopenia || id:UKB-b:19381	CVDIII.SPON1	Wald ratio	1	0.000328016	0.000354665	0.355038	0.849781
Non-cancer illness code, self-reported: hypothyroidism/myxoedema || id:UKB-b:19732	CVDIII.SPON1	Wald ratio	1	0.00185316	0.00152152	0.223237	0.755097
Non-cancer illness code, self-reported: hyperthyroidism/thyrotoxicosis || id:UKB-b:20289	CVDIII.SPON1	Wald ratio	1	0.000544712	0.000622134	0.381272	0.866978
Non-cancer illness code, self-reported: heart arrhythmia || id:UKB-b:3703	CVDIII.SPON1	Wald ratio	1	0.000366462	0.000528233	0.487838	0.909989
Non-cancer illness code, self-reported: stroke || id:UKB-b:6358	CVDIII.SPON1	Wald ratio	1	0.000458714	0.000815317	0.573693	0.928395
Non-cancer illness code, self-reported: other renal/kidney problem || id:UKB-b:6633	CVDIII.SPON1	Wald ratio	1	0.000389755	0.000461997	0.398876	0.871327
Non-cancer illness code, self-reported: essential hypertension || id:UKB-b:7582	CVDIII.SPON1	Wald ratio	1	-7.46183e-05	0.000479541	0.876345	0.997835
Non-cancer illness code, self-reported: heart/cardiac problem || id:UKB-b:8315	CVDIII.SPON1	Wald ratio	1	0.000865701	0.000404118	0.0321778	0.428604
Non-cancer illness code, self-reported: angina || id:UKB-b:8650	CVDIII.SPON1	Wald ratio	1	0.000861955	0.00125106	0.490836	0.910362
Non-cancer illness code, self-reported: pernicious anaemia || id:UKB-b:8720	CVDIII.SPON1	Wald ratio	1	6.07353e-05	0.00039239	0.876992	0.998228
Non-cancer illness code, self-reported: iron deficiency anaemia || id:UKB-b:10098	CVDIII.ST2	Inverse variance weighted	2	0.000295668	0.000222644	0.184182	0.718398
Non-cancer illness code, self-reported: high cholesterol || id:UKB-b:10912	CVDIII.ST2	Inverse variance weighted	2	0.0012391	0.000975362	0.203941	0.734711
Non-cancer illness code, self-reported: atrial fibrillation || id:UKB-b:11550	CVDIII.ST2	Inverse variance weighted	2	-0.000143924	0.000320821	0.653711	0.946644
Non-cancer illness code, self-reported: deep venous thrombosis (dvt) || id:UKB-b:12040	CVDIII.ST2	Inverse variance weighted	2	0.000832818	0.000418865	0.0467817	0.485467
Non-cancer illness code, self-reported: osteoporosis || id:UKB-b:12141	CVDIII.ST2	Inverse variance weighted	2	-0.00055916	0.000677928	0.409481	0.874963
Non-cancer illness code, self-reported: diabetes || id:UKB-b:12948	CVDIII.ST2	Inverse variance weighted	2	-2.04529e-06	0.000694452	0.99765	1
Non-cancer illness code, self-reported: varicose veins || id:UKB-b:13038	CVDIII.ST2	Inverse variance weighted	2	-4.84844e-05	0.000178566	0.785991	0.974643
Non-cancer illness code, self-reported: pancreatitis || id:UKB-b:131	CVDIII.ST2	Inverse variance weighted	2	0.000194012	0.000139429	0.16408	0.702014
Non-cancer illness code, self-reported: thyroid problem (not cancer) || id:UKB-b:13532	CVDIII.ST2	Inverse variance weighted	2	-5.70705e-05	0.000152828	0.708829	0.958779
Non-cancer illness code, self-reported: type 2 diabetes || id:UKB-b:13806	CVDIII.ST2	Inverse variance weighted	2	-0.00020235	0.000270578	0.454554	0.894568
Non-cancer illness code, self-reported: hypertension || id:UKB-b:14057	CVDIII.ST2	Inverse variance weighted	2	-0.000803034	0.00129057	0.53379	0.920627
Non-cancer illness code, self-reported: bone disorder || id:UKB-b:14356	CVDIII.ST2	Inverse variance weighted	2	4.41468e-06	0.000142372	0.975263	1
Non-cancer illness code, self-reported: osteoarthritis || id:UKB-b:14486	CVDIII.ST2	Inverse variance weighted	2	0.00176779	0.000824281	0.0319815	0.428604
Non-cancer illness code, self-reported: transient ischaemic attack (tia) || id:UKB-b:15749	CVDIII.ST2	Inverse variance weighted	2	0.000100167	0.000181117	0.580228	0.928804
Non-cancer illness code, self-reported: heart attack/myocardial infarction || id:UKB-b:15829	CVDIII.ST2	Inverse variance weighted	2	0.000342121	0.00044554	0.442558	0.887501
Non-cancer illness code, self-reported: pulmonary embolism +/- dvt || id:UKB-b:16048	CVDIII.ST2	Inverse variance weighted	2	-0.000197955	0.000617221	0.748423	0.966168
Non-cancer illness code, self-reported: heart valve problem/heart murmur || id:UKB-b:18578	CVDIII.ST2	Inverse variance weighted	2	-0.000118965	0.000246626	0.629544	0.939691
Non-cancer illness code, self-reported: osteopenia || id:UKB-b:19381	CVDIII.ST2	Inverse variance weighted	2	-0.000121	0.00014865	0.415649	0.879136
Non-cancer illness code, self-reported: hypothyroidism/myxoedema || id:UKB-b:19732	CVDIII.ST2	Inverse variance weighted	2	0.000413787	0.000637471	0.516269	0.915228
Non-cancer illness code, self-reported: hyperthyroidism/thyrotoxicosis || id:UKB-b:20289	CVDIII.ST2	Inverse variance weighted	2	2.06469e-05	0.000260743	0.936886	1
Non-cancer illness code, self-reported: heart arrhythmia || id:UKB-b:3703	CVDIII.ST2	Inverse variance weighted	2	-0.000144164	0.000221398	0.514948	0.915031
Non-cancer illness code, self-reported: stroke || id:UKB-b:6358	CVDIII.ST2	Inverse variance weighted	2	-0.000180092	0.000341727	0.598189	0.93352
Non-cancer illness code, self-reported: other renal/kidney problem || id:UKB-b:6633	CVDIII.ST2	Inverse variance weighted	2	9.7302e-05	0.000193638	0.615319	0.937101
Non-cancer illness code, self-reported: essential hypertension || id:UKB-b:7582	CVDIII.ST2	Inverse variance weighted	2	0.000121039	0.000200988	0.547028	0.924142
Non-cancer illness code, self-reported: heart/cardiac problem || id:UKB-b:8315	CVDIII.ST2	Inverse variance weighted	2	-0.000315469	0.000169378	0.0625301	0.530372
Non-cancer illness code, self-reported: angina || id:UKB-b:8650	CVDIII.ST2	Inverse variance weighted	2	-0.000302612	0.000524305	0.563826	0.927065
Non-cancer illness code, self-reported: pernicious anaemia || id:UKB-b:8720	CVDIII.ST2	Inverse variance weighted	2	-0.000436096	0.000164459	0.00800884	0.247655
Non-cancer illness code, self-reported: iron deficiency anaemia || id:UKB-b:10098	CVDIII.TFPI	Wald ratio	1	-0.000128355	0.000454598	0.777676	0.973549
Non-cancer illness code, self-reported: high cholesterol || id:UKB-b:10912	CVDIII.TFPI	Wald ratio	1	-0.00338183	0.00199151	0.0894849	0.600276
Non-cancer illness code, self-reported: atrial fibrillation || id:UKB-b:11550	CVDIII.TFPI	Wald ratio	1	-0.000525309	0.000530593	0.322153	0.82782
Non-cancer illness code, self-reported: deep venous thrombosis (dvt) || id:UKB-b:12040	CVDIII.TFPI	Wald ratio	1	-0.00217162	0.000855248	0.0111116	0.284954
Non-cancer illness code, self-reported: osteoporosis || id:UKB-b:12141	CVDIII.TFPI	Wald ratio	1	-0.000896347	0.00077117	0.245105	0.772947
Non-cancer illness code, self-reported: diabetes || id:UKB-b:12948	CVDIII.TFPI	Wald ratio	1	-0.0011578	0.00118352	0.32794	0.833707
Non-cancer illness code, self-reported: varicose veins || id:UKB-b:13038	CVDIII.TFPI	Wald ratio	1	0.000148178	0.000364601	0.684441	0.952236
Non-cancer illness code, self-reported: pancreatitis || id:UKB-b:131	CVDIII.TFPI	Wald ratio	1	0.000456435	0.000284688	0.108873	0.63287
Non-cancer illness code, self-reported: thyroid problem (not cancer) || id:UKB-b:13532	CVDIII.TFPI	Wald ratio	1	9.38592e-05	0.000312049	0.763579	0.970265
Non-cancer illness code, self-reported: type 2 diabetes || id:UKB-b:13806	CVDIII.TFPI	Wald ratio	1	-0.000125779	0.000488185	0.79668	0.976536
Non-cancer illness code, self-reported: thyroid problem (not cancer) || id:UKB-b:13532	CVDII.IGGFCRECEPTORIIB	Inverse variance weighted	2	-0.000252398	6.87178e-05	0.000239749	0.0282711
Non-cancer illness code, self-reported: bone disorder || id:UKB-b:14356	CVDIII.TFPI	Wald ratio	1	-1.29415e-05	0.000290697	0.964491	1
Non-cancer illness code, self-reported: osteoarthritis || id:UKB-b:14486	CVDIII.TFPI	Wald ratio	1	-0.00337394	0.00168304	0.0449979	0.478822
Non-cancer illness code, self-reported: transient ischaemic attack (tia) || id:UKB-b:15749	CVDIII.TFPI	Wald ratio	1	0.000207482	0.000369807	0.57476	0.928395
Non-cancer illness code, self-reported: heart attack/myocardial infarction || id:UKB-b:15829	CVDIII.TFPI	Wald ratio	1	-0.00145806	0.000909711	0.108984	0.63287
Non-cancer illness code, self-reported: pulmonary embolism +/- dvt || id:UKB-b:16048	CVDIII.TFPI	Wald ratio	1	-0.00104207	0.000553432	0.0597104	0.522482
Non-cancer illness code, self-reported: heart valve problem/heart murmur || id:UKB-b:18578	CVDIII.TFPI	Wald ratio	1	0.000101882	0.000503566	0.839666	0.986451
Non-cancer illness code, self-reported: osteopenia || id:UKB-b:19381	CVDIII.TFPI	Wald ratio	1	-9.98453e-05	0.000303516	0.742184	0.96551
Non-cancer illness code, self-reported: hypothyroidism/myxoedema || id:UKB-b:19732	CVDIII.TFPI	Wald ratio	1	-0.00158511	0.0013016	0.223293	0.755097
Non-cancer illness code, self-reported: hyperthyroidism/thyrotoxicosis || id:UKB-b:20289	CVDIII.TFPI	Wald ratio	1	0.000929733	0.000532389	0.080752	0.584942
Non-cancer illness code, self-reported: heart arrhythmia || id:UKB-b:3703	CVDIII.TFPI	Wald ratio	1	0.000360705	0.000452055	0.424916	0.882765
Non-cancer illness code, self-reported: stroke || id:UKB-b:6358	CVDIII.TFPI	Wald ratio	1	-0.000993779	0.000697747	0.154369	0.698171
Non-cancer illness code, self-reported: other renal/kidney problem || id:UKB-b:6633	CVDIII.TFPI	Wald ratio	1	0.000190104	0.000395372	0.630643	0.940686
Non-cancer illness code, self-reported: essential hypertension || id:UKB-b:7582	CVDIII.TFPI	Wald ratio	1	-0.000120112	0.000410382	0.769765	0.971857
Non-cancer illness code, self-reported: heart/cardiac problem || id:UKB-b:8315	CVDIII.TFPI	Wald ratio	1	0.000814236	0.000345838	0.0185534	0.346584
Non-cancer illness code, self-reported: angina || id:UKB-b:8650	CVDIII.TFPI	Wald ratio	1	-0.00164538	0.00107054	0.124303	0.661737
Non-cancer illness code, self-reported: pernicious anaemia || id:UKB-b:8720	CVDIII.TFPI	Wald ratio	1	8.19877e-05	0.000335795	0.807107	0.980519
Non-cancer illness code, self-reported: iron deficiency anaemia || id:UKB-b:10098	CVDIII.TR	Inverse variance weighted	2	-0.000280702	0.000552909	0.611676	0.936397
Non-cancer illness code, self-reported: high cholesterol || id:UKB-b:10912	CVDIII.TR	Inverse variance weighted	2	-0.00206289	0.00165131	0.211577	0.742178
Non-cancer illness code, self-reported: atrial fibrillation || id:UKB-b:11550	CVDIII.TR	Inverse variance weighted	2	5.27849e-06	0.000439806	0.990424	1
Non-cancer illness code, self-reported: deep venous thrombosis (dvt) || id:UKB-b:12040	CVDIII.TR	Inverse variance weighted	2	-0.000264688	0.000708901	0.708868	0.958779
Non-cancer illness code, self-reported: osteoporosis || id:UKB-b:12141	CVDIII.TR	Inverse variance weighted	2	0.00137836	0.00119699	0.249519	0.777318
Non-cancer illness code, self-reported: diabetes || id:UKB-b:12948	CVDIII.TR	Inverse variance weighted	2	-0.000655357	0.00132183	0.620038	0.938003
Non-cancer illness code, self-reported: varicose veins || id:UKB-b:13038	CVDIII.TR	Inverse variance weighted	2	-0.000216103	0.000302209	0.474561	0.902582
Non-cancer illness code, self-reported: pancreatitis || id:UKB-b:131	CVDIII.TR	Inverse variance weighted	2	0.000270925	0.000235971	0.250915	0.778842
Non-cancer illness code, self-reported: thyroid problem (not cancer) || id:UKB-b:13532	CVDIII.TR	Inverse variance weighted	2	6.47353e-05	0.000424521	0.8788	0.998515
Non-cancer illness code, self-reported: type 2 diabetes || id:UKB-b:13806	CVDIII.TR	Inverse variance weighted	2	-0.000658382	0.000507773	0.194767	0.729329
Non-cancer illness code, self-reported: hypertension || id:UKB-b:14057	CVDIII.TR	Inverse variance weighted	2	0.000151739	0.00218683	0.944681	1
Non-cancer illness code, self-reported: bone disorder || id:UKB-b:14356	CVDIII.TR	Inverse variance weighted	2	0.000207228	0.000240953	0.389769	0.868613
Non-cancer illness code, self-reported: osteoarthritis || id:UKB-b:14486	CVDIII.TR	Inverse variance weighted	2	0.000676969	0.00139517	0.627519	0.939619
Non-cancer illness code, self-reported: transient ischaemic attack (tia) || id:UKB-b:15749	CVDIII.TR	Inverse variance weighted	2	-4.0939e-05	0.000306525	0.893752	1
Non-cancer illness code, self-reported: heart attack/myocardial infarction || id:UKB-b:15829	CVDIII.TR	Inverse variance weighted	2	6.20401e-05	0.0010879	0.954523	1
Non-cancer illness code, self-reported: pulmonary embolism +/- dvt || id:UKB-b:16048	CVDIII.TR	Inverse variance weighted	2	0.000531537	0.00058606	0.364424	0.854724
Non-cancer illness code, self-reported: heart valve problem/heart murmur || id:UKB-b:18578	CVDIII.TR	Inverse variance weighted	2	-0.000502991	0.000534508	0.346686	0.844395
Non-cancer illness code, self-reported: osteopenia || id:UKB-b:19381	CVDIII.TR	Inverse variance weighted	2	0.000368756	0.000251579	0.142712	0.684154
Non-cancer illness code, self-reported: hypothyroidism/myxoedema || id:UKB-b:19732	CVDIII.TR	Inverse variance weighted	2	-0.00228754	0.00215235	0.287869	0.806987
Non-cancer illness code, self-reported: hyperthyroidism/thyrotoxicosis || id:UKB-b:20289	CVDIII.TR	Inverse variance weighted	2	0.0005354	0.000441319	0.22506	0.756404
Non-cancer illness code, self-reported: heart arrhythmia || id:UKB-b:3703	CVDIII.TR	Inverse variance weighted	2	-2.80953e-06	0.000374696	0.994017	1
Non-cancer illness code, self-reported: stroke || id:UKB-b:6358	CVDIII.TR	Inverse variance weighted	2	-0.000169161	0.000808059	0.834181	0.985882
Non-cancer illness code, self-reported: other renal/kidney problem || id:UKB-b:6633	CVDIII.TR	Inverse variance weighted	2	7.10946e-05	0.00034891	0.838539	0.986194
Non-cancer illness code, self-reported: essential hypertension || id:UKB-b:7582	CVDIII.TR	Inverse variance weighted	2	-0.000757899	0.000497495	0.127651	0.666084
Non-cancer illness code, self-reported: heart/cardiac problem || id:UKB-b:8315	CVDIII.TR	Inverse variance weighted	2	0.000253536	0.000286659	0.376452	0.864178
Non-cancer illness code, self-reported: angina || id:UKB-b:8650	CVDIII.TR	Inverse variance weighted	2	-0.000545302	0.00088743	0.538903	0.921902
Non-cancer illness code, self-reported: pernicious anaemia || id:UKB-b:8720	CVDIII.TR	Inverse variance weighted	2	-0.000819677	0.000301605	0.00657341	0.22569
Non-cancer illness code, self-reported: iron deficiency anaemia || id:UKB-b:10098	CVDIII.TRAP	Wald ratio	1	-0.000805057	0.000519309	0.121082	0.654153
Non-cancer illness code, self-reported: high cholesterol || id:UKB-b:10912	CVDIII.TRAP	Wald ratio	1	-0.00332031	0.00227539	0.144503	0.685506
Non-cancer illness code, self-reported: atrial fibrillation || id:UKB-b:11550	CVDIII.TRAP	Wald ratio	1	-0.000269108	0.000606136	0.657063	0.946947
Non-cancer illness code, self-reported: deep venous thrombosis (dvt) || id:UKB-b:12040	CVDIII.TRAP	Wald ratio	1	-0.000853661	0.00097701	0.382255	0.867133
Non-cancer illness code, self-reported: osteoporosis || id:UKB-b:12141	CVDIII.TRAP	Wald ratio	1	0.00251361	0.000881013	0.00432962	0.190809
Non-cancer illness code, self-reported: diabetes || id:UKB-b:12948	CVDIII.TRAP	Wald ratio	1	0.000598493	0.00135245	0.658108	0.946947
Non-cancer illness code, self-reported: varicose veins || id:UKB-b:13038	CVDIII.TRAP	Wald ratio	1	-7.73389e-05	0.000416499	0.852689	0.990599
Non-cancer illness code, self-reported: pancreatitis || id:UKB-b:131	CVDIII.TRAP	Wald ratio	1	0.000228086	0.000325212	0.483087	0.907233
Non-cancer illness code, self-reported: thyroid problem (not cancer) || id:UKB-b:13532	CVDIII.TRAP	Wald ratio	1	0.000467332	0.000356468	0.189855	0.723339
Non-cancer illness code, self-reported: type 2 diabetes || id:UKB-b:13806	CVDIII.TRAP	Wald ratio	1	-0.000176817	0.000557687	0.751203	0.967315
Non-cancer illness code, self-reported: hypertension || id:UKB-b:14057	CVDIII.TRAP	Wald ratio	1	-0.00101493	0.00301529	0.736422	0.964643
Non-cancer illness code, self-reported: bone disorder || id:UKB-b:14356	CVDIII.TRAP	Wald ratio	1	0.000187867	0.000332076	0.571573	0.928395
Non-cancer illness code, self-reported: osteoarthritis || id:UKB-b:14486	CVDIII.TRAP	Wald ratio	1	-0.000200702	0.00192289	0.916872	1
Non-cancer illness code, self-reported: transient ischaemic attack (tia) || id:UKB-b:15749	CVDIII.TRAP	Wald ratio	1	-0.00027884	0.000422448	0.509217	0.915031
Non-cancer illness code, self-reported: heart attack/myocardial infarction || id:UKB-b:15829	CVDIII.TRAP	Wald ratio	1	-0.000969708	0.00103927	0.350786	0.847526
Non-cancer illness code, self-reported: pulmonary embolism +/- dvt || id:UKB-b:16048	CVDIII.TRAP	Wald ratio	1	-2.42657e-05	0.000632221	0.969383	1
Non-cancer illness code, self-reported: heart valve problem/heart murmur || id:UKB-b:18578	CVDIII.TRAP	Wald ratio	1	-0.0010099	0.000575246	0.0791583	0.581448
Non-cancer illness code, self-reported: osteopenia || id:UKB-b:19381	CVDIII.TRAP	Wald ratio	1	0.000553108	0.000346722	0.110656	0.635954
Non-cancer illness code, self-reported: hypothyroidism/myxoedema || id:UKB-b:19732	CVDIII.TRAP	Wald ratio	1	-0.00432961	0.00148768	0.00361069	0.166736
Non-cancer illness code, self-reported: hyperthyroidism/thyrotoxicosis || id:UKB-b:20289	CVDIII.TRAP	Wald ratio	1	0.000403578	0.000608219	0.506985	0.915031
Non-cancer illness code, self-reported: heart arrhythmia || id:UKB-b:3703	CVDIII.TRAP	Wald ratio	1	-0.00035279	0.000516401	0.494499	0.911299
Non-cancer illness code, self-reported: stroke || id:UKB-b:6358	CVDIII.TRAP	Wald ratio	1	0.00059719	0.00079707	0.453717	0.894568
Non-cancer illness code, self-reported: other renal/kidney problem || id:UKB-b:6633	CVDIII.TRAP	Wald ratio	1	0.000401984	0.00045165	0.373447	0.861355
Non-cancer illness code, self-reported: essential hypertension || id:UKB-b:7582	CVDIII.TRAP	Wald ratio	1	-0.000286094	0.0004688	0.541684	0.921902
Non-cancer illness code, self-reported: heart/cardiac problem || id:UKB-b:8315	CVDIII.TRAP	Wald ratio	1	0.000276454	0.000395068	0.484075	0.908228
Non-cancer illness code, self-reported: angina || id:UKB-b:8650	CVDIII.TRAP	Wald ratio	1	-0.000704897	0.00122307	0.564388	0.927081
Non-cancer illness code, self-reported: pernicious anaemia || id:UKB-b:8720	CVDIII.TRAP	Wald ratio	1	-0.000533649	0.000383597	0.164173	0.702014
Non-cancer illness code, self-reported: iron deficiency anaemia || id:UKB-b:10098	CVDIII.UPA	Wald ratio	1	0.000725036	0.000725549	0.317653	0.824494
Non-cancer illness code, self-reported: high cholesterol || id:UKB-b:10912	CVDIII.UPA	Wald ratio	1	0.00334675	0.00317905	0.292455	0.80861
Non-cancer illness code, self-reported: atrial fibrillation || id:UKB-b:11550	CVDIII.UPA	Wald ratio	1	9.74127e-05	0.000846857	0.908423	1
Non-cancer illness code, self-reported: deep venous thrombosis (dvt) || id:UKB-b:12040	CVDIII.UPA	Wald ratio	1	-0.00104554	0.00136502	0.443707	0.888563
Non-cancer illness code, self-reported: osteoporosis || id:UKB-b:12141	CVDIII.UPA	Wald ratio	1	-0.00182741	0.0012309	0.137645	0.681087
Non-cancer illness code, self-reported: diabetes || id:UKB-b:12948	CVDIII.UPA	Wald ratio	1	-0.00422095	0.00188956	0.0254947	0.394734
Non-cancer illness code, self-reported: varicose veins || id:UKB-b:13038	CVDIII.UPA	Wald ratio	1	0.00046875	0.000581908	0.420508	0.881505
Non-cancer illness code, self-reported: pancreatitis || id:UKB-b:131	CVDIII.UPA	Wald ratio	1	0.000217264	0.000454368	0.63253	0.941266
Non-cancer illness code, self-reported: thyroid problem (not cancer) || id:UKB-b:13532	CVDIII.UPA	Wald ratio	1	-0.000437638	0.000498037	0.37955	0.866202
Non-cancer illness code, self-reported: type 2 diabetes || id:UKB-b:13806	CVDIII.UPA	Wald ratio	1	-0.000521867	0.000779167	0.503001	0.913809
Non-cancer illness code, self-reported: hypertension || id:UKB-b:14057	CVDIII.UPA	Wald ratio	1	0.00419026	0.00421277	0.319903	0.827161
Non-cancer illness code, self-reported: bone disorder || id:UKB-b:14356	CVDIII.UPA	Wald ratio	1	-0.000731118	0.000463956	0.115064	0.64406
Non-cancer illness code, self-reported: osteoarthritis || id:UKB-b:14486	CVDIII.UPA	Wald ratio	1	0.00233051	0.00268655	0.385682	0.867558
Non-cancer illness code, self-reported: transient ischaemic attack (tia) || id:UKB-b:15749	CVDIII.UPA	Wald ratio	1	0.00100667	0.000590219	0.0880857	0.597943
Non-cancer illness code, self-reported: heart attack/myocardial infarction || id:UKB-b:15829	CVDIII.UPA	Wald ratio	1	-0.00241159	0.00145201	0.0967415	0.611523
Non-cancer illness code, self-reported: pulmonary embolism +/- dvt || id:UKB-b:16048	CVDIII.UPA	Wald ratio	1	-0.00063853	0.000883304	0.469749	0.900764
Non-cancer illness code, self-reported: heart valve problem/heart murmur || id:UKB-b:18578	CVDIII.UPA	Wald ratio	1	0.000428904	0.0008037	0.593575	0.932827
Non-cancer illness code, self-reported: osteopenia || id:UKB-b:19381	CVDIII.UPA	Wald ratio	1	-0.000532386	0.000484421	0.271761	0.796068
Non-cancer illness code, self-reported: hypothyroidism/myxoedema || id:UKB-b:19732	CVDIII.UPA	Wald ratio	1	-0.00473671	0.00207849	0.0226719	0.379023
Non-cancer illness code, self-reported: hyperthyroidism/thyrotoxicosis || id:UKB-b:20289	CVDIII.UPA	Wald ratio	1	-0.00114594	0.000849766	0.177487	0.716504
Non-cancer illness code, self-reported: heart arrhythmia || id:UKB-b:3703	CVDIII.UPA	Wald ratio	1	0.00115096	0.000721486	0.110654	0.635954
Non-cancer illness code, self-reported: stroke || id:UKB-b:6358	CVDIII.UPA	Wald ratio	1	0.000648007	0.00111362	0.560639	0.92679
Non-cancer illness code, self-reported: other renal/kidney problem || id:UKB-b:6633	CVDIII.UPA	Wald ratio	1	0.00064765	0.00063102	0.304724	0.816273
Non-cancer illness code, self-reported: essential hypertension || id:UKB-b:7582	CVDIII.UPA	Wald ratio	1	0.000579158	0.000654978	0.376567	0.864178
Non-cancer illness code, self-reported: heart/cardiac problem || id:UKB-b:8315	CVDIII.UPA	Wald ratio	1	-0.000733307	0.000551964	0.184	0.71811
Non-cancer illness code, self-reported: angina || id:UKB-b:8650	CVDIII.UPA	Wald ratio	1	-0.00252111	0.0017088	0.140114	0.683209
Non-cancer illness code, self-reported: pernicious anaemia || id:UKB-b:8720	CVDIII.UPA	Wald ratio	1	0.000505018	0.00053594	0.346038	0.843818
Non-cancer illness code, self-reported: iron deficiency anaemia || id:UKB-b:10098	META.ACP6	Inverse variance weighted	3	-0.000165965	0.000145329	0.253454	0.780894
Non-cancer illness code, self-reported: high cholesterol || id:UKB-b:10912	META.ACP6	Inverse variance weighted	3	-0.000200824	0.000636705	0.752449	0.967512
Non-cancer illness code, self-reported: atrial fibrillation || id:UKB-b:11550	META.ACP6	Inverse variance weighted	3	-0.000244149	0.000238747	0.306484	0.817723
Non-cancer illness code, self-reported: deep venous thrombosis (dvt) || id:UKB-b:12040	META.ACP6	Inverse variance weighted	3	0.000192149	0.000273404	0.482178	0.907128
Non-cancer illness code, self-reported: osteoporosis || id:UKB-b:12141	META.ACP6	Inverse variance weighted	3	-8.57667e-05	0.000246539	0.727928	0.962427
Non-cancer illness code, self-reported: diabetes || id:UKB-b:12948	META.ACP6	Inverse variance weighted	3	0.000260376	0.00053377	0.625687	0.939619
Non-cancer illness code, self-reported: varicose veins || id:UKB-b:13038	META.ACP6	Inverse variance weighted	3	0.000129752	0.000206074	0.528932	0.919329
Non-cancer illness code, self-reported: pancreatitis || id:UKB-b:131	META.ACP6	Inverse variance weighted	3	-7.17482e-05	9.10107e-05	0.430493	0.88461
Non-cancer illness code, self-reported: thyroid problem (not cancer) || id:UKB-b:13532	META.ACP6	Inverse variance weighted	3	-9.512e-05	9.9758e-05	0.340333	0.838422
Non-cancer illness code, self-reported: type 2 diabetes || id:UKB-b:13806	META.ACP6	Inverse variance weighted	3	0.000203651	0.000156065	0.191922	0.727064
Non-cancer illness code, self-reported: hypertension || id:UKB-b:14057	META.ACP6	Inverse variance weighted	3	-0.00130385	0.00136454	0.339317	0.838222
Non-cancer illness code, self-reported: bone disorder || id:UKB-b:14356	META.ACP6	Inverse variance weighted	3	4.75957e-06	9.29326e-05	0.959154	1
Non-cancer illness code, self-reported: osteoarthritis || id:UKB-b:14486	META.ACP6	Inverse variance weighted	3	-0.000999973	0.000588073	0.0890514	0.600276
Non-cancer illness code, self-reported: transient ischaemic attack (tia) || id:UKB-b:15749	META.ACP6	Inverse variance weighted	3	2.83197e-05	0.000168375	0.866431	0.994636
Non-cancer illness code, self-reported: heart attack/myocardial infarction || id:UKB-b:15829	META.ACP6	Inverse variance weighted	3	-0.000322827	0.000290823	0.26698	0.792517
Non-cancer illness code, self-reported: pulmonary embolism +/- dvt || id:UKB-b:16048	META.ACP6	Inverse variance weighted	3	0.000119626	0.000254894	0.638843	0.942598
Non-cancer illness code, self-reported: heart valve problem/heart murmur || id:UKB-b:18578	META.ACP6	Inverse variance weighted	3	-0.000212546	0.000160983	0.186735	0.722803
Non-cancer illness code, self-reported: osteopenia || id:UKB-b:19381	META.ACP6	Inverse variance weighted	3	8.69765e-05	0.000113719	0.444367	0.888666
Non-cancer illness code, self-reported: hypothyroidism/myxoedema || id:UKB-b:19732	META.ACP6	Inverse variance weighted	3	2.11313e-05	0.000416008	0.959489	1
Non-cancer illness code, self-reported: hyperthyroidism/thyrotoxicosis || id:UKB-b:20289	META.ACP6	Inverse variance weighted	3	0.000189017	0.000170206	0.266776	0.792517
Non-cancer illness code, self-reported: heart arrhythmia || id:UKB-b:3703	META.ACP6	Inverse variance weighted	3	0.000192241	0.000144517	0.183441	0.717885
Non-cancer illness code, self-reported: stroke || id:UKB-b:6358	META.ACP6	Inverse variance weighted	3	0.00033914	0.000223059	0.128409	0.667011
Non-cancer illness code, self-reported: other renal/kidney problem || id:UKB-b:6633	META.ACP6	Inverse variance weighted	3	-0.000261863	0.000126396	0.0382861	0.448511
Non-cancer illness code, self-reported: essential hypertension || id:UKB-b:7582	META.ACP6	Inverse variance weighted	3	-0.000179115	0.000172623	0.299452	0.812758
Non-cancer illness code, self-reported: heart/cardiac problem || id:UKB-b:8315	META.ACP6	Inverse variance weighted	3	-3.92198e-05	0.00011056	0.722787	0.96099
Non-cancer illness code, self-reported: angina || id:UKB-b:8650	META.ACP6	Inverse variance weighted	3	0.000256076	0.000463016	0.580221	0.928804
Non-cancer illness code, self-reported: pernicious anaemia || id:UKB-b:8720	META.ACP6	Inverse variance weighted	3	5.21076e-09	0.000107349	0.999961	1
Non-cancer illness code, self-reported: iron deficiency anaemia || id:UKB-b:10098	META.CD164	Wald ratio	1	-0.000224437	0.000390437	0.565402	0.927469
Non-cancer illness code, self-reported: high cholesterol || id:UKB-b:10912	META.CD164	Wald ratio	1	-0.00165257	0.00171091	0.334092	0.835411
Non-cancer illness code, self-reported: atrial fibrillation || id:UKB-b:11550	META.CD164	Wald ratio	1	0.000692778	0.000455708	0.128455	0.667011
Non-cancer illness code, self-reported: deep venous thrombosis (dvt) || id:UKB-b:12040	META.CD164	Wald ratio	1	-0.000519949	0.000734537	0.479033	0.904444
Non-cancer illness code, self-reported: osteoporosis || id:UKB-b:12141	META.CD164	Wald ratio	1	-0.000214393	0.000662347	0.746175	0.965747
Non-cancer illness code, self-reported: diabetes || id:UKB-b:12948	META.CD164	Wald ratio	1	3.3693e-05	0.00101642	0.973556	1
Non-cancer illness code, self-reported: varicose veins || id:UKB-b:13038	META.CD164	Wald ratio	1	-0.000287634	0.00031314	0.358332	0.850555
Non-cancer illness code, self-reported: pancreatitis || id:UKB-b:131	META.CD164	Wald ratio	1	0.000171943	0.000244506	0.481914	0.907128
Non-cancer illness code, self-reported: thyroid problem (not cancer) || id:UKB-b:13532	META.CD164	Wald ratio	1	-0.000171474	0.000268004	0.52229	0.91645
Non-cancer illness code, self-reported: type 2 diabetes || id:UKB-b:13806	META.CD164	Wald ratio	1	1.3517e-06	0.000419285	0.997428	1
Renal.UKB.v2.albuminuria.n382500.formatted.txt.2	CVDII.IGGFCRECEPTORIIB	Inverse variance weighted	2	0.00448149	0.00105383	2.1133e-05	0.0048677
Non-cancer illness code, self-reported: bone disorder || id:UKB-b:14356	META.CD164	Wald ratio	1	-0.000117047	0.000249667	0.639202	0.942739
Non-cancer illness code, self-reported: osteoarthritis || id:UKB-b:14486	META.CD164	Wald ratio	1	-0.00153206	0.00144561	0.289234	0.806987
Non-cancer illness code, self-reported: transient ischaemic attack (tia) || id:UKB-b:15749	META.CD164	Wald ratio	1	0.000242299	0.000317611	0.445536	0.889498
Non-cancer illness code, self-reported: heart attack/myocardial infarction || id:UKB-b:15829	META.CD164	Wald ratio	1	-0.000883545	0.000781265	0.258091	0.784308
Non-cancer illness code, self-reported: pulmonary embolism +/- dvt || id:UKB-b:16048	META.CD164	Wald ratio	1	0.000162697	0.00047532	0.732133	0.963591
Non-cancer illness code, self-reported: heart valve problem/heart murmur || id:UKB-b:18578	META.CD164	Wald ratio	1	9.84693e-05	0.000432493	0.819896	0.98313
Non-cancer illness code, self-reported: osteopenia || id:UKB-b:19381	META.CD164	Wald ratio	1	0.000132222	0.000260677	0.611998	0.936397
Non-cancer illness code, self-reported: hypothyroidism/myxoedema || id:UKB-b:19732	META.CD164	Wald ratio	1	-0.00246583	0.00111661	0.0272218	0.401641
Non-cancer illness code, self-reported: hyperthyroidism/thyrotoxicosis || id:UKB-b:20289	META.CD164	Wald ratio	1	-0.00101851	0.000457084	0.025862	0.397625
Non-cancer illness code, self-reported: heart arrhythmia || id:UKB-b:3703	META.CD164	Wald ratio	1	0.00124617	0.000388248	0.00132867	0.0860183
Non-cancer illness code, self-reported: stroke || id:UKB-b:6358	META.CD164	Wald ratio	1	-0.00019519	0.00059927	0.744642	0.96551
Non-cancer illness code, self-reported: other renal/kidney problem || id:UKB-b:6633	META.CD164	Wald ratio	1	0.000117186	0.000339568	0.730016	0.962976
Non-cancer illness code, self-reported: essential hypertension || id:UKB-b:7582	META.CD164	Wald ratio	1	-0.000724347	0.000352459	0.0398673	0.456131
Non-cancer illness code, self-reported: heart/cardiac problem || id:UKB-b:8315	META.CD164	Wald ratio	1	0.00031132	0.000297026	0.294582	0.808694
Non-cancer illness code, self-reported: angina || id:UKB-b:8650	META.CD164	Wald ratio	1	-0.000909972	0.000919422	0.32231	0.82782
Non-cancer illness code, self-reported: pernicious anaemia || id:UKB-b:8720	META.CD164	Wald ratio	1	-0.000100276	0.000288402	0.728069	0.962427
Non-cancer illness code, self-reported: iron deficiency anaemia || id:UKB-b:10098	META.CD2AP	Wald ratio	1	4.87252e-05	0.000554236	0.929945	1
Non-cancer illness code, self-reported: high cholesterol || id:UKB-b:10912	META.CD2AP	Wald ratio	1	-0.00352805	0.00242869	0.14632	0.686748
Non-cancer illness code, self-reported: atrial fibrillation || id:UKB-b:11550	META.CD2AP	Wald ratio	1	-0.000343448	0.000646893	0.595475	0.933318
Non-cancer illness code, self-reported: deep venous thrombosis (dvt) || id:UKB-b:12040	META.CD2AP	Wald ratio	1	0.000827294	0.0010427	0.427536	0.883616
Non-cancer illness code, self-reported: osteoporosis || id:UKB-b:12141	META.CD2AP	Wald ratio	1	0.000436806	0.000940221	0.642234	0.943281
Non-cancer illness code, self-reported: diabetes || id:UKB-b:12948	META.CD2AP	Wald ratio	1	0.000347754	0.00144284	0.809539	0.980945
Non-cancer illness code, self-reported: varicose veins || id:UKB-b:13038	META.CD2AP	Wald ratio	1	-0.000792104	0.000444513	0.0747558	0.569049
Non-cancer illness code, self-reported: pancreatitis || id:UKB-b:131	META.CD2AP	Wald ratio	1	-0.00029513	0.000347085	0.395152	0.87035
Non-cancer illness code, self-reported: thyroid problem (not cancer) || id:UKB-b:13532	META.CD2AP	Wald ratio	1	-0.000322674	0.000380439	0.396347	0.87035
Non-cancer illness code, self-reported: type 2 diabetes || id:UKB-b:13806	META.CD2AP	Wald ratio	1	0.000275741	0.000595187	0.643161	0.943584
Non-cancer illness code, self-reported: hypertension || id:UKB-b:14057	META.CD2AP	Wald ratio	1	-0.0107944	0.00321472	0.000785624	0.0600902
Non-cancer illness code, self-reported: bone disorder || id:UKB-b:14356	META.CD2AP	Wald ratio	1	-0.000479584	0.00035441	0.175995	0.715337
Non-cancer illness code, self-reported: osteoarthritis || id:UKB-b:14486	META.CD2AP	Wald ratio	1	0.000379535	0.00205209	0.853268	0.990599
Non-cancer illness code, self-reported: transient ischaemic attack (tia) || id:UKB-b:15749	META.CD2AP	Wald ratio	1	0.000719308	0.000450857	0.110618	0.635954
Non-cancer illness code, self-reported: heart attack/myocardial infarction || id:UKB-b:15829	META.CD2AP	Wald ratio	1	9.14032e-06	0.00110903	0.993424	1
Non-cancer illness code, self-reported: pulmonary embolism +/- dvt || id:UKB-b:16048	META.CD2AP	Wald ratio	1	0.000295888	0.000674732	0.661004	0.946947
Non-cancer illness code, self-reported: heart valve problem/heart murmur || id:UKB-b:18578	META.CD2AP	Wald ratio	1	0.00114605	0.000613939	0.0619408	0.528116
Non-cancer illness code, self-reported: osteopenia || id:UKB-b:19381	META.CD2AP	Wald ratio	1	0.000135112	0.000370041	0.715016	0.960459
Non-cancer illness code, self-reported: hypothyroidism/myxoedema || id:UKB-b:19732	META.CD2AP	Wald ratio	1	1.95478e-05	0.00158506	0.99016	1
Non-cancer illness code, self-reported: hyperthyroidism/thyrotoxicosis || id:UKB-b:20289	META.CD2AP	Wald ratio	1	-0.000302028	0.000648844	0.641584	0.942955
Non-cancer illness code, self-reported: heart arrhythmia || id:UKB-b:3703	META.CD2AP	Wald ratio	1	-0.000565791	0.000551134	0.304612	0.816273
Non-cancer illness code, self-reported: stroke || id:UKB-b:6358	META.CD2AP	Wald ratio	1	0.000155718	0.000850686	0.854759	0.991178
Non-cancer illness code, self-reported: other renal/kidney problem || id:UKB-b:6633	META.CD2AP	Wald ratio	1	0.00110635	0.000482026	0.0217211	0.3708
Non-cancer illness code, self-reported: essential hypertension || id:UKB-b:7582	META.CD2AP	Wald ratio	1	2.57682e-05	0.000500329	0.958925	1
Non-cancer illness code, self-reported: heart/cardiac problem || id:UKB-b:8315	META.CD2AP	Wald ratio	1	0.000259614	0.00042164	0.538077	0.921777
Non-cancer illness code, self-reported: angina || id:UKB-b:8650	META.CD2AP	Wald ratio	1	-0.000866377	0.00130515	0.50681	0.915031
Non-cancer illness code, self-reported: pernicious anaemia || id:UKB-b:8720	META.CD2AP	Wald ratio	1	0.000322152	0.000409393	0.43134	0.88461
Non-cancer illness code, self-reported: iron deficiency anaemia || id:UKB-b:10098	META.CDHR5	Wald ratio	1	0.00106895	0.000489647	0.0290288	0.410915
Non-cancer illness code, self-reported: high cholesterol || id:UKB-b:10912	META.CDHR5	Wald ratio	1	-0.000820663	0.0021461	0.702167	0.956148
Non-cancer illness code, self-reported: atrial fibrillation || id:UKB-b:11550	META.CDHR5	Wald ratio	1	0.000527052	0.000571512	0.356421	0.850152
Non-cancer illness code, self-reported: deep venous thrombosis (dvt) || id:UKB-b:12040	META.CDHR5	Wald ratio	1	-0.000767283	0.000921182	0.404882	0.874033
Non-cancer illness code, self-reported: osteoporosis || id:UKB-b:12141	META.CDHR5	Wald ratio	1	0.000786729	0.000830679	0.343592	0.841428
Non-cancer illness code, self-reported: diabetes || id:UKB-b:12948	META.CDHR5	Wald ratio	1	0.000977681	0.00127502	0.443203	0.888222
Non-cancer illness code, self-reported: varicose veins || id:UKB-b:13038	META.CDHR5	Wald ratio	1	-0.000244812	0.000392709	0.533027	0.920371
Non-cancer illness code, self-reported: pancreatitis || id:UKB-b:131	META.CDHR5	Wald ratio	1	2.30234e-05	0.000306636	0.940148	1
Non-cancer illness code, self-reported: thyroid problem (not cancer) || id:UKB-b:13532	META.CDHR5	Wald ratio	1	-0.000232912	0.000336106	0.488327	0.909989
Non-cancer illness code, self-reported: type 2 diabetes || id:UKB-b:13806	META.CDHR5	Wald ratio	1	0.000263466	0.000525818	0.616329	0.937395
Non-cancer illness code, self-reported: hypertension || id:UKB-b:14057	META.CDHR5	Wald ratio	1	0.00105417	0.00284115	0.710611	0.959223
Non-cancer illness code, self-reported: bone disorder || id:UKB-b:14356	META.CDHR5	Wald ratio	1	0.000762076	0.00031311	0.0149374	0.325006
Non-cancer illness code, self-reported: osteoarthritis || id:UKB-b:14486	META.CDHR5	Wald ratio	1	0.00186359	0.00181296	0.303984	0.815734
Non-cancer illness code, self-reported: transient ischaemic attack (tia) || id:UKB-b:15749	META.CDHR5	Wald ratio	1	-0.000429889	0.00039832	0.280474	0.801364
Non-cancer illness code, self-reported: heart attack/myocardial infarction || id:UKB-b:15829	META.CDHR5	Wald ratio	1	-0.00138672	0.000979907	0.157024	0.699509
Non-cancer illness code, self-reported: pulmonary embolism +/- dvt || id:UKB-b:16048	META.CDHR5	Wald ratio	1	0.00112025	0.000596103	0.060204	0.523445
Non-cancer illness code, self-reported: heart valve problem/heart murmur || id:UKB-b:18578	META.CDHR5	Wald ratio	1	-5.5236e-05	0.000542389	0.918885	1
Non-cancer illness code, self-reported: osteopenia || id:UKB-b:19381	META.CDHR5	Wald ratio	1	-0.000350304	0.000326918	0.28393	0.804542
Non-cancer illness code, self-reported: hypothyroidism/myxoedema || id:UKB-b:19732	META.CDHR5	Wald ratio	1	0.000940488	0.00140249	0.502484	0.913643
Non-cancer illness code, self-reported: hyperthyroidism/thyrotoxicosis || id:UKB-b:20289	META.CDHR5	Wald ratio	1	0.000170047	0.000573463	0.766828	0.970545
Non-cancer illness code, self-reported: heart arrhythmia || id:UKB-b:3703	META.CDHR5	Wald ratio	1	-0.000117266	0.000486907	0.80968	0.980945
Non-cancer illness code, self-reported: stroke || id:UKB-b:6358	META.CDHR5	Wald ratio	1	2.33282e-06	0.000751534	0.997523	1
Non-cancer illness code, self-reported: other renal/kidney problem || id:UKB-b:6633	META.CDHR5	Wald ratio	1	0.000172513	0.000425855	0.685406	0.952236
Non-cancer illness code, self-reported: essential hypertension || id:UKB-b:7582	META.CDHR5	Wald ratio	1	0.000397931	0.000442024	0.367989	0.858156
Non-cancer illness code, self-reported: heart/cardiac problem || id:UKB-b:8315	META.CDHR5	Wald ratio	1	0.000750401	0.000372503	0.0439591	0.47254
Non-cancer illness code, self-reported: angina || id:UKB-b:8650	META.CDHR5	Wald ratio	1	-0.00168899	0.00115318	0.143022	0.684517
Non-cancer illness code, self-reported: pernicious anaemia || id:UKB-b:8720	META.CDHR5	Wald ratio	1	-0.000836622	0.000361691	0.0207179	0.364671
Non-cancer illness code, self-reported: iron deficiency anaemia || id:UKB-b:10098	META.CLMP	Wald ratio	1	-0.000763097	0.00056614	0.177692	0.716504
Non-cancer illness code, self-reported: high cholesterol || id:UKB-b:10912	META.CLMP	Wald ratio	1	0.00188153	0.00248136	0.448293	0.891608
Non-cancer illness code, self-reported: atrial fibrillation || id:UKB-b:11550	META.CLMP	Wald ratio	1	0.000471446	0.000660794	0.475565	0.903451
Non-cancer illness code, self-reported: deep venous thrombosis (dvt) || id:UKB-b:12040	META.CLMP	Wald ratio	1	-0.000420356	0.00106509	0.693088	0.95363
Non-cancer illness code, self-reported: osteoporosis || id:UKB-b:12141	META.CLMP	Wald ratio	1	0.000342671	0.000960447	0.721254	0.96099
Non-cancer illness code, self-reported: diabetes || id:UKB-b:12948	META.CLMP	Wald ratio	1	0.0039709	0.00147421	0.0070688	0.234837
Non-cancer illness code, self-reported: varicose veins || id:UKB-b:13038	META.CLMP	Wald ratio	1	-0.00040148	0.000454058	0.376586	0.864178
Non-cancer illness code, self-reported: pancreatitis || id:UKB-b:131	META.CLMP	Wald ratio	1	-0.000338222	0.000354539	0.340095	0.838303
Non-cancer illness code, self-reported: thyroid problem (not cancer) || id:UKB-b:13532	META.CLMP	Wald ratio	1	0.00021113	0.000388613	0.586929	0.931818
Non-cancer illness code, self-reported: type 2 diabetes || id:UKB-b:13806	META.CLMP	Wald ratio	1	-0.00096463	0.000607963	0.11259	0.639832
Non-cancer illness code, self-reported: hypertension || id:UKB-b:14057	META.CLMP	Wald ratio	1	0.00911378	0.00328499	0.00553082	0.210223
Non-cancer illness code, self-reported: bone disorder || id:UKB-b:14356	META.CLMP	Wald ratio	1	0.000217626	0.000362023	0.547747	0.924656
Non-cancer illness code, self-reported: osteoarthritis || id:UKB-b:14486	META.CLMP	Wald ratio	1	-0.000631287	0.00209618	0.763292	0.970265
Non-cancer illness code, self-reported: transient ischaemic attack (tia) || id:UKB-b:15749	META.CLMP	Wald ratio	1	-0.000540943	0.000460546	0.240167	0.770061
Non-cancer illness code, self-reported: heart attack/myocardial infarction || id:UKB-b:15829	META.CLMP	Wald ratio	1	0.00171025	0.00113299	0.131171	0.672505
Non-cancer illness code, self-reported: pulmonary embolism +/- dvt || id:UKB-b:16048	META.CLMP	Wald ratio	1	-5.20624e-05	0.000689224	0.939787	1
Non-cancer illness code, self-reported: heart valve problem/heart murmur || id:UKB-b:18578	META.CLMP	Wald ratio	1	0.000194455	0.000627121	0.756503	0.969531
Non-cancer illness code, self-reported: osteopenia || id:UKB-b:19381	META.CLMP	Wald ratio	1	0.000158085	0.000377989	0.675781	0.949774
Non-cancer illness code, self-reported: hypothyroidism/myxoedema || id:UKB-b:19732	META.CLMP	Wald ratio	1	-0.00218644	0.00162158	0.177549	0.716504
Non-cancer illness code, self-reported: hyperthyroidism/thyrotoxicosis || id:UKB-b:20289	META.CLMP	Wald ratio	1	0.000549264	0.000663048	0.407448	0.874717
Non-cancer illness code, self-reported: heart arrhythmia || id:UKB-b:3703	META.CLMP	Wald ratio	1	3.4849e-05	0.000562969	0.950641	1
Non-cancer illness code, self-reported: stroke || id:UKB-b:6358	META.CLMP	Wald ratio	1	-0.000168379	0.000868938	0.846352	0.987757
Non-cancer illness code, self-reported: other renal/kidney problem || id:UKB-b:6633	META.CLMP	Wald ratio	1	-0.000229628	0.000492383	0.640957	0.942739
Non-cancer illness code, self-reported: essential hypertension || id:UKB-b:7582	META.CLMP	Wald ratio	1	0.00124246	0.000511077	0.0150548	0.325949
Non-cancer illness code, self-reported: heart/cardiac problem || id:UKB-b:8315	META.CLMP	Wald ratio	1	0.000927935	0.000430694	0.0312	0.426562
Non-cancer illness code, self-reported: angina || id:UKB-b:8650	META.CLMP	Wald ratio	1	-0.000349459	0.00133333	0.793249	0.976171
Non-cancer illness code, self-reported: pernicious anaemia || id:UKB-b:8720	META.CLMP	Wald ratio	1	-0.000646273	0.000418193	0.122251	0.657132
Non-cancer illness code, self-reported: iron deficiency anaemia || id:UKB-b:10098	META.CLUL1	Inverse variance weighted	3	4.99413e-05	0.00020386	0.806473	0.980222
Non-cancer illness code, self-reported: high cholesterol || id:UKB-b:10912	META.CLUL1	Inverse variance weighted	3	0.00159167	0.00111973	0.155176	0.698219
Non-cancer illness code, self-reported: atrial fibrillation || id:UKB-b:11550	META.CLUL1	Inverse variance weighted	3	-1.69482e-05	0.000237947	0.943217	1
Non-cancer illness code, self-reported: deep venous thrombosis (dvt) || id:UKB-b:12040	META.CLUL1	Inverse variance weighted	3	0.000403083	0.000387508	0.29825	0.810902
Non-cancer illness code, self-reported: osteoporosis || id:UKB-b:12141	META.CLUL1	Inverse variance weighted	3	5.64202e-05	0.000457818	0.901919	1
Non-cancer illness code, self-reported: diabetes || id:UKB-b:12948	META.CLUL1	Inverse variance weighted	3	0.000290255	0.000731098	0.691358	0.95363
Non-cancer illness code, self-reported: varicose veins || id:UKB-b:13038	META.CLUL1	Inverse variance weighted	3	6.8375e-05	0.000163499	0.675802	0.949774
Non-cancer illness code, self-reported: pancreatitis || id:UKB-b:131	META.CLUL1	Inverse variance weighted	3	-0.000101531	0.000145214	0.484439	0.90853
Non-cancer illness code, self-reported: thyroid problem (not cancer) || id:UKB-b:13532	META.CLUL1	Inverse variance weighted	3	0.000225331	0.000139935	0.107342	0.629299
Non-cancer illness code, self-reported: type 2 diabetes || id:UKB-b:13806	META.CLUL1	Inverse variance weighted	3	-2.70352e-05	0.000218924	0.901718	1
Non-cancer illness code, self-reported: hypertension || id:UKB-b:14057	META.CLUL1	Inverse variance weighted	3	-0.000137975	0.00151089	0.927238	1
Non-cancer illness code, self-reported: bone disorder || id:UKB-b:14356	META.CLUL1	Inverse variance weighted	3	0.000163111	0.00013036	0.210848	0.741486
Non-cancer illness code, self-reported: osteoarthritis || id:UKB-b:14486	META.CLUL1	Inverse variance weighted	3	0.000278619	0.000754845	0.712047	0.959455
Non-cancer illness code, self-reported: transient ischaemic attack (tia) || id:UKB-b:15749	META.CLUL1	Inverse variance weighted	3	0.000156034	0.000202083	0.440038	0.887168
Non-cancer illness code, self-reported: heart attack/myocardial infarction || id:UKB-b:15829	META.CLUL1	Inverse variance weighted	3	0.000357439	0.000407991	0.380978	0.866978
Non-cancer illness code, self-reported: pulmonary embolism +/- dvt || id:UKB-b:16048	META.CLUL1	Inverse variance weighted	3	-7.37694e-05	0.000248184	0.766286	0.970339
Non-cancer illness code, self-reported: heart valve problem/heart murmur || id:UKB-b:18578	META.CLUL1	Inverse variance weighted	3	-4.48551e-05	0.000225818	0.84255	0.987542
Non-cancer illness code, self-reported: osteopenia || id:UKB-b:19381	META.CLUL1	Inverse variance weighted	3	0.00018348	0.000136108	0.177645	0.716504
Non-cancer illness code, self-reported: hypothyroidism/myxoedema || id:UKB-b:19732	META.CLUL1	Inverse variance weighted	3	2.08086e-05	0.000584077	0.97158	1
Non-cancer illness code, self-reported: hyperthyroidism/thyrotoxicosis || id:UKB-b:20289	META.CLUL1	Inverse variance weighted	3	-0.00057422	0.000259579	0.0269583	0.401144
Non-cancer illness code, self-reported: heart arrhythmia || id:UKB-b:3703	META.CLUL1	Inverse variance weighted	3	0.000427288	0.000301741	0.156753	0.699388
Non-cancer illness code, self-reported: stroke || id:UKB-b:6358	META.CLUL1	Inverse variance weighted	3	-0.000586277	0.000454665	0.197235	0.730442
Non-cancer illness code, self-reported: other renal/kidney problem || id:UKB-b:6633	META.CLUL1	Inverse variance weighted	3	-9.08387e-05	0.0001773	0.608409	0.935347
Non-cancer illness code, self-reported: essential hypertension || id:UKB-b:7582	META.CLUL1	Inverse variance weighted	3	0.000102682	0.000184033	0.576874	0.928395
Non-cancer illness code, self-reported: heart/cardiac problem || id:UKB-b:8315	META.CLUL1	Inverse variance weighted	3	6.54594e-06	0.000157376	0.966822	1
Non-cancer illness code, self-reported: angina || id:UKB-b:8650	META.CLUL1	Inverse variance weighted	3	-0.000460332	0.000557136	0.408664	0.874928
Non-cancer illness code, self-reported: pernicious anaemia || id:UKB-b:8720	META.CLUL1	Inverse variance weighted	3	-0.000128186	0.000150584	0.394628	0.87035
Non-cancer illness code, self-reported: iron deficiency anaemia || id:UKB-b:10098	META.COMT	Wald ratio	1	-0.000305747	0.000435725	0.482868	0.907233
Rheumatoid arthritis || id:833	CVDII.IGGFCRECEPTORIIB	Inverse variance weighted	2	-0.0643374	0.0119444	7.18825e-08	3.39054e-05
Non-cancer illness code, self-reported: atrial fibrillation || id:UKB-b:11550	META.COMT	Wald ratio	1	-0.000472124	0.000508579	0.353242	0.848603
Non-cancer illness code, self-reported: deep venous thrombosis (dvt) || id:UKB-b:12040	META.COMT	Wald ratio	1	-0.000539345	0.000819751	0.510578	0.915031
Non-cancer illness code, self-reported: osteoporosis || id:UKB-b:12141	META.COMT	Wald ratio	1	0.00129504	0.000739226	0.0797933	0.583516
Non-cancer illness code, self-reported: diabetes || id:UKB-b:12948	META.COMT	Wald ratio	1	-0.00352498	0.00113484	0.00189544	0.112762
Non-cancer illness code, self-reported: varicose veins || id:UKB-b:13038	META.COMT	Wald ratio	1	0.00028689	0.000349464	0.411679	0.876661
Non-cancer illness code, self-reported: pancreatitis || id:UKB-b:131	META.COMT	Wald ratio	1	-5.93205e-05	0.000272867	0.827899	0.984806
Non-cancer illness code, self-reported: thyroid problem (not cancer) || id:UKB-b:13532	META.COMT	Wald ratio	1	0.000106449	0.000299093	0.72191	0.96099
Non-cancer illness code, self-reported: type 2 diabetes || id:UKB-b:13806	META.COMT	Wald ratio	1	-9.60507e-05	0.000467924	0.837361	0.985882
Rheumatoid arthritis || id:834	CVDII.IGGFCRECEPTORIIB	Inverse variance weighted	2	-0.0847214	0.0166334	3.51624e-07	0.000145122
Non-cancer illness code, self-reported: bone disorder || id:UKB-b:14356	META.COMT	Wald ratio	1	-0.000242251	0.000278626	0.384602	0.867305
Non-cancer illness code, self-reported: osteoarthritis || id:UKB-b:14486	META.COMT	Wald ratio	1	-0.00101395	0.00161348	0.529725	0.919329
Non-cancer illness code, self-reported: transient ischaemic attack (tia) || id:UKB-b:15749	META.COMT	Wald ratio	1	-0.000160318	0.00035445	0.651052	0.945092
Non-cancer illness code, self-reported: heart attack/myocardial infarction || id:UKB-b:15829	META.COMT	Wald ratio	1	-0.000362871	0.000872034	0.677323	0.950324
Non-cancer illness code, self-reported: pulmonary embolism +/- dvt || id:UKB-b:16048	META.COMT	Wald ratio	1	6.51563e-05	0.00053046	0.902242	1
Non-cancer illness code, self-reported: heart valve problem/heart murmur || id:UKB-b:18578	META.COMT	Wald ratio	1	4.5087e-05	0.000482655	0.925574	1
Non-cancer illness code, self-reported: osteopenia || id:UKB-b:19381	META.COMT	Wald ratio	1	-8.88543e-05	0.000290915	0.760038	0.970264
Non-cancer illness code, self-reported: hypothyroidism/myxoedema || id:UKB-b:19732	META.COMT	Wald ratio	1	-0.000132191	0.00124849	0.915677	1
Non-cancer illness code, self-reported: hyperthyroidism/thyrotoxicosis || id:UKB-b:20289	META.COMT	Wald ratio	1	0.000283138	0.000510323	0.579017	0.928804
Non-cancer illness code, self-reported: heart arrhythmia || id:UKB-b:3703	META.COMT	Wald ratio	1	0.000548248	0.000433284	0.205752	0.736215
Non-cancer illness code, self-reported: stroke || id:UKB-b:6358	META.COMT	Wald ratio	1	2.39984e-05	0.000668772	0.971375	1
Non-cancer illness code, self-reported: other renal/kidney problem || id:UKB-b:6633	META.COMT	Wald ratio	1	-0.000893621	0.000378954	0.0183674	0.346391
Non-cancer illness code, self-reported: essential hypertension || id:UKB-b:7582	META.COMT	Wald ratio	1	-5.79669e-05	0.000393343	0.88284	0.999629
Non-cancer illness code, self-reported: heart/cardiac problem || id:UKB-b:8315	META.COMT	Wald ratio	1	4.37581e-05	0.000331477	0.894977	1
Non-cancer illness code, self-reported: angina || id:UKB-b:8650	META.COMT	Wald ratio	1	-0.00348106	0.00102627	0.000693983	0.057284
Non-cancer illness code, self-reported: pernicious anaemia || id:UKB-b:8720	META.COMT	Wald ratio	1	-0.000380468	0.000321858	0.237166	0.768286
Non-cancer illness code, self-reported: iron deficiency anaemia || id:UKB-b:10098	META.CTSH	Inverse variance weighted	6	0.000199638	0.000184787	0.279977	0.801364
Non-cancer illness code, self-reported: high cholesterol || id:UKB-b:10912	META.CTSH	Inverse variance weighted	6	-0.000795185	0.000617083	0.19753	0.730442
Non-cancer illness code, self-reported: atrial fibrillation || id:UKB-b:11550	META.CTSH	Inverse variance weighted	6	-0.000314617	0.000164298	0.0555032	0.509594
Non-cancer illness code, self-reported: deep venous thrombosis (dvt) || id:UKB-b:12040	META.CTSH	Inverse variance weighted	6	-0.000557034	0.000297345	0.0610193	0.52523
Non-cancer illness code, self-reported: osteoporosis || id:UKB-b:12141	META.CTSH	Inverse variance weighted	6	-0.000325202	0.000238805	0.173264	0.713745
Non-cancer illness code, self-reported: diabetes || id:UKB-b:12948	META.CTSH	Inverse variance weighted	6	1.5141e-05	0.000368872	0.967259	1
Non-cancer illness code, self-reported: varicose veins || id:UKB-b:13038	META.CTSH	Inverse variance weighted	6	4.07422e-05	0.000113134	0.718755	0.960459
Non-cancer illness code, self-reported: pancreatitis || id:UKB-b:131	META.CTSH	Inverse variance weighted	6	-3.20509e-05	8.81506e-05	0.716162	0.960459
Non-cancer illness code, self-reported: thyroid problem (not cancer) || id:UKB-b:13532	META.CTSH	Inverse variance weighted	6	5.48414e-05	0.000112705	0.626547	0.939619
Non-cancer illness code, self-reported: type 2 diabetes || id:UKB-b:13806	META.CTSH	Inverse variance weighted	6	3.54534e-05	0.000151165	0.81457	0.982199
Non-cancer illness code, self-reported: hypertension || id:UKB-b:14057	META.CTSH	Inverse variance weighted	6	-0.000920364	0.00110976	0.406913	0.874525
Non-cancer illness code, self-reported: bone disorder || id:UKB-b:14356	META.CTSH	Inverse variance weighted	6	0.00023003	0.000103051	0.0256017	0.395927
Non-cancer illness code, self-reported: osteoarthritis || id:UKB-b:14486	META.CTSH	Inverse variance weighted	6	0.000227237	0.000521217	0.662855	0.946947
Non-cancer illness code, self-reported: transient ischaemic attack (tia) || id:UKB-b:15749	META.CTSH	Inverse variance weighted	6	-5.56021e-05	0.000114508	0.627269	0.939619
Non-cancer illness code, self-reported: heart attack/myocardial infarction || id:UKB-b:15829	META.CTSH	Inverse variance weighted	6	-0.000562317	0.000465953	0.227505	0.758863
Non-cancer illness code, self-reported: pulmonary embolism +/- dvt || id:UKB-b:16048	META.CTSH	Inverse variance weighted	6	-0.000299204	0.000194437	0.123848	0.661737
Non-cancer illness code, self-reported: heart valve problem/heart murmur || id:UKB-b:18578	META.CTSH	Inverse variance weighted	6	0.000486001	0.000155924	0.00182758	0.112329
Non-cancer illness code, self-reported: osteopenia || id:UKB-b:19381	META.CTSH	Inverse variance weighted	6	-4.43104e-06	0.000117433	0.969901	1
Non-cancer illness code, self-reported: hypothyroidism/myxoedema || id:UKB-b:19732	META.CTSH	Inverse variance weighted	6	-0.000443212	0.000403301	0.271785	0.796068
Non-cancer illness code, self-reported: hyperthyroidism/thyrotoxicosis || id:UKB-b:20289	META.CTSH	Inverse variance weighted	6	0.000137862	0.000176938	0.43589	0.885708
Non-cancer illness code, self-reported: heart arrhythmia || id:UKB-b:3703	META.CTSH	Inverse variance weighted	6	-6.02919e-05	0.000139974	0.66666	0.947646
Non-cancer illness code, self-reported: stroke || id:UKB-b:6358	META.CTSH	Inverse variance weighted	6	-0.00038767	0.000273985	0.157088	0.699509
Non-cancer illness code, self-reported: other renal/kidney problem || id:UKB-b:6633	META.CTSH	Inverse variance weighted	6	0.0002217	0.000122423	0.0701502	0.554774
Non-cancer illness code, self-reported: essential hypertension || id:UKB-b:7582	META.CTSH	Inverse variance weighted	6	3.11575e-05	0.000127071	0.806304	0.980174
Non-cancer illness code, self-reported: heart/cardiac problem || id:UKB-b:8315	META.CTSH	Inverse variance weighted	6	1.86433e-05	0.000107086	0.861789	0.993085
Non-cancer illness code, self-reported: angina || id:UKB-b:8650	META.CTSH	Inverse variance weighted	6	0.0010429	0.000567518	0.0661149	0.542587
Non-cancer illness code, self-reported: pernicious anaemia || id:UKB-b:8720	META.CTSH	Inverse variance weighted	6	-2.76567e-05	0.000110084	0.801634	0.978121
Non-cancer illness code, self-reported: iron deficiency anaemia || id:UKB-b:10098	META.DDC	Wald ratio	1	-0.000212598	0.000523126	0.684449	0.952236
Non-cancer illness code, self-reported: high cholesterol || id:UKB-b:10912	META.DDC	Wald ratio	1	-0.000271477	0.002293	0.905756	1
Non-cancer illness code, self-reported: atrial fibrillation || id:UKB-b:11550	META.DDC	Wald ratio	1	0.000964824	0.000610577	0.114065	0.643234
Non-cancer illness code, self-reported: deep venous thrombosis (dvt) || id:UKB-b:12040	META.DDC	Wald ratio	1	0.000109182	0.000984172	0.911665	1
Non-cancer illness code, self-reported: osteoporosis || id:UKB-b:12141	META.DDC	Wald ratio	1	-0.000156589	0.000887455	0.859943	0.992764
Non-cancer illness code, self-reported: diabetes || id:UKB-b:12948	META.DDC	Wald ratio	1	-0.000101584	0.00136206	0.940548	1
Non-cancer illness code, self-reported: varicose veins || id:UKB-b:13038	META.DDC	Wald ratio	1	-0.000394823	0.000419555	0.346678	0.844395
Non-cancer illness code, self-reported: pancreatitis || id:UKB-b:131	META.DDC	Wald ratio	1	-0.00015273	0.0003276	0.641065	0.942739
Non-cancer illness code, self-reported: thyroid problem (not cancer) || id:UKB-b:13532	META.DDC	Wald ratio	1	-6.2843e-05	0.000359087	0.861074	0.993085
Non-cancer illness code, self-reported: type 2 diabetes || id:UKB-b:13806	META.DDC	Wald ratio	1	-0.000623136	0.000561776	0.267333	0.792517
Non-cancer illness code, self-reported: hypertension || id:UKB-b:14057	META.DDC	Wald ratio	1	0.00262108	0.00303504	0.387804	0.868237
Non-cancer illness code, self-reported: bone disorder || id:UKB-b:14356	META.DDC	Wald ratio	1	0.000225284	0.000334515	0.500653	0.912818
Non-cancer illness code, self-reported: osteoarthritis || id:UKB-b:14486	META.DDC	Wald ratio	1	-0.00386178	0.00193695	0.04618	0.484816
Non-cancer illness code, self-reported: transient ischaemic attack (tia) || id:UKB-b:15749	META.DDC	Wald ratio	1	-0.00116201	0.000425551	0.00632183	0.222054
Non-cancer illness code, self-reported: heart attack/myocardial infarction || id:UKB-b:15829	META.DDC	Wald ratio	1	0.000992732	0.0010469	0.342997	0.840934
Non-cancer illness code, self-reported: pulmonary embolism +/- dvt || id:UKB-b:16048	META.DDC	Wald ratio	1	-0.00109884	0.000636856	0.084452	0.588056
Non-cancer illness code, self-reported: heart valve problem/heart murmur || id:UKB-b:18578	META.DDC	Wald ratio	1	7.2216e-05	0.000579471	0.900821	1
Non-cancer illness code, self-reported: osteopenia || id:UKB-b:19381	META.DDC	Wald ratio	1	0.000360768	0.000349271	0.301643	0.81372
Non-cancer illness code, self-reported: hypothyroidism/myxoedema || id:UKB-b:19732	META.DDC	Wald ratio	1	0.000745268	0.0014985	0.618947	0.938003
Non-cancer illness code, self-reported: hyperthyroidism/thyrotoxicosis || id:UKB-b:20289	META.DDC	Wald ratio	1	-0.000164349	0.000612685	0.788512	0.974922
Non-cancer illness code, self-reported: heart arrhythmia || id:UKB-b:3703	META.DDC	Wald ratio	1	0.0010716	0.000520196	0.0393996	0.453757
Non-cancer illness code, self-reported: stroke || id:UKB-b:6358	META.DDC	Wald ratio	1	-0.00103995	0.000802921	0.195247	0.729661
Non-cancer illness code, self-reported: other renal/kidney problem || id:UKB-b:6633	META.DDC	Wald ratio	1	-0.00019485	0.000454969	0.668454	0.947844
Non-cancer illness code, self-reported: essential hypertension || id:UKB-b:7582	META.DDC	Wald ratio	1	-2.80157e-05	0.00047224	0.952693	1
Non-cancer illness code, self-reported: heart/cardiac problem || id:UKB-b:8315	META.DDC	Wald ratio	1	-0.000310063	0.000397971	0.435914	0.885708
Non-cancer illness code, self-reported: angina || id:UKB-b:8650	META.DDC	Wald ratio	1	-0.000492572	0.00123202	0.689297	0.952653
Non-cancer illness code, self-reported: pernicious anaemia || id:UKB-b:8720	META.DDC	Wald ratio	1	-0.000526349	0.000386414	0.173154	0.713745
Non-cancer illness code, self-reported: iron deficiency anaemia || id:UKB-b:10098	META.DPP7	Wald ratio	1	0.000433951	0.000250173	0.082811	0.588056
Non-cancer illness code, self-reported: high cholesterol || id:UKB-b:10912	META.DPP7	Wald ratio	1	-0.000357407	0.00109663	0.744488	0.96551
Non-cancer illness code, self-reported: atrial fibrillation || id:UKB-b:11550	META.DPP7	Wald ratio	1	0.000279223	0.000291996	0.338943	0.838124
Non-cancer illness code, self-reported: deep venous thrombosis (dvt) || id:UKB-b:12040	META.DPP7	Wald ratio	1	-0.000158976	0.000470652	0.73553	0.964285
Non-cancer illness code, self-reported: osteoporosis || id:UKB-b:12141	META.DPP7	Wald ratio	1	-0.000316623	0.000424427	0.455666	0.895228
Non-cancer illness code, self-reported: diabetes || id:UKB-b:12948	META.DPP7	Wald ratio	1	-0.00028738	0.000651442	0.659109	0.946947
Non-cancer illness code, self-reported: varicose veins || id:UKB-b:13038	META.DPP7	Wald ratio	1	0.000105708	0.000200643	0.598302	0.93352
Non-cancer illness code, self-reported: pancreatitis || id:UKB-b:131	META.DPP7	Wald ratio	1	-0.000182326	0.000156668	0.244517	0.772503
Non-cancer illness code, self-reported: thyroid problem (not cancer) || id:UKB-b:13532	META.DPP7	Wald ratio	1	0.000257048	0.000171724	0.134428	0.677641
Non-cancer illness code, self-reported: type 2 diabetes || id:UKB-b:13806	META.DPP7	Wald ratio	1	-0.00044897	0.000268658	0.0946902	0.608552
Ulcerative colitis || id:968	CVDII.IGGFCRECEPTORIIB	Wald ratio	1	-0.169091	0.0172946	1.41249e-22	6.09068e-19
Non-cancer illness code, self-reported: bone disorder || id:UKB-b:14356	META.DPP7	Wald ratio	1	-3.90693e-06	0.000159975	0.980516	1
Non-cancer illness code, self-reported: osteoarthritis || id:UKB-b:14486	META.DPP7	Wald ratio	1	0.000537217	0.000926328	0.561953	0.926903
Non-cancer illness code, self-reported: transient ischaemic attack (tia) || id:UKB-b:15749	META.DPP7	Wald ratio	1	-8.15422e-05	0.000203511	0.688658	0.952472
Non-cancer illness code, self-reported: heart attack/myocardial infarction || id:UKB-b:15829	META.DPP7	Wald ratio	1	-0.000740343	0.000500646	0.139201	0.682949
Non-cancer illness code, self-reported: pulmonary embolism +/- dvt || id:UKB-b:16048	META.DPP7	Wald ratio	1	-3.07898e-05	0.000304561	0.919474	1
Non-cancer illness code, self-reported: heart valve problem/heart murmur || id:UKB-b:18578	META.DPP7	Wald ratio	1	-0.000355543	0.000277119	0.199494	0.731307
Non-cancer illness code, self-reported: osteopenia || id:UKB-b:19381	META.DPP7	Wald ratio	1	0.000187617	0.00016703	0.261329	0.786558
Non-cancer illness code, self-reported: hypothyroidism/myxoedema || id:UKB-b:19732	META.DPP7	Wald ratio	1	0.000135398	0.000716574	0.85013	0.989532
Non-cancer illness code, self-reported: hyperthyroidism/thyrotoxicosis || id:UKB-b:20289	META.DPP7	Wald ratio	1	0.000271333	0.000293	0.35442	0.84936
Non-cancer illness code, self-reported: heart arrhythmia || id:UKB-b:3703	META.DPP7	Wald ratio	1	3.54483e-05	0.000248773	0.886691	1
Non-cancer illness code, self-reported: stroke || id:UKB-b:6358	META.DPP7	Wald ratio	1	2.32158e-05	0.000383981	0.951789	1
Non-cancer illness code, self-reported: other renal/kidney problem || id:UKB-b:6633	META.DPP7	Wald ratio	1	1.01955e-05	0.00021758	0.962626	1
Non-cancer illness code, self-reported: essential hypertension || id:UKB-b:7582	META.DPP7	Wald ratio	1	-6.61657e-05	0.000225841	0.769541	0.971857
Non-cancer illness code, self-reported: heart/cardiac problem || id:UKB-b:8315	META.DPP7	Wald ratio	1	-1.64104e-05	0.00019032	0.931287	1
Non-cancer illness code, self-reported: angina || id:UKB-b:8650	META.DPP7	Wald ratio	1	-0.00138137	0.000589171	0.0190474	0.35036
Non-cancer illness code, self-reported: pernicious anaemia || id:UKB-b:8720	META.DPP7	Wald ratio	1	-0.000108242	0.000184795	0.558049	0.925549
Non-cancer illness code, self-reported: iron deficiency anaemia || id:UKB-b:10098	META.ENPP7	Inverse variance weighted	2	-6.10289e-05	0.000156218	0.696046	0.95378
Non-cancer illness code, self-reported: high cholesterol || id:UKB-b:10912	META.ENPP7	Inverse variance weighted	2	0.00060742	0.000684825	0.375095	0.862894
Non-cancer illness code, self-reported: atrial fibrillation || id:UKB-b:11550	META.ENPP7	Inverse variance weighted	2	-0.000160964	0.000238209	0.499216	0.912042
Non-cancer illness code, self-reported: deep venous thrombosis (dvt) || id:UKB-b:12040	META.ENPP7	Inverse variance weighted	2	-0.000250606	0.000293902	0.393835	0.86965
Non-cancer illness code, self-reported: osteoporosis || id:UKB-b:12141	META.ENPP7	Inverse variance weighted	2	-0.000156044	0.00028804	0.587995	0.932102
Non-cancer illness code, self-reported: diabetes || id:UKB-b:12948	META.ENPP7	Inverse variance weighted	2	0.000181662	0.000406836	0.655219	0.946947
Non-cancer illness code, self-reported: varicose veins || id:UKB-b:13038	META.ENPP7	Inverse variance weighted	2	6.15122e-06	0.00012529	0.960843	1
Non-cancer illness code, self-reported: pancreatitis || id:UKB-b:131	META.ENPP7	Inverse variance weighted	2	-1.2634e-05	9.78293e-05	0.897244	1
Non-cancer illness code, self-reported: thyroid problem (not cancer) || id:UKB-b:13532	META.ENPP7	Inverse variance weighted	2	-0.00012201	0.000107231	0.255196	0.782899
Non-cancer illness code, self-reported: type 2 diabetes || id:UKB-b:13806	META.ENPP7	Inverse variance weighted	2	-0.00025956	0.000207472	0.210912	0.741486
Non-cancer illness code, self-reported: hypertension || id:UKB-b:14057	META.ENPP7	Inverse variance weighted	2	0.00174	0.000906851	0.055019	0.509492
Non-cancer illness code, self-reported: bone disorder || id:UKB-b:14356	META.ENPP7	Inverse variance weighted	2	-6.20357e-05	9.98944e-05	0.534591	0.920995
Non-cancer illness code, self-reported: osteoarthritis || id:UKB-b:14486	META.ENPP7	Inverse variance weighted	2	0.000185545	0.000578446	0.748388	0.966168
Non-cancer illness code, self-reported: transient ischaemic attack (tia) || id:UKB-b:15749	META.ENPP7	Inverse variance weighted	2	-0.000104207	0.00013574	0.442666	0.887549
Non-cancer illness code, self-reported: heart attack/myocardial infarction || id:UKB-b:15829	META.ENPP7	Inverse variance weighted	2	-0.000303382	0.000312639	0.331851	0.835409
Non-cancer illness code, self-reported: pulmonary embolism +/- dvt || id:UKB-b:16048	META.ENPP7	Inverse variance weighted	2	0.000290186	0.000190182	0.127051	0.665365
Non-cancer illness code, self-reported: heart valve problem/heart murmur || id:UKB-b:18578	META.ENPP7	Inverse variance weighted	2	-0.000111253	0.000173044	0.520279	0.916077
Non-cancer illness code, self-reported: osteopenia || id:UKB-b:19381	META.ENPP7	Inverse variance weighted	2	-0.000140688	0.000125297	0.261506	0.786634
Non-cancer illness code, self-reported: hypothyroidism/myxoedema || id:UKB-b:19732	META.ENPP7	Inverse variance weighted	2	0.000270378	0.000447543	0.545752	0.923478
Non-cancer illness code, self-reported: hyperthyroidism/thyrotoxicosis || id:UKB-b:20289	META.ENPP7	Inverse variance weighted	2	-0.000100078	0.000310201	0.746981	0.966027
Non-cancer illness code, self-reported: heart arrhythmia || id:UKB-b:3703	META.ENPP7	Inverse variance weighted	2	0.000181433	0.000155343	0.242828	0.771374
Non-cancer illness code, self-reported: stroke || id:UKB-b:6358	META.ENPP7	Inverse variance weighted	2	-0.000404305	0.000239772	0.0917555	0.603168
Non-cancer illness code, self-reported: other renal/kidney problem || id:UKB-b:6633	META.ENPP7	Inverse variance weighted	2	-0.000184388	0.000210765	0.381656	0.866978
Non-cancer illness code, self-reported: essential hypertension || id:UKB-b:7582	META.ENPP7	Inverse variance weighted	2	-0.000118989	0.000141023	0.398805	0.871327
Non-cancer illness code, self-reported: heart/cardiac problem || id:UKB-b:8315	META.ENPP7	Inverse variance weighted	2	-3.81739e-05	0.000118844	0.74805	0.966168
Non-cancer illness code, self-reported: angina || id:UKB-b:8650	META.ENPP7	Inverse variance weighted	2	-0.000254795	0.00036792	0.488606	0.909989
Non-cancer illness code, self-reported: pernicious anaemia || id:UKB-b:8720	META.ENPP7	Inverse variance weighted	2	-8.32561e-05	0.000115394	0.470604	0.900764
Non-cancer illness code, self-reported: iron deficiency anaemia || id:UKB-b:10098	META.ENTPD5	Inverse variance weighted	2	0.000585985	0.000463932	0.206559	0.736919
Non-cancer illness code, self-reported: high cholesterol || id:UKB-b:10912	META.ENTPD5	Inverse variance weighted	2	-0.00589655	0.00282041	0.0365572	0.44254
Non-cancer illness code, self-reported: atrial fibrillation || id:UKB-b:11550	META.ENTPD5	Inverse variance weighted	2	0.00129499	0.001385	0.349782	0.847313
Non-cancer illness code, self-reported: deep venous thrombosis (dvt) || id:UKB-b:12040	META.ENTPD5	Inverse variance weighted	2	-0.000564489	0.000872834	0.517806	0.915228
Non-cancer illness code, self-reported: osteoporosis || id:UKB-b:12141	META.ENTPD5	Inverse variance weighted	2	0.000571317	0.00151585	0.70625	0.957653
Non-cancer illness code, self-reported: diabetes || id:UKB-b:12948	META.ENTPD5	Inverse variance weighted	2	-0.00142893	0.00133524	0.284544	0.80472
Non-cancer illness code, self-reported: varicose veins || id:UKB-b:13038	META.ENTPD5	Inverse variance weighted	2	-0.000564006	0.000372089	0.129574	0.668877
Non-cancer illness code, self-reported: pancreatitis || id:UKB-b:131	META.ENTPD5	Inverse variance weighted	2	-0.000134999	0.000290532	0.642173	0.943281
Non-cancer illness code, self-reported: thyroid problem (not cancer) || id:UKB-b:13532	META.ENTPD5	Inverse variance weighted	2	-0.000292351	0.000318454	0.358602	0.850863
Non-cancer illness code, self-reported: type 2 diabetes || id:UKB-b:13806	META.ENTPD5	Inverse variance weighted	2	-0.000232227	0.000498217	0.641132	0.942739
Non-cancer illness code, self-reported: hypertension || id:UKB-b:14057	META.ENTPD5	Inverse variance weighted	2	-0.00124844	0.00269442	0.64312	0.943584
Non-cancer illness code, self-reported: bone disorder || id:UKB-b:14356	META.ENTPD5	Inverse variance weighted	2	-3.31475e-05	0.000467804	0.943511	1
Non-cancer illness code, self-reported: osteoarthritis || id:UKB-b:14486	META.ENTPD5	Inverse variance weighted	2	0.00151595	0.00171778	0.377505	0.864374
Non-cancer illness code, self-reported: transient ischaemic attack (tia) || id:UKB-b:15749	META.ENTPD5	Inverse variance weighted	2	-0.000175675	0.000377401	0.641583	0.942955
Non-cancer illness code, self-reported: heart attack/myocardial infarction || id:UKB-b:15829	META.ENTPD5	Inverse variance weighted	2	0.000203311	0.000928473	0.826671	0.984795
Non-cancer illness code, self-reported: pulmonary embolism +/- dvt || id:UKB-b:16048	META.ENTPD5	Inverse variance weighted	2	-0.000622013	0.00102585	0.54429	0.923229
Non-cancer illness code, self-reported: heart valve problem/heart murmur || id:UKB-b:18578	META.ENTPD5	Inverse variance weighted	2	-0.000145504	0.000513903	0.777074	0.973549
Non-cancer illness code, self-reported: osteopenia || id:UKB-b:19381	META.ENTPD5	Inverse variance weighted	2	0.000547827	0.000374241	0.143239	0.684517
Non-cancer illness code, self-reported: hypothyroidism/myxoedema || id:UKB-b:19732	META.ENTPD5	Inverse variance weighted	2	-0.000496865	0.00166239	0.765027	0.970339
Non-cancer illness code, self-reported: hyperthyroidism/thyrotoxicosis || id:UKB-b:20289	META.ENTPD5	Inverse variance weighted	2	-0.000810803	0.000543346	0.135636	0.680188
Non-cancer illness code, self-reported: heart arrhythmia || id:UKB-b:3703	META.ENTPD5	Inverse variance weighted	2	0.000469318	0.000707195	0.506925	0.915031
Non-cancer illness code, self-reported: stroke || id:UKB-b:6358	META.ENTPD5	Inverse variance weighted	2	-0.000288838	0.00107687	0.78853	0.974922
Non-cancer illness code, self-reported: other renal/kidney problem || id:UKB-b:6633	META.ENTPD5	Inverse variance weighted	2	-9.47151e-05	0.000403488	0.81441	0.982199
Non-cancer illness code, self-reported: essential hypertension || id:UKB-b:7582	META.ENTPD5	Inverse variance weighted	2	-0.000397795	0.000652383	0.542023	0.921902
Non-cancer illness code, self-reported: heart/cardiac problem || id:UKB-b:8315	META.ENTPD5	Inverse variance weighted	2	-6.78527e-05	0.000352939	0.847546	0.98826
Non-cancer illness code, self-reported: angina || id:UKB-b:8650	META.ENTPD5	Inverse variance weighted	2	-0.000752924	0.00109269	0.490787	0.910362
Non-cancer illness code, self-reported: pernicious anaemia || id:UKB-b:8720	META.ENTPD5	Inverse variance weighted	2	-0.0001126	0.000524263	0.829941	0.985077
Non-cancer illness code, self-reported: iron deficiency anaemia || id:UKB-b:10098	META.FCRL1	Wald ratio	1	0.000396905	0.000374926	0.289772	0.806987
Non-cancer illness code, self-reported: high cholesterol || id:UKB-b:10912	META.FCRL1	Wald ratio	1	-0.000356902	0.0016426	0.827992	0.984806
Non-cancer illness code, self-reported: atrial fibrillation || id:UKB-b:11550	META.FCRL1	Wald ratio	1	-0.000476462	0.0004376	0.276239	0.800363
Non-cancer illness code, self-reported: deep venous thrombosis (dvt) || id:UKB-b:12040	META.FCRL1	Wald ratio	1	-4.48855e-05	0.00070534	0.94926	1
Non-cancer illness code, self-reported: osteoporosis || id:UKB-b:12141	META.FCRL1	Wald ratio	1	-0.000721862	0.000636034	0.2564	0.783034
Non-cancer illness code, self-reported: diabetes || id:UKB-b:12948	META.FCRL1	Wald ratio	1	-0.000155047	0.000976087	0.873791	0.996473
Non-cancer illness code, self-reported: varicose veins || id:UKB-b:13038	META.FCRL1	Wald ratio	1	-0.00015042	0.00030069	0.616899	0.937395
Non-cancer illness code, self-reported: pancreatitis || id:UKB-b:131	META.FCRL1	Wald ratio	1	0.000572728	0.000234794	0.0147169	0.322549
Non-cancer illness code, self-reported: thyroid problem (not cancer) || id:UKB-b:13532	META.FCRL1	Wald ratio	1	0.00023647	0.00025736	0.358184	0.850357
Non-cancer illness code, self-reported: type 2 diabetes || id:UKB-b:13806	META.FCRL1	Wald ratio	1	-0.000127095	0.000402625	0.752255	0.967512
Non-cancer illness code, self-reported: hypertension || id:UKB-b:14057	META.FCRL1	Wald ratio	1	0.00418743	0.00217358	0.0540401	0.508579
Non-cancer illness code, self-reported: bone disorder || id:UKB-b:14356	META.FCRL1	Wald ratio	1	-8.48546e-05	0.000239753	0.723395	0.96099
Non-cancer illness code, self-reported: osteoarthritis || id:UKB-b:14486	META.FCRL1	Wald ratio	1	0.00270584	0.00138805	0.0512494	0.498632
Non-cancer illness code, self-reported: transient ischaemic attack (tia) || id:UKB-b:15749	META.FCRL1	Wald ratio	1	-0.000342432	0.000304998	0.261549	0.786634
Non-cancer illness code, self-reported: heart attack/myocardial infarction || id:UKB-b:15829	META.FCRL1	Wald ratio	1	-0.00100018	0.000750279	0.182506	0.717693
Non-cancer illness code, self-reported: pulmonary embolism +/- dvt || id:UKB-b:16048	META.FCRL1	Wald ratio	1	-0.000298051	0.000456429	0.513752	0.915031
Non-cancer illness code, self-reported: heart valve problem/heart murmur || id:UKB-b:18578	META.FCRL1	Wald ratio	1	-1.5973e-05	0.000415312	0.969321	1
Non-cancer illness code, self-reported: osteopenia || id:UKB-b:19381	META.FCRL1	Wald ratio	1	6.4491e-05	0.000250324	0.796692	0.976536
Non-cancer illness code, self-reported: hypothyroidism/myxoedema || id:UKB-b:19732	META.FCRL1	Wald ratio	1	0.00289803	0.00107324	0.00692841	0.233427
Inflammatory bowel disease || id:292	CVDII.IGGFCRECEPTORIIB	Wald ratio	1	-0.119266	0.0107729	1.73668e-28	1.14682e-24
Non-cancer illness code, self-reported: heart arrhythmia || id:UKB-b:3703	META.FCRL1	Wald ratio	1	0.001161	0.000372833	0.00184565	0.112329
Non-cancer illness code, self-reported: stroke || id:UKB-b:6358	META.FCRL1	Wald ratio	1	-0.000119388	0.000575458	0.835646	0.985882
Non-cancer illness code, self-reported: other renal/kidney problem || id:UKB-b:6633	META.FCRL1	Wald ratio	1	-0.00018725	0.000326082	0.565803	0.927578
Non-cancer illness code, self-reported: essential hypertension || id:UKB-b:7582	META.FCRL1	Wald ratio	1	0.000137536	0.000338461	0.68448	0.952236
Non-cancer illness code, self-reported: heart/cardiac problem || id:UKB-b:8315	META.FCRL1	Wald ratio	1	5.83023e-05	0.000285229	0.838037	0.98613
Non-cancer illness code, self-reported: angina || id:UKB-b:8650	META.FCRL1	Wald ratio	1	-0.00046372	0.000882935	0.599442	0.933577
Non-cancer illness code, self-reported: pernicious anaemia || id:UKB-b:8720	META.FCRL1	Wald ratio	1	-0.000207356	0.000276945	0.454023	0.894568
Non-cancer illness code, self-reported: iron deficiency anaemia || id:UKB-b:10098	META.IGFBPL1	Inverse variance weighted	2	-0.000325986	0.000267159	0.222392	0.7542
Non-cancer illness code, self-reported: high cholesterol || id:UKB-b:10912	META.IGFBPL1	Inverse variance weighted	2	0.0015572	0.00117109	0.183616	0.717885
Non-cancer illness code, self-reported: atrial fibrillation || id:UKB-b:11550	META.IGFBPL1	Inverse variance weighted	2	0.000164061	0.000311822	0.598793	0.933523
Non-cancer illness code, self-reported: deep venous thrombosis (dvt) || id:UKB-b:12040	META.IGFBPL1	Inverse variance weighted	2	0.000605568	0.000502609	0.228262	0.759775
Non-cancer illness code, self-reported: osteoporosis || id:UKB-b:12141	META.IGFBPL1	Inverse variance weighted	2	-0.000466519	0.000559326	0.404239	0.874033
Non-cancer illness code, self-reported: diabetes || id:UKB-b:12948	META.IGFBPL1	Inverse variance weighted	2	0.000726654	0.000695676	0.296241	0.808859
Non-cancer illness code, self-reported: varicose veins || id:UKB-b:13038	META.IGFBPL1	Inverse variance weighted	2	-0.000266499	0.000350778	0.447412	0.890995
Non-cancer illness code, self-reported: pancreatitis || id:UKB-b:131	META.IGFBPL1	Inverse variance weighted	2	0.000175994	0.000167307	0.292836	0.80861
Non-cancer illness code, self-reported: thyroid problem (not cancer) || id:UKB-b:13532	META.IGFBPL1	Inverse variance weighted	2	0.000168524	0.000183384	0.358113	0.850357
Non-cancer illness code, self-reported: type 2 diabetes || id:UKB-b:13806	META.IGFBPL1	Inverse variance weighted	2	0.000480099	0.000286899	0.0942478	0.60794
Non-cancer illness code, self-reported: hypertension || id:UKB-b:14057	META.IGFBPL1	Inverse variance weighted	2	0.0023776	0.00155071	0.125218	0.661763
Non-cancer illness code, self-reported: bone disorder || id:UKB-b:14356	META.IGFBPL1	Inverse variance weighted	2	-0.000305792	0.000170838	0.0734617	0.566327
Non-cancer illness code, self-reported: osteoarthritis || id:UKB-b:14486	META.IGFBPL1	Inverse variance weighted	2	-0.00115774	0.000989226	0.241861	0.771374
Non-cancer illness code, self-reported: transient ischaemic attack (tia) || id:UKB-b:15749	META.IGFBPL1	Inverse variance weighted	2	-4.47171e-05	0.000217329	0.83698	0.985882
Non-cancer illness code, self-reported: heart attack/myocardial infarction || id:UKB-b:15829	META.IGFBPL1	Inverse variance weighted	2	-2.11296e-05	0.00053464	0.968475	1
Non-cancer illness code, self-reported: pulmonary embolism +/- dvt || id:UKB-b:16048	META.IGFBPL1	Inverse variance weighted	2	0.000161429	0.000325241	0.619657	0.938003
Non-cancer illness code, self-reported: heart valve problem/heart murmur || id:UKB-b:18578	META.IGFBPL1	Inverse variance weighted	2	0.00037661	0.00037947	0.320972	0.827765
Non-cancer illness code, self-reported: osteopenia || id:UKB-b:19381	META.IGFBPL1	Inverse variance weighted	2	-0.000409476	0.000178371	0.0216961	0.3708
Non-cancer illness code, self-reported: hypothyroidism/myxoedema || id:UKB-b:19732	META.IGFBPL1	Inverse variance weighted	2	0.000938179	0.000765229	0.220194	0.751449
Non-cancer illness code, self-reported: hyperthyroidism/thyrotoxicosis || id:UKB-b:20289	META.IGFBPL1	Inverse variance weighted	2	-0.000105786	0.000328156	0.747177	0.966027
Non-cancer illness code, self-reported: heart arrhythmia || id:UKB-b:3703	META.IGFBPL1	Inverse variance weighted	2	-3.86561e-05	0.000265665	0.884311	0.999924
Non-cancer illness code, self-reported: stroke || id:UKB-b:6358	META.IGFBPL1	Inverse variance weighted	2	-0.000228157	0.000410053	0.577932	0.928804
Non-cancer illness code, self-reported: other renal/kidney problem || id:UKB-b:6633	META.IGFBPL1	Inverse variance weighted	2	-0.000176275	0.000305903	0.564451	0.927081
Non-cancer illness code, self-reported: essential hypertension || id:UKB-b:7582	META.IGFBPL1	Inverse variance weighted	2	0.000355704	0.000241175	0.140246	0.683209
Non-cancer illness code, self-reported: heart/cardiac problem || id:UKB-b:8315	META.IGFBPL1	Inverse variance weighted	2	6.32478e-06	0.000203243	0.975174	1
Non-cancer illness code, self-reported: angina || id:UKB-b:8650	META.IGFBPL1	Inverse variance weighted	2	0.00106892	0.000629176	0.0893349	0.600276
Non-cancer illness code, self-reported: pernicious anaemia || id:UKB-b:8720	META.IGFBPL1	Inverse variance weighted	2	-3.81131e-05	0.000197342	0.846855	0.987848
Non-cancer illness code, self-reported: iron deficiency anaemia || id:UKB-b:10098	META.KLK10	Inverse variance weighted	2	0.000309025	0.000241527	0.200734	0.731739
Non-cancer illness code, self-reported: high cholesterol || id:UKB-b:10912	META.KLK10	Inverse variance weighted	2	-0.00169823	0.00155602	0.275099	0.799529
Non-cancer illness code, self-reported: atrial fibrillation || id:UKB-b:11550	META.KLK10	Inverse variance weighted	2	0.000186676	0.000281908	0.50785	0.915031
Non-cancer illness code, self-reported: deep venous thrombosis (dvt) || id:UKB-b:12040	META.KLK10	Inverse variance weighted	2	-0.000214233	0.000454399	0.637308	0.942355
Non-cancer illness code, self-reported: osteoporosis || id:UKB-b:12141	META.KLK10	Inverse variance weighted	2	8.50205e-05	0.000409751	0.835625	0.985882
Non-cancer illness code, self-reported: diabetes || id:UKB-b:12948	META.KLK10	Inverse variance weighted	2	0.000538012	0.000629011	0.392369	0.869301
Non-cancer illness code, self-reported: varicose veins || id:UKB-b:13038	META.KLK10	Inverse variance weighted	2	0.000138768	0.000193711	0.473764	0.902442
Non-cancer illness code, self-reported: pancreatitis || id:UKB-b:131	META.KLK10	Inverse variance weighted	2	-2.31117e-05	0.000151253	0.878555	0.998515
Non-cancer illness code, self-reported: thyroid problem (not cancer) || id:UKB-b:13532	META.KLK10	Inverse variance weighted	2	0.000194419	0.00016579	0.240922	0.770704
Non-cancer illness code, self-reported: type 2 diabetes || id:UKB-b:13806	META.KLK10	Inverse variance weighted	2	0.000164566	0.000410851	0.688751	0.952472
Non-cancer illness code, self-reported: hypertension || id:UKB-b:14057	META.KLK10	Inverse variance weighted	2	-0.000364815	0.00141368	0.796361	0.976536
Non-cancer illness code, self-reported: bone disorder || id:UKB-b:14356	META.KLK10	Inverse variance weighted	2	6.32501e-06	0.000319231	0.984192	1
Non-cancer illness code, self-reported: osteoarthritis || id:UKB-b:14486	META.KLK10	Inverse variance weighted	2	0.00168514	0.00148162	0.255388	0.783034
Non-cancer illness code, self-reported: transient ischaemic attack (tia) || id:UKB-b:15749	META.KLK10	Inverse variance weighted	2	-0.000205613	0.000196477	0.295329	0.808694
Non-cancer illness code, self-reported: heart attack/myocardial infarction || id:UKB-b:15829	META.KLK10	Inverse variance weighted	2	-0.000219573	0.000633134	0.728739	0.96259
Non-cancer illness code, self-reported: pulmonary embolism +/- dvt || id:UKB-b:16048	META.KLK10	Inverse variance weighted	2	0.00030257	0.000294041	0.303476	0.815734
Non-cancer illness code, self-reported: heart valve problem/heart murmur || id:UKB-b:18578	META.KLK10	Inverse variance weighted	2	-0.000262663	0.000267541	0.326216	0.832174
Non-cancer illness code, self-reported: osteopenia || id:UKB-b:19381	META.KLK10	Inverse variance weighted	2	4.17094e-05	0.000161258	0.795905	0.976536
Non-cancer illness code, self-reported: hypothyroidism/myxoedema || id:UKB-b:19732	META.KLK10	Inverse variance weighted	2	-2.19266e-05	0.000691906	0.974719	1
Non-cancer illness code, self-reported: hyperthyroidism/thyrotoxicosis || id:UKB-b:20289	META.KLK10	Inverse variance weighted	2	6.11828e-05	0.000555019	0.912223	1
Non-cancer illness code, self-reported: heart arrhythmia || id:UKB-b:3703	META.KLK10	Inverse variance weighted	2	-0.00038491	0.000240174	0.109016	0.63287
Non-cancer illness code, self-reported: stroke || id:UKB-b:6358	META.KLK10	Inverse variance weighted	2	0.00017147	0.000634375	0.786932	0.974643
Non-cancer illness code, self-reported: other renal/kidney problem || id:UKB-b:6633	META.KLK10	Inverse variance weighted	2	0.000100097	0.000210059	0.633705	0.941675
Non-cancer illness code, self-reported: essential hypertension || id:UKB-b:7582	META.KLK10	Inverse variance weighted	2	-0.000168031	0.000218034	0.440906	0.887168
Non-cancer illness code, self-reported: heart/cardiac problem || id:UKB-b:8315	META.KLK10	Inverse variance weighted	2	0.000298552	0.000357314	0.403411	0.874033
Non-cancer illness code, self-reported: angina || id:UKB-b:8650	META.KLK10	Inverse variance weighted	2	0.000215085	0.000568838	0.705347	0.957171
Non-cancer illness code, self-reported: pernicious anaemia || id:UKB-b:8720	META.KLK10	Inverse variance weighted	2	0.000258488	0.000178408	0.147377	0.688037
Non-cancer illness code, self-reported: iron deficiency anaemia || id:UKB-b:10098	META.LRIG1	Wald ratio	1	0.000326538	0.000242038	0.177299	0.716504
GIANT.Meta-analysis_Wood_et_al%2BUKBiobank_2018.formatted.txt.2	CVDII.IL16	Wald ratio	1	-0.0362768	0.00381059	1.73179e-21	4.57435e-18
Non-cancer illness code, self-reported: atrial fibrillation || id:UKB-b:11550	META.LRIG1	Wald ratio	1	-0.000432121	0.000282501	0.12611	0.663571
Non-cancer illness code, self-reported: deep venous thrombosis (dvt) || id:UKB-b:12040	META.LRIG1	Wald ratio	1	-0.00042094	0.000455347	0.355258	0.849781
Non-cancer illness code, self-reported: osteoporosis || id:UKB-b:12141	META.LRIG1	Wald ratio	1	0.000149919	0.000410594	0.715017	0.960459
Non-cancer illness code, self-reported: diabetes || id:UKB-b:12948	META.LRIG1	Wald ratio	1	0.00141009	0.000630201	0.0252519	0.394528
Non-cancer illness code, self-reported: varicose veins || id:UKB-b:13038	META.LRIG1	Wald ratio	1	0.000368264	0.000194121	0.0578167	0.516285
Non-cancer illness code, self-reported: pancreatitis || id:UKB-b:131	META.LRIG1	Wald ratio	1	-0.00011335	0.000151573	0.454565	0.894568
Non-cancer illness code, self-reported: thyroid problem (not cancer) || id:UKB-b:13532	META.LRIG1	Wald ratio	1	-2.06801e-05	0.000166142	0.900941	1
Non-cancer illness code, self-reported: type 2 diabetes || id:UKB-b:13806	META.LRIG1	Wald ratio	1	0.000355765	0.000259917	0.171072	0.710416
Non-cancer illness code, self-reported: hypertension || id:UKB-b:14057	META.LRIG1	Wald ratio	1	0.00187014	0.00140394	0.18284	0.717693
Non-cancer illness code, self-reported: bone disorder || id:UKB-b:14356	META.LRIG1	Wald ratio	1	-1.03843e-05	0.000154773	0.946507	1
Non-cancer illness code, self-reported: osteoarthritis || id:UKB-b:14486	META.LRIG1	Wald ratio	1	0.000311237	0.000896132	0.728357	0.96259
Non-cancer illness code, self-reported: transient ischaemic attack (tia) || id:UKB-b:15749	META.LRIG1	Wald ratio	1	0.000292445	0.000196893	0.137464	0.681087
Non-cancer illness code, self-reported: heart attack/myocardial infarction || id:UKB-b:15829	META.LRIG1	Wald ratio	1	0.000675506	0.000484366	0.163131	0.702014
Non-cancer illness code, self-reported: pulmonary embolism +/- dvt || id:UKB-b:16048	META.LRIG1	Wald ratio	1	-0.00070149	0.000294659	0.0172807	0.336617
Non-cancer illness code, self-reported: heart valve problem/heart murmur || id:UKB-b:18578	META.LRIG1	Wald ratio	1	0.000603086	0.000268109	0.0244868	0.391334
Non-cancer illness code, self-reported: osteopenia || id:UKB-b:19381	META.LRIG1	Wald ratio	1	0.000276202	0.000161598	0.0874144	0.595972
Non-cancer illness code, self-reported: hypothyroidism/myxoedema || id:UKB-b:19732	META.LRIG1	Wald ratio	1	-0.000926353	0.000693079	0.181361	0.717693
Non-cancer illness code, self-reported: hyperthyroidism/thyrotoxicosis || id:UKB-b:20289	META.LRIG1	Wald ratio	1	1.33991e-05	0.000283475	0.9623	1
Non-cancer illness code, self-reported: heart arrhythmia || id:UKB-b:3703	META.LRIG1	Wald ratio	1	-0.000155164	0.000240683	0.519133	0.915623
Non-cancer illness code, self-reported: stroke || id:UKB-b:6358	META.LRIG1	Wald ratio	1	3.5264e-05	0.000371485	0.924373	1
Non-cancer illness code, self-reported: other renal/kidney problem || id:UKB-b:6633	META.LRIG1	Wald ratio	1	-0.000246574	0.000210504	0.241459	0.7711
Non-cancer illness code, self-reported: essential hypertension || id:UKB-b:7582	META.LRIG1	Wald ratio	1	0.000602944	0.000218497	0.00578881	0.212961
Non-cancer illness code, self-reported: heart/cardiac problem || id:UKB-b:8315	META.LRIG1	Wald ratio	1	2.10625e-05	0.000184133	0.908931	1
Non-cancer illness code, self-reported: angina || id:UKB-b:8650	META.LRIG1	Wald ratio	1	0.000237984	0.000570017	0.67631	0.950013
Non-cancer illness code, self-reported: pernicious anaemia || id:UKB-b:8720	META.LRIG1	Wald ratio	1	6.00794e-05	0.000178788	0.736842	0.96485
[truncated: 11,209 more rows]
