# Supplementary material for: Whole-genome sequencing analysis of the cardiometabolic proteome
Source: Nat Commun. 2020 Dec 10;11:6336. doi: 10.1038/s41467-020-20079-2 (PMC7729872; doi:10.1038/s41467-020-20079-2)
Supplement: Supplementary file 13 — Supplementary Data 10 [file 41467_2020_20079_MOESM13_ESM.xlsx]

## Sheet: Supplementary Data 10a
Supplementary Data 10a: Optimal score selection and R-squared for protein level prediction in Pomak, using summary statistics in MANOLIS using the full dataset. This analysis is a repeat of that presented in ST12 using a more recent version of PRSice (2.3.1.e) and is presented for comparison purposes only.
protein	P-value Threshold	R-squared	Association P-value (two-tailed Z test)	Number of SNPs
CVDII.SRC	6.90179e-05	0.00455802	0.00661087	156
META.ENTPD5	2.85745e-08	0.0131521	3.7763e-06	14
CVDIII.GAL4	7.45e-11	0.0157569	4.10926e-07	1
META.CTSH	7.45e-11	0.0972168	8.56796e-38	8
META.TYRO3	7.45e-11	0.0916774	1.23298e-35	3
CVDIII.PECAM1	1.94775e-07	0.0658932	9.52436e-26	1
META.NPTXR	9.5745e-09	0.0564886	3.34982e-22	19
META.LILRA5	1.745e-10	0.0452966	5.10024e-18	1
CVDII.IDUA	2.70775e-07	0.00476803	0.00547207	1
CVDIII.UPAR	4.32475e-07	0.00209853	0.0655274	5
CVDIII.RETN	3.745e-10	0.0230515	8.45239e-10	1
META.CD1C	1.05627e-06	0.0020678	0.0675353	6
CVDIII.MPO	7.74517e-06	0.000555619	0.343508	21
CVDIII.EGFR	1.17775e-07	0.00497255	0.00455479	1
CVDIII.PLC	2.89065e-05	0.0053366	0.00329033	46
CVDII.CCL3	6.745e-10	0.0205826	6.84706e-09	1
CVDIII.CXCL16	9.72702e-05	0.00172994	0.0945348	156
CVDII.TGM2	3.20567e-06	0.000699679	0.28777	3
CVDII.PDGFSUBUNITB	8.26686e-05	0.00184769	0.083995	124
CVDII.CCL17	9.94775e-07	0.0350313	3.25549e-14	8
CVDIII.GDF15	5.745e-10	0.00383919	0.0127007	15
CVDII.GAL9	7.45e-11	0.0357023	1.83933e-14	2
META.GHRL	2.48745e-08	0.0421366	7.6169e-17	1
CVDII.VEGFD	1.89239e-05	0.00156584	0.111698	36
META.SEMA3F	7.82912e-05	0.00118815	0.165921	151
CVDII.REN	3.04657e-06	0.00124793	0.155645	5
CVDIII.GRN	2.89375e-07	0.11667	1.79135e-45	3
META.CCDC80	1.54697e-06	0.00895004	0.00013905	6
CVDIII.AZU1	1.78697e-06	0.00197316	0.0741435	4
META.APLP1	5.11425e-05	0.00108756	0.185021	75
CVDIII.PCSK9	2.18226e-05	0.0051535	0.00387417	27
CVDIII.SELP	7.45e-11	0.129512	1.24214e-50	2
CVDII.DCN	3.69667e-06	0.00201937	0.0708345	5
META.QDPR	7.45e-11	0.0243145	2.89889e-10	1
CVDII.IL1RA	4.30768e-05	0.0047989	0.00532241	71
META.ANGPTL7	1.02767e-06	0.00249162	0.0447576	3
CVDII.LEP	2.1117e-05	0.00482433	0.00520224	31
META.LRP11	7.45e-11	0.0908843	2.50579e-35	2
META.DDC	7.45e-11	0.06682	4.24325e-26	1
CVDII.FABP2	2.24745e-08	0.00569138	0.00240039	1
META.ALDH1A1	6.05838e-05	0.00405463	0.0104324	91
CVDII.SLAMF7	7.73075e-07	0.0416566	1.1479e-16	2
CVDIII.IGFBP1	1.05908e-05	0.00449174	0.00701832	28
CVDII.GIF	1.745e-10	0.0151779	6.72346e-07	1
CVDIII.CPB1	2.11367e-06	0.00398528	0.0111133	6
META.ITGB7	9.99547e-06	0.000873198	0.234991	14
META.LRIG1	2.745e-10	0.0894303	9.18087e-35	6
META.CA13	6.94177e-06	0.00492761	0.00474194	17
CVDII.NEMO	2.88475e-07	0.00172155	0.095338	3
CVDII.LOX1	4.34227e-06	0.00228288	0.0547417	12
META.ADGRG2	4.93404e-05	0.00267206	0.0376709	82
CVDIII.ST2	7.45e-11	0.0977916	5.10802e-38	9
CVDII.TNFRSF10A	7.45e-11	0.0523927	1.14875e-20	2
CVDII.MMP12	7.45e-11	0.024781	1.9524e-10	1
CVDIII.CNTN1	3.745e-10	0.0452666	5.23272e-18	1
META.CD79B	9.95184e-05	0.00368408	0.0146428	175
CVDIII.APN	7.45e-11	0.066751	4.50662e-26	1
CVDII.HBEGF	7.37441e-05	0.00173601	0.0939575	165
META.ACP6	7.45e-11	0.119011	2.08133e-46	23
META.REG4	4.44387e-06	0.0027202	0.0359862	7
CVDII.STK4	1.28731e-05	0.00103287	0.196468	30
META.GAL	1.81997e-06	0.00664247	0.00103713	5
CVDII.DECR1	1.37642e-05	0.001938	0.0767721	23
META.PAG1	9.23832e-05	0.00173281	0.0942616	149
CVDII.THBS2	9.91486e-05	0.00251864	0.0436129	129
META.CLUL1	7.45e-11	0.132626	6.7934e-52	5
CVDII.PGF	1.29955e-05	0.00129196	0.148535	24
CVDIII.GAL3	7.45e-11	0.030857	1.12983e-12	3
CVDIII.MMP2	4.81924e-05	0.00329808	0.0209186	87
META.CTSO	1.44247e-06	0.0016688	0.100566	4
CVDIII.IL2RA	7.45e-11	0.163214	1.56531e-64	3
CVDII.MARCO	7.45e-11	0.00129375	0.148256	3
META.SOST	4.6745e-09	0.0200644	1.06228e-08	1
CVDII.PRSS27	2.95745e-08	0.0314403	6.88608e-13	3
CVDIII.BLMHYDROLASE	7.45e-11	0.15376	1.40613e-60	1
CVDIII.RARRES2	4.36974e-07	0.0129238	4.58871e-06	5
CVDII.ADAMTS13	1.7745e-09	0.019236	2.14413e-08	5
CVDII.CD4	1.1745e-09	0.0263312	5.24878e-11	1
CVDII.PARP1	9.70975e-07	0.00410246	0.0099878	1
CVDII.TM	3.8745e-09	0.0397705	5.74421e-16	1
CVDIII.NOTCH3	3.39967e-06	0.00675527	0.000939356	7
META.CLSTN2	3.7745e-09	0.0160884	3.10021e-07	1
CVDIII.ITGB2	2.57027e-05	0.00248091	0.0452199	42
CVDII.KIM1	7.45e-11	0.0499388	9.4935e-20	2
META.TXNDC5	5.09575e-07	0.00377407	0.0134817	1
META.NECTIN2	2.21027e-06	0.00231942	0.0528372	4
META.VCAN	6.64675e-07	0.0220221	2.02182e-09	3
CVDII.FGF23	1.49296e-05	0.0011054	0.181456	29
CVDII.HO1	7.45e-11	0.00493173	0.00472446	1
CVDII.TRAILR2	6.5745e-09	0.0236958	4.8965e-10	2
META.MCFD2	4.03062e-05	0.00320096	0.0228977	58
CVDII.BOC	6.49097e-06	0.00389882	0.0120264	10
CVDII.MERTK	2.26674e-07	0.00302312	0.0270405	2
CVDII.GH	1.54525e-05	0.000803324	0.254673	21
CVDIII.TFF3	9.63174e-07	0.038067	2.45527e-15	7
CVDII.AGRP	9.91084e-05	0.00135863	0.138459	204
META.KYAT1	3.06798e-05	0.00370469	0.0143681	58
CVDII.HSP27	1.49745e-08	0.0522479	1.3013e-20	3
META.RNASE3	3.745e-10	0.0100996	5.15874e-05	1
META.SIGLEC7	3.81874e-07	0.0274663	2.0054e-11	1
CVDIII.PRTN3	1.63974e-07	0.0106282	3.27486e-05	1
META.ROR1	2.87745e-08	0.0215545	3.0048e-09	1
CVDII.AMBP	7.45e-11	0.00670231	0.000984039	14
CVDII.LPL	1.24275e-07	0.0307633	1.22336e-12	4
CVDIII.PON3	7.45e-11	0.0432438	2.9559e-17	8
CVDII.XCL1	7.45e-11	0.045772	3.39385e-18	2
META.PILRB	4.745e-10	0.148701	1.7625e-58	17
META.FAM3C	6.45875e-07	0.00165528	0.101957	2
META.ANGPT2	4.2607e-05	0.00264288	0.038732	85
META.APEX1	5.0745e-09	0.0388105	1.30265e-15	1
META.TYMP	7.45e-11	0.00562298	0.00255057	1
META.FBP1	9.43905e-05	0.00299705	0.0277102	154
CVDII.TNFRSF11A	7.45e-11	0.0719474	4.78126e-28	2
CVDIII.PI3	7.09745e-08	0.00879434	0.000159098	1
CVDIII.LDLRECEPTOR	1.26487e-06	0.0292915	4.26546e-12	3
CVDIII.CD163	7.45e-11	0.0372533	4.91119e-15	1
CVDII.SOD2	1.62338e-05	0.00121115	0.161879	41
CVDIII.SCGB3A2	1.35917e-06	0.00194862	0.0759678	1
CVDIII.PGLYRP1	5.05309e-05	0.000847725	0.241944	84
META.TSHB	2.14247e-06	0.00198071	0.0735916	3
CVDIII.IGFBP2	2.38327e-05	0.00271829	0.0360517	44
META.CLMP	7.45e-11	0.015067	7.38837e-07	1
META.SUMF2	8.82575e-07	0.0131562	3.76325e-06	29
META.BAG6	1.99045e-05	0.00316694	0.023636	41
CVDIII.TNFRSF14	4.34943e-05	0.00639221	0.00129237	73
META.CANT1	7.89527e-06	0.00142164	0.129635	12
CVDII.PDL2	7.45e-11	0.0422217	7.08242e-17	3
CVDIII.DLK1	7.45e-11	0.0355058	2.17418e-14	2
META.DPP7	7.45e-11	0.10569	4.0517e-41	1
CVDIII.TLT2	7.45e-11	0.0542331	2.35002e-21	1
CVDIII.CHI3L1	7.45e-11	0.11307	4.85978e-44	1
META.KLK10	7.45e-11	0.108972	2.04784e-42	2
CVDIII.CSTB	9.64775e-07	0.00137473	0.136141	2
META.FCRL1	7.45e-11	0.036838	6.99502e-15	1
META.FKBP4	5.24846e-05	0.00830884	0.000242314	82
CVDIII.TNFR2	4.86527e-06	0.00136192	0.137982	12
META.ADGRE2	9.55745e-08	0.0127379	5.37811e-06	3
META.CLEC5A	5.4745e-09	0.00846884	0.000210916	1
CVDIII.MEPE	6.51075e-07	0.0211009	4.41321e-09	3
CVDIII.SHPS1	7.45e-11	0.305727	3.66822e-130	6
CVDII.TNFRSF13B	7.745e-10	0.00407873	0.010206	1
CVDIII.CTSZ	1.68275e-07	0.00731594	0.00057505	1
META.CDHR5	1.0745e-09	0.0192952	2.03901e-08	17
CVDIII.MMP9	9.34279e-05	0.00220401	0.0591054	159
CVDIII.SPON1	7.45e-11	0.0462422	2.26809e-18	1
CVDIII.CTSD	7.45e-11	0.0215995	2.89222e-09	3
META.CD2AP	7.45e-11	0.0117429	1.25927e-05	1
CVDIII.MMP3	7.45e-11	0.0440758	1.45058e-17	1
CVDIII.IL18BP	9.42322e-05	0.00128597	0.14948	140
META.SERPINB8	2.12745e-08	0.118947	2.20858e-46	3
CVDIII.MCP1	1.745e-10	0.179695	1.572e-71	3
CVDII.IL1RL2	7.45e-11	0.0340959	7.21237e-14	1
CVDII.SPON2	4.53432e-05	0.00248411	0.0450813	89
CVDIII.VWF	7.45e-11	0.0381655	2.25745e-15	1
CVDIII.SELE	7.45e-11	0.151183	1.65383e-59	6
CVDIII.PAI	2.48074e-07	0.00816143	0.000275391	3
CVDIII.OPG	5.48775e-07	0.0248384	1.85984e-10	3
CVDIII.ALCAM	2.34944e-05	0.0010159	0.200188	45
CVDIII.CHIT1	7.45e-11	0.46816	9.10882e-224	2
CVDII.ADM	2.40036e-05	0.00619158	0.00154227	49
CVDIII.CASP3	2.72282e-05	0.00183732	0.08487	54
CVDII.PRELP	5.0745e-09	0.00393994	0.0115829	1
CVDIII.TRAP	7.45e-11	0.0274175	2.09e-11	1
META.ENO2	5.00677e-05	0.000890164	0.230494	106
CVDIII.TNFRSF10C	7.45e-11	0.128904	2.1887e-50	3
CVDII.GT	9.31087e-06	0.000957069	0.213737	11
CVDIII.PSPD	7.45e-11	0.132573	7.1415e-52	10
CVDIII.IGFBP7	1.82471e-05	0.00360911	0.0156884	39
CVDIII.IL1RT1	4.31745e-08	0.0232591	7.08916e-10	2
CVDIII.IL17RA	7.45e-11	0.191733	9.91802e-77	4
CVDII.PAR1	4.62397e-06	0.00100288	0.203098	10
CVDIII.EPCAM	3.69787e-06	0.011388	1.70655e-05	19
META.ANGPTL1	6.73607e-06	0.0023822	0.0497264	6
CVDII.PIGR	2.59745e-08	0.00748689	0.00049534	1
CVDII.CXCL1	7.45e-11	0.0558208	5.96631e-22	1
CVDII.IGGFCRECEPTORIIB	1.745e-10	0.146547	1.36583e-57	17
CVDII.CEACAM8	6.89588e-05	0.00170052	0.0973866	156
CVDII.PRSS8	1.48117e-06	0.00143455	0.127905	7
META.NOMO1	2.6745e-09	0.0841543	1.00518e-32	2
CVDIII.NTPROBNPCVDIII	1.50919e-05	0.00208392	0.0664745	20
CVDII.CD84	3.17516e-05	0.00186875	0.0822473	54
CVDII.IL6	2.76437e-05	0.0051096	0.00402915	68
CVDII.CD40L	7.14474e-05	0.00128917	0.148975	144
CVDIII.LTBR	1.63837e-06	0.00455716	0.00661596	3
META.IGFBPL1	1.745e-10	0.0562995	3.94482e-22	4
CVDII.FGF21	5.98975e-07	0.0114992	1.55154e-05	1
META.RTN4R	6.47467e-06	0.0120485	9.69519e-06	16
CVDII.GLO1	7.45e-11	0.0162078	2.80115e-07	1
CVDII.THPO	2.0745e-09	0.00420699	0.00908252	1
CVDII.RAGE	1.74879e-05	0.00247028	0.045684	30
CVDII.IL16	7.45e-11	0.0420882	7.93878e-17	2
CVDII.SCF	1.745e-10	0.000749369	0.271271	4
CVDIII.FAS	2.90307e-05	0.00622938	0.0014917	58
CVDIII.CCL15	7.45e-11	0.177297	1.67197e-70	5
CVDII.IL17D	2.78775e-07	0.0253657	1.18964e-10	2
META.MEP1B	7.45e-11	0.412381	9.60455e-189	7
CVDII.CTRC	4.8745e-09	0.0540614	2.72542e-21	2
CVDIII.IL6RA	1.745e-10	0.265466	2.34893e-110	10
CVDIII.TNFR1	1.15475e-07	0.00102066	0.199137	1
CVDII.IL18	7.45e-11	0.0121293	9.04777e-06	1
META.CHRDL2	6.21745e-08	0.00254251	0.0426272	2
CVDII.SORT1	6.32796e-05	0.00121205	0.161723	93
META.NPDC1	1.22546e-05	0.00346195	0.0179704	30
CVDIII.CDH5	7.45e-11	0.0697228	3.35691e-27	7
CVDII.FS	9.81817e-05	0.000889765	0.230598	117
META.NADK	7.90142e-05	0.00193118	0.0772939	134
CVDII.VSIG2	1.66588e-05	0.00214275	0.062749	38
META.CRKL	1.9112e-05	0.00537787	0.00317158	33
CVDIII.CPA1	6.22367e-05	0.00425004	0.00873444	111
CVDIII.AXL	3.01051e-05	0.00141343	0.130748	53
META.THOP1	1.68397e-06	0.00333185	0.0202725	7
CVDII.MMP7	9.96874e-05	0.00167346	0.100092	173
CVDII.PSGL1	9.4745e-09	0.0008129	0.251859	29
CVDII.GDF2	8.22849e-05	0.00208046	0.0667004	144
CVDII.HAOX1	1.26117e-06	0.00237782	0.049937	2
META.SDC4	1.745e-10	0.0143251	1.38933e-06	1
CVDIII.UPA	7.45e-11	0.00823789	0.000257702	1
CVDIII.TIMP4	2.79745e-08	0.0317671	5.21752e-13	2
CVDIII.EPHB4	3.30557e-06	0.00358548	0.0160336	5
CVDIII.OPN	8.11747e-06	0.00216914	0.0611508	12
CVDII.CA5A	7.45e-11	0.0770531	5.37086e-30	1
CVDII.BMP6	7.45e-11	0.0596274	2.21224e-23	2
CVDII.ACE2	2.12167e-06	0.00136746	0.137183	5
CVDII.PAPPA	6.11475e-07	0.00855608	0.000195556	2
META.TFF2	4.98497e-06	0.00073495	0.275933	5
META.ENPP7	1.72475e-07	0.175515	9.64114e-70	9
CVDII.DKK1	8.47975e-07	0.00197223	0.074212	3
CVDII.IL4RA	3.25745e-08	0.0149235	8.34833e-07	1
CVDII.HOSCAR	2.745e-10	0.0632193	9.77608e-25	13
CVDIII.MB	4.08853e-05	0.00167012	0.100432	75
CVDIII.PDGFSUBUNITA	7.63295e-05	0.00125979	0.153693	162
CVDII.CTSL1	1.09304e-05	0.000890601	0.230379	16
META.TINAGL1	2.06767e-06	0.0015308	0.115789	6
CVDIII.COL1A1	7.64275e-07	0.00326694	0.0215331	2
CVDIII.TPA	5.84653e-05	0.00451587	0.00686706	96
CVDIII.TNFSF13B	4.94575e-07	0.015862	3.75816e-07	1
META.SERPINB6	4.11358e-05	0.00167045	0.100399	69
CVDII.SERPINA12	7.45e-11	0.114321	1.54623e-44	4
CVDII.TIE2	1.06745e-08	0.033709	1.00209e-13	2
META.SSC4D	3.43074e-07	0.0270116	2.94848e-11	7
CVDIII.IL1RT2	7.45e-11	0.0585258	5.74651e-23	1
CVDII.PTX3	8.9436e-05	0.0045212	0.00683411	158
CVDIII.CCL24	7.45e-11	0.180796	5.29345e-72	30
CVDII.IL27	3.68745e-08	0.0940411	1.48458e-36	3
META.PPP1R2	6.26886e-05	0.00231805	0.0529074	112
CVDIII.FABP4	1.79757e-06	0.00219609	0.0595638	4
CVDIII.ICAM2	7.45e-11	0.227046	1.94901e-92	4
CVDII.TF	4.18206e-05	0.0031477	0.0240643	82
META.CD164	7.45e-11	0.0251852	1.38624e-10	1
CVDIII.KLK6	3.87947e-06	0.00447583	0.00711987	10
CVDIII.TR	7.45e-11	0.0190499	2.51052e-08	1
CVDIII.CCL16	2.745e-10	0.209066	2.36452e-84	2
CVDIII.JAMA	6.27703e-05	0.000955515	0.21411	123
CVDIII.TFPI	7.45e-11	0.0809978	1.64876e-31	1
META.CDH2	2.74774e-07	0.00652919	0.00114566	1
META.METRNL	5.34687e-06	0.00188669	0.0807899	9
META.ARG1	3.9161e-05	0.00277449	0.0341807	63
CVDIII.CD93	3.48597e-06	0.00413761	0.00967349	9

## Sheet: Supplementary Data 10b
Supplementary Data 10b: Optimal score selection and R-squared for protein level prediction in Pomak, using summary statistics in MANOLIS using repeated cross-validation (repeats:3, folds:5).
protein	P-value threshold	average r-squared (repeated CV)	standard deviation of r-squared (CV)	out-of-sample R2
CVDIII.CHIT1	Pt_7.45e.11	0.682306	0.0475101	0.461392
META.MEP1B	Pt_7.45e.11	0.651958	0.0420405	0.353648
CVDIII.BLMHYDROLASE	Pt_7.45e.11	0.382895	0.0626504	0.22567
CVDIII.CCL15	Pt_2.745e.10	0.414076	0.0615751	0.221271
CVDIII.SHPS1	Pt_7.45e.11	0.588296	0.0545576	0.206498
CVDIII.IL6RA	Pt_9.5745e.09	0.5319	0.0351933	0.199984
CVDIII.CCL24	Pt_7.45e.11	0.433022	0.0858765	0.198654
CVDIII.ICAM2	Pt_7.45e.11	0.493611	0.0755366	0.194946
CVDIII.SELE	Pt_7.45e.11	0.391743	0.0732994	0.167039
CVDII.SERPINA12	Pt_7.45e.11	0.325065	0.0630095	0.166562
CVDIII.TNFRSF10C	Pt_7.45e.11	0.373046	0.113355	0.162079
CVDIII.SELP	Pt_7.45e.11	0.354404	0.0519628	0.161284
CVDIII.IL17RA	Pt_7.45e.11	0.453344	0.0533208	0.156883
META.NPTXR	Pt_9.5745e.09	0.209617	0.0950209	0.147786
META.PILRB	Pt_3.00745e.08	0.393604	0.0786671	0.146684
CVDIII.GRN	Pt_2.89375e.07	0.339556	0.0592411	0.145912
CVDII.IGGFCRECEPTORIIB	Pt_7.45e.11	0.392297	0.0809333	0.144264
CVDIII.CCL16	Pt_2.745e.10	0.485061	0.0569391	0.137007
CVDII.IL27	Pt_3.68745e.08	0.28883	0.057544	0.132663
META.DPP7	Pt_5.51745e.08	0.315751	0.0470411	0.128091
CVDIII.MCP1	Pt_1.15745e.08	0.449712	0.0738125	0.126288
META.ENPP7	Pt_1.72475e.07	0.444711	0.0823681	0.124377
CVDIII.CHI3L1	Pt_7.45e.11	0.343437	0.0806539	0.118886
META.DDC	Pt_7.45e.11	0.246248	0.0609918	0.117762
META.LRIG1	Pt_2.745e.10	0.296454	0.0645447	0.117585
META.SERPINB8	Pt_2.12745e.08	0.354178	0.0662872	0.114875
META.CTSH	Pt_7.45e.11	0.310489	0.0321932	0.114366
META.CLUL1	Pt_7.45e.11	0.371623	0.0577538	0.109146
CVDIII.PSPD	Pt_7.45e.11	0.383921	0.0612709	0.104632
CVDIII.IL2RA	Pt_7.45e.11	0.439822	0.0577375	0.102038
META.KLK10	Pt_7.45e.11	0.339821	0.0730719	0.0993904
META.NOMO1	Pt_2.6745e.09	0.287743	0.0602283	0.0975746
META.ACP6	Pt_7.45e.11	0.358343	0.045801	0.0936433
CVDII.TNFRSF10A	Pt_2.8745e.09	0.206841	0.0547281	0.0931984
CVDII.SLAMF7	Pt_7.73075e.07	0.179301	0.061502	0.0893044
CVDIII.APN	Pt_7.45e.11	0.252886	0.0735235	0.0850959
CVDII.CCL17	Pt_9.94775e.07	0.171981	0.0548939	0.0825671
CVDII.BMP6	Pt_7.45e.11	0.237582	0.0447723	0.0775585
CVDIII.CNTN1	Pt_3.745e.10	0.202449	0.0456116	0.0752204
CVDII.KIM1	Pt_7.45e.11	0.222578	0.0767514	0.0740965
CVDIII.TFPI	Pt_7.45e.11	0.290718	0.0501803	0.0736039
META.TYRO3	Pt_7.45e.11	0.315656	0.0476993	0.070567
META.IGFBPL1	Pt_1.745e.10	0.229741	0.0422525	0.0672644
CVDII.TNFRSF11A	Pt_7.45e.11	0.276169	0.0516849	0.0631586
CVDIII.TLT2	Pt_7.45e.11	0.225522	0.0606714	0.0615948
CVDII.GAL9	Pt_7.45e.11	0.177537	0.0505178	0.0593047
CVDII.CA5A	Pt_7.45e.11	0.28702	0.0353911	0.0585492
CVDII.HOSCAR	Pt_2.745e.10	0.257427	0.0629568	0.0566608
META.LILRA5	Pt_1.745e.10	0.208194	0.0617171	0.0564538
CVDII.IL17D	Pt_2.78775e.07	0.129853	0.0530293	0.056117
CVDIII.TFF3	Pt_9.63174e.07	0.185364	0.080205	0.0551256
CVDIII.PECAM1	Pt_1.94775e.07	0.266696	0.0525619	0.0546898
CVDIII.PON3	Pt_7.45e.11	0.210518	0.0709855	0.0496966
CVDII.IL16	Pt_7.45e.11	0.206882	0.0539763	0.0462824
CVDIII.MMP3	Pt_7.45e.11	0.210936	0.062618	0.0458487
CVDIII.MEPE	Pt_6.51075e.07	0.133526	0.0699726	0.0404513
CVDII.TM	Pt_3.8745e.09	0.20143	0.0498957	0.0397393
CVDIII.ST2	Pt_7.45e.11	0.353682	0.0632192	0.0389768
META.CLMP	Pt_7.45e.11	0.112546	0.0603971	0.03696
CVDIII.CDH5	Pt_7.45e.11	0.284073	0.0620234	0.0346054
META.SSC4D	Pt_3.42875e.07	0.158658	0.0679226	0.0345016
CVDIII.DLK1	Pt_5.99275e.07	0.184153	0.06711	0.0343746
CVDII.TRAILR2	Pt_6.5745e.09	0.150923	0.0648176	0.0340354
CVDIII.GAL3	Pt_7.45e.11	0.174927	0.0423905	0.0328069
CVDII.CTRC	Pt_4.8745e.09	0.250186	0.0898347	0.0318614
CVDII.HSP27	Pt_7.45e.11	0.238136	0.0552645	0.0313317
CVDIII.MPO	Pt_5.73277e.05	0.0546079	0.0668376	0.0309115
CVDIII.TIMP4	Pt_2.79745e.08	0.182342	0.0626523	0.0308996
CVDIII.IL1RT1	Pt_4.31745e.08	0.149015	0.054697	0.0300561
META.SIGLEC7	Pt_3.81874e.07	0.168154	0.0557336	0.0298173
META.CDH2	Pt_2.74774e.07	0.0592796	0.0893753	0.0293004
META.LRP11	Pt_7.45e.11	0.340421	0.0541811	0.028968
CVDIII.CTSD	Pt_7.45e.11	0.145269	0.0814806	0.0287321
META.FCRL1	Pt_7.45e.11	0.208529	0.0764014	0.0281512
CVDIII.TNFR2	Pt_9.55627e.06	0.041658	0.0623813	0.0278702
CVDII.PDL2	Pt_1.71897e.06	0.216016	0.0622657	0.0244545
CVDIII.TNFSF13B	Pt_4.94575e.07	0.113425	0.0833848	0.0241633
CVDII.XCL1	Pt_7.45e.11	0.227421	0.0601796	0.0218543
CVDIII.IL1RT2	Pt_3.95474e.07	0.25664	0.0609686	0.0212259
CVDIII.TRAP	Pt_7.45e.11	0.174962	0.0667938	0.0211294
META.APEX1	Pt_5.0745e.09	0.20861	0.0577778	0.0205874
CVDII.CCL3	Pt_6.745e.10	0.141769	0.0684084	0.0199464
CVDII.PRSS27	Pt_8.9745e.09	0.184831	0.0754593	0.0196907
META.ADGRE2	Pt_9.55745e.08	0.106499	0.0574453	0.0194987
CVDIII.LDLRECEPTOR	Pt_7.45e.11	0.169711	0.054062	0.0193307
CVDIII.VWF	Pt_7.45e.11	0.216837	0.056042	0.0186194
META.FKBP4	Pt_5.24846e.05	0.0768278	0.0666772	0.0182325
CVDII.IDUA	Pt_2.70775e.07	0.0528599	0.0485881	0.0174822
CVDIII.SPON1	Pt_7.45e.11	0.246826	0.0866282	0.0164904
META.ROR1	Pt_2.87745e.08	0.151407	0.0514495	0.0157498
META.GHRL	Pt_3.72074e.07	0.203804	0.0353568	0.0157221
CVDII.ADAMTS13	Pt_1.7745e.09	0.139475	0.0524417	0.015503
CVDII.GLO1	Pt_7.45e.11	0.13155	0.0676444	0.0154708
CVDIII.TR	Pt_7.45e.11	0.148218	0.082949	0.0153116
CVDII.IL1RL2	Pt_7.45e.11	0.204001	0.0549643	0.0150754
CVDII.CXCL1	Pt_7.45e.11	0.265885	0.0369204	0.0149547
META.CD2AP	Pt_7.45e.11	0.106939	0.0760806	0.0149023
CVDIII.OPG	Pt_5.48775e.07	0.166607	0.0460199	0.0144863
META.CD164	Pt_7.45e.11	0.17138	0.0583062	0.0141845
CVDII.LPL	Pt_4.745e.10	0.187028	0.0601566	0.0139692
META.CLSTN2	Pt_2.28347e.06	0.127496	0.0590524	0.0134215
CVDII.MMP12	Pt_7.45e.11	0.167542	0.0456681	0.0132177
META.SERPINB6	Pt_4.11358e.05	0.0200549	0.0400056	0.012607
CVDII.CD4	Pt_7.48775e.07	0.173935	0.0617447	0.0118866
CVDIII.GAL4	Pt_7.45e.11	0.129124	0.0384616	0.0112397
CVDII.CD84	Pt_2.1367e.05	0.0887627	0.037023	0.00997586
CVDII.SRC	Pt_6.90179e.05	0.0564333	0.0638612	0.00991573
CVDIII.AXL	Pt_1.32457e.06	0.0601258	0.0583577	0.00974901
META.TXNDC5	Pt_9.06947e.06	0.0508108	0.0552131	0.0083722
CVDII.FABP2	Pt_2.24745e.08	0.0713149	0.0550233	0.00829249
META.VCAN	Pt_7.03207e.06	0.152607	0.033055	0.00794525
CVDIII.RETN	Pt_3.745e.10	0.16196	0.0539556	0.00787347
META.SOST	Pt_4.6745e.09	0.15703	0.0477623	0.00777489
META.QDPR	Pt_7.45e.11	0.167581	0.0580845	0.00761024
CVDII.TIE2	Pt_1.06745e.08	0.210671	0.0596189	0.0076073
META.SDC4	Pt_1.745e.10	0.127992	0.0612926	0.00739805
CVDII.PRELP	Pt_5.0745e.09	0.0533214	0.0634188	0.00726179
CVDIII.CD163	Pt_7.45e.11	0.216192	0.0769317	0.00715985
META.TFF2	Pt_3.64692e.05	0.0416188	0.0540069	0.00697482
CVDII.VSIG2	Pt_6.22734e.05	0.0729863	0.0671893	0.00621523
CVDIII.GDF15	Pt_7.45e.11	0.0870997	0.0390602	0.00620174
CVDII.GH	Pt_5.63315e.05	0.0462054	0.0581194	0.0060996
CVDIII.EPHB4	Pt_2.39999e.05	0.0531952	0.0511479	0.0060281
CVDIII.PI3	Pt_7.09745e.08	0.0953132	0.0565696	0.00598644
META.ADGRG2	Pt_9.3661e.05	0.0613286	0.0766221	0.00595587
CVDII.IL4RA	Pt_3.25745e.08	0.131136	0.0481676	0.00594664
CVDII.GIF	Pt_1.745e.10	0.131896	0.0555258	0.00588375
META.RNASE3	Pt_3.745e.10	0.104227	0.0499778	0.00570305
META.CLEC5A	Pt_1.04275e.07	0.0930404	0.0769571	0.00561997
CVDIII.PLC	Pt_1.84323e.05	0.0595815	0.0620167	0.00550643
CVDIII.TNFR1	Pt_9.86475e.07	0.0352444	0.052688	0.00535142
CVDIII.JAMA	Pt_6.27703e.05	0.0684192	0.0636589	0.00517261
META.ARG1	Pt_3.9161e.05	0.041242	0.0693265	0.00472058
META.CA13	Pt_8.59937e.06	0.0543813	0.0732934	0.00457857
CVDIII.ALCAM	Pt_1.96717e.06	0.0340253	0.0701001	0.00440461
CVDII.IL18	Pt_1.92017e.06	0.112522	0.0451273	0.00439299
CVDII.GDF2	Pt_3.5365e.05	0.0453641	0.0670992	0.0042386
CVDIII.EGFR	Pt_1.17775e.07	0.0661256	0.041576	0.0041826
CVDIII.RARRES2	Pt_4.36974e.07	0.121654	0.0330129	0.00401473
CVDII.FGF21	Pt_5.98975e.07	0.112392	0.0460379	0.00382934
CVDII.PGF	Pt_1.15637e.06	0.0410854	0.0636612	0.00353287
META.MCFD2	Pt_2.37835e.05	0.0871151	0.0731787	0.00347712
CVDII.MARCO	Pt_4.6745e.09	0.0601226	0.0631929	0.00328813
CVDIII.UPA	Pt_7.45e.11	0.0918973	0.0523159	0.00300487
CVDIII.TNFRSF14	Pt_4.34943e.05	0.0820272	0.0569878	0.00290438
CVDII.IL1RA	Pt_4.30768e.05	0.0679617	0.0541807	0.00277182
CVDIII.FAS	Pt_2.90307e.05	0.0830376	0.03378	0.00254394
CVDII.VEGFD	Pt_1.89239e.05	0.0298614	0.0497961	0.00245075
CVDII.FS	Pt_8.48577e.06	0.0409052	0.067415	0.00191917
CVDII.GT	Pt_9.31087e.06	0.0535997	0.0595008	0.00147456
META.PAG1	Pt_5.16006e.05	0.0575552	0.0422489	0.00146227
META.REG4	Pt_4.44387e.06	0.0474561	0.066614	0.00142608
CVDIII.OPN	Pt_4.11538e.05	0.03182	0.0447149	0.00120323
CVDIII.MB	Pt_4.60473e.05	0.03736	0.0443051	0.00111693
CVDIII.UPAR	Pt_2.45047e.05	0.0678098	0.0593875	0.000981128
CVDIII.MMP9	Pt_9.34279e.05	0.0423417	0.0507648	0.000959104
CVDII.DKK1	Pt_8.17947e.06	0.0540388	0.0426875	0.000787931
CVDII.ADM	Pt_2.26441e.05	0.0804927	0.0381753	0.000609876
CVDIII.EPCAM	Pt_1.55277e.06	0.11396	0.0601611	0.000448793
META.BAG6	Pt_1.99045e.05	0.0549703	0.0366737	0.000288529
META.FBP1	Pt_9.41278e.05	0.0830873	0.0706227	0.000274965
CVDII.MMP7	Pt_9.27275e.05	0.0669312	0.0636762	0.00013651
META.ANGPT2	Pt_3.53703e.05	0.0689798	0.0490695	1.45015e-05
CVDIII.PRTN3	Pt_1.63974e.07	0.122273	0.0620317	5.67441e-06
CVDII.THBS2	Pt_9.91486e.05	0.0460578	0.0622379	-5.44151e-06
META.CD79B	Pt_7.21142e.05	0.0737216	0.061234	-0.000242592
META.TINAGL1	Pt_3.76601e.05	0.0461691	0.0467317	-0.00028077
CVDII.PAPPA	Pt_6.11475e.07	0.107116	0.0554785	-0.000317055
META.SUMF2	Pt_5.31675e.07	0.136293	0.0731157	-0.000326068
CVDII.SORT1	Pt_7.31737e.06	0.0360238	0.0454782	-0.000459272
CVDII.CEACAM8	Pt_7.27556e.05	0.0382172	0.0588024	-0.000500958
META.RTN4R	Pt_1.23097e.06	0.127805	0.0462115	-0.000509624
META.CDHR5	Pt_4.745e.10	0.149238	0.0578028	-0.000526255
CVDII.MERTK	Pt_1.72717e.06	0.0561825	0.0629595	-0.000638041
CVDIII.CPB1	Pt_2.56817e.06	0.0609	0.0456714	-0.000696407
CVDIII.CTSZ	Pt_1.68275e.07	0.0984422	0.0560485	-0.000726309
CVDII.STK4	Pt_2.26137e.06	0.0252519	0.0522679	-0.000743163
META.ENO2	Pt_1.30322e.05	0.0267851	0.054039	-0.000744635
CVDII.FGF23	Pt_4.62482e.05	0.0403146	0.0503406	-0.000821841
CVDII.HO1	Pt_7.45e.11	0.0770208	0.0484363	-0.000823778
CVDIII.NOTCH3	Pt_3.39967e.06	0.0871779	0.0408849	-0.000834384
CVDII.PTX3	Pt_8.86383e.05	0.0738129	0.0334305	-0.00083756
CVDIII.CD93	Pt_3.44867e.06	0.0783861	0.0716694	-0.000842495
META.ALDH1A1	Pt_5.7418e.05	0.0685592	0.0599729	-0.000861638
CVDII.PDGFSUBUNITB	Pt_8.26686e.05	0.039252	0.0572098	-0.000969845
CVDII.PIGR	Pt_2.59745e.08	0.0911151	0.0458791	-0.00116371
META.CRKL	Pt_1.9112e.05	0.0784568	0.0881428	-0.00135832
CVDIII.TPA	Pt_4.28096e.05	0.0744939	0.0670618	-0.00139576
CVDII.NEMO	Pt_4.10227e.06	0.0405974	0.0627183	-0.00144034
CVDII.AGRP	Pt_5.74217e.06	0.0517151	0.0556353	-0.00144138
META.CANT1	Pt_7.89527e.06	0.0635617	0.0600866	-0.00146851
CVDII.IL6	Pt_4.11297e.06	0.0724127	0.0444493	-0.00168039
META.METRNL	Pt_5.58852e.05	0.0371902	0.0506366	-0.00170725
CVDIII.PGLYRP1	Pt_9.91799e.05	0.0409794	0.0709704	-0.00180798
META.CD1C	Pt_5.56675e.07	0.0776665	0.059342	-0.00190383
CVDII.PARP1	Pt_1.73677e.06	0.061339	0.0705958	-0.00202966
CVDIII.AZU1	Pt_1.5752e.05	0.0325193	0.0750627	-0.0020375
META.ANGPTL7	Pt_1.02767e.06	0.075531	0.0552382	-0.00208126
CVDII.HBEGF	Pt_1.6065e.05	0.0518953	0.0837534	-0.00214113
CVDIII.LTBR	Pt_1.63837e.06	0.0730035	0.0550583	-0.00218979
CVDIII.KLK6	Pt_4.08027e.06	0.0736806	0.0670568	-0.0021921
CVDIII.FABP4	Pt_2.27727e.06	0.0491742	0.045795	-0.00220929
META.KYAT1	Pt_5.21966e.05	0.0632438	0.0572261	-0.00222516
CVDII.PRSS8	Pt_2.77475e.07	0.0414437	0.0396647	-0.00224004
CVDII.BOC	Pt_6.49097e.06	0.0663169	0.0596653	-0.00229314
CVDII.ACE2	Pt_2.12167e.06	0.057827	0.0527427	-0.00230572
META.ITGB7	Pt_3.29307e.06	0.0346232	0.0379356	-0.0023483
CVDIII.MMP2	Pt_7.03725e.05	0.0482622	0.0577137	-0.0023693
CVDII.CD40L	Pt_7.14474e.05	0.0395526	0.0437639	-0.00238979
CVDII.PSGL1	Pt_9.4745e.09	0.0296017	0.0479201	-0.00239171
CVDIII.CXCL16	Pt_9.72702e.05	0.0595945	0.0586721	-0.0024122
META.ENTPD5	Pt_2.85745e.08	0.13585	0.0460689	-0.00242318
META.APLP1	Pt_7.03847e.06	0.0422546	0.0616793	-0.00245704
CVDII.TNFRSF13B	Pt_4.76975e.07	0.0527559	0.0532229	-0.00246767
META.NPDC1	Pt_1.22546e.05	0.0667627	0.0390478	-0.00247557
META.SEMA3F	Pt_8.08002e.05	0.050644	0.0523318	-0.0025077
CVDIII.PCSK9	Pt_2.18226e.05	0.0880681	0.0463414	-0.00252378
CVDII.DCN	Pt_3.37091e.05	0.059081	0.0522523	-0.00258182
CVDII.LEP	Pt_2.1117e.05	0.0862433	0.0600584	-0.00258241
CVDIII.CPA1	Pt_6.22367e.05	0.081919	0.0491122	-0.00259022
CVDII.TGM2	Pt_2.08487e.05	0.00195276	0.0719753	-0.00259137
CVDIII.NTPROBNPCVDIII	Pt_1.50919e.05	0.0521564	0.0731466	-0.00260683
CVDII.LOX1	Pt_4.34227e.06	0.0590815	0.0594387	-0.00261585
CVDII.THPO	Pt_1.46251e.05	0.0659452	0.0381284	-0.00264787
META.ANGPTL1	Pt_5.41949e.05	0.0513309	0.0797728	-0.00265313
CVDIII.COL1A1	Pt_8.14175e.07	0.0762752	0.0456922	-0.0026862
META.FAM3C	Pt_6.45875e.07	0.0441802	0.0374536	-0.0027617
CVDIII.CASP3	Pt_2.72282e.05	0.0525188	0.0542473	-0.00277046
META.THOP1	Pt_4.63268e.05	0.0551701	0.0437108	-0.00280418
META.CCDC80	Pt_1.98477e.06	0.117021	0.0437336	-0.0028088
CVDII.HAOX1	Pt_1.26117e.06	0.0592263	0.0728108	-0.00284708
META.CTSO	Pt_1.05444e.05	0.0390984	0.0587578	-0.00287213
CVDII.RAGE	Pt_1.44957e.06	0.0514845	0.0684876	-0.00287336
CVDIII.IGFBP1	Pt_2.23626e.05	0.0632844	0.044463	-0.00287625
CVDIII.IGFBP7	Pt_1.82471e.05	0.0741639	0.0606989	-0.00290932
CVDII.AMBP	Pt_9.83047e.06	0.0976063	0.0660285	-0.00291914
CVDII.SPON2	Pt_4.93527e.05	0.0568586	0.0694939	-0.00297259
CVDII.DECR1	Pt_4.09574e.07	0.0412171	0.0570456	-0.00299865
META.NADK	Pt_7.56097e.06	0.0511493	0.0505442	-0.00300359
META.CHRDL2	Pt_6.21745e.08	0.0612487	0.0485702	-0.00300558
CVDIII.IGFBP2	Pt_4.56427e.06	0.0506921	0.0346845	-0.00301311
META.TSHB	Pt_2.14247e.06	0.0604295	0.0716956	-0.0030184
CVDIII.ITGB2	Pt_2.50709e.05	0.0563053	0.0460417	-0.00302607
META.GAL	Pt_7.98727e.06	0.0780371	0.0797936	-0.0030518
META.TYMP	Pt_7.45e.11	0.0974494	0.0652773	-0.00305499
CVDII.PAR1	Pt_4.62397e.06	0.0383034	0.065353	-0.00306351
CVDII.TF	Pt_3.60276e.05	0.0656952	0.0364443	-0.00307108
CVDII.CTSL1	Pt_5.03467e.06	0.0338838	0.0470752	-0.00308535
CVDII.REN	Pt_3.04657e.06	0.0462416	0.0689712	-0.00308664
CVDIII.IL18BP	Pt_9.71367e.05	0.0475818	0.0515774	-0.00310067
META.PPP1R2	Pt_2.75872e.05	0.0536764	0.0454972	-0.00310102
CVDII.SCF	Pt_4.5745e.09	0.00836493	0.0611471	-0.00310348
CVDIII.SCGB3A2	Pt_1.35917e.06	0.0587356	0.0685167	-0.00311162
CVDIII.CSTB	Pt_9.64775e.07	0.044636	0.0404659	-0.0031119
CVDIII.PDGFSUBUNITA	Pt_7.64583e.05	0.0423647	0.0962129	-0.00311212
META.NECTIN2	Pt_2.21027e.06	0.0581393	0.0533865	-0.00311406
CVDIII.PAI	Pt_2.48074e.07	0.105886	0.0602675	-0.00311473
CVDII.SOD2	Pt_1.62338e.05	0.0476071	0.0477453	-0.0031151

## Sheet: Supplementary Data 10c
Supplementary Data 10c: Optimal score selection and R-squared for protein level prediction in Pomak, using summary statistics in MANOLIS, using the full dataset, with a 2Mb region around ABO excluded from the analysis. Only the four proteins found to be correlated with each other and with evidence of a SNV in ABO driving the top score are considered here.
protein	P-value threshold	average r-squared (repeated CV)	standard deviation of r-squared (CV)	out-of-sample R2
CVDIII.ICAM2	7.45e-11	0.124295	1.5814e-48	2
CVDII.CTRC	4.8745e-09	0.030218	1.94344e-12	1
CVDIII.CDH5	4.6251e-05	0.00240009	0.0488759	112
CVDIII.SELE	6.42275e-07	0.00169159	0.0982709	4
CVDIII.PECAM	5.69027e-06	0.00214648	0.0625204	11
