# Supplementary material for: Whole-genome sequencing analysis of the cardiometabolic proteome
Source: Nat Commun. 2020 Dec 10;11:6336. doi: 10.1038/s41467-020-20079-2 (PMC7729872; doi:10.1038/s41467-020-20079-2)
Supplement: Supplementary file 14 — Supplementary Data 11 [file 41467_2020_20079_MOESM14_ESM.xlsx]

## Sheet: Supplementary Data 11a
Supplementary Data 11a: Non-cancer illness codes, with description and number of cases, used for polygenic prediction in UK Biobank
Code	Description	number of cases
1065	hypertension	133370
1066	heart/cardiac problem	1666
1072	essential hypertension	2882
1074	angina	16434
1075	heart attack/myocardial infarction	11746
1077	heart arrhythmia	2692
1078	heart valve problem/heart murmur	3446
1081	stroke	6874
1082	transient ischaemic attack (tia)	1953
1093	pulmonary embolism +/- dvt	4186
1094	deep venous thrombosis (dvt)	10144
1165	pancreatitis	1087
1220	diabetes	22293
1223	type 2 diabetes	3742
1224	thyroid problem (not cancer)	1336
1225	hyperthyroidism/thyrotoxicosis	3946
1226	hypothyroidism/myxoedema	24756
1293	bone disorder	1120
1309	osteoporosis	8413
1330	iron deficiency anaemia	3247
1331	pernicious anaemia	1560
1405	other renal/kidney problem	2102
1465	osteoarthritis	43020
1471	atrial fibrillation	3957
1473	high cholesterol	64012
1494	varicose veins	2013
1617	osteopenia	1552

## Sheet: Supplementary Data 11b
Supplementary Data 11b: ICD10 codes (primary and secondary) with more than 999 cases used for polygenic prediction in UK Biobank
ICD10 code	UK Biobank phenotype description	number of cases
D509	Diagnoses - secondary ICD10: D50.9 Iron deficiency anaemia, unspecified	9262
D649	Diagnoses - secondary ICD10: D64.9 Anaemia, unspecified	17324
D70	Diagnoses - secondary ICD10: D70 Agranulocytosis	4698
E039	Diagnoses - secondary ICD10: E03.9 Hypothyroidism, unspecified	20185
E109	Diagnoses - secondary ICD10: E10.9 Without complications	3644
E119	Diagnoses - secondary ICD10: E11.9 Without complications	27743
E669	Diagnoses - secondary ICD10: E66.9 Obesity, unspecified	17274
E780	Diagnoses - secondary ICD10: E78.0 Pure hypercholesterolaemia	48042
E785	Diagnoses - secondary ICD10: E78.5 Hyperlipidaemia, unspecified	7462
G459	Diagnoses - main ICD10: G45.9 Transient cerebral ischaemic attack, unspecified	41222
I10	Diagnoses - secondary ICD10: I10 Essential (primary) hypertension	109224
I120	Diagnoses - secondary ICD10: I12.0 Hypertensive renal disease with renal failure	1792
I200	Diagnoses - main or secondary ICD10: I20.0 Unstable angina	6634
I209	Diagnoses - main or secondary ICD10: I20.9 Angina pectoris, unspecified	21365
I210	Diagnoses - main ICD10: I21.0 Acute transmural myocardial infarction of anterior wall	2211
I211	Diagnoses - main ICD10: I21.1 Acute transmural myocardial infarction of inferior wall	2704
I219	Diagnoses - main ICD10: I21.9 Acute myocardial infarction, unspecified	4647
I251	Diagnoses - main or secondary ICD10: I25.1 Atherosclerotic heart disease	25471
I252	Diagnoses - secondary ICD10: I25.2 Old myocardial infarction	11635
I258	Diagnoses - secondary ICD10: I25.8 Other forms of chronic ischaemic heart disease	8728
I259	Diagnoses - main or secondary ICD10: I25.9 Chronic ischaemic heart disease, unspecified	17053
I269	Diagnoses - main ICD10: I26.9 Pulmonary embolism without mention of acute cor pulmonale	5155
I340	Diagnoses - secondary ICD10: I34.0 Mitral (valve) insufficiency	3252
I471	Diagnoses - main ICD10: I47.1 Supraventricular tachycardia	3305
I48	Diagnoses - main or secondary ICD10: I48 Atrial fibrillation and flutter	21061
I501	Diagnoses - secondary ICD10: I50.1 Left ventricular failure	5170
I517	Diagnoses - secondary ICD10: I51.7 Cardiomegaly	4258
I639	Diagnoses - main ICD10: I63.9 Cerebral infarction, unspecified	3615
I739	Diagnoses - secondary ICD10: I73.9 Peripheral vascular disease, unspecified	3790
I802	Diagnoses - main ICD10: I80.2 Phlebitis and thrombophlebitis of other deep vessels of lower extremities	3965
I839	Diagnoses - main ICD10: I83.9 Varicose veins of lower extremities without ulcer or inflammation	12981
I959	Diagnoses - secondary ICD10: I95.9 Hypotension, unspecified	5728
J449	Diagnoses - secondary ICD10: J44.9 Chronic obstructive pulmonary disease, unspecified	11358
K295	Diagnoses - secondary ICD10: K29.5 Chronic gastritis, unspecified	4582
K297	Diagnoses - secondary ICD10: K29.7 Gastritis, unspecified	21767
K298	Diagnoses - secondary ICD10: K29.8 Duodenitis	10415
K30	Diagnoses - secondary ICD10: K30 Dyspepsia	16319
K519	Diagnoses - secondary ICD10: K51.9 Ulcerative colitis, unspecified	3667
K589	Diagnoses - secondary ICD10: K58.9 Irritable bowel syndrome without diarrhoea	7465
K85	Diagnoses - main ICD10: K85 Acute pancreatitis	1701
M0699	Diagnoses - secondary ICD10: M06.99 Rheumatoid arthritis, unspecified (Site unspecified)	3015
M1099	Diagnoses - secondary ICD10: M10.99 Gout, unspecified (Site unspecified)	2091
M139	Diagnoses - secondary ICD10: M13.9 Arthritis, unspecified	7881
M1399	Diagnoses - secondary ICD10: M13.99 Arthritis, unspecified (Site unspecified)	5387
M159	Diagnoses - secondary ICD10: M15.9 Polyarthrosis, unspecified	5587
M179	Diagnoses - secondary ICD10: M17.9 Gonarthrosis, unspecified	22850
M199	Diagnoses - secondary ICD10: M19.9 Arthrosis, unspecified	10366
M1999	Diagnoses - secondary ICD10: M19.99 Arthrosis, unspecified (Site unspecified)	6085
M8199	Diagnoses - secondary ICD10: M81.99 Osteoporosis, unspecified (Site unspecified)	4333
N179	Diagnoses - secondary ICD10: N17.9 Acute renal failure, unspecified	8931
R000	Diagnoses - secondary ICD10: R00.0 Tachycardia, unspecified	3477
R001	Diagnoses - secondary ICD10: R00.1 Bradycardia, unspecified	4119
E78	Diagnoses - main or secondary ICD10: E78 Disorders of lipoprotein metabolism and other lipidaemias	51902
