# Supplementary material for: Whole-genome sequencing analysis of the cardiometabolic proteome
Source: Nat Commun. 2020 Dec 10;11:6336. doi: 10.1038/s41467-020-20079-2 (PMC7729872; doi:10.1038/s41467-020-20079-2)
Supplement: Supplementary file 15 — Supplementary Data 12 [file 41467_2020_20079_MOESM15_ESM.xlsx]

## Sheet: Supplementary Data 12
Supplementary Data 12: Association between protein scores and PheCodes. The table, which reports all coefficients, is filtered for significant protein scores: the variable column should be a protein and the P-value column should be smaller than 0.05/(43*47), correcting for the number of proteins and PheCodes tested. Suffixes in the variable column correspond to P-value thresholds for building sco…
PheCode	Estimate	Std. Error	z value	P-value (two-sided Z test)	protein	pseudo R-squared	AUC (full model)	AUC (null model)	variable	description	ICD10 codes
244.4	-8.07088	0.0853704	-94.5396	0	CVDII.BMP6	1.4945e-05	0.707766	0.707749	(Intercept)	Hypothyroidism NOS	E03.9
244.4	-0.0570817	0.143989	-0.396432	0.691786	CVDII.BMP6	1.4945e-05	0.707766	0.707749	CVDII.BMP6.1	Hypothyroidism NOS	E03.9
244.4	0.24205	0.222694	1.08692	0.277073	CVDII.BMP6	1.4945e-05	0.707766	0.707749	CVDII.BMP6.2	Hypothyroidism NOS	E03.9
244.4	-0.0016247	0.000213706	-7.6025	2.90462e-14	CVDII.BMP6	1.4945e-05	0.707766	0.707749	PC1	Hypothyroidism NOS	E03.9
244.4	-0.00301126	0.000315303	-9.55036	1.29251e-21	CVDII.BMP6	1.4945e-05	0.707766	0.707749	PC2	Hypothyroidism NOS	E03.9
244.4	0.0563072	0.00151601	37.1416	5.99504e-302	CVDII.BMP6	1.4945e-05	0.707766	0.707749	BMI	Hypothyroidism NOS	E03.9
244.4	0.0406716	0.00116528	34.9027	6.76916e-267	CVDII.BMP6	1.4945e-05	0.707766	0.707749	Age_when_attended_assessment_centre	Hypothyroidism NOS	E03.9
244.4	1.40354	0.0219071	64.0677	0	CVDII.BMP6	1.4945e-05	0.707766	0.707749	Sex2	Hypothyroidism NOS	E03.9
244.4	0.0963058	0.0184883	5.20902	1.89844e-07	CVDII.BMP6	1.4945e-05	0.707766	0.707749	Smoking_status1	Hypothyroidism NOS	E03.9
244.4	0.0783768	0.0317813	2.46613	0.0136581	CVDII.BMP6	1.4945e-05	0.707766	0.707749	Smoking_status2	Hypothyroidism NOS	E03.9
244.4	0.0978042	0.027998	3.49326	0.000477161	CVDII.BMP6	1.4945e-05	0.707766	0.707749	Qualifications2	Hypothyroidism NOS	E03.9
244.4	0.191166	0.0217613	8.78466	1.56837e-18	CVDII.BMP6	1.4945e-05	0.707766	0.707749	Qualifications3	Hypothyroidism NOS	E03.9
244.4	0.266304	0.0360624	7.38455	1.52974e-13	CVDII.BMP6	1.4945e-05	0.707766	0.707749	Qualifications4	Hypothyroidism NOS	E03.9
244.4	0.202263	0.0339045	5.96566	2.43651e-09	CVDII.BMP6	1.4945e-05	0.707766	0.707749	Qualifications5	Hypothyroidism NOS	E03.9
244.4	0.20148	0.0331696	6.07422	1.2459e-09	CVDII.BMP6	1.4945e-05	0.707766	0.707749	Qualifications6	Hypothyroidism NOS	E03.9
244.4	-8.0707	0.0850405	-94.9042	0	CVDII.CA5A	3.39847e-05	0.707801	0.707749	(Intercept)	Hypothyroidism NOS	E03.9
244.4	0.0216909	0.36492	0.0594402	0.952602	CVDII.CA5A	3.39847e-05	0.707801	0.707749	CVDII.CA5A.1	Hypothyroidism NOS	E03.9
244.4	-0.0963589	0.353934	-0.272251	0.785429	CVDII.CA5A	3.39847e-05	0.707801	0.707749	CVDII.CA5A.2	Hypothyroidism NOS	E03.9
244.4	0.521924	0.330833	1.57761	0.114656	CVDII.CA5A	3.39847e-05	0.707801	0.707749	CVDII.CA5A.3	Hypothyroidism NOS	E03.9
244.4	-0.0015935	0.000214181	-7.43995	1.00722e-13	CVDII.CA5A	3.39847e-05	0.707801	0.707749	PC1	Hypothyroidism NOS	E03.9
244.4	-0.00295049	0.000316634	-9.31829	1.1823e-20	CVDII.CA5A	3.39847e-05	0.707801	0.707749	PC2	Hypothyroidism NOS	E03.9
244.4	0.0563	0.00151601	37.137	7.10392e-302	CVDII.CA5A	3.39847e-05	0.707801	0.707749	BMI	Hypothyroidism NOS	E03.9
244.4	0.0406667	0.00116528	34.8988	7.75216e-267	CVDII.CA5A	3.39847e-05	0.707801	0.707749	Age_when_attended_assessment_centre	Hypothyroidism NOS	E03.9
244.4	1.40353	0.0219073	64.0668	0	CVDII.CA5A	3.39847e-05	0.707801	0.707749	Sex2	Hypothyroidism NOS	E03.9
244.4	0.0963622	0.0184883	5.21207	1.86744e-07	CVDII.CA5A	3.39847e-05	0.707801	0.707749	Smoking_status1	Hypothyroidism NOS	E03.9
244.4	0.078158	0.0317815	2.45923	0.0139236	CVDII.CA5A	3.39847e-05	0.707801	0.707749	Smoking_status2	Hypothyroidism NOS	E03.9
244.4	0.0978827	0.0279981	3.49605	0.000472208	CVDII.CA5A	3.39847e-05	0.707801	0.707749	Qualifications2	Hypothyroidism NOS	E03.9
244.4	0.191111	0.0217617	8.782	1.60596e-18	CVDII.CA5A	3.39847e-05	0.707801	0.707749	Qualifications3	Hypothyroidism NOS	E03.9
244.4	0.266119	0.036063	7.37928	1.59145e-13	CVDII.CA5A	3.39847e-05	0.707801	0.707749	Qualifications4	Hypothyroidism NOS	E03.9
244.4	0.202211	0.0339044	5.96415	2.45917e-09	CVDII.CA5A	3.39847e-05	0.707801	0.707749	Qualifications5	Hypothyroidism NOS	E03.9
244.4	0.201439	0.0331703	6.07287	1.2564e-09	CVDII.CA5A	3.39847e-05	0.707801	0.707749	Qualifications6	Hypothyroidism NOS	E03.9
244.4	-8.06399	0.0847451	-95.1559	0	CVDII.CTRC	2.11783e-05	0.707751	0.707749	(Intercept)	Hypothyroidism NOS	E03.9
244.4	0.215126	0.142711	1.50743	0.131701	CVDII.CTRC	2.11783e-05	0.707751	0.707749	CVDII.CTRC.1	Hypothyroidism NOS	E03.9
244.4	-0.218093	0.223288	-0.976733	0.328701	CVDII.CTRC	2.11783e-05	0.707751	0.707749	CVDII.CTRC.2	Hypothyroidism NOS	E03.9
244.4	-0.0016318	0.000213716	-7.63538	2.25154e-14	CVDII.CTRC	2.11783e-05	0.707751	0.707749	PC1	Hypothyroidism NOS	E03.9
244.4	-0.00297678	0.000317963	-9.36204	7.82142e-21	CVDII.CTRC	2.11783e-05	0.707751	0.707749	PC2	Hypothyroidism NOS	E03.9
244.4	0.0562917	0.00151602	37.1313	8.78603e-302	CVDII.CTRC	2.11783e-05	0.707751	0.707749	BMI	Hypothyroidism NOS	E03.9
244.4	0.0406771	0.00116532	34.9065	5.92944e-267	CVDII.CTRC	2.11783e-05	0.707751	0.707749	Age_when_attended_assessment_centre	Hypothyroidism NOS	E03.9
244.4	1.40348	0.0219071	64.065	0	CVDII.CTRC	2.11783e-05	0.707751	0.707749	Sex2	Hypothyroidism NOS	E03.9
244.4	0.0963303	0.0184886	5.21025	1.88588e-07	CVDII.CTRC	2.11783e-05	0.707751	0.707749	Smoking_status1	Hypothyroidism NOS	E03.9
244.4	0.078107	0.0317811	2.45765	0.0139848	CVDII.CTRC	2.11783e-05	0.707751	0.707749	Smoking_status2	Hypothyroidism NOS	E03.9
244.4	0.0978452	0.0279981	3.49471	0.000474584	CVDII.CTRC	2.11783e-05	0.707751	0.707749	Qualifications2	Hypothyroidism NOS	E03.9
244.4	0.191223	0.0217615	8.78723	1.5329e-18	CVDII.CTRC	2.11783e-05	0.707751	0.707749	Qualifications3	Hypothyroidism NOS	E03.9
244.4	0.266551	0.0360622	7.39142	1.45264e-13	CVDII.CTRC	2.11783e-05	0.707751	0.707749	Qualifications4	Hypothyroidism NOS	E03.9
244.4	0.202336	0.0339043	5.96786	2.40386e-09	CVDII.CTRC	2.11783e-05	0.707751	0.707749	Qualifications5	Hypothyroidism NOS	E03.9
244.4	0.201312	0.0331699	6.06911	1.28625e-09	CVDII.CTRC	2.11783e-05	0.707751	0.707749	Qualifications6	Hypothyroidism NOS	E03.9
244.4	-8.05149	0.0877953	-91.7076	0	CVDII.HOSCAR	8.00689e-05	0.707847	0.707749	(Intercept)	Hypothyroidism NOS	E03.9
244.4	-1.13044	1.14679	-0.985739	0.324261	CVDII.HOSCAR	8.00689e-05	0.707847	0.707749	CVDII.HOSCAR.1	Hypothyroidism NOS	E03.9
244.4	1.31046	1.83308	0.714895	0.474674	CVDII.HOSCAR	8.00689e-05	0.707847	0.707749	CVDII.HOSCAR.2	Hypothyroidism NOS	E03.9
244.4	-0.375881	1.92346	-0.195419	0.845065	CVDII.HOSCAR	8.00689e-05	0.707847	0.707749	CVDII.HOSCAR.3	Hypothyroidism NOS	E03.9
244.4	1.13918	2.05041	0.555584	0.578495	CVDII.HOSCAR	8.00689e-05	0.707847	0.707749	CVDII.HOSCAR.4	Hypothyroidism NOS	E03.9
244.4	-9.78437	8.49039	-1.1524	0.249155	CVDII.HOSCAR	8.00689e-05	0.707847	0.707749	CVDII.HOSCAR.5	Hypothyroidism NOS	E03.9
244.4	10.0939	8.95985	1.12657	0.259923	CVDII.HOSCAR	8.00689e-05	0.707847	0.707749	CVDII.HOSCAR.6	Hypothyroidism NOS	E03.9
244.4	-1.08059	2.64302	-0.408847	0.682652	CVDII.HOSCAR	8.00689e-05	0.707847	0.707749	CVDII.HOSCAR.7	Hypothyroidism NOS	E03.9
244.4	-0.941245	3.37141	-0.279184	0.780104	CVDII.HOSCAR	8.00689e-05	0.707847	0.707749	CVDII.HOSCAR.8	Hypothyroidism NOS	E03.9
244.4	-0.804067	4.78558	-0.168019	0.866569	CVDII.HOSCAR	8.00689e-05	0.707847	0.707749	CVDII.HOSCAR.9	Hypothyroidism NOS	E03.9
244.4	2.3108	4.58748	0.503718	0.61446	CVDII.HOSCAR	8.00689e-05	0.707847	0.707749	CVDII.HOSCAR.10	Hypothyroidism NOS	E03.9
244.4	-3.071	3.1108	-0.987204	0.323542	CVDII.HOSCAR	8.00689e-05	0.707847	0.707749	CVDII.HOSCAR.11	Hypothyroidism NOS	E03.9
244.4	4.69795	3.20529	1.46569	0.142733	CVDII.HOSCAR	8.00689e-05	0.707847	0.707749	CVDII.HOSCAR.12	Hypothyroidism NOS	E03.9
244.4	0.0838151	2.19208	0.0382354	0.9695	CVDII.HOSCAR	8.00689e-05	0.707847	0.707749	CVDII.HOSCAR.13	Hypothyroidism NOS	E03.9
244.4	-0.592914	2.16188	-0.274259	0.783885	CVDII.HOSCAR	8.00689e-05	0.707847	0.707749	CVDII.HOSCAR.14	Hypothyroidism NOS	E03.9
244.4	-4.69746	3.676	-1.27787	0.201294	CVDII.HOSCAR	8.00689e-05	0.707847	0.707749	CVDII.HOSCAR.15	Hypothyroidism NOS	E03.9
244.4	3.63565	3.47778	1.04539	0.295841	CVDII.HOSCAR	8.00689e-05	0.707847	0.707749	CVDII.HOSCAR.16	Hypothyroidism NOS	E03.9
244.4	-0.00162049	0.000221251	-7.3242	2.40326e-13	CVDII.HOSCAR	8.00689e-05	0.707847	0.707749	PC1	Hypothyroidism NOS	E03.9
244.4	-0.0029419	0.000321816	-9.14156	6.15605e-20	CVDII.HOSCAR	8.00689e-05	0.707847	0.707749	PC2	Hypothyroidism NOS	E03.9
244.4	0.0563056	0.00151618	37.1366	7.22741e-302	CVDII.HOSCAR	8.00689e-05	0.707847	0.707749	BMI	Hypothyroidism NOS	E03.9
244.4	0.0406725	0.00116533	34.9021	6.91026e-267	CVDII.HOSCAR	8.00689e-05	0.707847	0.707749	Age_when_attended_assessment_centre	Hypothyroidism NOS	E03.9
244.4	1.40368	0.0219077	64.0724	0	CVDII.HOSCAR	8.00689e-05	0.707847	0.707749	Sex2	Hypothyroidism NOS	E03.9
244.4	0.0963898	0.0184896	5.21319	1.85623e-07	CVDII.HOSCAR	8.00689e-05	0.707847	0.707749	Smoking_status1	Hypothyroidism NOS	E03.9
244.4	0.0783675	0.0317829	2.46571	0.0136742	CVDII.HOSCAR	8.00689e-05	0.707847	0.707749	Smoking_status2	Hypothyroidism NOS	E03.9
244.4	0.0978338	0.0279992	3.49417	0.000475539	CVDII.HOSCAR	8.00689e-05	0.707847	0.707749	Qualifications2	Hypothyroidism NOS	E03.9
244.4	0.190928	0.0217627	8.77317	1.73707e-18	CVDII.HOSCAR	8.00689e-05	0.707847	0.707749	Qualifications3	Hypothyroidism NOS	E03.9
244.4	0.266387	0.0360638	7.38654	1.50696e-13	CVDII.HOSCAR	8.00689e-05	0.707847	0.707749	Qualifications4	Hypothyroidism NOS	E03.9
244.4	0.202095	0.0339065	5.96036	2.5168e-09	CVDII.HOSCAR	8.00689e-05	0.707847	0.707749	Qualifications5	Hypothyroidism NOS	E03.9
244.4	0.201087	0.0331727	6.06183	1.34579e-09	CVDII.HOSCAR	8.00689e-05	0.707847	0.707749	Qualifications6	Hypothyroidism NOS	E03.9
244.4	-8.04786	0.0862226	-93.3382	0	CVDII.HSP27	9.42687e-05	0.707797	0.707749	(Intercept)	Hypothyroidism NOS	E03.9
244.4	0.0401502	0.137771	0.291427	0.770725	CVDII.HSP27	9.42687e-05	0.707797	0.707749	CVDII.HSP27.1	Hypothyroidism NOS	E03.9
244.4	0.244913	0.3116	0.785986	0.431876	CVDII.HSP27	9.42687e-05	0.707797	0.707749	CVDII.HSP27.2	Hypothyroidism NOS	E03.9
244.4	-0.704798	0.634855	-1.11017	0.266925	CVDII.HSP27	9.42687e-05	0.707797	0.707749	CVDII.HSP27.3	Hypothyroidism NOS	E03.9
244.4	0.871342	0.698991	1.24657	0.212555	CVDII.HSP27	9.42687e-05	0.707797	0.707749	CVDII.HSP27.4	Hypothyroidism NOS	E03.9
244.4	-0.00156691	0.000218444	-7.17303	7.3355e-13	CVDII.HSP27	9.42687e-05	0.707797	0.707749	PC1	Hypothyroidism NOS	E03.9
244.4	-0.00307051	0.000317224	-9.67931	3.69211e-22	CVDII.HSP27	9.42687e-05	0.707797	0.707749	PC2	Hypothyroidism NOS	E03.9
244.4	0.0562741	0.00151603	37.1193	1.37169e-301	CVDII.HSP27	9.42687e-05	0.707797	0.707749	BMI	Hypothyroidism NOS	E03.9
244.4	0.0406585	0.00116526	34.8921	9.78617e-267	CVDII.HSP27	9.42687e-05	0.707797	0.707749	Age_when_attended_assessment_centre	Hypothyroidism NOS	E03.9
244.4	1.40366	0.0219075	64.0718	0	CVDII.HSP27	9.42687e-05	0.707797	0.707749	Sex2	Hypothyroidism NOS	E03.9
244.4	0.09651	0.0184891	5.21984	1.79082e-07	CVDII.HSP27	9.42687e-05	0.707797	0.707749	Smoking_status1	Hypothyroidism NOS	E03.9
244.4	0.0782979	0.0317815	2.46363	0.0137537	CVDII.HSP27	9.42687e-05	0.707797	0.707749	Smoking_status2	Hypothyroidism NOS	E03.9
244.4	0.0979236	0.0279982	3.4975	0.000469639	CVDII.HSP27	9.42687e-05	0.707797	0.707749	Qualifications2	Hypothyroidism NOS	E03.9
244.4	0.191196	0.0217617	8.78592	1.5509e-18	CVDII.HSP27	9.42687e-05	0.707797	0.707749	Qualifications3	Hypothyroidism NOS	E03.9
244.4	0.266395	0.036063	7.38693	1.50255e-13	CVDII.HSP27	9.42687e-05	0.707797	0.707749	Qualifications4	Hypothyroidism NOS	E03.9
244.4	0.202871	0.0339048	5.98356	2.18316e-09	CVDII.HSP27	9.42687e-05	0.707797	0.707749	Qualifications5	Hypothyroidism NOS	E03.9
244.4	0.202054	0.0331705	6.09137	1.11946e-09	CVDII.HSP27	9.42687e-05	0.707797	0.707749	Qualifications6	Hypothyroidism NOS	E03.9
244.4	-8.06348	0.0846958	-95.2052	0	CVDIII.APN	2.85379e-05	0.707795	0.707749	(Intercept)	Hypothyroidism NOS	E03.9
244.4	0.179293	0.105012	1.70735	0.0877561	CVDIII.APN	2.85379e-05	0.707795	0.707749	CVDIII.APN.1	Hypothyroidism NOS	E03.9
244.4	-0.103801	0.140516	-0.738711	0.460082	CVDIII.APN	2.85379e-05	0.707795	0.707749	CVDIII.APN.2	Hypothyroidism NOS	E03.9
244.4	-0.00161288	0.00021369	-7.54773	4.42918e-14	CVDIII.APN	2.85379e-05	0.707795	0.707749	PC1	Hypothyroidism NOS	E03.9
244.4	-0.00301255	0.00031507	-9.56152	1.16035e-21	CVDIII.APN	2.85379e-05	0.707795	0.707749	PC2	Hypothyroidism NOS	E03.9
244.4	0.0562992	0.00151604	37.1358	7.42781e-302	CVDIII.APN	2.85379e-05	0.707795	0.707749	BMI	Hypothyroidism NOS	E03.9
244.4	0.0406765	0.00116531	34.9061	5.99929e-267	CVDIII.APN	2.85379e-05	0.707795	0.707749	Age_when_attended_assessment_centre	Hypothyroidism NOS	E03.9
244.4	1.40365	0.0219072	64.0728	0	CVDIII.APN	2.85379e-05	0.707795	0.707749	Sex2	Hypothyroidism NOS	E03.9
244.4	0.0963548	0.0184884	5.21165	1.87173e-07	CVDIII.APN	2.85379e-05	0.707795	0.707749	Smoking_status1	Hypothyroidism NOS	E03.9
244.4	0.0782965	0.0317813	2.4636	0.0137549	CVDIII.APN	2.85379e-05	0.707795	0.707749	Smoking_status2	Hypothyroidism NOS	E03.9
244.4	0.0981202	0.0279981	3.50454	0.000457404	CVDIII.APN	2.85379e-05	0.707795	0.707749	Qualifications2	Hypothyroidism NOS	E03.9
244.4	0.191301	0.0217614	8.79083	1.48461e-18	CVDIII.APN	2.85379e-05	0.707795	0.707749	Qualifications3	Hypothyroidism NOS	E03.9
244.4	0.266685	0.0360627	7.39502	1.41382e-13	CVDIII.APN	2.85379e-05	0.707795	0.707749	Qualifications4	Hypothyroidism NOS	E03.9
244.4	0.202366	0.0339043	5.96874	2.39093e-09	CVDIII.APN	2.85379e-05	0.707795	0.707749	Qualifications5	Hypothyroidism NOS	E03.9
244.4	0.201601	0.0331696	6.07787	1.21793e-09	CVDIII.APN	2.85379e-05	0.707795	0.707749	Qualifications6	Hypothyroidism NOS	E03.9
244.4	-8.06088	0.0912231	-88.3645	0	CVDIII.BLMHYDROLASE	6.68858e-05	0.707851	0.707749	(Intercept)	Hypothyroidism NOS	E03.9
244.4	0.0707171	0.159053	0.444613	0.6566	CVDIII.BLMHYDROLASE	6.68858e-05	0.707851	0.707749	CVDIII.BLMHYDROLASE.1	Hypothyroidism NOS	E03.9
244.4	0.45105	0.358939	1.25662	0.208891	CVDIII.BLMHYDROLASE	6.68858e-05	0.707851	0.707749	CVDIII.BLMHYDROLASE.2	Hypothyroidism NOS	E03.9
244.4	-0.77459	0.434756	-1.78167	0.0748035	CVDIII.BLMHYDROLASE	6.68858e-05	0.707851	0.707749	CVDIII.BLMHYDROLASE.3	Hypothyroidism NOS	E03.9
244.4	0.769108	0.580663	1.32453	0.185326	CVDIII.BLMHYDROLASE	6.68858e-05	0.707851	0.707749	CVDIII.BLMHYDROLASE.4	Hypothyroidism NOS	E03.9
244.4	-0.290727	0.589426	-0.493238	0.621844	CVDIII.BLMHYDROLASE	6.68858e-05	0.707851	0.707749	CVDIII.BLMHYDROLASE.5	Hypothyroidism NOS	E03.9
244.4	-0.539374	0.46881	-1.15052	0.249931	CVDIII.BLMHYDROLASE	6.68858e-05	0.707851	0.707749	CVDIII.BLMHYDROLASE.6	Hypothyroidism NOS	E03.9
244.4	-0.00164535	0.000215287	-7.64258	2.12913e-14	CVDIII.BLMHYDROLASE	6.68858e-05	0.707851	0.707749	PC1	Hypothyroidism NOS	E03.9
244.4	-0.00304809	0.000315336	-9.66615	4.19875e-22	CVDIII.BLMHYDROLASE	6.68858e-05	0.707851	0.707749	PC2	Hypothyroidism NOS	E03.9
244.4	0.0562968	0.00151622	37.1298	9.27886e-302	CVDIII.BLMHYDROLASE	6.68858e-05	0.707851	0.707749	BMI	Hypothyroidism NOS	E03.9
244.4	0.0406712	0.00116535	34.9003	7.35616e-267	CVDIII.BLMHYDROLASE	6.68858e-05	0.707851	0.707749	Age_when_attended_assessment_centre	Hypothyroidism NOS	E03.9
244.4	1.40362	0.0219073	64.0712	0	CVDIII.BLMHYDROLASE	6.68858e-05	0.707851	0.707749	Sex2	Hypothyroidism NOS	E03.9
244.4	0.0962062	0.0184891	5.20341	1.95663e-07	CVDIII.BLMHYDROLASE	6.68858e-05	0.707851	0.707749	Smoking_status1	Hypothyroidism NOS	E03.9
244.4	0.0786048	0.0317821	2.47324	0.0133894	CVDIII.BLMHYDROLASE	6.68858e-05	0.707851	0.707749	Smoking_status2	Hypothyroidism NOS	E03.9
244.4	0.0978179	0.027998	3.49374	0.000476306	CVDIII.BLMHYDROLASE	6.68858e-05	0.707851	0.707749	Qualifications2	Hypothyroidism NOS	E03.9
244.4	0.190958	0.021762	8.77483	1.71164e-18	CVDIII.BLMHYDROLASE	6.68858e-05	0.707851	0.707749	Qualifications3	Hypothyroidism NOS	E03.9
244.4	0.266309	0.0360627	7.38461	1.52901e-13	CVDIII.BLMHYDROLASE	6.68858e-05	0.707851	0.707749	Qualifications4	Hypothyroidism NOS	E03.9
244.4	0.201928	0.0339054	5.95563	2.59078e-09	CVDIII.BLMHYDROLASE	6.68858e-05	0.707851	0.707749	Qualifications5	Hypothyroidism NOS	E03.9
244.4	0.201707	0.0331708	6.08086	1.19536e-09	CVDIII.BLMHYDROLASE	6.68858e-05	0.707851	0.707749	Qualifications6	Hypothyroidism NOS	E03.9
244.4	-8.06869	0.084922	-95.013	0	CVDIII.CCL15	0.000125911	0.707891	0.707749	(Intercept)	Hypothyroidism NOS	E03.9
244.4	-0.245865	0.236659	-1.0389	0.298852	CVDIII.CCL15	0.000125911	0.707891	0.707749	CVDIII.CCL15.1	Hypothyroidism NOS	E03.9
244.4	0.535039	0.392148	1.36438	0.172448	CVDIII.CCL15	0.000125911	0.707891	0.707749	CVDIII.CCL15.2	Hypothyroidism NOS	E03.9
244.4	-0.585416	0.339688	-1.72339	0.0848174	CVDIII.CCL15	0.000125911	0.707891	0.707749	CVDIII.CCL15.3	Hypothyroidism NOS	E03.9
244.4	0.244375	0.619986	0.394162	0.693461	CVDIII.CCL15	0.000125911	0.707891	0.707749	CVDIII.CCL15.4	Hypothyroidism NOS	E03.9
244.4	0.431465	0.937346	0.460305	0.645297	CVDIII.CCL15	0.000125911	0.707891	0.707749	CVDIII.CCL15.5	Hypothyroidism NOS	E03.9
244.4	-0.978008	1.03099	-0.948615	0.342816	CVDIII.CCL15	0.000125911	0.707891	0.707749	CVDIII.CCL15.6	Hypothyroidism NOS	E03.9
244.4	0.60721	0.860317	0.705799	0.480313	CVDIII.CCL15	0.000125911	0.707891	0.707749	CVDIII.CCL15.7	Hypothyroidism NOS	E03.9
244.4	0.98353	0.913317	1.07688	0.281535	CVDIII.CCL15	0.000125911	0.707891	0.707749	CVDIII.CCL15.8	Hypothyroidism NOS	E03.9
244.4	0.944318	1.13538	0.831718	0.405568	CVDIII.CCL15	0.000125911	0.707891	0.707749	CVDIII.CCL15.9	Hypothyroidism NOS	E03.9
244.4	-1.15565	1.16992	-0.987804	0.323249	CVDIII.CCL15	0.000125911	0.707891	0.707749	CVDIII.CCL15.10	Hypothyroidism NOS	E03.9
244.4	-2.62128	2.77427	-0.944852	0.344735	CVDIII.CCL15	0.000125911	0.707891	0.707749	CVDIII.CCL15.11	Hypothyroidism NOS	E03.9
244.4	2.0213	2.81979	0.716827	0.473481	CVDIII.CCL15	0.000125911	0.707891	0.707749	CVDIII.CCL15.12	Hypothyroidism NOS	E03.9
244.4	-0.0016991	0.000239416	-7.09684	1.27646e-12	CVDIII.CCL15	0.000125911	0.707891	0.707749	PC1	Hypothyroidism NOS	E03.9
244.4	-0.00287776	0.000326719	-8.80804	1.27357e-18	CVDIII.CCL15	0.000125911	0.707891	0.707749	PC2	Hypothyroidism NOS	E03.9
244.4	0.0563055	0.00151614	37.1374	7.00976e-302	CVDIII.CCL15	0.000125911	0.707891	0.707749	BMI	Hypothyroidism NOS	E03.9
244.4	0.0406809	0.00116534	34.9091	5.41738e-267	CVDIII.CCL15	0.000125911	0.707891	0.707749	Age_when_attended_assessment_centre	Hypothyroidism NOS	E03.9
244.4	1.40343	0.0219079	64.0606	0	CVDIII.CCL15	0.000125911	0.707891	0.707749	Sex2	Hypothyroidism NOS	E03.9
244.4	0.0962377	0.0184904	5.20474	1.94266e-07	CVDIII.CCL15	0.000125911	0.707891	0.707749	Smoking_status1	Hypothyroidism NOS	E03.9
244.4	0.0780149	0.0317836	2.45457	0.0141055	CVDIII.CCL15	0.000125911	0.707891	0.707749	Smoking_status2	Hypothyroidism NOS	E03.9
244.4	0.0973683	0.028	3.47744	0.000506226	CVDIII.CCL15	0.000125911	0.707891	0.707749	Qualifications2	Hypothyroidism NOS	E03.9
244.4	0.1914	0.0217637	8.79445	1.43745e-18	CVDIII.CCL15	0.000125911	0.707891	0.707749	Qualifications3	Hypothyroidism NOS	E03.9
244.4	0.266802	0.0360645	7.3979	1.38351e-13	CVDIII.CCL15	0.000125911	0.707891	0.707749	Qualifications4	Hypothyroidism NOS	E03.9
244.4	0.202156	0.0339063	5.96219	2.48884e-09	CVDIII.CCL15	0.000125911	0.707891	0.707749	Qualifications5	Hypothyroidism NOS	E03.9
244.4	0.201125	0.0331724	6.06303	1.33584e-09	CVDIII.CCL15	0.000125911	0.707891	0.707749	Qualifications6	Hypothyroidism NOS	E03.9
244.4	-8.0751	0.0851579	-94.8251	0	CVDIII.CCL16	0.000194171	0.708082	0.707749	(Intercept)	Hypothyroidism NOS	E03.9
244.4	0.0343951	0.0629896	0.546044	0.585036	CVDIII.CCL16	0.000194171	0.708082	0.707749	CVDIII.CCL16.1	Hypothyroidism NOS	E03.9
244.4	-0.137525	0.153	-0.898852	0.368732	CVDIII.CCL16	0.000194171	0.708082	0.707749	CVDIII.CCL16.2	Hypothyroidism NOS	E03.9
244.4	0.122486	0.320775	0.381843	0.702578	CVDIII.CCL16	0.000194171	0.708082	0.707749	CVDIII.CCL16.3	Hypothyroidism NOS	E03.9
244.4	0.85371	0.443729	1.92395	0.0543612	CVDIII.CCL16	0.000194171	0.708082	0.707749	CVDIII.CCL16.4	Hypothyroidism NOS	E03.9
244.4	-1.21513	0.772212	-1.57357	0.115586	CVDIII.CCL16	0.000194171	0.708082	0.707749	CVDIII.CCL16.5	Hypothyroidism NOS	E03.9
244.4	0.142119	0.978006	0.145315	0.884463	CVDIII.CCL16	0.000194171	0.708082	0.707749	CVDIII.CCL16.6	Hypothyroidism NOS	E03.9
244.4	0.0239037	0.892714	0.0267765	0.978638	CVDIII.CCL16	0.000194171	0.708082	0.707749	CVDIII.CCL16.7	Hypothyroidism NOS	E03.9
244.4	0.256922	1.13916	0.225535	0.821563	CVDIII.CCL16	0.000194171	0.708082	0.707749	CVDIII.CCL16.8	Hypothyroidism NOS	E03.9
244.4	-0.508574	1.6352	-0.311016	0.755789	CVDIII.CCL16	0.000194171	0.708082	0.707749	CVDIII.CCL16.9	Hypothyroidism NOS	E03.9
244.4	0.751132	1.76237	0.426204	0.669959	CVDIII.CCL16	0.000194171	0.708082	0.707749	CVDIII.CCL16.10	Hypothyroidism NOS	E03.9
244.4	-0.066601	1.36314	-0.0488585	0.961032	CVDIII.CCL16	0.000194171	0.708082	0.707749	CVDIII.CCL16.11	Hypothyroidism NOS	E03.9
244.4	4.13653	2.65466	1.55822	0.119182	CVDIII.CCL16	0.000194171	0.708082	0.707749	CVDIII.CCL16.12	Hypothyroidism NOS	E03.9
244.4	-6.24285	3.00621	-2.07665	0.0378338	CVDIII.CCL16	0.000194171	0.708082	0.707749	CVDIII.CCL16.13	Hypothyroidism NOS	E03.9
244.4	0.897953	1.45906	0.615432	0.53827	CVDIII.CCL16	0.000194171	0.708082	0.707749	CVDIII.CCL16.14	Hypothyroidism NOS	E03.9
244.4	-0.00161847	0.000215174	-7.52167	5.40799e-14	CVDIII.CCL16	0.000194171	0.708082	0.707749	PC1	Hypothyroidism NOS	E03.9
244.4	-0.00297714	0.000316027	-9.42054	4.48761e-21	CVDIII.CCL16	0.000194171	0.708082	0.707749	PC2	Hypothyroidism NOS	E03.9
244.4	0.056295	0.00151616	37.13	9.20899e-302	CVDIII.CCL16	0.000194171	0.708082	0.707749	BMI	Hypothyroidism NOS	E03.9
244.4	0.0406821	0.00116538	34.9089	5.45376e-267	CVDIII.CCL16	0.000194171	0.708082	0.707749	Age_when_attended_assessment_centre	Hypothyroidism NOS	E03.9
244.4	1.40346	0.021908	64.0612	0	CVDIII.CCL16	0.000194171	0.708082	0.707749	Sex2	Hypothyroidism NOS	E03.9
244.4	0.0962459	0.0184899	5.20533	1.93653e-07	CVDIII.CCL16	0.000194171	0.708082	0.707749	Smoking_status1	Hypothyroidism NOS	E03.9
244.4	0.0782296	0.0317832	2.46135	0.0138416	CVDIII.CCL16	0.000194171	0.708082	0.707749	Smoking_status2	Hypothyroidism NOS	E03.9
244.4	0.0978936	0.0280001	3.49619	0.000471948	CVDIII.CCL16	0.000194171	0.708082	0.707749	Qualifications2	Hypothyroidism NOS	E03.9
244.4	0.191245	0.021763	8.78762	1.52759e-18	CVDIII.CCL16	0.000194171	0.708082	0.707749	Qualifications3	Hypothyroidism NOS	E03.9
244.4	0.266711	0.0360654	7.3952	1.41192e-13	CVDIII.CCL16	0.000194171	0.708082	0.707749	Qualifications4	Hypothyroidism NOS	E03.9
244.4	0.202402	0.0339066	5.9694	2.38124e-09	CVDIII.CCL16	0.000194171	0.708082	0.707749	Qualifications5	Hypothyroidism NOS	E03.9
244.4	0.202158	0.0331728	6.09409	1.10064e-09	CVDIII.CCL16	0.000194171	0.708082	0.707749	Qualifications6	Hypothyroidism NOS	E03.9
244.4	-8.02649	0.101961	-78.7209	0	CVDIII.CCL24	0.000860879	0.708826	0.707749	(Intercept)	Hypothyroidism NOS	E03.9
244.4	0.187828	5.65421	0.0332192	0.9735	CVDIII.CCL24	0.000860879	0.708826	0.707749	CVDIII.CCL24.1	Hypothyroidism NOS	E03.9
244.4	-3.57224	6.60609	-0.54075	0.58868	CVDIII.CCL24	0.000860879	0.708826	0.707749	CVDIII.CCL24.2	Hypothyroidism NOS	E03.9
244.4	1.74156	5.88467	0.295948	0.76727	CVDIII.CCL24	0.000860879	0.708826	0.707749	CVDIII.CCL24.3	Hypothyroidism NOS	E03.9
244.4	5.10502	6.7179	0.759913	0.447306	CVDIII.CCL24	0.000860879	0.708826	0.707749	CVDIII.CCL24.4	Hypothyroidism NOS	E03.9
244.4	-13.9366	19.652	-0.709171	0.478218	CVDIII.CCL24	0.000860879	0.708826	0.707749	CVDIII.CCL24.5	Hypothyroidism NOS	E03.9
244.4	1.88159	21.8119	0.0862643	0.931256	CVDIII.CCL24	0.000860879	0.708826	0.707749	CVDIII.CCL24.6	Hypothyroidism NOS	E03.9
244.4	18.4977	10.9006	1.69694	0.0897078	CVDIII.CCL24	0.000860879	0.708826	0.707749	CVDIII.CCL24.7	Hypothyroidism NOS	E03.9
244.4	-19.4658	7.59213	-2.56395	0.0103489	CVDIII.CCL24	0.000860879	0.708826	0.707749	CVDIII.CCL24.8	Hypothyroidism NOS	E03.9
244.4	12.8266	8.22647	1.55919	0.118951	CVDIII.CCL24	0.000860879	0.708826	0.707749	CVDIII.CCL24.9	Hypothyroidism NOS	E03.9
244.4	10.598	22.6714	0.467461	0.64017	CVDIII.CCL24	0.000860879	0.708826	0.707749	CVDIII.CCL24.10	Hypothyroidism NOS	E03.9
244.4	-41.7021	37.8236	-1.10254	0.270226	CVDIII.CCL24	0.000860879	0.708826	0.707749	CVDIII.CCL24.11	Hypothyroidism NOS	E03.9
244.4	32.2849	31.4487	1.02659	0.304613	CVDIII.CCL24	0.000860879	0.708826	0.707749	CVDIII.CCL24.12	Hypothyroidism NOS	E03.9
244.4	-8.08698	7.41105	-1.09121	0.275182	CVDIII.CCL24	0.000860879	0.708826	0.707749	CVDIII.CCL24.13	Hypothyroidism NOS	E03.9
244.4	14.4655	19.9071	0.726652	0.467439	CVDIII.CCL24	0.000860879	0.708826	0.707749	CVDIII.CCL24.14	Hypothyroidism NOS	E03.9
244.4	-2.67212	20.8345	-0.128255	0.897947	CVDIII.CCL24	0.000860879	0.708826	0.707749	CVDIII.CCL24.15	Hypothyroidism NOS	E03.9
244.4	0.21832	10.7505	0.0203079	0.983798	CVDIII.CCL24	0.000860879	0.708826	0.707749	CVDIII.CCL24.16	Hypothyroidism NOS	E03.9
244.4	-36.8503	46.7541	-0.788173	0.430595	CVDIII.CCL24	0.000860879	0.708826	0.707749	CVDIII.CCL24.17	Hypothyroidism NOS	E03.9
244.4	-130.709	122.373	-1.06811	0.28547	CVDIII.CCL24	0.000860879	0.708826	0.707749	CVDIII.CCL24.18	Hypothyroidism NOS	E03.9
244.4	134.134	115.81	1.15823	0.246771	CVDIII.CCL24	0.000860879	0.708826	0.707749	CVDIII.CCL24.19	Hypothyroidism NOS	E03.9
244.4	24.4593	25.0774	0.97535	0.329387	CVDIII.CCL24	0.000860879	0.708826	0.707749	CVDIII.CCL24.20	Hypothyroidism NOS	E03.9
244.4	-2.84342	22.7547	-0.124959	0.900556	CVDIII.CCL24	0.000860879	0.708826	0.707749	CVDIII.CCL24.21	Hypothyroidism NOS	E03.9
244.4	-55.2722	29.7739	-1.8564	0.0633964	CVDIII.CCL24	0.000860879	0.708826	0.707749	CVDIII.CCL24.22	Hypothyroidism NOS	E03.9
244.4	85.3363	111.909	0.762549	0.445732	CVDIII.CCL24	0.000860879	0.708826	0.707749	CVDIII.CCL24.23	Hypothyroidism NOS	E03.9
244.4	-34.5214	109.121	-0.316359	0.75173	CVDIII.CCL24	0.000860879	0.708826	0.707749	CVDIII.CCL24.24	Hypothyroidism NOS	E03.9
244.4	13.7454	9.90406	1.38785	0.165182	CVDIII.CCL24	0.000860879	0.708826	0.707749	CVDIII.CCL24.25	Hypothyroidism NOS	E03.9
244.4	0.462941	7.19567	0.0643361	0.948703	CVDIII.CCL24	0.000860879	0.708826	0.707749	CVDIII.CCL24.26	Hypothyroidism NOS	E03.9
244.4	-13.8824	10.0941	-1.37529	0.169041	CVDIII.CCL24	0.000860879	0.708826	0.707749	CVDIII.CCL24.27	Hypothyroidism NOS	E03.9
244.4	12.7324	12.2782	1.03699	0.29974	CVDIII.CCL24	0.000860879	0.708826	0.707749	CVDIII.CCL24.28	Hypothyroidism NOS	E03.9
244.4	-3.41411	9.91501	-0.344338	0.730592	CVDIII.CCL24	0.000860879	0.708826	0.707749	CVDIII.CCL24.29	Hypothyroidism NOS	E03.9
244.4	-3.58594	7.83906	-0.457445	0.647352	CVDIII.CCL24	0.000860879	0.708826	0.707749	CVDIII.CCL24.30	Hypothyroidism NOS	E03.9
244.4	-9.42886	9.88938	-0.953434	0.34037	CVDIII.CCL24	0.000860879	0.708826	0.707749	CVDIII.CCL24.31	Hypothyroidism NOS	E03.9
244.4	-21.0384	39.7629	-0.529095	0.59674	CVDIII.CCL24	0.000860879	0.708826	0.707749	CVDIII.CCL24.32	Hypothyroidism NOS	E03.9
244.4	73.9865	46.0079	1.60813	0.107807	CVDIII.CCL24	0.000860879	0.708826	0.707749	CVDIII.CCL24.33	Hypothyroidism NOS	E03.9
244.4	-44.1843	25.7812	-1.71382	0.0865626	CVDIII.CCL24	0.000860879	0.708826	0.707749	CVDIII.CCL24.34	Hypothyroidism NOS	E03.9
244.4	20.2394	11.2567	1.79798	0.07218	CVDIII.CCL24	0.000860879	0.708826	0.707749	CVDIII.CCL24.35	Hypothyroidism NOS	E03.9
244.4	-6.57461	9.90844	-0.663536	0.506987	CVDIII.CCL24	0.000860879	0.708826	0.707749	CVDIII.CCL24.36	Hypothyroidism NOS	E03.9
244.4	-30.4321	14.5985	-2.08461	0.0371047	CVDIII.CCL24	0.000860879	0.708826	0.707749	CVDIII.CCL24.37	Hypothyroidism NOS	E03.9
244.4	23.0253	24.0912	0.955759	0.339194	CVDIII.CCL24	0.000860879	0.708826	0.707749	CVDIII.CCL24.38	Hypothyroidism NOS	E03.9
244.4	9.91257	23.017	0.430663	0.666714	CVDIII.CCL24	0.000860879	0.708826	0.707749	CVDIII.CCL24.39	Hypothyroidism NOS	E03.9
244.4	-48.1639	18.1295	-2.65667	0.00789178	CVDIII.CCL24	0.000860879	0.708826	0.707749	CVDIII.CCL24.40	Hypothyroidism NOS	E03.9
244.4	19.4496	20.981	0.927006	0.353923	CVDIII.CCL24	0.000860879	0.708826	0.707749	CVDIII.CCL24.41	Hypothyroidism NOS	E03.9
244.4	62.6112	37.1355	1.68602	0.0917917	CVDIII.CCL24	0.000860879	0.708826	0.707749	CVDIII.CCL24.42	Hypothyroidism NOS	E03.9
244.4	-0.798685	45.7886	-0.0174429	0.986083	CVDIII.CCL24	0.000860879	0.708826	0.707749	CVDIII.CCL24.43	Hypothyroidism NOS	E03.9
244.4	-40.6968	34.1173	-1.19285	0.232928	CVDIII.CCL24	0.000860879	0.708826	0.707749	CVDIII.CCL24.44	Hypothyroidism NOS	E03.9
244.4	-9.79646	15.2854	-0.640902	0.521587	CVDIII.CCL24	0.000860879	0.708826	0.707749	CVDIII.CCL24.45	Hypothyroidism NOS	E03.9
244.4	1912.2	15259.3	0.125314	0.900275	CVDIII.CCL24	0.000860879	0.708826	0.707749	CVDIII.CCL24.46	Hypothyroidism NOS	E03.9
244.4	-1909.76	15418.3	-0.123863	0.901423	CVDIII.CCL24	0.000860879	0.708826	0.707749	CVDIII.CCL24.47	Hypothyroidism NOS	E03.9
244.4	-85.0218	44.8069	-1.89752	0.0577598	CVDIII.CCL24	0.000860879	0.708826	0.707749	CVDIII.CCL24.48	Hypothyroidism NOS	E03.9
244.4	62.1819	68.705	0.905056	0.365436	CVDIII.CCL24	0.000860879	0.708826	0.707749	CVDIII.CCL24.49	Hypothyroidism NOS	E03.9
244.4	-10.992	55.4997	-0.198054	0.843003	CVDIII.CCL24	0.000860879	0.708826	0.707749	CVDIII.CCL24.50	Hypothyroidism NOS	E03.9
244.4	36.6455	40.7469	0.899345	0.368469	CVDIII.CCL24	0.000860879	0.708826	0.707749	CVDIII.CCL24.51	Hypothyroidism NOS	E03.9
244.4	-14.0103	43.8993	-0.319146	0.749616	CVDIII.CCL24	0.000860879	0.708826	0.707749	CVDIII.CCL24.52	Hypothyroidism NOS	E03.9
244.4	74.1247	72.2731	1.02562	0.305071	CVDIII.CCL24	0.000860879	0.708826	0.707749	CVDIII.CCL24.53	Hypothyroidism NOS	E03.9
244.4	-91.5014	70.8162	-1.2921	0.196324	CVDIII.CCL24	0.000860879	0.708826	0.707749	CVDIII.CCL24.54	Hypothyroidism NOS	E03.9
244.4	4.90315	16.5069	0.297036	0.766439	CVDIII.CCL24	0.000860879	0.708826	0.707749	CVDIII.CCL24.55	Hypothyroidism NOS	E03.9
244.4	14.6266	21.8266	0.670127	0.502777	CVDIII.CCL24	0.000860879	0.708826	0.707749	CVDIII.CCL24.56	Hypothyroidism NOS	E03.9
244.4	2.82663	19.4287	0.145487	0.884326	CVDIII.CCL24	0.000860879	0.708826	0.707749	CVDIII.CCL24.57	Hypothyroidism NOS	E03.9
244.4	24.4726	22.0575	1.10949	0.26722	CVDIII.CCL24	0.000860879	0.708826	0.707749	CVDIII.CCL24.58	Hypothyroidism NOS	E03.9
244.4	-32.7717	52.5852	-0.623213	0.533145	CVDIII.CCL24	0.000860879	0.708826	0.707749	CVDIII.CCL24.59	Hypothyroidism NOS	E03.9
244.4	-38.4109	64.53	-0.595241	0.551682	CVDIII.CCL24	0.000860879	0.708826	0.707749	CVDIII.CCL24.60	Hypothyroidism NOS	E03.9
244.4	-205.765	202.439	-1.01643	0.309425	CVDIII.CCL24	0.000860879	0.708826	0.707749	CVDIII.CCL24.61	Hypothyroidism NOS	E03.9
244.4	243.788	203.05	1.20063	0.229894	CVDIII.CCL24	0.000860879	0.708826	0.707749	CVDIII.CCL24.62	Hypothyroidism NOS	E03.9
244.4	21.7124	23.3207	0.931036	0.351835	CVDIII.CCL24	0.000860879	0.708826	0.707749	CVDIII.CCL24.63	Hypothyroidism NOS	E03.9
244.4	-35.6464	18.6915	-1.90709	0.056509	CVDIII.CCL24	0.000860879	0.708826	0.707749	CVDIII.CCL24.64	Hypothyroidism NOS	E03.9
244.4	-9.55087	20.069	-0.475902	0.634144	CVDIII.CCL24	0.000860879	0.708826	0.707749	CVDIII.CCL24.65	Hypothyroidism NOS	E03.9
244.4	4.38478	21.7569	0.201535	0.84028	CVDIII.CCL24	0.000860879	0.708826	0.707749	CVDIII.CCL24.66	Hypothyroidism NOS	E03.9
244.4	46.5577	21.4496	2.17056	0.0299643	CVDIII.CCL24	0.000860879	0.708826	0.707749	CVDIII.CCL24.67	Hypothyroidism NOS	E03.9
244.4	5503.48	46229.2	0.119048	0.905238	CVDIII.CCL24	0.000860879	0.708826	0.707749	CVDIII.CCL24.68	Hypothyroidism NOS	E03.9
244.4	-5579.61	46614.4	-0.119697	0.904723	CVDIII.CCL24	0.000860879	0.708826	0.707749	CVDIII.CCL24.69	Hypothyroidism NOS	E03.9
244.4	26.9736	33.4695	0.805917	0.420291	CVDIII.CCL24	0.000860879	0.708826	0.707749	CVDIII.CCL24.70	Hypothyroidism NOS	E03.9
244.4	-49.7666	41.5465	-1.19785	0.230975	CVDIII.CCL24	0.000860879	0.708826	0.707749	CVDIII.CCL24.71	Hypothyroidism NOS	E03.9
244.4	18.6065	36.6751	0.507334	0.611921	CVDIII.CCL24	0.000860879	0.708826	0.707749	CVDIII.CCL24.72	Hypothyroidism NOS	E03.9
244.4	5.0416	16.5633	0.304383	0.760836	CVDIII.CCL24	0.000860879	0.708826	0.707749	CVDIII.CCL24.73	Hypothyroidism NOS	E03.9
244.4	-26.996	29.7902	-0.906203	0.364829	CVDIII.CCL24	0.000860879	0.708826	0.707749	CVDIII.CCL24.74	Hypothyroidism NOS	E03.9
244.4	28.7847	25.9929	1.10741	0.268118	CVDIII.CCL24	0.000860879	0.708826	0.707749	CVDIII.CCL24.75	Hypothyroidism NOS	E03.9
244.4	-0.00144012	0.00023231	-6.19914	5.67722e-10	CVDIII.CCL24	0.000860879	0.708826	0.707749	PC1	Hypothyroidism NOS	E03.9
244.4	-0.00291123	0.000340582	-8.54782	1.25436e-17	CVDIII.CCL24	0.000860879	0.708826	0.707749	PC2	Hypothyroidism NOS	E03.9
244.4	0.0563313	0.00151709	37.1311	8.86519e-302	CVDIII.CCL24	0.000860879	0.708826	0.707749	BMI	Hypothyroidism NOS	E03.9
244.4	0.040647	0.00116596	34.8615	2.85076e-266	CVDIII.CCL24	0.000860879	0.708826	0.707749	Age_when_attended_assessment_centre	Hypothyroidism NOS	E03.9
244.4	1.40394	0.0219136	64.0673	0	CVDIII.CCL24	0.000860879	0.708826	0.707749	Sex2	Hypothyroidism NOS	E03.9
244.4	0.0969738	0.0184968	5.24273	1.58219e-07	CVDIII.CCL24	0.000860879	0.708826	0.707749	Smoking_status1	Hypothyroidism NOS	E03.9
244.4	0.0791247	0.0317953	2.48857	0.0128259	CVDIII.CCL24	0.000860879	0.708826	0.707749	Smoking_status2	Hypothyroidism NOS	E03.9
244.4	0.0973298	0.0280086	3.475	0.00051086	CVDIII.CCL24	0.000860879	0.708826	0.707749	Qualifications2	Hypothyroidism NOS	E03.9
244.4	0.191118	0.0217733	8.77765	1.66927e-18	CVDIII.CCL24	0.000860879	0.708826	0.707749	Qualifications3	Hypothyroidism NOS	E03.9
244.4	0.265769	0.0360813	7.36585	1.76023e-13	CVDIII.CCL24	0.000860879	0.708826	0.707749	Qualifications4	Hypothyroidism NOS	E03.9
244.4	0.203385	0.0339193	5.99615	2.02045e-09	CVDIII.CCL24	0.000860879	0.708826	0.707749	Qualifications5	Hypothyroidism NOS	E03.9
244.4	0.202315	0.0331881	6.09602	1.08744e-09	CVDIII.CCL24	0.000860879	0.708826	0.707749	Qualifications6	Hypothyroidism NOS	E03.9
244.4	-8.09845	0.0864448	-93.6835	0	CVDIII.CDH5	0.000227787	0.70803	0.707749	(Intercept)	Hypothyroidism NOS	E03.9
244.4	-0.0666359	0.345205	-0.193033	0.846933	CVDIII.CDH5	0.000227787	0.70803	0.707749	CVDIII.CDH5.1	Hypothyroidism NOS	E03.9
244.4	1.24062	1.51872	0.816888	0.413992	CVDIII.CDH5	0.000227787	0.70803	0.707749	CVDIII.CDH5.2	Hypothyroidism NOS	E03.9
244.4	-1.10596	2.01036	-0.550131	0.582229	CVDIII.CDH5	0.000227787	0.70803	0.707749	CVDIII.CDH5.3	Hypothyroidism NOS	E03.9
244.4	-0.237027	2.1765	-0.108903	0.91328	CVDIII.CDH5	0.000227787	0.70803	0.707749	CVDIII.CDH5.4	Hypothyroidism NOS	E03.9
244.4	5.12708	2.60126	1.971	0.0487239	CVDIII.CDH5	0.000227787	0.70803	0.707749	CVDIII.CDH5.5	Hypothyroidism NOS	E03.9
244.4	0.301433	3.07512	0.0980232	0.921914	CVDIII.CDH5	0.000227787	0.70803	0.707749	CVDIII.CDH5.6	Hypothyroidism NOS	E03.9
244.4	1.98044	4.91808	0.402685	0.68718	CVDIII.CDH5	0.000227787	0.70803	0.707749	CVDIII.CDH5.7	Hypothyroidism NOS	E03.9
244.4	-13.2172	5.46608	-2.41805	0.0156039	CVDIII.CDH5	0.000227787	0.70803	0.707749	CVDIII.CDH5.8	Hypothyroidism NOS	E03.9
244.4	9.17249	4.46315	2.05516	0.0398637	CVDIII.CDH5	0.000227787	0.70803	0.707749	CVDIII.CDH5.9	Hypothyroidism NOS	E03.9
244.4	-1.15442	4.65359	-0.248071	0.80408	CVDIII.CDH5	0.000227787	0.70803	0.707749	CVDIII.CDH5.10	Hypothyroidism NOS	E03.9
244.4	-1.90013	4.46536	-0.425526	0.670453	CVDIII.CDH5	0.000227787	0.70803	0.707749	CVDIII.CDH5.11	Hypothyroidism NOS	E03.9
244.4	-7.45184	4.52234	-1.64778	0.0993974	CVDIII.CDH5	0.000227787	0.70803	0.707749	CVDIII.CDH5.12	Hypothyroidism NOS	E03.9
244.4	9.82582	4.90818	2.00193	0.0452925	CVDIII.CDH5	0.000227787	0.70803	0.707749	CVDIII.CDH5.13	Hypothyroidism NOS	E03.9
244.4	-0.645277	4.93227	-0.130828	0.895912	CVDIII.CDH5	0.000227787	0.70803	0.707749	CVDIII.CDH5.14	Hypothyroidism NOS	E03.9
244.4	-0.506943	8.81853	-0.0574862	0.954158	CVDIII.CDH5	0.000227787	0.70803	0.707749	CVDIII.CDH5.15	Hypothyroidism NOS	E03.9
244.4	-1.20896	9.36813	-0.12905	0.897318	CVDIII.CDH5	0.000227787	0.70803	0.707749	CVDIII.CDH5.16	Hypothyroidism NOS	E03.9
244.4	0.0499405	4.67445	0.0106837	0.991476	CVDIII.CDH5	0.000227787	0.70803	0.707749	CVDIII.CDH5.17	Hypothyroidism NOS	E03.9
244.4	-0.00172537	0.000241563	-7.14252	9.16333e-13	CVDIII.CDH5	0.000227787	0.70803	0.707749	PC1	Hypothyroidism NOS	E03.9
244.4	-0.00288613	0.00032916	-8.76816	1.81604e-18	CVDIII.CDH5	0.000227787	0.70803	0.707749	PC2	Hypothyroidism NOS	E03.9
244.4	0.0562792	0.0015161	37.121	1.28938e-301	CVDIII.CDH5	0.000227787	0.70803	0.707749	BMI	Hypothyroidism NOS	E03.9
244.4	0.0406766	0.00116528	34.907	5.81643e-267	CVDIII.CDH5	0.000227787	0.70803	0.707749	Age_when_attended_assessment_centre	Hypothyroidism NOS	E03.9
244.4	1.40412	0.0219087	64.0894	0	CVDIII.CDH5	0.000227787	0.70803	0.707749	Sex2	Hypothyroidism NOS	E03.9
244.4	0.096736	0.0184912	5.23147	1.68168e-07	CVDIII.CDH5	0.000227787	0.70803	0.707749	Smoking_status1	Hypothyroidism NOS	E03.9
244.4	0.0790997	0.0317856	2.48854	0.012827	CVDIII.CDH5	0.000227787	0.70803	0.707749	Smoking_status2	Hypothyroidism NOS	E03.9
244.4	0.0983504	0.028001	3.51239	0.00044409	CVDIII.CDH5	0.000227787	0.70803	0.707749	Qualifications2	Hypothyroidism NOS	E03.9
244.4	0.191355	0.021763	8.79268	1.46038e-18	CVDIII.CDH5	0.000227787	0.70803	0.707749	Qualifications3	Hypothyroidism NOS	E03.9
244.4	0.266142	0.0360671	7.37909	1.59377e-13	CVDIII.CDH5	0.000227787	0.70803	0.707749	Qualifications4	Hypothyroidism NOS	E03.9
244.4	0.202426	0.0339068	5.97009	2.37129e-09	CVDIII.CDH5	0.000227787	0.70803	0.707749	Qualifications5	Hypothyroidism NOS	E03.9
244.4	0.201215	0.0331734	6.06557	1.31486e-09	CVDIII.CDH5	0.000227787	0.70803	0.707749	Qualifications6	Hypothyroidism NOS	E03.9
244.4	-8.05847	0.0863919	-93.278	0	CVDIII.CHI3L1	6.15244e-05	0.707813	0.707749	(Intercept)	Hypothyroidism NOS	E03.9
244.4	-0.0797498	0.126022	-0.632824	0.526849	CVDIII.CHI3L1	6.15244e-05	0.707813	0.707749	CVDIII.CHI3L1.1	Hypothyroidism NOS	E03.9
244.4	-0.372647	0.33705	-1.10562	0.268893	CVDIII.CHI3L1	6.15244e-05	0.707813	0.707749	CVDIII.CHI3L1.2	Hypothyroidism NOS	E03.9
244.4	0.365377	0.464654	0.786343	0.431667	CVDIII.CHI3L1	6.15244e-05	0.707813	0.707749	CVDIII.CHI3L1.3	Hypothyroidism NOS	E03.9
244.4	0.634679	0.565635	1.12206	0.261836	CVDIII.CHI3L1	6.15244e-05	0.707813	0.707749	CVDIII.CHI3L1.4	Hypothyroidism NOS	E03.9
244.4	-1.35846	0.831578	-1.63359	0.102345	CVDIII.CHI3L1	6.15244e-05	0.707813	0.707749	CVDIII.CHI3L1.5	Hypothyroidism NOS	E03.9
244.4	1.01174	0.724172	1.3971	0.162384	CVDIII.CHI3L1	6.15244e-05	0.707813	0.707749	CVDIII.CHI3L1.6	Hypothyroidism NOS	E03.9
244.4	-0.00157527	0.000217398	-7.24603	4.2918e-13	CVDIII.CHI3L1	6.15244e-05	0.707813	0.707749	PC1	Hypothyroidism NOS	E03.9
244.4	-0.00300979	0.000316074	-9.52243	1.69169e-21	CVDIII.CHI3L1	6.15244e-05	0.707813	0.707749	PC2	Hypothyroidism NOS	E03.9
244.4	0.0563211	0.00151619	37.1463	5.0275e-302	CVDIII.CHI3L1	6.15244e-05	0.707813	0.707749	BMI	Hypothyroidism NOS	E03.9
244.4	0.0406755	0.00116531	34.9052	6.19686e-267	CVDIII.CHI3L1	6.15244e-05	0.707813	0.707749	Age_when_attended_assessment_centre	Hypothyroidism NOS	E03.9
244.4	1.40372	0.0219076	64.0749	0	CVDIII.CHI3L1	6.15244e-05	0.707813	0.707749	Sex2	Hypothyroidism NOS	E03.9
244.4	0.096363	0.0184888	5.21197	1.86851e-07	CVDIII.CHI3L1	6.15244e-05	0.707813	0.707749	Smoking_status1	Hypothyroidism NOS	E03.9
244.4	0.0783449	0.0317817	2.46509	0.0136978	CVDIII.CHI3L1	6.15244e-05	0.707813	0.707749	Smoking_status2	Hypothyroidism NOS	E03.9
244.4	0.0978599	0.0279985	3.49519	0.00047373	CVDIII.CHI3L1	6.15244e-05	0.707813	0.707749	Qualifications2	Hypothyroidism NOS	E03.9
244.4	0.19132	0.0217619	8.79152	1.47555e-18	CVDIII.CHI3L1	6.15244e-05	0.707813	0.707749	Qualifications3	Hypothyroidism NOS	E03.9
244.4	0.266405	0.0360625	7.38731	1.49833e-13	CVDIII.CHI3L1	6.15244e-05	0.707813	0.707749	Qualifications4	Hypothyroidism NOS	E03.9
244.4	0.202191	0.033905	5.96346	2.4695e-09	CVDIII.CHI3L1	6.15244e-05	0.707813	0.707749	Qualifications5	Hypothyroidism NOS	E03.9
244.4	0.201664	0.0331704	6.07965	1.20447e-09	CVDIII.CHI3L1	6.15244e-05	0.707813	0.707749	Qualifications6	Hypothyroidism NOS	E03.9
244.4	-8.08393	0.0872328	-92.6707	0	CVDIII.CHIT1	0.000131103	0.707907	0.707749	(Intercept)	Hypothyroidism NOS	E03.9
244.4	0.090969	0.170849	0.532452	0.594413	CVDIII.CHIT1	0.000131103	0.707907	0.707749	CVDIII.CHIT1.1	Hypothyroidism NOS	E03.9
244.4	-0.570522	0.283474	-2.01261	0.0441554	CVDIII.CHIT1	0.000131103	0.707907	0.707749	CVDIII.CHIT1.2	Hypothyroidism NOS	E03.9
244.4	0.557602	0.463865	1.20208	0.229333	CVDIII.CHIT1	0.000131103	0.707907	0.707749	CVDIII.CHIT1.3	Hypothyroidism NOS	E03.9
244.4	-0.650124	0.687798	-0.945225	0.344544	CVDIII.CHIT1	0.000131103	0.707907	0.707749	CVDIII.CHIT1.4	Hypothyroidism NOS	E03.9
244.4	0.704625	0.77191	0.912833	0.36133	CVDIII.CHIT1	0.000131103	0.707907	0.707749	CVDIII.CHIT1.5	Hypothyroidism NOS	E03.9
244.4	0.208123	1.19243	0.174537	0.861444	CVDIII.CHIT1	0.000131103	0.707907	0.707749	CVDIII.CHIT1.6	Hypothyroidism NOS	E03.9
244.4	-0.362159	1.51484	-0.239073	0.811049	CVDIII.CHIT1	0.000131103	0.707907	0.707749	CVDIII.CHIT1.7	Hypothyroidism NOS	E03.9
244.4	-0.0493008	1.43932	-0.0342528	0.972676	CVDIII.CHIT1	0.000131103	0.707907	0.707749	CVDIII.CHIT1.8	Hypothyroidism NOS	E03.9
244.4	0.632488	1.41776	0.446117	0.655513	CVDIII.CHIT1	0.000131103	0.707907	0.707749	CVDIII.CHIT1.9	Hypothyroidism NOS	E03.9
244.4	-1.12269	1.57816	-0.711396	0.476839	CVDIII.CHIT1	0.000131103	0.707907	0.707749	CVDIII.CHIT1.10	Hypothyroidism NOS	E03.9
244.4	-2.53441	2.25683	-1.12299	0.26144	CVDIII.CHIT1	0.000131103	0.707907	0.707749	CVDIII.CHIT1.11	Hypothyroidism NOS	E03.9
244.4	1.75825	2.05003	0.857667	0.391076	CVDIII.CHIT1	0.000131103	0.707907	0.707749	CVDIII.CHIT1.12	Hypothyroidism NOS	E03.9
244.4	1.68328	0.779389	2.15974	0.0307926	CVDIII.CHIT1	0.000131103	0.707907	0.707749	CVDIII.CHIT1.13	Hypothyroidism NOS	E03.9
244.4	-0.00166786	0.000220046	-7.57961	3.46605e-14	CVDIII.CHIT1	0.000131103	0.707907	0.707749	PC1	Hypothyroidism NOS	E03.9
244.4	-0.00300169	0.000322018	-9.3215	1.14704e-20	CVDIII.CHIT1	0.000131103	0.707907	0.707749	PC2	Hypothyroidism NOS	E03.9
244.4	0.0562976	0.00151614	37.1321	8.53259e-302	CVDIII.CHIT1	0.000131103	0.707907	0.707749	BMI	Hypothyroidism NOS	E03.9
244.4	0.0406561	0.00116538	34.8866	1.18901e-266	CVDIII.CHIT1	0.000131103	0.707907	0.707749	Age_when_attended_assessment_centre	Hypothyroidism NOS	E03.9
244.4	1.4037	0.0219078	64.0732	0	CVDIII.CHIT1	0.000131103	0.707907	0.707749	Sex2	Hypothyroidism NOS	E03.9
244.4	0.0965558	0.0184895	5.2222	1.7681e-07	CVDIII.CHIT1	0.000131103	0.707907	0.707749	Smoking_status1	Hypothyroidism NOS	E03.9
244.4	0.0782244	0.0317822	2.46127	0.0138447	CVDIII.CHIT1	0.000131103	0.707907	0.707749	Smoking_status2	Hypothyroidism NOS	E03.9
244.4	0.0978549	0.0279994	3.49489	0.000474263	CVDIII.CHIT1	0.000131103	0.707907	0.707749	Qualifications2	Hypothyroidism NOS	E03.9
244.4	0.190671	0.0217638	8.76094	1.93635e-18	CVDIII.CHIT1	0.000131103	0.707907	0.707749	Qualifications3	Hypothyroidism NOS	E03.9
244.4	0.265467	0.0360649	7.36081	1.82799e-13	CVDIII.CHIT1	0.000131103	0.707907	0.707749	Qualifications4	Hypothyroidism NOS	E03.9
244.4	0.202044	0.0339075	5.95869	2.54261e-09	CVDIII.CHIT1	0.000131103	0.707907	0.707749	Qualifications5	Hypothyroidism NOS	E03.9
244.4	0.201733	0.0331715	6.0815	1.19061e-09	CVDIII.CHIT1	0.000131103	0.707907	0.707749	Qualifications6	Hypothyroidism NOS	E03.9
244.4	-8.04463	0.093258	-86.2621	0	CVDII.IGGFCRECEPTORIIB	0.000449112	0.708411	0.707749	(Intercept)	Hypothyroidism NOS	E03.9
244.4	0.328188	0.794537	0.413056	0.679566	CVDII.IGGFCRECEPTORIIB	0.000449112	0.708411	0.707749	CVDII.IGGFCRECEPTORIIB.1	Hypothyroidism NOS	E03.9
244.4	-0.0322593	2.43449	-0.0132509	0.989428	CVDII.IGGFCRECEPTORIIB	0.000449112	0.708411	0.707749	CVDII.IGGFCRECEPTORIIB.2	Hypothyroidism NOS	E03.9
244.4	2.14805	2.70368	0.794493	0.426908	CVDII.IGGFCRECEPTORIIB	0.000449112	0.708411	0.707749	CVDII.IGGFCRECEPTORIIB.3	Hypothyroidism NOS	E03.9
244.4	-4.00423	2.80705	-1.42649	0.153726	CVDII.IGGFCRECEPTORIIB	0.000449112	0.708411	0.707749	CVDII.IGGFCRECEPTORIIB.4	Hypothyroidism NOS	E03.9
244.4	6.27283	3.25069	1.92969	0.0536447	CVDII.IGGFCRECEPTORIIB	0.000449112	0.708411	0.707749	CVDII.IGGFCRECEPTORIIB.5	Hypothyroidism NOS	E03.9
244.4	-7.64952	3.03867	-2.51739	0.0118228	CVDII.IGGFCRECEPTORIIB	0.000449112	0.708411	0.707749	CVDII.IGGFCRECEPTORIIB.6	Hypothyroidism NOS	E03.9
244.4	2.63865	3.11505	0.847067	0.396958	CVDII.IGGFCRECEPTORIIB	0.000449112	0.708411	0.707749	CVDII.IGGFCRECEPTORIIB.7	Hypothyroidism NOS	E03.9
244.4	-4.20986	3.60515	-1.16774	0.242914	CVDII.IGGFCRECEPTORIIB	0.000449112	0.708411	0.707749	CVDII.IGGFCRECEPTORIIB.8	Hypothyroidism NOS	E03.9
244.4	4.4041	3.2365	1.36076	0.173589	CVDII.IGGFCRECEPTORIIB	0.000449112	0.708411	0.707749	CVDII.IGGFCRECEPTORIIB.9	Hypothyroidism NOS	E03.9
244.4	-0.804557	2.3488	-0.34254	0.731945	CVDII.IGGFCRECEPTORIIB	0.000449112	0.708411	0.707749	CVDII.IGGFCRECEPTORIIB.10	Hypothyroidism NOS	E03.9
244.4	-0.313777	2.92115	-0.107415	0.914459	CVDII.IGGFCRECEPTORIIB	0.000449112	0.708411	0.707749	CVDII.IGGFCRECEPTORIIB.11	Hypothyroidism NOS	E03.9
244.4	2.19865	3.83776	0.572898	0.566714	CVDII.IGGFCRECEPTORIIB	0.000449112	0.708411	0.707749	CVDII.IGGFCRECEPTORIIB.12	Hypothyroidism NOS	E03.9
244.4	2.73096	4.60529	0.593005	0.553178	CVDII.IGGFCRECEPTORIIB	0.000449112	0.708411	0.707749	CVDII.IGGFCRECEPTORIIB.13	Hypothyroidism NOS	E03.9
244.4	-2.69088	4.63581	-0.580457	0.561607	CVDII.IGGFCRECEPTORIIB	0.000449112	0.708411	0.707749	CVDII.IGGFCRECEPTORIIB.14	Hypothyroidism NOS	E03.9
244.4	6.68518	17.5252	0.381462	0.702861	CVDII.IGGFCRECEPTORIIB	0.000449112	0.708411	0.707749	CVDII.IGGFCRECEPTORIIB.15	Hypothyroidism NOS	E03.9
244.4	-6.26339	17.9915	-0.34813	0.727743	CVDII.IGGFCRECEPTORIIB	0.000449112	0.708411	0.707749	CVDII.IGGFCRECEPTORIIB.16	Hypothyroidism NOS	E03.9
244.4	5.32534	5.19211	1.02566	0.305052	CVDII.IGGFCRECEPTORIIB	0.000449112	0.708411	0.707749	CVDII.IGGFCRECEPTORIIB.17	Hypothyroidism NOS	E03.9
244.4	-1.5122	9.92221	-0.152406	0.878867	CVDII.IGGFCRECEPTORIIB	0.000449112	0.708411	0.707749	CVDII.IGGFCRECEPTORIIB.18	Hypothyroidism NOS	E03.9
244.4	-16.3528	10.1125	-1.61709	0.105858	CVDII.IGGFCRECEPTORIIB	0.000449112	0.708411	0.707749	CVDII.IGGFCRECEPTORIIB.19	Hypothyroidism NOS	E03.9
244.4	11.9093	5.64125	2.11112	0.034762	CVDII.IGGFCRECEPTORIIB	0.000449112	0.708411	0.707749	CVDII.IGGFCRECEPTORIIB.20	Hypothyroidism NOS	E03.9
244.4	1.12935	5.85594	0.192855	0.847073	CVDII.IGGFCRECEPTORIIB	0.000449112	0.708411	0.707749	CVDII.IGGFCRECEPTORIIB.21	Hypothyroidism NOS	E03.9
244.4	-8.64742	6.21199	-1.39205	0.163906	CVDII.IGGFCRECEPTORIIB	0.000449112	0.708411	0.707749	CVDII.IGGFCRECEPTORIIB.22	Hypothyroidism NOS	E03.9
244.4	16.2407	6.66425	2.43699	0.0148099	CVDII.IGGFCRECEPTORIIB	0.000449112	0.708411	0.707749	CVDII.IGGFCRECEPTORIIB.23	Hypothyroidism NOS	E03.9
244.4	-3.13672	8.68761	-0.361056	0.718057	CVDII.IGGFCRECEPTORIIB	0.000449112	0.708411	0.707749	CVDII.IGGFCRECEPTORIIB.24	Hypothyroidism NOS	E03.9
244.4	-12.2262	10.3707	-1.17892	0.238431	CVDII.IGGFCRECEPTORIIB	0.000449112	0.708411	0.707749	CVDII.IGGFCRECEPTORIIB.25	Hypothyroidism NOS	E03.9
244.4	10.1853	9.46974	1.07556	0.282125	CVDII.IGGFCRECEPTORIIB	0.000449112	0.708411	0.707749	CVDII.IGGFCRECEPTORIIB.26	Hypothyroidism NOS	E03.9
244.4	-9.70828	8.24368	-1.17766	0.238931	CVDII.IGGFCRECEPTORIIB	0.000449112	0.708411	0.707749	CVDII.IGGFCRECEPTORIIB.27	Hypothyroidism NOS	E03.9
244.4	6.70507	8.18667	0.819024	0.412773	CVDII.IGGFCRECEPTORIIB	0.000449112	0.708411	0.707749	CVDII.IGGFCRECEPTORIIB.28	Hypothyroidism NOS	E03.9
244.4	-0.229215	6.36391	-0.036018	0.971268	CVDII.IGGFCRECEPTORIIB	0.000449112	0.708411	0.707749	CVDII.IGGFCRECEPTORIIB.29	Hypothyroidism NOS	E03.9
244.4	-8.98553	7.24427	-1.24036	0.214841	CVDII.IGGFCRECEPTORIIB	0.000449112	0.708411	0.707749	CVDII.IGGFCRECEPTORIIB.30	Hypothyroidism NOS	E03.9
244.4	8.77345	7.3143	1.19949	0.230336	CVDII.IGGFCRECEPTORIIB	0.000449112	0.708411	0.707749	CVDII.IGGFCRECEPTORIIB.31	Hypothyroidism NOS	E03.9
244.4	-6.14823	6.05872	-1.01477	0.310214	CVDII.IGGFCRECEPTORIIB	0.000449112	0.708411	0.707749	CVDII.IGGFCRECEPTORIIB.32	Hypothyroidism NOS	E03.9
244.4	-1.51717	6.43427	-0.235795	0.813591	CVDII.IGGFCRECEPTORIIB	0.000449112	0.708411	0.707749	CVDII.IGGFCRECEPTORIIB.33	Hypothyroidism NOS	E03.9
244.4	5.12952	25.7908	0.19889	0.842349	CVDII.IGGFCRECEPTORIIB	0.000449112	0.708411	0.707749	CVDII.IGGFCRECEPTORIIB.34	Hypothyroidism NOS	E03.9
244.4	-1.36692	26.4561	-0.0516672	0.958794	CVDII.IGGFCRECEPTORIIB	0.000449112	0.708411	0.707749	CVDII.IGGFCRECEPTORIIB.35	Hypothyroidism NOS	E03.9
244.4	3.40878	8.94238	0.381194	0.703059	CVDII.IGGFCRECEPTORIIB	0.000449112	0.708411	0.707749	CVDII.IGGFCRECEPTORIIB.36	Hypothyroidism NOS	E03.9
244.4	0.652536	9.26602	0.0704224	0.943857	CVDII.IGGFCRECEPTORIIB	0.000449112	0.708411	0.707749	CVDII.IGGFCRECEPTORIIB.37	Hypothyroidism NOS	E03.9
244.4	-6.78548	8.13287	-0.834328	0.404096	CVDII.IGGFCRECEPTORIIB	0.000449112	0.708411	0.707749	CVDII.IGGFCRECEPTORIIB.38	Hypothyroidism NOS	E03.9
244.4	-2.18374	7.54129	-0.28957	0.772145	CVDII.IGGFCRECEPTORIIB	0.000449112	0.708411	0.707749	CVDII.IGGFCRECEPTORIIB.39	Hypothyroidism NOS	E03.9
244.4	7.63243	3.91001	1.95202	0.0509354	CVDII.IGGFCRECEPTORIIB	0.000449112	0.708411	0.707749	CVDII.IGGFCRECEPTORIIB.40	Hypothyroidism NOS	E03.9
244.4	-0.00159842	0.000219108	-7.29513	2.98361e-13	CVDII.IGGFCRECEPTORIIB	0.000449112	0.708411	0.707749	PC1	Hypothyroidism NOS	E03.9
244.4	-0.00311025	0.000324528	-9.58392	9.34259e-22	CVDII.IGGFCRECEPTORIIB	0.000449112	0.708411	0.707749	PC2	Hypothyroidism NOS	E03.9
244.4	0.0562812	0.00151638	37.1154	1.58439e-301	CVDII.IGGFCRECEPTORIIB	0.000449112	0.708411	0.707749	BMI	Hypothyroidism NOS	E03.9
244.4	0.0406922	0.0011655	34.914	4.55389e-267	CVDII.IGGFCRECEPTORIIB	0.000449112	0.708411	0.707749	Age_when_attended_assessment_centre	Hypothyroidism NOS	E03.9
244.4	1.4042	0.0219103	64.0889	0	CVDII.IGGFCRECEPTORIIB	0.000449112	0.708411	0.707749	Sex2	Hypothyroidism NOS	E03.9
244.4	0.0965465	0.0184925	5.22086	1.78093e-07	CVDII.IGGFCRECEPTORIIB	0.000449112	0.708411	0.707749	Smoking_status1	Hypothyroidism NOS	E03.9
244.4	0.0792161	0.031788	2.49202	0.012702	CVDII.IGGFCRECEPTORIIB	0.000449112	0.708411	0.707749	Smoking_status2	Hypothyroidism NOS	E03.9
244.4	0.0975962	0.0280035	3.48514	0.00049188	CVDII.IGGFCRECEPTORIIB	0.000449112	0.708411	0.707749	Qualifications2	Hypothyroidism NOS	E03.9
244.4	0.191301	0.0217675	8.7884	1.51705e-18	CVDII.IGGFCRECEPTORIIB	0.000449112	0.708411	0.707749	Qualifications3	Hypothyroidism NOS	E03.9
244.4	0.267372	0.0360694	7.41271	1.23745e-13	CVDII.IGGFCRECEPTORIIB	0.000449112	0.708411	0.707749	Qualifications4	Hypothyroidism NOS	E03.9
244.4	0.203008	0.033912	5.98632	2.14641e-09	CVDII.IGGFCRECEPTORIIB	0.000449112	0.708411	0.707749	Qualifications5	Hypothyroidism NOS	E03.9
244.4	0.202035	0.0331791	6.08922	1.13462e-09	CVDII.IGGFCRECEPTORIIB	0.000449112	0.708411	0.707749	Qualifications6	Hypothyroidism NOS	E03.9
244.4	-8.05677	0.0869026	-92.7104	0	CVDIII.GRN	0.000133537	0.707912	0.707749	(Intercept)	Hypothyroidism NOS	E03.9
244.4	-0.0227001	0.112393	-0.201971	0.83994	CVDIII.GRN	0.000133537	0.707912	0.707749	CVDIII.GRN.1	Hypothyroidism NOS	E03.9
244.4	0.380389	0.343639	1.10694	0.268319	CVDIII.GRN	0.000133537	0.707912	0.707749	CVDIII.GRN.2	Hypothyroidism NOS	E03.9
244.4	0.301374	0.542869	0.555151	0.578791	CVDIII.GRN	0.000133537	0.707912	0.707749	CVDIII.GRN.3	Hypothyroidism NOS	E03.9
244.4	-0.965179	0.710877	-1.35773	0.174549	CVDIII.GRN	0.000133537	0.707912	0.707749	CVDIII.GRN.4	Hypothyroidism NOS	E03.9
244.4	-0.531354	0.591505	-0.898309	0.369021	CVDIII.GRN	0.000133537	0.707912	0.707749	CVDIII.GRN.5	Hypothyroidism NOS	E03.9
244.4	-0.0015706	0.000221451	-7.0923	1.31905e-12	CVDIII.GRN	0.000133537	0.707912	0.707749	PC1	Hypothyroidism NOS	E03.9
244.4	-0.0029866	0.000317395	-9.40973	4.97411e-21	CVDIII.GRN	0.000133537	0.707912	0.707749	PC2	Hypothyroidism NOS	E03.9
244.4	0.056275	0.00151617	37.1166	1.51854e-301	CVDIII.GRN	0.000133537	0.707912	0.707749	BMI	Hypothyroidism NOS	E03.9
244.4	0.0406587	0.00116535	34.8898	1.06125e-266	CVDIII.GRN	0.000133537	0.707912	0.707749	Age_when_attended_assessment_centre	Hypothyroidism NOS	E03.9
244.4	1.40325	0.0219076	64.0529	0	CVDIII.GRN	0.000133537	0.707912	0.707749	Sex2	Hypothyroidism NOS	E03.9
244.4	0.0962304	0.0184893	5.20466	1.94348e-07	CVDIII.GRN	0.000133537	0.707912	0.707749	Smoking_status1	Hypothyroidism NOS	E03.9
244.4	0.0780348	0.0317825	2.45527	0.0140778	CVDIII.GRN	0.000133537	0.707912	0.707749	Smoking_status2	Hypothyroidism NOS	E03.9
244.4	0.0979625	0.0279984	3.49887	0.000467239	CVDIII.GRN	0.000133537	0.707912	0.707749	Qualifications2	Hypothyroidism NOS	E03.9
244.4	0.191154	0.0217625	8.78364	1.58272e-18	CVDIII.GRN	0.000133537	0.707912	0.707749	Qualifications3	Hypothyroidism NOS	E03.9
244.4	0.266142	0.0360634	7.37985	1.58464e-13	CVDIII.GRN	0.000133537	0.707912	0.707749	Qualifications4	Hypothyroidism NOS	E03.9
244.4	0.20225	0.0339052	5.96515	2.44404e-09	CVDIII.GRN	0.000133537	0.707912	0.707749	Qualifications5	Hypothyroidism NOS	E03.9
244.4	0.201277	0.0331712	6.06781	1.29668e-09	CVDIII.GRN	0.000133537	0.707912	0.707749	Qualifications6	Hypothyroidism NOS	E03.9
244.4	-8.07037	0.08761	-92.117	0	CVDIII.ICAM2	5.60696e-05	0.707815	0.707749	(Intercept)	Hypothyroidism NOS	E03.9
244.4	-0.0750109	0.319907	-0.234477	0.814614	CVDIII.ICAM2	5.60696e-05	0.707815	0.707749	CVDIII.ICAM2.1	Hypothyroidism NOS	E03.9
244.4	-0.796501	0.882895	-0.902146	0.366979	CVDIII.ICAM2	5.60696e-05	0.707815	0.707749	CVDIII.ICAM2.2	Hypothyroidism NOS	E03.9
244.4	0.565559	1.31402	0.430402	0.666903	CVDIII.ICAM2	5.60696e-05	0.707815	0.707749	CVDIII.ICAM2.3	Hypothyroidism NOS	E03.9
244.4	-0.420744	1.55539	-0.270506	0.786771	CVDIII.ICAM2	5.60696e-05	0.707815	0.707749	CVDIII.ICAM2.4	Hypothyroidism NOS	E03.9
244.4	2.10056	2.50033	0.840112	0.400846	CVDIII.ICAM2	5.60696e-05	0.707815	0.707749	CVDIII.ICAM2.5	Hypothyroidism NOS	E03.9
244.4	-2.5948	2.67598	-0.969664	0.332214	CVDIII.ICAM2	5.60696e-05	0.707815	0.707749	CVDIII.ICAM2.6	Hypothyroidism NOS	E03.9
244.4	1.62365	1.92891	0.841748	0.399929	CVDIII.ICAM2	5.60696e-05	0.707815	0.707749	CVDIII.ICAM2.7	Hypothyroidism NOS	E03.9
244.4	-0.268809	2.07043	-0.129832	0.896699	CVDIII.ICAM2	5.60696e-05	0.707815	0.707749	CVDIII.ICAM2.8	Hypothyroidism NOS	E03.9
244.4	-2.52289	2.25411	-1.11924	0.263037	CVDIII.ICAM2	5.60696e-05	0.707815	0.707749	CVDIII.ICAM2.9	Hypothyroidism NOS	E03.9
244.4	3.24805	2.96303	1.09619	0.272994	CVDIII.ICAM2	5.60696e-05	0.707815	0.707749	CVDIII.ICAM2.10	Hypothyroidism NOS	E03.9
244.4	-0.630435	2.65041	-0.237864	0.811987	CVDIII.ICAM2	5.60696e-05	0.707815	0.707749	CVDIII.ICAM2.11	Hypothyroidism NOS	E03.9
244.4	-0.00164494	0.000216543	-7.59639	3.04508e-14	CVDIII.ICAM2	5.60696e-05	0.707815	0.707749	PC1	Hypothyroidism NOS	E03.9
244.4	-0.00303579	0.00032284	-9.40339	5.28303e-21	CVDIII.ICAM2	5.60696e-05	0.707815	0.707749	PC2	Hypothyroidism NOS	E03.9
244.4	0.056302	0.00151609	37.1364	7.25999e-302	CVDIII.ICAM2	5.60696e-05	0.707815	0.707749	BMI	Hypothyroidism NOS	E03.9
244.4	0.0406725	0.00116533	34.9021	6.91457e-267	CVDIII.ICAM2	5.60696e-05	0.707815	0.707749	Age_when_attended_assessment_centre	Hypothyroidism NOS	E03.9
244.4	1.40362	0.0219075	64.0702	0	CVDIII.ICAM2	5.60696e-05	0.707815	0.707749	Sex2	Hypothyroidism NOS	E03.9
244.4	0.0964203	0.018489	5.215	1.83821e-07	CVDIII.ICAM2	5.60696e-05	0.707815	0.707749	Smoking_status1	Hypothyroidism NOS	E03.9
244.4	0.0787768	0.0317845	2.47847	0.0131947	CVDIII.ICAM2	5.60696e-05	0.707815	0.707749	Smoking_status2	Hypothyroidism NOS	E03.9
244.4	0.0977681	0.0279986	3.49189	0.000479614	CVDIII.ICAM2	5.60696e-05	0.707815	0.707749	Qualifications2	Hypothyroidism NOS	E03.9
244.4	0.191337	0.0217621	8.79224	1.46612e-18	CVDIII.ICAM2	5.60696e-05	0.707815	0.707749	Qualifications3	Hypothyroidism NOS	E03.9
244.4	0.266539	0.0360638	7.39075	1.45999e-13	CVDIII.ICAM2	5.60696e-05	0.707815	0.707749	Qualifications4	Hypothyroidism NOS	E03.9
244.4	0.202517	0.0339053	5.97302	2.32895e-09	CVDIII.ICAM2	5.60696e-05	0.707815	0.707749	Qualifications5	Hypothyroidism NOS	E03.9
244.4	0.201909	0.0331708	6.08695	1.1508e-09	CVDIII.ICAM2	5.60696e-05	0.707815	0.707749	Qualifications6	Hypothyroidism NOS	E03.9
244.4	-8.07711	0.0854246	-94.5525	0	CVDIII.IL17RA	4.26977e-05	0.707829	0.707749	(Intercept)	Hypothyroidism NOS	E03.9
244.4	-0.101947	0.205074	-0.497123	0.619102	CVDIII.IL17RA	4.26977e-05	0.707829	0.707749	CVDIII.IL17RA.1	Hypothyroidism NOS	E03.9
244.4	0.396686	0.418012	0.948981	0.34263	CVDIII.IL17RA	4.26977e-05	0.707829	0.707749	CVDIII.IL17RA.2	Hypothyroidism NOS	E03.9
244.4	-0.794102	0.597093	-1.32995	0.183536	CVDIII.IL17RA	4.26977e-05	0.707829	0.707749	CVDIII.IL17RA.3	Hypothyroidism NOS	E03.9
244.4	-0.0721825	0.848895	-0.0850312	0.932237	CVDIII.IL17RA	4.26977e-05	0.707829	0.707749	CVDIII.IL17RA.4	Hypothyroidism NOS	E03.9
244.4	0.554969	0.618172	0.897759	0.369314	CVDIII.IL17RA	4.26977e-05	0.707829	0.707749	CVDIII.IL17RA.5	Hypothyroidism NOS	E03.9
244.4	-0.00160286	0.000214639	-7.46767	8.16251e-14	CVDIII.IL17RA	4.26977e-05	0.707829	0.707749	PC1	Hypothyroidism NOS	E03.9
244.4	-0.00302792	0.00031544	-9.59902	8.07114e-22	CVDIII.IL17RA	4.26977e-05	0.707829	0.707749	PC2	Hypothyroidism NOS	E03.9
244.4	0.0562967	0.00151607	37.1333	8.16153e-302	CVDIII.IL17RA	4.26977e-05	0.707829	0.707749	BMI	Hypothyroidism NOS	E03.9
244.4	0.0406791	0.00116533	34.9079	5.6394e-267	CVDIII.IL17RA	4.26977e-05	0.707829	0.707749	Age_when_attended_assessment_centre	Hypothyroidism NOS	E03.9
244.4	1.40356	0.0219073	64.0682	0	CVDIII.IL17RA	4.26977e-05	0.707829	0.707749	Sex2	Hypothyroidism NOS	E03.9
244.4	0.0961627	0.0184887	5.20117	1.9804e-07	CVDIII.IL17RA	4.26977e-05	0.707829	0.707749	Smoking_status1	Hypothyroidism NOS	E03.9
244.4	0.0781929	0.0317816	2.46032	0.0138813	CVDIII.IL17RA	4.26977e-05	0.707829	0.707749	Smoking_status2	Hypothyroidism NOS	E03.9
244.4	0.0977182	0.0279985	3.49013	0.000482794	CVDIII.IL17RA	4.26977e-05	0.707829	0.707749	Qualifications2	Hypothyroidism NOS	E03.9
244.4	0.191091	0.021762	8.78094	1.6211e-18	CVDIII.IL17RA	4.26977e-05	0.707829	0.707749	Qualifications3	Hypothyroidism NOS	E03.9
244.4	0.266413	0.0360634	7.38737	1.49766e-13	CVDIII.IL17RA	4.26977e-05	0.707829	0.707749	Qualifications4	Hypothyroidism NOS	E03.9
244.4	0.202337	0.0339048	5.96782	2.40452e-09	CVDIII.IL17RA	4.26977e-05	0.707829	0.707749	Qualifications5	Hypothyroidism NOS	E03.9
244.4	0.2011	0.033171	6.06251	1.34011e-09	CVDIII.IL17RA	4.26977e-05	0.707829	0.707749	Qualifications6	Hypothyroidism NOS	E03.9
244.4	-8.07903	0.0865716	-93.3219	0	CVDIII.IL2RA	0.000125838	0.7079	0.707749	(Intercept)	Hypothyroidism NOS	E03.9
244.4	0.859286	1.30432	0.658802	0.510023	CVDIII.IL2RA	0.000125838	0.7079	0.707749	CVDIII.IL2RA.1	Hypothyroidism NOS	E03.9
244.4	-5.3956	2.36321	-2.28316	0.0224208	CVDIII.IL2RA	0.000125838	0.7079	0.707749	CVDIII.IL2RA.2	Hypothyroidism NOS	E03.9
244.4	1.88145	3.47781	0.540987	0.588517	CVDIII.IL2RA	0.000125838	0.7079	0.707749	CVDIII.IL2RA.3	Hypothyroidism NOS	E03.9
244.4	3.79805	3.43439	1.10589	0.268776	CVDIII.IL2RA	0.000125838	0.7079	0.707749	CVDIII.IL2RA.4	Hypothyroidism NOS	E03.9
244.4	125.827	814.209	0.154539	0.877185	CVDIII.IL2RA	0.000125838	0.7079	0.707749	CVDIII.IL2RA.5	Hypothyroidism NOS	E03.9
244.4	-143.385	930.525	-0.15409	0.877539	CVDIII.IL2RA	0.000125838	0.7079	0.707749	CVDIII.IL2RA.6	Hypothyroidism NOS	E03.9
244.4	-0.576384	1.20265	-0.479263	0.631752	CVDIII.IL2RA	0.000125838	0.7079	0.707749	CVDIII.IL2RA.7	Hypothyroidism NOS	E03.9
244.4	-0.356064	2.5708	-0.138503	0.889843	CVDIII.IL2RA	0.000125838	0.7079	0.707749	CVDIII.IL2RA.8	Hypothyroidism NOS	E03.9
244.4	1.76274	3.51281	0.501803	0.615806	CVDIII.IL2RA	0.000125838	0.7079	0.707749	CVDIII.IL2RA.9	Hypothyroidism NOS	E03.9
244.4	1.62565	3.03683	0.535311	0.592435	CVDIII.IL2RA	0.000125838	0.7079	0.707749	CVDIII.IL2RA.10	Hypothyroidism NOS	E03.9
244.4	-2.94423	2.10839	-1.39643	0.162585	CVDIII.IL2RA	0.000125838	0.7079	0.707749	CVDIII.IL2RA.11	Hypothyroidism NOS	E03.9
244.4	1.02216	2.12072	0.481989	0.629814	CVDIII.IL2RA	0.000125838	0.7079	0.707749	CVDIII.IL2RA.12	Hypothyroidism NOS	E03.9
244.4	-2.02461	2.39823	-0.844212	0.398551	CVDIII.IL2RA	0.000125838	0.7079	0.707749	CVDIII.IL2RA.13	Hypothyroidism NOS	E03.9
244.4	2.87614	2.70192	1.06448	0.28711	CVDIII.IL2RA	0.000125838	0.7079	0.707749	CVDIII.IL2RA.14	Hypothyroidism NOS	E03.9
244.4	-17.2613	24.8609	-0.694317	0.487484	CVDIII.IL2RA	0.000125838	0.7079	0.707749	CVDIII.IL2RA.15	Hypothyroidism NOS	E03.9
244.4	17.189	26.2989	0.653602	0.513368	CVDIII.IL2RA	0.000125838	0.7079	0.707749	CVDIII.IL2RA.16	Hypothyroidism NOS	E03.9
244.4	-0.586382	1.93414	-0.303175	0.761757	CVDIII.IL2RA	0.000125838	0.7079	0.707749	CVDIII.IL2RA.17	Hypothyroidism NOS	E03.9
244.4	-0.00161937	0.000214852	-7.53714	4.80394e-14	CVDIII.IL2RA	0.000125838	0.7079	0.707749	PC1	Hypothyroidism NOS	E03.9
244.4	-0.00301596	0.000319967	-9.42583	4.26736e-21	CVDIII.IL2RA	0.000125838	0.7079	0.707749	PC2	Hypothyroidism NOS	E03.9
244.4	0.0562888	0.00151621	37.1246	1.12748e-301	CVDIII.IL2RA	0.000125838	0.7079	0.707749	BMI	Hypothyroidism NOS	E03.9
244.4	0.0406971	0.00116542	34.9206	3.62573e-267	CVDIII.IL2RA	0.000125838	0.7079	0.707749	Age_when_attended_assessment_centre	Hypothyroidism NOS	E03.9
244.4	1.40359	0.0219109	64.0588	0	CVDIII.IL2RA	0.000125838	0.7079	0.707749	Sex2	Hypothyroidism NOS	E03.9
244.4	0.0966488	0.0184899	5.22713	1.72165e-07	CVDIII.IL2RA	0.000125838	0.7079	0.707749	Smoking_status1	Hypothyroidism NOS	E03.9
244.4	0.0785666	0.0317851	2.4718	0.0134434	CVDIII.IL2RA	0.000125838	0.7079	0.707749	Smoking_status2	Hypothyroidism NOS	E03.9
244.4	0.0978285	0.0279995	3.49393	0.000475958	CVDIII.IL2RA	0.000125838	0.7079	0.707749	Qualifications2	Hypothyroidism NOS	E03.9
244.4	0.190871	0.021763	8.77046	1.77944e-18	CVDIII.IL2RA	0.000125838	0.7079	0.707749	Qualifications3	Hypothyroidism NOS	E03.9
244.4	0.266425	0.0360652	7.38733	1.4981e-13	CVDIII.IL2RA	0.000125838	0.7079	0.707749	Qualifications4	Hypothyroidism NOS	E03.9
244.4	0.202414	0.0339089	5.96937	2.38174e-09	CVDIII.IL2RA	0.000125838	0.7079	0.707749	Qualifications5	Hypothyroidism NOS	E03.9
244.4	0.201395	0.0331718	6.07126	1.26908e-09	CVDIII.IL2RA	0.000125838	0.7079	0.707749	Qualifications6	Hypothyroidism NOS	E03.9
244.4	-8.06348	0.089586	-90.0082	0	CVDIII.IL6RA	0.000233392	0.708127	0.707749	(Intercept)	Hypothyroidism NOS	E03.9
244.4	-0.611812	0.949395	-0.644423	0.519301	CVDIII.IL6RA	0.000233392	0.708127	0.707749	CVDIII.IL6RA.1	Hypothyroidism NOS	E03.9
244.4	1.897	1.78158	1.06479	0.286971	CVDIII.IL6RA	0.000233392	0.708127	0.707749	CVDIII.IL6RA.2	Hypothyroidism NOS	E03.9
244.4	-0.632376	2.02338	-0.312535	0.754634	CVDIII.IL6RA	0.000233392	0.708127	0.707749	CVDIII.IL6RA.3	Hypothyroidism NOS	E03.9
244.4	1.12364	1.86536	0.602368	0.546929	CVDIII.IL6RA	0.000233392	0.708127	0.707749	CVDIII.IL6RA.4	Hypothyroidism NOS	E03.9
244.4	-0.888407	1.63829	-0.542277	0.587628	CVDIII.IL6RA	0.000233392	0.708127	0.707749	CVDIII.IL6RA.5	Hypothyroidism NOS	E03.9
244.4	0.580594	4.04308	0.143602	0.885815	CVDIII.IL6RA	0.000233392	0.708127	0.707749	CVDIII.IL6RA.6	Hypothyroidism NOS	E03.9
244.4	-0.461805	4.56214	-0.101225	0.919372	CVDIII.IL6RA	0.000233392	0.708127	0.707749	CVDIII.IL6RA.7	Hypothyroidism NOS	E03.9
244.4	-0.684103	2.90507	-0.235485	0.813832	CVDIII.IL6RA	0.000233392	0.708127	0.707749	CVDIII.IL6RA.8	Hypothyroidism NOS	E03.9
244.4	-2.13072	3.23733	-0.658172	0.510428	CVDIII.IL6RA	0.000233392	0.708127	0.707749	CVDIII.IL6RA.9	Hypothyroidism NOS	E03.9
244.4	-18.6695	26.3646	-0.708129	0.478865	CVDIII.IL6RA	0.000233392	0.708127	0.707749	CVDIII.IL6RA.10	Hypothyroidism NOS	E03.9
244.4	24.2564	27.64	0.877582	0.380171	CVDIII.IL6RA	0.000233392	0.708127	0.707749	CVDIII.IL6RA.11	Hypothyroidism NOS	E03.9
244.4	-1.6124	4.08115	-0.395084	0.692781	CVDIII.IL6RA	0.000233392	0.708127	0.707749	CVDIII.IL6RA.12	Hypothyroidism NOS	E03.9
244.4	-3.53155	3.54205	-0.997036	0.318747	CVDIII.IL6RA	0.000233392	0.708127	0.707749	CVDIII.IL6RA.13	Hypothyroidism NOS	E03.9
244.4	-0.557128	3.87122	-0.143915	0.885567	CVDIII.IL6RA	0.000233392	0.708127	0.707749	CVDIII.IL6RA.14	Hypothyroidism NOS	E03.9
244.4	2.92681	3.44389	0.849858	0.395404	CVDIII.IL6RA	0.000233392	0.708127	0.707749	CVDIII.IL6RA.15	Hypothyroidism NOS	E03.9
244.4	-0.678434	2.9074	-0.233347	0.815492	CVDIII.IL6RA	0.000233392	0.708127	0.707749	CVDIII.IL6RA.16	Hypothyroidism NOS	E03.9
244.4	-4.3467	3.45548	-1.25792	0.208422	CVDIII.IL6RA	0.000233392	0.708127	0.707749	CVDIII.IL6RA.17	Hypothyroidism NOS	E03.9
244.4	6.04538	7.06693	0.855446	0.392304	CVDIII.IL6RA	0.000233392	0.708127	0.707749	CVDIII.IL6RA.18	Hypothyroidism NOS	E03.9
244.4	-2.96916	7.64525	-0.388366	0.697745	CVDIII.IL6RA	0.000233392	0.708127	0.707749	CVDIII.IL6RA.19	Hypothyroidism NOS	E03.9
244.4	4.62782	5.65693	0.818081	0.413311	CVDIII.IL6RA	0.000233392	0.708127	0.707749	CVDIII.IL6RA.20	Hypothyroidism NOS	E03.9
244.4	-11.3907	5.31459	-2.1433	0.0320891	CVDIII.IL6RA	0.000233392	0.708127	0.707749	CVDIII.IL6RA.21	Hypothyroidism NOS	E03.9
244.4	8.55579	5.88818	1.45305	0.146211	CVDIII.IL6RA	0.000233392	0.708127	0.707749	CVDIII.IL6RA.22	Hypothyroidism NOS	E03.9
244.4	-0.43738	6.1202	-0.071465	0.943028	CVDIII.IL6RA	0.000233392	0.708127	0.707749	CVDIII.IL6RA.23	Hypothyroidism NOS	E03.9
244.4	-3.31816	6.37174	-0.520762	0.602532	CVDIII.IL6RA	0.000233392	0.708127	0.707749	CVDIII.IL6RA.24	Hypothyroidism NOS	E03.9
244.4	9.79232	8.16983	1.19859	0.230686	CVDIII.IL6RA	0.000233392	0.708127	0.707749	CVDIII.IL6RA.25	Hypothyroidism NOS	E03.9
244.4	-0.622499	7.91958	-0.0786025	0.937349	CVDIII.IL6RA	0.000233392	0.708127	0.707749	CVDIII.IL6RA.26	Hypothyroidism NOS	E03.9
244.4	-19.7641	8.91186	-2.21774	0.0265729	CVDIII.IL6RA	0.000233392	0.708127	0.707749	CVDIII.IL6RA.27	Hypothyroidism NOS	E03.9
244.4	21.5383	18.41	1.16992	0.242032	CVDIII.IL6RA	0.000233392	0.708127	0.707749	CVDIII.IL6RA.28	Hypothyroidism NOS	E03.9
244.4	-21.6882	21.0447	-1.03058	0.302739	CVDIII.IL6RA	0.000233392	0.708127	0.707749	CVDIII.IL6RA.29	Hypothyroidism NOS	E03.9
244.4	14.4893	12.5582	1.15377	0.248594	CVDIII.IL6RA	0.000233392	0.708127	0.707749	CVDIII.IL6RA.30	Hypothyroidism NOS	E03.9
244.4	-0.00157107	0.000223137	-7.04084	1.91082e-12	CVDIII.IL6RA	0.000233392	0.708127	0.707749	PC1	Hypothyroidism NOS	E03.9
244.4	-0.00303107	0.000334769	-9.05421	1.37565e-19	CVDIII.IL6RA	0.000233392	0.708127	0.707749	PC2	Hypothyroidism NOS	E03.9
244.4	0.0563064	0.00151614	37.138	6.84755e-302	CVDIII.IL6RA	0.000233392	0.708127	0.707749	BMI	Hypothyroidism NOS	E03.9
244.4	0.040686	0.00116543	34.9108	5.10592e-267	CVDIII.IL6RA	0.000233392	0.708127	0.707749	Age_when_attended_assessment_centre	Hypothyroidism NOS	E03.9
244.4	1.4037	0.0219087	64.0705	0	CVDIII.IL6RA	0.000233392	0.708127	0.707749	Sex2	Hypothyroidism NOS	E03.9
244.4	0.0968343	0.0184904	5.237	1.63204e-07	CVDIII.IL6RA	0.000233392	0.708127	0.707749	Smoking_status1	Hypothyroidism NOS	E03.9
244.4	0.0784262	0.0317844	2.46744	0.0136083	CVDIII.IL6RA	0.000233392	0.708127	0.707749	Smoking_status2	Hypothyroidism NOS	E03.9
244.4	0.0982678	0.0280008	3.50947	0.000449006	CVDIII.IL6RA	0.000233392	0.708127	0.707749	Qualifications2	Hypothyroidism NOS	E03.9
244.4	0.191779	0.0217649	8.81137	1.23625e-18	CVDIII.IL6RA	0.000233392	0.708127	0.707749	Qualifications3	Hypothyroidism NOS	E03.9
244.4	0.267214	0.0360669	7.40884	1.27414e-13	CVDIII.IL6RA	0.000233392	0.708127	0.707749	Qualifications4	Hypothyroidism NOS	E03.9
244.4	0.202611	0.0339085	5.97523	2.29767e-09	CVDIII.IL6RA	0.000233392	0.708127	0.707749	Qualifications5	Hypothyroidism NOS	E03.9
244.4	0.201728	0.0331732	6.08106	1.19393e-09	CVDIII.IL6RA	0.000233392	0.708127	0.707749	Qualifications6	Hypothyroidism NOS	E03.9
244.4	-8.0602	0.0860578	-93.6603	0	CVDII.IL27	3.78126e-06	0.707749	0.707749	(Intercept)	Hypothyroidism NOS	E03.9
244.4	-0.0176701	0.114272	-0.154631	0.877112	CVDII.IL27	3.78126e-06	0.707749	0.707749	CVDII.IL27.1	Hypothyroidism NOS	E03.9
244.4	0.0397722	0.369407	0.107665	0.914262	CVDII.IL27	3.78126e-06	0.707749	0.707749	CVDII.IL27.2	Hypothyroidism NOS	E03.9
244.4	-0.167868	0.587109	-0.285924	0.774937	CVDII.IL27	3.78126e-06	0.707749	0.707749	CVDII.IL27.3	Hypothyroidism NOS	E03.9
244.4	0.281166	0.622401	0.451745	0.651453	CVDII.IL27	3.78126e-06	0.707749	0.707749	CVDII.IL27.4	Hypothyroidism NOS	E03.9
244.4	-0.0437228	0.523992	-0.0834417	0.9335	CVDII.IL27	3.78126e-06	0.707749	0.707749	CVDII.IL27.5	Hypothyroidism NOS	E03.9
244.4	-0.00161402	0.000215671	-7.48373	7.2241e-14	CVDII.IL27	3.78126e-06	0.707749	0.707749	PC1	Hypothyroidism NOS	E03.9
244.4	-0.0029939	0.000316954	-9.44584	3.52566e-21	CVDII.IL27	3.78126e-06	0.707749	0.707749	PC2	Hypothyroidism NOS	E03.9
244.4	0.0563039	0.00151606	37.1383	6.7732e-302	CVDII.IL27	3.78126e-06	0.707749	0.707749	BMI	Hypothyroidism NOS	E03.9
244.4	0.0406652	0.0011653	34.8967	8.33156e-267	CVDII.IL27	3.78126e-06	0.707749	0.707749	Age_when_attended_assessment_centre	Hypothyroidism NOS	E03.9
244.4	1.40348	0.0219072	64.0645	0	CVDII.IL27	3.78126e-06	0.707749	0.707749	Sex2	Hypothyroidism NOS	E03.9
244.4	0.096327	0.0184884	5.21014	1.88697e-07	CVDII.IL27	3.78126e-06	0.707749	0.707749	Smoking_status1	Hypothyroidism NOS	E03.9
244.4	0.078276	0.031781	2.46298	0.0137787	CVDII.IL27	3.78126e-06	0.707749	0.707749	Smoking_status2	Hypothyroidism NOS	E03.9
244.4	0.0979561	0.0279978	3.4987	0.000467525	CVDII.IL27	3.78126e-06	0.707749	0.707749	Qualifications2	Hypothyroidism NOS	E03.9
244.4	0.191326	0.0217618	8.79181	1.47173e-18	CVDII.IL27	3.78126e-06	0.707749	0.707749	Qualifications3	Hypothyroidism NOS	E03.9
244.4	0.266463	0.0360626	7.3889	1.48045e-13	CVDII.IL27	3.78126e-06	0.707749	0.707749	Qualifications4	Hypothyroidism NOS	E03.9
244.4	0.202409	0.0339051	5.96987	2.37441e-09	CVDII.IL27	3.78126e-06	0.707749	0.707749	Qualifications5	Hypothyroidism NOS	E03.9
244.4	0.201543	0.0331701	6.07603	1.23195e-09	CVDII.IL27	3.78126e-06	0.707749	0.707749	Qualifications6	Hypothyroidism NOS	E03.9
244.4	-8.08061	0.0886989	-91.1015	0	CVDIII.MCP1	9.78128e-05	0.707874	0.707749	(Intercept)	Hypothyroidism NOS	E03.9
244.4	-0.238274	0.317726	-0.749936	0.453294	CVDIII.MCP1	9.78128e-05	0.707874	0.707749	CVDIII.MCP1.1	Hypothyroidism NOS	E03.9
244.4	-0.358465	0.56815	-0.630933	0.528085	CVDIII.MCP1	9.78128e-05	0.707874	0.707749	CVDIII.MCP1.2	Hypothyroidism NOS	E03.9
244.4	1.5222	0.732775	2.07731	0.0377732	CVDIII.MCP1	9.78128e-05	0.707874	0.707749	CVDIII.MCP1.3	Hypothyroidism NOS	E03.9
244.4	-2.03152	1.05121	-1.93255	0.0532916	CVDIII.MCP1	9.78128e-05	0.707874	0.707749	CVDIII.MCP1.4	Hypothyroidism NOS	E03.9
244.4	0.79374	1.30316	0.609088	0.542466	CVDIII.MCP1	9.78128e-05	0.707874	0.707749	CVDIII.MCP1.5	Hypothyroidism NOS	E03.9
244.4	0.158878	1.44005	0.110328	0.912149	CVDIII.MCP1	9.78128e-05	0.707874	0.707749	CVDIII.MCP1.6	Hypothyroidism NOS	E03.9
244.4	-6.84675	6.47095	-1.05808	0.290021	CVDIII.MCP1	9.78128e-05	0.707874	0.707749	CVDIII.MCP1.7	Hypothyroidism NOS	E03.9
244.4	7.71204	7.15519	1.07782	0.281112	CVDIII.MCP1	9.78128e-05	0.707874	0.707749	CVDIII.MCP1.8	Hypothyroidism NOS	E03.9
244.4	-1.14402	1.78877	-0.639558	0.52246	CVDIII.MCP1	9.78128e-05	0.707874	0.707749	CVDIII.MCP1.9	Hypothyroidism NOS	E03.9
244.4	-1.36779	4.90649	-0.278772	0.780419	CVDIII.MCP1	9.78128e-05	0.707874	0.707749	CVDIII.MCP1.10	Hypothyroidism NOS	E03.9
244.4	2.86634	5.05943	0.566534	0.571031	CVDIII.MCP1	9.78128e-05	0.707874	0.707749	CVDIII.MCP1.11	Hypothyroidism NOS	E03.9
244.4	-0.00160355	0.000218237	-7.34776	2.01561e-13	CVDIII.MCP1	9.78128e-05	0.707874	0.707749	PC1	Hypothyroidism NOS	E03.9
244.4	-0.00294367	0.00031997	-9.19984	3.58498e-20	CVDIII.MCP1	9.78128e-05	0.707874	0.707749	PC2	Hypothyroidism NOS	E03.9
244.4	0.0562959	0.00151608	37.1326	8.36559e-302	CVDIII.MCP1	9.78128e-05	0.707874	0.707749	BMI	Hypothyroidism NOS	E03.9
244.4	0.0406685	0.00116532	34.899	7.70392e-267	CVDIII.MCP1	9.78128e-05	0.707874	0.707749	Age_when_attended_assessment_centre	Hypothyroidism NOS	E03.9
244.4	1.40365	0.0219078	64.071	0	CVDIII.MCP1	9.78128e-05	0.707874	0.707749	Sex2	Hypothyroidism NOS	E03.9
244.4	0.096543	0.0184898	5.22142	1.77559e-07	CVDIII.MCP1	9.78128e-05	0.707874	0.707749	Smoking_status1	Hypothyroidism NOS	E03.9
244.4	0.0785073	0.0317822	2.47016	0.0135051	CVDIII.MCP1	9.78128e-05	0.707874	0.707749	Smoking_status2	Hypothyroidism NOS	E03.9
244.4	0.0977625	0.027999	3.49164	0.00048006	CVDIII.MCP1	9.78128e-05	0.707874	0.707749	Qualifications2	Hypothyroidism NOS	E03.9
244.4	0.191381	0.0217619	8.79433	1.43905e-18	CVDIII.MCP1	9.78128e-05	0.707874	0.707749	Qualifications3	Hypothyroidism NOS	E03.9
244.4	0.266302	0.0360644	7.38408	1.53509e-13	CVDIII.MCP1	9.78128e-05	0.707874	0.707749	Qualifications4	Hypothyroidism NOS	E03.9
244.4	0.202542	0.033906	5.97363	2.3203e-09	CVDIII.MCP1	9.78128e-05	0.707874	0.707749	Qualifications5	Hypothyroidism NOS	E03.9
244.4	0.202236	0.0331715	6.09668	1.08291e-09	CVDIII.MCP1	9.78128e-05	0.707874	0.707749	Qualifications6	Hypothyroidism NOS	E03.9
244.4	-8.06006	0.085165	-94.6405	0	CVDIII.PECAM1	9.64376e-06	0.707768	0.707749	(Intercept)	Hypothyroidism NOS	E03.9
244.4	-0.116255	0.177335	-0.655571	0.5121	CVDIII.PECAM1	9.64376e-06	0.707768	0.707749	CVDIII.PECAM1.1	Hypothyroidism NOS	E03.9
244.4	0.0870979	0.284013	0.306668	0.759096	CVDIII.PECAM1	9.64376e-06	0.707768	0.707749	CVDIII.PECAM1.2	Hypothyroidism NOS	E03.9
244.4	-0.123342	0.223288	-0.552389	0.580682	CVDIII.PECAM1	9.64376e-06	0.707768	0.707749	CVDIII.PECAM1.3	Hypothyroidism NOS	E03.9
244.4	-0.00161825	0.000214993	-7.52696	5.19333e-14	CVDIII.PECAM1	9.64376e-06	0.707768	0.707749	PC1	Hypothyroidism NOS	E03.9
244.4	-0.00300895	0.000315305	-9.54296	1.38816e-21	CVDIII.PECAM1	9.64376e-06	0.707768	0.707749	PC2	Hypothyroidism NOS	E03.9
244.4	0.056302	0.00151601	37.1382	6.78716e-302	CVDIII.PECAM1	9.64376e-06	0.707768	0.707749	BMI	Hypothyroidism NOS	E03.9
244.4	0.0406693	0.0011653	34.9003	7.36786e-267	CVDIII.PECAM1	9.64376e-06	0.707768	0.707749	Age_when_attended_assessment_centre	Hypothyroidism NOS	E03.9
244.4	1.40354	0.0219071	64.0677	0	CVDIII.PECAM1	9.64376e-06	0.707768	0.707749	Sex2	Hypothyroidism NOS	E03.9
244.4	0.0963526	0.0184882	5.21157	1.87249e-07	CVDIII.PECAM1	9.64376e-06	0.707768	0.707749	Smoking_status1	Hypothyroidism NOS	E03.9
244.4	0.078314	0.0317812	2.46416	0.0137335	CVDIII.PECAM1	9.64376e-06	0.707768	0.707749	Smoking_status2	Hypothyroidism NOS	E03.9
244.4	0.097865	0.0279978	3.49545	0.000473267	CVDIII.PECAM1	9.64376e-06	0.707768	0.707749	Qualifications2	Hypothyroidism NOS	E03.9
244.4	0.191264	0.0217614	8.78915	1.50693e-18	CVDIII.PECAM1	9.64376e-06	0.707768	0.707749	Qualifications3	Hypothyroidism NOS	E03.9
244.4	0.266374	0.0360635	7.38625	1.51032e-13	CVDIII.PECAM1	9.64376e-06	0.707768	0.707749	Qualifications4	Hypothyroidism NOS	E03.9
244.4	0.202472	0.0339047	5.97181	2.34643e-09	CVDIII.PECAM1	9.64376e-06	0.707768	0.707749	Qualifications5	Hypothyroidism NOS	E03.9
244.4	0.201522	0.0331696	6.07549	1.23609e-09	CVDIII.PECAM1	9.64376e-06	0.707768	0.707749	Qualifications6	Hypothyroidism NOS	E03.9
244.4	-8.06163	0.0875102	-92.1221	0	CVDIII.PSPD	0.000282488	0.70816	0.707749	(Intercept)	Hypothyroidism NOS	E03.9
244.4	-0.676598	0.751659	-0.900139	0.368046	CVDIII.PSPD	0.000282488	0.70816	0.707749	CVDIII.PSPD.1	Hypothyroidism NOS	E03.9
244.4	1.52232	1.63659	0.930181	0.352277	CVDIII.PSPD	0.000282488	0.70816	0.707749	CVDIII.PSPD.2	Hypothyroidism NOS	E03.9
244.4	-2.65113	2.07124	-1.27997	0.200554	CVDIII.PSPD	0.000282488	0.70816	0.707749	CVDIII.PSPD.3	Hypothyroidism NOS	E03.9
244.4	3.57564	2.3552	1.51819	0.128966	CVDIII.PSPD	0.000282488	0.70816	0.707749	CVDIII.PSPD.4	Hypothyroidism NOS	E03.9
244.4	-1.50721	2.35984	-0.638693	0.523022	CVDIII.PSPD	0.000282488	0.70816	0.707749	CVDIII.PSPD.5	Hypothyroidism NOS	E03.9
244.4	2.53672	2.57926	0.98351	0.325356	CVDIII.PSPD	0.000282488	0.70816	0.707749	CVDIII.PSPD.6	Hypothyroidism NOS	E03.9
244.4	-5.13047	4.4345	-1.15694	0.247295	CVDIII.PSPD	0.000282488	0.70816	0.707749	CVDIII.PSPD.7	Hypothyroidism NOS	E03.9
244.4	1.17848	4.76047	0.247556	0.804478	CVDIII.PSPD	0.000282488	0.70816	0.707749	CVDIII.PSPD.8	Hypothyroidism NOS	E03.9
244.4	-2.27663	3.59041	-0.634086	0.526025	CVDIII.PSPD	0.000282488	0.70816	0.707749	CVDIII.PSPD.9	Hypothyroidism NOS	E03.9
244.4	4.84614	3.58392	1.35219	0.176314	CVDIII.PSPD	0.000282488	0.70816	0.707749	CVDIII.PSPD.10	Hypothyroidism NOS	E03.9
244.4	-2.02413	2.95388	-0.685246	0.493189	CVDIII.PSPD	0.000282488	0.70816	0.707749	CVDIII.PSPD.11	Hypothyroidism NOS	E03.9
244.4	2.31594	5.33115	0.434416	0.663986	CVDIII.PSPD	0.000282488	0.70816	0.707749	CVDIII.PSPD.12	Hypothyroidism NOS	E03.9
244.4	-1.23311	5.61454	-0.219627	0.826161	CVDIII.PSPD	0.000282488	0.70816	0.707749	CVDIII.PSPD.13	Hypothyroidism NOS	E03.9
244.4	-1.49728	3.66792	-0.408208	0.683121	CVDIII.PSPD	0.000282488	0.70816	0.707749	CVDIII.PSPD.14	Hypothyroidism NOS	E03.9
244.4	10.4692	25.1757	0.415843	0.677525	CVDIII.PSPD	0.000282488	0.70816	0.707749	CVDIII.PSPD.15	Hypothyroidism NOS	E03.9
244.4	1.10381	26.9725	0.0409235	0.967357	CVDIII.PSPD	0.000282488	0.70816	0.707749	CVDIII.PSPD.16	Hypothyroidism NOS	E03.9
244.4	-16.4921	11.2135	-1.47074	0.141362	CVDIII.PSPD	0.000282488	0.70816	0.707749	CVDIII.PSPD.17	Hypothyroidism NOS	E03.9
244.4	1.54037	10.4918	0.146816	0.883277	CVDIII.PSPD	0.000282488	0.70816	0.707749	CVDIII.PSPD.18	Hypothyroidism NOS	E03.9
244.4	-1.03615	7.21608	-0.143589	0.885825	CVDIII.PSPD	0.000282488	0.70816	0.707749	CVDIII.PSPD.19	Hypothyroidism NOS	E03.9
244.4	5.11267	6.17874	0.827461	0.407976	CVDIII.PSPD	0.000282488	0.70816	0.707749	CVDIII.PSPD.20	Hypothyroidism NOS	E03.9
244.4	-1.69427	5.88202	-0.288042	0.773315	CVDIII.PSPD	0.000282488	0.70816	0.707749	CVDIII.PSPD.21	Hypothyroidism NOS	E03.9
244.4	12.82	9.83042	1.30412	0.192194	CVDIII.PSPD	0.000282488	0.70816	0.707749	CVDIII.PSPD.22	Hypothyroidism NOS	E03.9
244.4	1.96299	11.5073	0.170587	0.864549	CVDIII.PSPD	0.000282488	0.70816	0.707749	CVDIII.PSPD.23	Hypothyroidism NOS	E03.9
244.4	-20.1825	8.182	-2.46669	0.0136367	CVDIII.PSPD	0.000282488	0.70816	0.707749	CVDIII.PSPD.24	Hypothyroidism NOS	E03.9
244.4	5.10248	6.61812	0.770986	0.440715	CVDIII.PSPD	0.000282488	0.70816	0.707749	CVDIII.PSPD.25	Hypothyroidism NOS	E03.9
244.4	10.4571	5.52174	1.8938	0.0582512	CVDIII.PSPD	0.000282488	0.70816	0.707749	CVDIII.PSPD.26	Hypothyroidism NOS	E03.9
244.4	-9.00852	3.93324	-2.29036	0.0220005	CVDIII.PSPD	0.000282488	0.70816	0.707749	CVDIII.PSPD.27	Hypothyroidism NOS	E03.9
244.4	-0.00168972	0.00021998	-7.68124	1.57553e-14	CVDIII.PSPD	0.000282488	0.70816	0.707749	PC1	Hypothyroidism NOS	E03.9
244.4	-0.0029295	0.000321478	-9.11259	8.04372e-20	CVDIII.PSPD	0.000282488	0.70816	0.707749	PC2	Hypothyroidism NOS	E03.9
244.4	0.0562603	0.0015162	37.106	2.24929e-301	CVDIII.PSPD	0.000282488	0.70816	0.707749	BMI	Hypothyroidism NOS	E03.9
244.4	0.0406463	0.00116547	34.8756	1.74228e-266	CVDIII.PSPD	0.000282488	0.70816	0.707749	Age_when_attended_assessment_centre	Hypothyroidism NOS	E03.9
244.4	1.40356	0.021909	64.0632	0	CVDIII.PSPD	0.000282488	0.70816	0.707749	Sex2	Hypothyroidism NOS	E03.9
244.4	0.0966392	0.018491	5.22628	1.72957e-07	CVDIII.PSPD	0.000282488	0.70816	0.707749	Smoking_status1	Hypothyroidism NOS	E03.9
244.4	0.0779196	0.0317857	2.4514	0.0142301	CVDIII.PSPD	0.000282488	0.70816	0.707749	Smoking_status2	Hypothyroidism NOS	E03.9
244.4	0.0980827	0.0280006	3.50288	0.00046026	CVDIII.PSPD	0.000282488	0.70816	0.707749	Qualifications2	Hypothyroidism NOS	E03.9
244.4	0.191613	0.0217653	8.80361	1.32478e-18	CVDIII.PSPD	0.000282488	0.70816	0.707749	Qualifications3	Hypothyroidism NOS	E03.9
244.4	0.266466	0.0360662	7.38825	1.48771e-13	CVDIII.PSPD	0.000282488	0.70816	0.707749	Qualifications4	Hypothyroidism NOS	E03.9
244.4	0.202123	0.0339106	5.96047	2.51512e-09	CVDIII.PSPD	0.000282488	0.70816	0.707749	Qualifications5	Hypothyroidism NOS	E03.9
244.4	0.201222	0.0331755	6.0654	1.31625e-09	CVDIII.PSPD	0.000282488	0.70816	0.707749	Qualifications6	Hypothyroidism NOS	E03.9
244.4	-8.07136	0.0912213	-88.4811	0	CVDIII.SELE	0.000137804	0.707942	0.707749	(Intercept)	Hypothyroidism NOS	E03.9
244.4	-0.536021	0.572363	-0.936506	0.349013	CVDIII.SELE	0.000137804	0.707942	0.707749	CVDIII.SELE.1	Hypothyroidism NOS	E03.9
244.4	1.44036	0.961159	1.49856	0.133987	CVDIII.SELE	0.000137804	0.707942	0.707749	CVDIII.SELE.2	Hypothyroidism NOS	E03.9
244.4	-1.47867	0.873807	-1.69222	0.0906047	CVDIII.SELE	0.000137804	0.707942	0.707749	CVDIII.SELE.3	Hypothyroidism NOS	E03.9
244.4	-1.52029	1.16918	-1.30031	0.193496	CVDIII.SELE	0.000137804	0.707942	0.707749	CVDIII.SELE.4	Hypothyroidism NOS	E03.9
244.4	0.396262	1.4599	0.271432	0.786059	CVDIII.SELE	0.000137804	0.707942	0.707749	CVDIII.SELE.5	Hypothyroidism NOS	E03.9
244.4	1.89241	1.2776	1.48122	0.138549	CVDIII.SELE	0.000137804	0.707942	0.707749	CVDIII.SELE.6	Hypothyroidism NOS	E03.9
244.4	-1.6958	1.46473	-1.15776	0.246963	CVDIII.SELE	0.000137804	0.707942	0.707749	CVDIII.SELE.7	Hypothyroidism NOS	E03.9
244.4	3.17359	2.30191	1.37868	0.167995	CVDIII.SELE	0.000137804	0.707942	0.707749	CVDIII.SELE.8	Hypothyroidism NOS	E03.9
244.4	-2.40896	2.42485	-0.993444	0.320494	CVDIII.SELE	0.000137804	0.707942	0.707749	CVDIII.SELE.9	Hypothyroidism NOS	E03.9
244.4	0.250837	3.05917	0.0819951	0.934651	CVDIII.SELE	0.000137804	0.707942	0.707749	CVDIII.SELE.10	Hypothyroidism NOS	E03.9
244.4	3.02595	3.20066	0.945414	0.344447	CVDIII.SELE	0.000137804	0.707942	0.707749	CVDIII.SELE.11	Hypothyroidism NOS	E03.9
244.4	-3.2386	2.42129	-1.33755	0.181044	CVDIII.SELE	0.000137804	0.707942	0.707749	CVDIII.SELE.12	Hypothyroidism NOS	E03.9
244.4	0.533724	2.65579	0.200966	0.840725	CVDIII.SELE	0.000137804	0.707942	0.707749	CVDIII.SELE.13	Hypothyroidism NOS	E03.9
244.4	0.309777	2.29633	0.134901	0.89269	CVDIII.SELE	0.000137804	0.707942	0.707749	CVDIII.SELE.14	Hypothyroidism NOS	E03.9
244.4	-0.00161039	0.000222405	-7.24081	4.46023e-13	CVDIII.SELE	0.000137804	0.707942	0.707749	PC1	Hypothyroidism NOS	E03.9
244.4	-0.0029682	0.000319831	-9.28053	1.68636e-20	CVDIII.SELE	0.000137804	0.707942	0.707749	PC2	Hypothyroidism NOS	E03.9
244.4	0.0563232	0.00151617	37.1482	4.68341e-302	CVDIII.SELE	0.000137804	0.707942	0.707749	BMI	Hypothyroidism NOS	E03.9
244.4	0.0406673	0.00116541	34.8954	8.73362e-267	CVDIII.SELE	0.000137804	0.707942	0.707749	Age_when_attended_assessment_centre	Hypothyroidism NOS	E03.9
244.4	1.40378	0.0219082	64.0759	0	CVDIII.SELE	0.000137804	0.707942	0.707749	Sex2	Hypothyroidism NOS	E03.9
244.4	0.0963814	0.0184902	5.21257	1.86246e-07	CVDIII.SELE	0.000137804	0.707942	0.707749	Smoking_status1	Hypothyroidism NOS	E03.9
244.4	0.0781427	0.0317839	2.45856	0.0139494	CVDIII.SELE	0.000137804	0.707942	0.707749	Smoking_status2	Hypothyroidism NOS	E03.9
244.4	0.0976369	0.0279997	3.48707	0.000488345	CVDIII.SELE	0.000137804	0.707942	0.707749	Qualifications2	Hypothyroidism NOS	E03.9
244.4	0.191492	0.0217625	8.79919	1.37812e-18	CVDIII.SELE	0.000137804	0.707942	0.707749	Qualifications3	Hypothyroidism NOS	E03.9
244.4	0.266184	0.0360647	7.38074	1.57409e-13	CVDIII.SELE	0.000137804	0.707942	0.707749	Qualifications4	Hypothyroidism NOS	E03.9
244.4	0.202427	0.0339054	5.97035	2.36744e-09	CVDIII.SELE	0.000137804	0.707942	0.707749	Qualifications5	Hypothyroidism NOS	E03.9
244.4	0.201641	0.0331718	6.0787	1.21163e-09	CVDIII.SELE	0.000137804	0.707942	0.707749	Qualifications6	Hypothyroidism NOS	E03.9
244.4	-8.05998	0.0851993	-94.6015	0	CVDIII.SELP	0.000105919	0.707888	0.707749	(Intercept)	Hypothyroidism NOS	E03.9
244.4	-0.884986	0.766274	-1.15492	0.248123	CVDIII.SELP	0.000105919	0.707888	0.707749	CVDIII.SELP.1	Hypothyroidism NOS	E03.9
244.4	0.648703	1.27637	0.508241	0.611284	CVDIII.SELP	0.000105919	0.707888	0.707749	CVDIII.SELP.2	Hypothyroidism NOS	E03.9
244.4	1.27137	1.03099	1.23316	0.217515	CVDIII.SELP	0.000105919	0.707888	0.707749	CVDIII.SELP.3	Hypothyroidism NOS	E03.9
244.4	-1.12587	1.06246	-1.05969	0.289287	CVDIII.SELP	0.000105919	0.707888	0.707749	CVDIII.SELP.4	Hypothyroidism NOS	E03.9
244.4	1.54543	1.54459	1.00055	0.317047	CVDIII.SELP	0.000105919	0.707888	0.707749	CVDIII.SELP.5	Hypothyroidism NOS	E03.9
244.4	-1.36166	1.82077	-0.747846	0.454553	CVDIII.SELP	0.000105919	0.707888	0.707749	CVDIII.SELP.6	Hypothyroidism NOS	E03.9
244.4	-0.874029	1.32054	-0.66187	0.508054	CVDIII.SELP	0.000105919	0.707888	0.707749	CVDIII.SELP.7	Hypothyroidism NOS	E03.9
244.4	0.625411	1.13948	0.548859	0.583103	CVDIII.SELP	0.000105919	0.707888	0.707749	CVDIII.SELP.8	Hypothyroidism NOS	E03.9
244.4	1.82113	2.02224	0.900553	0.367826	CVDIII.SELP	0.000105919	0.707888	0.707749	CVDIII.SELP.9	Hypothyroidism NOS	E03.9
244.4	-3.11557	2.5426	-1.22535	0.220445	CVDIII.SELP	0.000105919	0.707888	0.707749	CVDIII.SELP.10	Hypothyroidism NOS	E03.9
244.4	2.37065	1.52813	1.55134	0.120821	CVDIII.SELP	0.000105919	0.707888	0.707749	CVDIII.SELP.11	Hypothyroidism NOS	E03.9
244.4	-0.00158476	0.000218916	-7.23914	4.51554e-13	CVDIII.SELP	0.000105919	0.707888	0.707749	PC1	Hypothyroidism NOS	E03.9
244.4	-0.00303324	0.000318135	-9.53443	1.50709e-21	CVDIII.SELP	0.000105919	0.707888	0.707749	PC2	Hypothyroidism NOS	E03.9
244.4	0.0562998	0.00151618	37.1327	8.3378e-302	CVDIII.SELP	0.000105919	0.707888	0.707749	BMI	Hypothyroidism NOS	E03.9
244.4	0.0406655	0.00116529	34.8975	8.11826e-267	CVDIII.SELP	0.000105919	0.707888	0.707749	Age_when_attended_assessment_centre	Hypothyroidism NOS	E03.9
244.4	1.4035	0.0219077	64.064	0	CVDIII.SELP	0.000105919	0.707888	0.707749	Sex2	Hypothyroidism NOS	E03.9
244.4	0.0965399	0.0184889	5.2215	1.77484e-07	CVDIII.SELP	0.000105919	0.707888	0.707749	Smoking_status1	Hypothyroidism NOS	E03.9
244.4	0.0787939	0.0317828	2.47914	0.01317	CVDIII.SELP	0.000105919	0.707888	0.707749	Smoking_status2	Hypothyroidism NOS	E03.9
244.4	0.0978251	0.0279985	3.49394	0.000475956	CVDIII.SELP	0.000105919	0.707888	0.707749	Qualifications2	Hypothyroidism NOS	E03.9
244.4	0.191312	0.0217618	8.79119	1.47984e-18	CVDIII.SELP	0.000105919	0.707888	0.707749	Qualifications3	Hypothyroidism NOS	E03.9
244.4	0.266509	0.0360632	7.39005	1.46771e-13	CVDIII.SELP	0.000105919	0.707888	0.707749	Qualifications4	Hypothyroidism NOS	E03.9
244.4	0.202353	0.033907	5.96787	2.40375e-09	CVDIII.SELP	0.000105919	0.707888	0.707749	Qualifications5	Hypothyroidism NOS	E03.9
244.4	0.201599	0.0331706	6.07765	1.21953e-09	CVDIII.SELP	0.000105919	0.707888	0.707749	Qualifications6	Hypothyroidism NOS	E03.9
244.4	-8.07009	0.0850289	-94.91	0	CVDIII.SHPS1	0.000105704	0.707917	0.707749	(Intercept)	Hypothyroidism NOS	E03.9
244.4	0.590731	0.423409	1.39518	0.162962	CVDIII.SHPS1	0.000105704	0.707917	0.707749	CVDIII.SHPS1.1	Hypothyroidism NOS	E03.9
244.4	1.34826	1.11187	1.21261	0.225278	CVDIII.SHPS1	0.000105704	0.707917	0.707749	CVDIII.SHPS1.2	Hypothyroidism NOS	E03.9
244.4	-1.8554	1.64859	-1.12545	0.2604	CVDIII.SHPS1	0.000105704	0.707917	0.707749	CVDIII.SHPS1.3	Hypothyroidism NOS	E03.9
244.4	-0.124239	0.323441	-0.384116	0.700892	CVDIII.SHPS1	0.000105704	0.707917	0.707749	CVDIII.SHPS1.4	Hypothyroidism NOS	E03.9
244.4	0.168615	2.33062	0.0723475	0.942325	CVDIII.SHPS1	0.000105704	0.707917	0.707749	CVDIII.SHPS1.5	Hypothyroidism NOS	E03.9
244.4	-1.6844	2.8326	-0.59465	0.552077	CVDIII.SHPS1	0.000105704	0.707917	0.707749	CVDIII.SHPS1.6	Hypothyroidism NOS	E03.9
244.4	2.91397	1.59429	1.82776	0.0675857	CVDIII.SHPS1	0.000105704	0.707917	0.707749	CVDIII.SHPS1.7	Hypothyroidism NOS	E03.9
244.4	-2.18719	1.5991	-1.36776	0.171387	CVDIII.SHPS1	0.000105704	0.707917	0.707749	CVDIII.SHPS1.8	Hypothyroidism NOS	E03.9
244.4	-0.835599	2.82948	-0.295319	0.76775	CVDIII.SHPS1	0.000105704	0.707917	0.707749	CVDIII.SHPS1.9	Hypothyroidism NOS	E03.9
244.4	-0.730087	2.68332	-0.272084	0.785557	CVDIII.SHPS1	0.000105704	0.707917	0.707749	CVDIII.SHPS1.10	Hypothyroidism NOS	E03.9
244.4	2.9038	1.95741	1.48349	0.137944	CVDIII.SHPS1	0.000105704	0.707917	0.707749	CVDIII.SHPS1.11	Hypothyroidism NOS	E03.9
244.4	-0.00185287	0.000316438	-5.85539	4.75897e-09	CVDIII.SHPS1	0.000105704	0.707917	0.707749	PC1	Hypothyroidism NOS	E03.9
244.4	-0.00313217	0.000343219	-9.12585	7.11768e-20	CVDIII.SHPS1	0.000105704	0.707917	0.707749	PC2	Hypothyroidism NOS	E03.9
244.4	0.0563071	0.00151622	37.1365	7.2306e-302	CVDIII.SHPS1	0.000105704	0.707917	0.707749	BMI	Hypothyroidism NOS	E03.9
244.4	0.0406811	0.00116538	34.908	5.61373e-267	CVDIII.SHPS1	0.000105704	0.707917	0.707749	Age_when_attended_assessment_centre	Hypothyroidism NOS	E03.9
244.4	1.40356	0.0219077	64.067	0	CVDIII.SHPS1	0.000105704	0.707917	0.707749	Sex2	Hypothyroidism NOS	E03.9
244.4	0.0963271	0.0184894	5.20987	1.88975e-07	CVDIII.SHPS1	0.000105704	0.707917	0.707749	Smoking_status1	Hypothyroidism NOS	E03.9
244.4	0.0782589	0.0317823	2.46234	0.0138033	CVDIII.SHPS1	0.000105704	0.707917	0.707749	Smoking_status2	Hypothyroidism NOS	E03.9
244.4	0.0980102	0.0279989	3.50051	0.000464372	CVDIII.SHPS1	0.000105704	0.707917	0.707749	Qualifications2	Hypothyroidism NOS	E03.9
244.4	0.191362	0.0217621	8.79336	1.4515e-18	CVDIII.SHPS1	0.000105704	0.707917	0.707749	Qualifications3	Hypothyroidism NOS	E03.9
244.4	0.266666	0.036064	7.39424	1.42222e-13	CVDIII.SHPS1	0.000105704	0.707917	0.707749	Qualifications4	Hypothyroidism NOS	E03.9
244.4	0.202416	0.0339069	5.96977	2.37591e-09	CVDIII.SHPS1	0.000105704	0.707917	0.707749	Qualifications5	Hypothyroidism NOS	E03.9
244.4	0.201659	0.0331716	6.07926	1.20735e-09	CVDIII.SHPS1	0.000105704	0.707917	0.707749	Qualifications6	Hypothyroidism NOS	E03.9
244.4	-8.05992	0.0880189	-91.5703	0	CVDIII.ST2	0.000285934	0.708111	0.707749	(Intercept)	Hypothyroidism NOS	E03.9
244.4	2.04647	2.80142	0.730511	0.465078	CVDIII.ST2	0.000285934	0.708111	0.707749	CVDIII.ST2.1	Hypothyroidism NOS	E03.9
244.4	-5.22182	3.62874	-1.43902	0.150145	CVDIII.ST2	0.000285934	0.708111	0.707749	CVDIII.ST2.2	Hypothyroidism NOS	E03.9
244.4	-0.883759	4.48928	-0.19686	0.843937	CVDIII.ST2	0.000285934	0.708111	0.707749	CVDIII.ST2.3	Hypothyroidism NOS	E03.9
244.4	5.68994	4.51128	1.26127	0.207212	CVDIII.ST2	0.000285934	0.708111	0.707749	CVDIII.ST2.4	Hypothyroidism NOS	E03.9
244.4	-0.213875	2.73542	-0.0781875	0.937679	CVDIII.ST2	0.000285934	0.708111	0.707749	CVDIII.ST2.5	Hypothyroidism NOS	E03.9
244.4	-7.21571	3.41959	-2.11011	0.034849	CVDIII.ST2	0.000285934	0.708111	0.707749	CVDIII.ST2.6	Hypothyroidism NOS	E03.9
244.4	33.9896	17.254	1.96995	0.0488436	CVDIII.ST2	0.000285934	0.708111	0.707749	CVDIII.ST2.7	Hypothyroidism NOS	E03.9
244.4	-19.2947	20.4597	-0.943057	0.345652	CVDIII.ST2	0.000285934	0.708111	0.707749	CVDIII.ST2.8	Hypothyroidism NOS	E03.9
244.4	0.0574703	12.803	0.0044888	0.996418	CVDIII.ST2	0.000285934	0.708111	0.707749	CVDIII.ST2.9	Hypothyroidism NOS	E03.9
244.4	-11.3518	15.6374	-0.725936	0.467878	CVDIII.ST2	0.000285934	0.708111	0.707749	CVDIII.ST2.10	Hypothyroidism NOS	E03.9
244.4	3.87108	17.0353	0.227239	0.820238	CVDIII.ST2	0.000285934	0.708111	0.707749	CVDIII.ST2.11	Hypothyroidism NOS	E03.9
244.4	-4.38267	8.86753	-0.494238	0.621138	CVDIII.ST2	0.000285934	0.708111	0.707749	CVDIII.ST2.12	Hypothyroidism NOS	E03.9
244.4	1.13629	5.86302	0.193806	0.846328	CVDIII.ST2	0.000285934	0.708111	0.707749	CVDIII.ST2.13	Hypothyroidism NOS	E03.9
244.4	1.51519	4.866	0.311384	0.755509	CVDIII.ST2	0.000285934	0.708111	0.707749	CVDIII.ST2.14	Hypothyroidism NOS	E03.9
244.4	6.42097	7.00011	0.917266	0.359003	CVDIII.ST2	0.000285934	0.708111	0.707749	CVDIII.ST2.15	Hypothyroidism NOS	E03.9
244.4	-5.45124	8.08965	-0.673853	0.500405	CVDIII.ST2	0.000285934	0.708111	0.707749	CVDIII.ST2.16	Hypothyroidism NOS	E03.9
244.4	2.75307	6.29159	0.437579	0.661692	CVDIII.ST2	0.000285934	0.708111	0.707749	CVDIII.ST2.17	Hypothyroidism NOS	E03.9
244.4	-371.254	5853.88	-0.0634202	0.949432	CVDIII.ST2	0.000285934	0.708111	0.707749	CVDIII.ST2.18	Hypothyroidism NOS	E03.9
244.4	370.808	5973.35	0.0620771	0.950501	CVDIII.ST2	0.000285934	0.708111	0.707749	CVDIII.ST2.19	Hypothyroidism NOS	E03.9
244.4	-5.47094	10.7529	-0.508787	0.610901	CVDIII.ST2	0.000285934	0.708111	0.707749	CVDIII.ST2.20	Hypothyroidism NOS	E03.9
244.4	18.7577	8.93887	2.09845	0.0358658	CVDIII.ST2	0.000285934	0.708111	0.707749	CVDIII.ST2.21	Hypothyroidism NOS	E03.9
244.4	-9.31291	10.4722	-0.889296	0.373844	CVDIII.ST2	0.000285934	0.708111	0.707749	CVDIII.ST2.22	Hypothyroidism NOS	E03.9
244.4	8.86947	9.89615	0.896255	0.370117	CVDIII.ST2	0.000285934	0.708111	0.707749	CVDIII.ST2.23	Hypothyroidism NOS	E03.9
244.4	-6.34189	14.5547	-0.435727	0.663035	CVDIII.ST2	0.000285934	0.708111	0.707749	CVDIII.ST2.24	Hypothyroidism NOS	E03.9
244.4	-5.11122	13.7841	-0.370805	0.710783	CVDIII.ST2	0.000285934	0.708111	0.707749	CVDIII.ST2.25	Hypothyroidism NOS	E03.9
244.4	-7.35271	8.67612	-0.847466	0.396736	CVDIII.ST2	0.000285934	0.708111	0.707749	CVDIII.ST2.26	Hypothyroidism NOS	E03.9
244.4	-686.875	3994.73	-0.171945	0.863481	CVDIII.ST2	0.000285934	0.708111	0.707749	CVDIII.ST2.27	Hypothyroidism NOS	E03.9
244.4	727.803	4063.61	0.179103	0.857857	CVDIII.ST2	0.000285934	0.708111	0.707749	CVDIII.ST2.28	Hypothyroidism NOS	E03.9
244.4	-10.102	13.0453	-0.774381	0.438706	CVDIII.ST2	0.000285934	0.708111	0.707749	CVDIII.ST2.29	Hypothyroidism NOS	E03.9
244.4	-9.05976	7.30901	-1.23953	0.215148	CVDIII.ST2	0.000285934	0.708111	0.707749	CVDIII.ST2.30	Hypothyroidism NOS	E03.9
244.4	-0.00162648	0.000217155	-7.48997	6.88894e-14	CVDIII.ST2	0.000285934	0.708111	0.707749	PC1	Hypothyroidism NOS	E03.9
244.4	-0.00286949	0.000323519	-8.86962	7.33979e-19	CVDIII.ST2	0.000285934	0.708111	0.707749	PC2	Hypothyroidism NOS	E03.9
244.4	0.0562903	0.00151654	37.1176	1.45872e-301	CVDIII.ST2	0.000285934	0.708111	0.707749	BMI	Hypothyroidism NOS	E03.9
244.4	0.0406768	0.0011655	34.9008	7.2329e-267	CVDIII.ST2	0.000285934	0.708111	0.707749	Age_when_attended_assessment_centre	Hypothyroidism NOS	E03.9
244.4	1.40414	0.0219113	64.0828	0	CVDIII.ST2	0.000285934	0.708111	0.707749	Sex2	Hypothyroidism NOS	E03.9
244.4	0.0965618	0.0184917	5.22191	1.77091e-07	CVDIII.ST2	0.000285934	0.708111	0.707749	Smoking_status1	Hypothyroidism NOS	E03.9
244.4	0.0785801	0.0317866	2.47212	0.0134316	CVDIII.ST2	0.000285934	0.708111	0.707749	Smoking_status2	Hypothyroidism NOS	E03.9
244.4	0.0973802	0.0280013	3.4777	0.00050574	CVDIII.ST2	0.000285934	0.708111	0.707749	Qualifications2	Hypothyroidism NOS	E03.9
244.4	0.190935	0.0217657	8.77232	1.75024e-18	CVDIII.ST2	0.000285934	0.708111	0.707749	Qualifications3	Hypothyroidism NOS	E03.9
244.4	0.265679	0.0360683	7.366	1.75823e-13	CVDIII.ST2	0.000285934	0.708111	0.707749	Qualifications4	Hypothyroidism NOS	E03.9
244.4	0.202185	0.0339106	5.96231	2.48704e-09	CVDIII.ST2	0.000285934	0.708111	0.707749	Qualifications5	Hypothyroidism NOS	E03.9
244.4	0.20178	0.0331752	6.08227	1.18496e-09	CVDIII.ST2	0.000285934	0.708111	0.707749	Qualifications6	Hypothyroidism NOS	E03.9
244.4	-8.02178	0.0876049	-91.5677	0	CVDIII.TFPI	0.000133906	0.707925	0.707749	(Intercept)	Hypothyroidism NOS	E03.9
244.4	-0.352088	0.145322	-2.42281	0.0154009	CVDIII.TFPI	0.000133906	0.707925	0.707749	CVDIII.TFPI.1	Hypothyroidism NOS	E03.9
244.4	0.0821333	0.307408	0.26718	0.789331	CVDIII.TFPI	0.000133906	0.707925	0.707749	CVDIII.TFPI.2	Hypothyroidism NOS	E03.9
244.4	-0.363627	0.513809	-0.707708	0.479126	CVDIII.TFPI	0.000133906	0.707925	0.707749	CVDIII.TFPI.3	Hypothyroidism NOS	E03.9
244.4	-0.223722	0.805872	-0.277615	0.781308	CVDIII.TFPI	0.000133906	0.707925	0.707749	CVDIII.TFPI.4	Hypothyroidism NOS	E03.9
244.4	0.320955	1.02563	0.312935	0.75433	CVDIII.TFPI	0.000133906	0.707925	0.707749	CVDIII.TFPI.5	Hypothyroidism NOS	E03.9
244.4	1.54475	1.01296	1.52498	0.127263	CVDIII.TFPI	0.000133906	0.707925	0.707749	CVDIII.TFPI.6	Hypothyroidism NOS	E03.9
244.4	-0.631912	1.1338	-0.557341	0.577294	CVDIII.TFPI	0.000133906	0.707925	0.707749	CVDIII.TFPI.7	Hypothyroidism NOS	E03.9
244.4	0.142698	0.990323	0.144092	0.885428	CVDIII.TFPI	0.000133906	0.707925	0.707749	CVDIII.TFPI.8	Hypothyroidism NOS	E03.9
244.4	-0.00160888	0.000215743	-7.45737	8.82659e-14	CVDIII.TFPI	0.000133906	0.707925	0.707749	PC1	Hypothyroidism NOS	E03.9
244.4	-0.00296408	0.000316124	-9.37634	6.83056e-21	CVDIII.TFPI	0.000133906	0.707925	0.707749	PC2	Hypothyroidism NOS	E03.9
244.4	0.0562845	0.00151606	37.1255	1.08844e-301	CVDIII.TFPI	0.000133906	0.707925	0.707749	BMI	Hypothyroidism NOS	E03.9
244.4	0.0406615	0.00116533	34.8927	9.60065e-267	CVDIII.TFPI	0.000133906	0.707925	0.707749	Age_when_attended_assessment_centre	Hypothyroidism NOS	E03.9
244.4	1.40353	0.0219079	64.0649	0	CVDIII.TFPI	0.000133906	0.707925	0.707749	Sex2	Hypothyroidism NOS	E03.9
244.4	0.0964291	0.0184889	5.21551	1.83316e-07	CVDIII.TFPI	0.000133906	0.707925	0.707749	Smoking_status1	Hypothyroidism NOS	E03.9
244.4	0.0787051	0.0317827	2.47635	0.0132734	CVDIII.TFPI	0.000133906	0.707925	0.707749	Smoking_status2	Hypothyroidism NOS	E03.9
244.4	0.0980298	0.0279986	3.50125	0.000463087	CVDIII.TFPI	0.000133906	0.707925	0.707749	Qualifications2	Hypothyroidism NOS	E03.9
244.4	0.191435	0.0217627	8.79648	1.41177e-18	CVDIII.TFPI	0.000133906	0.707925	0.707749	Qualifications3	Hypothyroidism NOS	E03.9
244.4	0.26618	0.0360639	7.38081	1.57335e-13	CVDIII.TFPI	0.000133906	0.707925	0.707749	Qualifications4	Hypothyroidism NOS	E03.9
244.4	0.202234	0.0339058	5.96458	2.45267e-09	CVDIII.TFPI	0.000133906	0.707925	0.707749	Qualifications5	Hypothyroidism NOS	E03.9
244.4	0.201655	0.0331716	6.07912	1.2084e-09	CVDIII.TFPI	0.000133906	0.707925	0.707749	Qualifications6	Hypothyroidism NOS	E03.9
244.4	-8.05762	0.0850626	-94.7257	0	CVDIII.TNFRSF10C	0.00020012	0.708067	0.707749	(Intercept)	Hypothyroidism NOS	E03.9
244.4	-0.259009	0.430501	-0.601645	0.547411	CVDIII.TNFRSF10C	0.00020012	0.708067	0.707749	CVDIII.TNFRSF10C.1	Hypothyroidism NOS	E03.9
244.4	0.0169604	0.798047	0.0212524	0.983044	CVDIII.TNFRSF10C	0.00020012	0.708067	0.707749	CVDIII.TNFRSF10C.2	Hypothyroidism NOS	E03.9
244.4	0.4475	2.61806	0.170928	0.864281	CVDIII.TNFRSF10C	0.00020012	0.708067	0.707749	CVDIII.TNFRSF10C.3	Hypothyroidism NOS	E03.9
244.4	-0.389548	2.92047	-0.133385	0.893889	CVDIII.TNFRSF10C	0.00020012	0.708067	0.707749	CVDIII.TNFRSF10C.4	Hypothyroidism NOS	E03.9
244.4	2.91761	5.00967	0.582396	0.5603	CVDIII.TNFRSF10C	0.00020012	0.708067	0.707749	CVDIII.TNFRSF10C.5	Hypothyroidism NOS	E03.9
244.4	-4.14323	5.65521	-0.732639	0.463779	CVDIII.TNFRSF10C	0.00020012	0.708067	0.707749	CVDIII.TNFRSF10C.6	Hypothyroidism NOS	E03.9
244.4	2.5079	2.9753	0.842905	0.399282	CVDIII.TNFRSF10C	0.00020012	0.708067	0.707749	CVDIII.TNFRSF10C.7	Hypothyroidism NOS	E03.9
244.4	-10.2681	5.48534	-1.87191	0.0612193	CVDIII.TNFRSF10C	0.00020012	0.708067	0.707749	CVDIII.TNFRSF10C.8	Hypothyroidism NOS	E03.9
244.4	9.59412	5.12019	1.87378	0.0609603	CVDIII.TNFRSF10C	0.00020012	0.708067	0.707749	CVDIII.TNFRSF10C.9	Hypothyroidism NOS	E03.9
244.4	-0.590641	1.64929	-0.358119	0.720254	CVDIII.TNFRSF10C	0.00020012	0.708067	0.707749	CVDIII.TNFRSF10C.10	Hypothyroidism NOS	E03.9
244.4	4.21404	4.56668	0.922778	0.356123	CVDIII.TNFRSF10C	0.00020012	0.708067	0.707749	CVDIII.TNFRSF10C.11	Hypothyroidism NOS	E03.9
244.4	-139.72	783.212	-0.178393	0.858414	CVDIII.TNFRSF10C	0.00020012	0.708067	0.707749	CVDIII.TNFRSF10C.12	Hypothyroidism NOS	E03.9
244.4	147.293	832.198	0.176993	0.859514	CVDIII.TNFRSF10C	0.00020012	0.708067	0.707749	CVDIII.TNFRSF10C.13	Hypothyroidism NOS	E03.9
244.4	-2.21508	10.4379	-0.212214	0.83194	CVDIII.TNFRSF10C	0.00020012	0.708067	0.707749	CVDIII.TNFRSF10C.14	Hypothyroidism NOS	E03.9
244.4	-3.6853	8.34447	-0.441645	0.658746	CVDIII.TNFRSF10C	0.00020012	0.708067	0.707749	CVDIII.TNFRSF10C.15	Hypothyroidism NOS	E03.9
244.4	-5.32357	8.35685	-0.63703	0.524105	CVDIII.TNFRSF10C	0.00020012	0.708067	0.707749	CVDIII.TNFRSF10C.16	Hypothyroidism NOS	E03.9
244.4	8.11405	3.8367	2.11485	0.0344428	CVDIII.TNFRSF10C	0.00020012	0.708067	0.707749	CVDIII.TNFRSF10C.17	Hypothyroidism NOS	E03.9
244.4	-0.260185	4.52335	-0.0575204	0.954131	CVDIII.TNFRSF10C	0.00020012	0.708067	0.707749	CVDIII.TNFRSF10C.18	Hypothyroidism NOS	E03.9
244.4	-14.1795	10.0944	-1.40468	0.160115	CVDIII.TNFRSF10C	0.00020012	0.708067	0.707749	CVDIII.TNFRSF10C.19	Hypothyroidism NOS	E03.9
244.4	21.8347	10.108	2.16014	0.0307616	CVDIII.TNFRSF10C	0.00020012	0.708067	0.707749	CVDIII.TNFRSF10C.20	Hypothyroidism NOS	E03.9
244.4	-8.30055	11.9908	-0.692246	0.488783	CVDIII.TNFRSF10C	0.00020012	0.708067	0.707749	CVDIII.TNFRSF10C.21	Hypothyroidism NOS	E03.9
244.4	1.8104	11.8126	0.153259	0.878194	CVDIII.TNFRSF10C	0.00020012	0.708067	0.707749	CVDIII.TNFRSF10C.22	Hypothyroidism NOS	E03.9
244.4	-0.00154615	0.000215241	-7.18336	6.80204e-13	CVDIII.TNFRSF10C	0.00020012	0.708067	0.707749	PC1	Hypothyroidism NOS	E03.9
244.4	-0.0032103	0.000324333	-9.89814	4.24068e-23	CVDIII.TNFRSF10C	0.00020012	0.708067	0.707749	PC2	Hypothyroidism NOS	E03.9
244.4	0.0562861	0.00151623	37.1224	1.22332e-301	CVDIII.TNFRSF10C	0.00020012	0.708067	0.707749	BMI	Hypothyroidism NOS	E03.9
244.4	0.0406612	0.00116545	34.8889	1.09658e-266	CVDIII.TNFRSF10C	0.00020012	0.708067	0.707749	Age_when_attended_assessment_centre	Hypothyroidism NOS	E03.9
244.4	1.40379	0.0219103	64.0701	0	CVDIII.TNFRSF10C	0.00020012	0.708067	0.707749	Sex2	Hypothyroidism NOS	E03.9
244.4	0.0966689	0.0184919	5.22763	1.71694e-07	CVDIII.TNFRSF10C	0.00020012	0.708067	0.707749	Smoking_status1	Hypothyroidism NOS	E03.9
244.4	0.0782783	0.0317845	2.46278	0.0137863	CVDIII.TNFRSF10C	0.00020012	0.708067	0.707749	Smoking_status2	Hypothyroidism NOS	E03.9
244.4	0.0981551	0.0280019	3.5053	0.000456093	CVDIII.TNFRSF10C	0.00020012	0.708067	0.707749	Qualifications2	Hypothyroidism NOS	E03.9
244.4	0.191486	0.021765	8.7979	1.39396e-18	CVDIII.TNFRSF10C	0.00020012	0.708067	0.707749	Qualifications3	Hypothyroidism NOS	E03.9
244.4	0.266395	0.0360675	7.38603	1.51279e-13	CVDIII.TNFRSF10C	0.00020012	0.708067	0.707749	Qualifications4	Hypothyroidism NOS	E03.9
244.4	0.202371	0.0339098	5.9679	2.4032e-09	CVDIII.TNFRSF10C	0.00020012	0.708067	0.707749	Qualifications5	Hypothyroidism NOS	E03.9
244.4	0.202104	0.0331736	6.09233	1.11281e-09	CVDIII.TNFRSF10C	0.00020012	0.708067	0.707749	Qualifications6	Hypothyroidism NOS	E03.9
244.4	-8.07962	0.0871251	-92.7358	0	CVDII.SERPINA12	6.76758e-05	0.707836	0.707749	(Intercept)	Hypothyroidism NOS	E03.9
244.4	-0.106086	0.322792	-0.328651	0.742419	CVDII.SERPINA12	6.76758e-05	0.707836	0.707749	CVDII.SERPINA12.1	Hypothyroidism NOS	E03.9
244.4	-0.224238	0.748729	-0.299492	0.764565	CVDII.SERPINA12	6.76758e-05	0.707836	0.707749	CVDII.SERPINA12.2	Hypothyroidism NOS	E03.9
244.4	-0.80453	1.167	-0.689401	0.490571	CVDII.SERPINA12	6.76758e-05	0.707836	0.707749	CVDII.SERPINA12.3	Hypothyroidism NOS	E03.9
244.4	-0.65942	1.55932	-0.42289	0.672375	CVDII.SERPINA12	6.76758e-05	0.707836	0.707749	CVDII.SERPINA12.4	Hypothyroidism NOS	E03.9
244.4	2.30401	1.65791	1.38971	0.164616	CVDII.SERPINA12	6.76758e-05	0.707836	0.707749	CVDII.SERPINA12.5	Hypothyroidism NOS	E03.9
244.4	0.201516	1.87454	0.107501	0.914391	CVDII.SERPINA12	6.76758e-05	0.707836	0.707749	CVDII.SERPINA12.6	Hypothyroidism NOS	E03.9
244.4	0.77667	2.03453	0.381744	0.702651	CVDII.SERPINA12	6.76758e-05	0.707836	0.707749	CVDII.SERPINA12.7	Hypothyroidism NOS	E03.9
244.4	-1.15738	1.59607	-0.725143	0.468364	CVDII.SERPINA12	6.76758e-05	0.707836	0.707749	CVDII.SERPINA12.8	Hypothyroidism NOS	E03.9
244.4	-0.00164567	0.00021946	-7.49875	6.44302e-14	CVDII.SERPINA12	6.76758e-05	0.707836	0.707749	PC1	Hypothyroidism NOS	E03.9
244.4	-0.00300432	0.000315822	-9.51272	1.85738e-21	CVDII.SERPINA12	6.76758e-05	0.707836	0.707749	PC2	Hypothyroidism NOS	E03.9
244.4	0.0563083	0.00151607	37.141	6.13262e-302	CVDII.SERPINA12	6.76758e-05	0.707836	0.707749	BMI	Hypothyroidism NOS	E03.9
244.4	0.040669	0.00116534	34.8988	7.76384e-267	CVDII.SERPINA12	6.76758e-05	0.707836	0.707749	Age_when_attended_assessment_centre	Hypothyroidism NOS	E03.9
244.4	1.4034	0.0219072	64.0611	0	CVDII.SERPINA12	6.76758e-05	0.707836	0.707749	Sex2	Hypothyroidism NOS	E03.9
244.4	0.0963274	0.0184888	5.21004	1.88798e-07	CVDII.SERPINA12	6.76758e-05	0.707836	0.707749	Smoking_status1	Hypothyroidism NOS	E03.9
244.4	0.0781327	0.0317818	2.45841	0.0139554	CVDII.SERPINA12	6.76758e-05	0.707836	0.707749	Smoking_status2	Hypothyroidism NOS	E03.9
244.4	0.0979529	0.0279982	3.49854	0.000467817	CVDII.SERPINA12	6.76758e-05	0.707836	0.707749	Qualifications2	Hypothyroidism NOS	E03.9
244.4	0.191314	0.0217617	8.79131	1.47831e-18	CVDII.SERPINA12	6.76758e-05	0.707836	0.707749	Qualifications3	Hypothyroidism NOS	E03.9
244.4	0.266874	0.0360627	7.40028	1.35898e-13	CVDII.SERPINA12	6.76758e-05	0.707836	0.707749	Qualifications4	Hypothyroidism NOS	E03.9
244.4	0.202584	0.0339054	5.97498	2.30117e-09	CVDII.SERPINA12	6.76758e-05	0.707836	0.707749	Qualifications5	Hypothyroidism NOS	E03.9
244.4	0.201454	0.0331701	6.07336	1.25262e-09	CVDII.SERPINA12	6.76758e-05	0.707836	0.707749	Qualifications6	Hypothyroidism NOS	E03.9
244.4	-8.06858	0.088361	-91.3138	0	CVDII.TNFRSF10A	4.96338e-05	0.707805	0.707749	(Intercept)	Hypothyroidism NOS	E03.9
244.4	0.050335	0.361716	0.139156	0.889327	CVDII.TNFRSF10A	4.96338e-05	0.707805	0.707749	CVDII.TNFRSF10A.1	Hypothyroidism NOS	E03.9
244.4	-0.425303	0.62656	-0.678791	0.49727	CVDII.TNFRSF10A	4.96338e-05	0.707805	0.707749	CVDII.TNFRSF10A.2	Hypothyroidism NOS	E03.9
244.4	0.876272	0.727836	1.20394	0.228612	CVDII.TNFRSF10A	4.96338e-05	0.707805	0.707749	CVDII.TNFRSF10A.3	Hypothyroidism NOS	E03.9
244.4	-0.000472854	0.908438	-0.000520513	0.999585	CVDII.TNFRSF10A	4.96338e-05	0.707805	0.707749	CVDII.TNFRSF10A.4	Hypothyroidism NOS	E03.9
244.4	0.487052	0.943235	0.516363	0.605601	CVDII.TNFRSF10A	4.96338e-05	0.707805	0.707749	CVDII.TNFRSF10A.5	Hypothyroidism NOS	E03.9
244.4	-1.62529	1.36665	-1.18925	0.23434	CVDII.TNFRSF10A	4.96338e-05	0.707805	0.707749	CVDII.TNFRSF10A.6	Hypothyroidism NOS	E03.9
244.4	0.236543	1.23033	0.192259	0.84754	CVDII.TNFRSF10A	4.96338e-05	0.707805	0.707749	CVDII.TNFRSF10A.7	Hypothyroidism NOS	E03.9
244.4	-0.0015818	0.000222891	-7.09673	1.27745e-12	CVDII.TNFRSF10A	4.96338e-05	0.707805	0.707749	PC1	Hypothyroidism NOS	E03.9
244.4	-0.0030243	0.000317663	-9.52047	1.72393e-21	CVDII.TNFRSF10A	4.96338e-05	0.707805	0.707749	PC2	Hypothyroidism NOS	E03.9
244.4	0.0562963	0.00151624	37.129	9.57515e-302	CVDII.TNFRSF10A	4.96338e-05	0.707805	0.707749	BMI	Hypothyroidism NOS	E03.9
244.4	0.040676	0.00116537	34.9039	6.48827e-267	CVDII.TNFRSF10A	4.96338e-05	0.707805	0.707749	Age_when_attended_assessment_centre	Hypothyroidism NOS	E03.9
244.4	1.40357	0.0219075	64.0681	0	CVDII.TNFRSF10A	4.96338e-05	0.707805	0.707749	Sex2	Hypothyroidism NOS	E03.9
244.4	0.0963278	0.0184888	5.21006	1.88784e-07	CVDII.TNFRSF10A	4.96338e-05	0.707805	0.707749	Smoking_status1	Hypothyroidism NOS	E03.9
244.4	0.0778503	0.031782	2.44951	0.014305	CVDII.TNFRSF10A	4.96338e-05	0.707805	0.707749	Smoking_status2	Hypothyroidism NOS	E03.9
244.4	0.098115	0.0279985	3.5043	0.00045781	CVDII.TNFRSF10A	4.96338e-05	0.707805	0.707749	Qualifications2	Hypothyroidism NOS	E03.9
244.4	0.19137	0.0217623	8.79365	1.44779e-18	CVDII.TNFRSF10A	4.96338e-05	0.707805	0.707749	Qualifications3	Hypothyroidism NOS	E03.9
244.4	0.266284	0.0360636	7.38374	1.53907e-13	CVDII.TNFRSF10A	4.96338e-05	0.707805	0.707749	Qualifications4	Hypothyroidism NOS	E03.9
244.4	0.202292	0.0339063	5.96621	2.42833e-09	CVDII.TNFRSF10A	4.96338e-05	0.707805	0.707749	Qualifications5	Hypothyroidism NOS	E03.9
244.4	0.201452	0.0331712	6.0731	1.25463e-09	CVDII.TNFRSF10A	4.96338e-05	0.707805	0.707749	Qualifications6	Hypothyroidism NOS	E03.9
244.4	-8.0621	0.0864693	-93.2366	0	CVDII.TNFRSF11A	3.48088e-05	0.707746	0.707749	(Intercept)	Hypothyroidism NOS	E03.9
244.4	-0.227148	0.245799	-0.924123	0.355423	CVDII.TNFRSF11A	3.48088e-05	0.707746	0.707749	CVDII.TNFRSF11A.1	Hypothyroidism NOS	E03.9
244.4	0.132977	0.472766	0.281274	0.7785	CVDII.TNFRSF11A	3.48088e-05	0.707746	0.707749	CVDII.TNFRSF11A.2	Hypothyroidism NOS	E03.9
244.4	-0.02541	0.67185	-0.0378209	0.96983	CVDII.TNFRSF11A	3.48088e-05	0.707746	0.707749	CVDII.TNFRSF11A.3	Hypothyroidism NOS	E03.9
244.4	1.18883	0.958706	1.24004	0.214962	CVDII.TNFRSF11A	3.48088e-05	0.707746	0.707749	CVDII.TNFRSF11A.4	Hypothyroidism NOS	E03.9
244.4	-2.30416	1.60921	-1.43186	0.152184	CVDII.TNFRSF11A	3.48088e-05	0.707746	0.707749	CVDII.TNFRSF11A.5	Hypothyroidism NOS	E03.9
244.4	0.926806	1.76134	0.526193	0.598754	CVDII.TNFRSF11A	3.48088e-05	0.707746	0.707749	CVDII.TNFRSF11A.6	Hypothyroidism NOS	E03.9
244.4	0.632247	0.994091	0.636006	0.524773	CVDII.TNFRSF11A	3.48088e-05	0.707746	0.707749	CVDII.TNFRSF11A.7	Hypothyroidism NOS	E03.9
244.4	-0.0016311	0.000214953	-7.58817	3.24462e-14	CVDII.TNFRSF11A	3.48088e-05	0.707746	0.707749	PC1	Hypothyroidism NOS	E03.9
244.4	-0.00302048	0.000316927	-9.53051	1.56511e-21	CVDII.TNFRSF11A	3.48088e-05	0.707746	0.707749	PC2	Hypothyroidism NOS	E03.9
244.4	0.056295	0.00151603	37.1331	8.20868e-302	CVDII.TNFRSF11A	3.48088e-05	0.707746	0.707749	BMI	Hypothyroidism NOS	E03.9
244.4	0.0406682	0.00116533	34.8985	7.82332e-267	CVDII.TNFRSF11A	3.48088e-05	0.707746	0.707749	Age_when_attended_assessment_centre	Hypothyroidism NOS	E03.9
244.4	1.40354	0.021907	64.0681	0	CVDII.TNFRSF11A	3.48088e-05	0.707746	0.707749	Sex2	Hypothyroidism NOS	E03.9
244.4	0.0963792	0.0184892	5.21273	1.86082e-07	CVDII.TNFRSF11A	3.48088e-05	0.707746	0.707749	Smoking_status1	Hypothyroidism NOS	E03.9
244.4	0.0783165	0.0317818	2.4642	0.013732	CVDII.TNFRSF11A	3.48088e-05	0.707746	0.707749	Smoking_status2	Hypothyroidism NOS	E03.9
244.4	0.098275	0.0279988	3.50997	0.000448156	CVDII.TNFRSF11A	3.48088e-05	0.707746	0.707749	Qualifications2	Hypothyroidism NOS	E03.9
244.4	0.191386	0.0217619	8.79454	1.43635e-18	CVDII.TNFRSF11A	3.48088e-05	0.707746	0.707749	Qualifications3	Hypothyroidism NOS	E03.9
244.4	0.266654	0.0360635	7.39401	1.42464e-13	CVDII.TNFRSF11A	3.48088e-05	0.707746	0.707749	Qualifications4	Hypothyroidism NOS	E03.9
244.4	0.202391	0.0339048	5.96939	2.38149e-09	CVDII.TNFRSF11A	3.48088e-05	0.707746	0.707749	Qualifications5	Hypothyroidism NOS	E03.9
244.4	0.201633	0.0331703	6.07873	1.21141e-09	CVDII.TNFRSF11A	3.48088e-05	0.707746	0.707749	Qualifications6	Hypothyroidism NOS	E03.9
244.4	-8.04282	0.0921938	-87.2382	0	META.ACP6	0.000853515	0.708869	0.707749	(Intercept)	Hypothyroidism NOS	E03.9
244.4	-5.34565	2.23475	-2.39206	0.0167543	META.ACP6	0.000853515	0.708869	0.707749	META.ACP6.1	Hypothyroidism NOS	E03.9
244.4	11.7423	4.31157	2.72345	0.00646041	META.ACP6	0.000853515	0.708869	0.707749	META.ACP6.2	Hypothyroidism NOS	E03.9
244.4	-6.80875	4.13811	-1.64538	0.0998921	META.ACP6	0.000853515	0.708869	0.707749	META.ACP6.3	Hypothyroidism NOS	E03.9
244.4	-3.58821	3.76954	-0.951895	0.34115	META.ACP6	0.000853515	0.708869	0.707749	META.ACP6.4	Hypothyroidism NOS	E03.9
244.4	8.14073	8.41436	0.967481	0.333304	META.ACP6	0.000853515	0.708869	0.707749	META.ACP6.5	Hypothyroidism NOS	E03.9
244.4	-12.2093	10.0234	-1.21808	0.223193	META.ACP6	0.000853515	0.708869	0.707749	META.ACP6.6	Hypothyroidism NOS	E03.9
244.4	25.0081	10.425	2.39886	0.0164462	META.ACP6	0.000853515	0.708869	0.707749	META.ACP6.7	Hypothyroidism NOS	E03.9
244.4	-17.0615	8.04841	-2.11986	0.0340183	META.ACP6	0.000853515	0.708869	0.707749	META.ACP6.8	Hypothyroidism NOS	E03.9
244.4	-34.8346	26.9398	-1.29305	0.195993	META.ACP6	0.000853515	0.708869	0.707749	META.ACP6.9	Hypothyroidism NOS	E03.9
244.4	42.9868	27.7093	1.55135	0.120818	META.ACP6	0.000853515	0.708869	0.707749	META.ACP6.10	Hypothyroidism NOS	E03.9
244.4	-10.105	6.2517	-1.61636	0.106017	META.ACP6	0.000853515	0.708869	0.707749	META.ACP6.11	Hypothyroidism NOS	E03.9
244.4	1.88046	21.1611	0.0888642	0.92919	META.ACP6	0.000853515	0.708869	0.707749	META.ACP6.12	Hypothyroidism NOS	E03.9
244.4	0.625511	24.3541	0.0256841	0.979509	META.ACP6	0.000853515	0.708869	0.707749	META.ACP6.13	Hypothyroidism NOS	E03.9
244.4	-5.52805	14.0887	-0.392375	0.694781	META.ACP6	0.000853515	0.708869	0.707749	META.ACP6.14	Hypothyroidism NOS	E03.9
244.4	13.7519	45.7416	0.300643	0.763687	META.ACP6	0.000853515	0.708869	0.707749	META.ACP6.15	Hypothyroidism NOS	E03.9
244.4	10.2153	46.3849	0.220229	0.825693	META.ACP6	0.000853515	0.708869	0.707749	META.ACP6.16	Hypothyroidism NOS	E03.9
244.4	-6.74891	15.1523	-0.445406	0.656027	META.ACP6	0.000853515	0.708869	0.707749	META.ACP6.17	Hypothyroidism NOS	E03.9
244.4	-14.7176	15.8606	-0.927934	0.353442	META.ACP6	0.000853515	0.708869	0.707749	META.ACP6.18	Hypothyroidism NOS	E03.9
244.4	-997.008	11716.6	-0.0850934	0.932187	META.ACP6	0.000853515	0.708869	0.707749	META.ACP6.19	Hypothyroidism NOS	E03.9
244.4	1018.88	11872.8	0.0858156	0.931613	META.ACP6	0.000853515	0.708869	0.707749	META.ACP6.20	Hypothyroidism NOS	E03.9
244.4	1.01016	10.9508	0.092246	0.926503	META.ACP6	0.000853515	0.708869	0.707749	META.ACP6.21	Hypothyroidism NOS	E03.9
244.4	-15.2833	19.4818	-0.784491	0.432752	META.ACP6	0.000853515	0.708869	0.707749	META.ACP6.22	Hypothyroidism NOS	E03.9
244.4	-695.09	18771.3	-0.0370294	0.970462	META.ACP6	0.000853515	0.708869	0.707749	META.ACP6.23	Hypothyroidism NOS	E03.9
244.4	730.954	19000.3	0.0384708	0.969312	META.ACP6	0.000853515	0.708869	0.707749	META.ACP6.24	Hypothyroidism NOS	E03.9
244.4	-1345.18	50078.8	-0.0268612	0.97857	META.ACP6	0.000853515	0.708869	0.707749	META.ACP6.25	Hypothyroidism NOS	E03.9
244.4	134.947	51073.2	0.00264223	0.997892	META.ACP6	0.000853515	0.708869	0.707749	META.ACP6.26	Hypothyroidism NOS	E03.9
244.4	1209.01	6440.37	0.187724	0.851093	META.ACP6	0.000853515	0.708869	0.707749	META.ACP6.27	Hypothyroidism NOS	E03.9
244.4	30.3585	14.6971	2.06561	0.0388655	META.ACP6	0.000853515	0.708869	0.707749	META.ACP6.28	Hypothyroidism NOS	E03.9
244.4	-2.95118	14.8266	-0.199046	0.842227	META.ACP6	0.000853515	0.708869	0.707749	META.ACP6.29	Hypothyroidism NOS	E03.9
244.4	-7.3713	14.1856	-0.519632	0.60332	META.ACP6	0.000853515	0.708869	0.707749	META.ACP6.30	Hypothyroidism NOS	E03.9
244.4	8.43224	10.2282	0.824413	0.409705	META.ACP6	0.000853515	0.708869	0.707749	META.ACP6.31	Hypothyroidism NOS	E03.9
244.4	-23.0795	13.9037	-1.65995	0.0969244	META.ACP6	0.000853515	0.708869	0.707749	META.ACP6.32	Hypothyroidism NOS	E03.9
244.4	5.33427	16.1102	0.331111	0.740561	META.ACP6	0.000853515	0.708869	0.707749	META.ACP6.33	Hypothyroidism NOS	E03.9
244.4	2.76744	14.3626	0.192684	0.847206	META.ACP6	0.000853515	0.708869	0.707749	META.ACP6.34	Hypothyroidism NOS	E03.9
244.4	28.6347	135.601	0.211169	0.832755	META.ACP6	0.000853515	0.708869	0.707749	META.ACP6.35	Hypothyroidism NOS	E03.9
244.4	-32.2563	136.743	-0.235891	0.813518	META.ACP6	0.000853515	0.708869	0.707749	META.ACP6.36	Hypothyroidism NOS	E03.9
244.4	21.9574	12.7019	1.72867	0.0838674	META.ACP6	0.000853515	0.708869	0.707749	META.ACP6.37	Hypothyroidism NOS	E03.9
244.4	-13.2481	16.2416	-0.815692	0.414676	META.ACP6	0.000853515	0.708869	0.707749	META.ACP6.38	Hypothyroidism NOS	E03.9
244.4	-20.6496	15.0621	-1.37096	0.170387	META.ACP6	0.000853515	0.708869	0.707749	META.ACP6.39	Hypothyroidism NOS	E03.9
244.4	35.4188	14.4314	2.45429	0.0141162	META.ACP6	0.000853515	0.708869	0.707749	META.ACP6.40	Hypothyroidism NOS	E03.9
244.4	42.7582	48.0593	0.889695	0.37363	META.ACP6	0.000853515	0.708869	0.707749	META.ACP6.41	Hypothyroidism NOS	E03.9
244.4	-20.8369	61.2834	-0.340008	0.73385	META.ACP6	0.000853515	0.708869	0.707749	META.ACP6.42	Hypothyroidism NOS	E03.9
244.4	-84.9329	42.8112	-1.9839	0.0472675	META.ACP6	0.000853515	0.708869	0.707749	META.ACP6.43	Hypothyroidism NOS	E03.9
244.4	9.70966	25.355	0.382948	0.701758	META.ACP6	0.000853515	0.708869	0.707749	META.ACP6.44	Hypothyroidism NOS	E03.9
244.4	44.3719	21.6321	2.0512	0.0402471	META.ACP6	0.000853515	0.708869	0.707749	META.ACP6.45	Hypothyroidism NOS	E03.9
244.4	-2.16846	25.7237	-0.0842982	0.932819	META.ACP6	0.000853515	0.708869	0.707749	META.ACP6.46	Hypothyroidism NOS	E03.9
244.4	11.2161	30.4256	0.368639	0.712397	META.ACP6	0.000853515	0.708869	0.707749	META.ACP6.47	Hypothyroidism NOS	E03.9
244.4	-22.0255	21.7498	-1.01268	0.311215	META.ACP6	0.000853515	0.708869	0.707749	META.ACP6.48	Hypothyroidism NOS	E03.9
244.4	3.59377	17.0862	0.210332	0.833409	META.ACP6	0.000853515	0.708869	0.707749	META.ACP6.49	Hypothyroidism NOS	E03.9
244.4	-10.1757	16.9077	-0.60184	0.547281	META.ACP6	0.000853515	0.708869	0.707749	META.ACP6.50	Hypothyroidism NOS	E03.9
244.4	14.9579	12.6648	1.18106	0.23758	META.ACP6	0.000853515	0.708869	0.707749	META.ACP6.51	Hypothyroidism NOS	E03.9
244.4	-23.734	17.1798	-1.3815	0.167124	META.ACP6	0.000853515	0.708869	0.707749	META.ACP6.52	Hypothyroidism NOS	E03.9
244.4	12.9034	18.9647	0.680389	0.496258	META.ACP6	0.000853515	0.708869	0.707749	META.ACP6.53	Hypothyroidism NOS	E03.9
244.4	11.5493	16.3226	0.707569	0.479213	META.ACP6	0.000853515	0.708869	0.707749	META.ACP6.54	Hypothyroidism NOS	E03.9
244.4	-15.3671	15.1895	-1.0117	0.311683	META.ACP6	0.000853515	0.708869	0.707749	META.ACP6.55	Hypothyroidism NOS	E03.9
244.4	-1.60569	15.7541	-0.101922	0.918818	META.ACP6	0.000853515	0.708869	0.707749	META.ACP6.56	Hypothyroidism NOS	E03.9
244.4	-10.5945	40.5871	-0.261032	0.794068	META.ACP6	0.000853515	0.708869	0.707749	META.ACP6.57	Hypothyroidism NOS	E03.9
244.4	21.76	55.7726	0.390155	0.696422	META.ACP6	0.000853515	0.708869	0.707749	META.ACP6.58	Hypothyroidism NOS	E03.9
244.4	1.38137	42.1651	0.0327609	0.973865	META.ACP6	0.000853515	0.708869	0.707749	META.ACP6.59	Hypothyroidism NOS	E03.9
244.4	5.88948	20.2963	0.290176	0.771682	META.ACP6	0.000853515	0.708869	0.707749	META.ACP6.60	Hypothyroidism NOS	E03.9
244.4	19.5249	21.0555	0.927306	0.353768	META.ACP6	0.000853515	0.708869	0.707749	META.ACP6.61	Hypothyroidism NOS	E03.9
244.4	-34.4619	22.6058	-1.52447	0.127391	META.ACP6	0.000853515	0.708869	0.707749	META.ACP6.62	Hypothyroidism NOS	E03.9
244.4	-0.772337	23.313	-0.033129	0.973572	META.ACP6	0.000853515	0.708869	0.707749	META.ACP6.63	Hypothyroidism NOS	E03.9
244.4	8.03315	50.5353	0.158961	0.873699	META.ACP6	0.000853515	0.708869	0.707749	META.ACP6.64	Hypothyroidism NOS	E03.9
244.4	-1.13688	49.1436	-0.0231338	0.981544	META.ACP6	0.000853515	0.708869	0.707749	META.ACP6.65	Hypothyroidism NOS	E03.9
244.4	-0.407555	25.5244	-0.0159673	0.98726	META.ACP6	0.000853515	0.708869	0.707749	META.ACP6.66	Hypothyroidism NOS	E03.9
244.4	-76.8973	210.064	-0.366067	0.714315	META.ACP6	0.000853515	0.708869	0.707749	META.ACP6.67	Hypothyroidism NOS	E03.9
244.4	99.1621	211.293	0.469311	0.638847	META.ACP6	0.000853515	0.708869	0.707749	META.ACP6.68	Hypothyroidism NOS	E03.9
244.4	12.2166	26.324	0.464088	0.642585	META.ACP6	0.000853515	0.708869	0.707749	META.ACP6.69	Hypothyroidism NOS	E03.9
244.4	-63.9574	24.089	-2.65505	0.00792967	META.ACP6	0.000853515	0.708869	0.707749	META.ACP6.70	Hypothyroidism NOS	E03.9
244.4	23.5646	25.7359	0.915631	0.359861	META.ACP6	0.000853515	0.708869	0.707749	META.ACP6.71	Hypothyroidism NOS	E03.9
244.4	38.7008	35.0553	1.10399	0.269596	META.ACP6	0.000853515	0.708869	0.707749	META.ACP6.72	Hypothyroidism NOS	E03.9
244.4	-20.8078	32.5843	-0.638584	0.523094	META.ACP6	0.000853515	0.708869	0.707749	META.ACP6.73	Hypothyroidism NOS	E03.9
244.4	7.07952	27.5971	0.256531	0.797541	META.ACP6	0.000853515	0.708869	0.707749	META.ACP6.74	Hypothyroidism NOS	E03.9
244.4	-18.1172	23.96	-0.756141	0.449565	META.ACP6	0.000853515	0.708869	0.707749	META.ACP6.75	Hypothyroidism NOS	E03.9
244.4	-0.00146964	0.000226306	-6.49403	8.35727e-11	META.ACP6	0.000853515	0.708869	0.707749	PC1	Hypothyroidism NOS	E03.9
244.4	-0.00281626	0.000331111	-8.50548	1.80841e-17	META.ACP6	0.000853515	0.708869	0.707749	PC2	Hypothyroidism NOS	E03.9
244.4	0.0563397	0.00151726	37.1325	8.39569e-302	META.ACP6	0.000853515	0.708869	0.707749	BMI	Hypothyroidism NOS	E03.9
244.4	0.0406477	0.00116576	34.8679	2.28147e-266	META.ACP6	0.000853515	0.708869	0.707749	Age_when_attended_assessment_centre	Hypothyroidism NOS	E03.9
244.4	1.40416	0.0219138	64.0766	0	META.ACP6	0.000853515	0.708869	0.707749	Sex2	Hypothyroidism NOS	E03.9
244.4	0.0968561	0.0184978	5.23609	1.64012e-07	META.ACP6	0.000853515	0.708869	0.707749	Smoking_status1	Hypothyroidism NOS	E03.9
244.4	0.0791495	0.0317916	2.48963	0.0127875	META.ACP6	0.000853515	0.708869	0.707749	Smoking_status2	Hypothyroidism NOS	E03.9
244.4	0.098331	0.0280104	3.51052	0.000447235	META.ACP6	0.000853515	0.708869	0.707749	Qualifications2	Hypothyroidism NOS	E03.9
244.4	0.191453	0.0217708	8.79401	1.44309e-18	META.ACP6	0.000853515	0.708869	0.707749	Qualifications3	Hypothyroidism NOS	E03.9
244.4	0.266605	0.0360786	7.38955	1.47327e-13	META.ACP6	0.000853515	0.708869	0.707749	Qualifications4	Hypothyroidism NOS	E03.9
244.4	0.203424	0.0339228	5.99665	2.01423e-09	META.ACP6	0.000853515	0.708869	0.707749	Qualifications5	Hypothyroidism NOS	E03.9
244.4	0.20259	0.0331851	6.10486	1.02893e-09	META.ACP6	0.000853515	0.708869	0.707749	Qualifications6	Hypothyroidism NOS	E03.9
244.4	-8.05507	0.0850847	-94.6711	0	META.CLUL1	1.74631e-05	0.70778	0.707749	(Intercept)	Hypothyroidism NOS	E03.9
244.4	0.167557	0.167647	0.999459	0.317572	META.CLUL1	1.74631e-05	0.70778	0.707749	META.CLUL1.1	Hypothyroidism NOS	E03.9
244.4	-0.168349	0.321922	-0.52295	0.601009	META.CLUL1	1.74631e-05	0.70778	0.707749	META.CLUL1.2	Hypothyroidism NOS	E03.9
244.4	0.344467	0.452279	0.761626	0.446283	META.CLUL1	1.74631e-05	0.70778	0.707749	META.CLUL1.3	Hypothyroidism NOS	E03.9
244.4	-0.35867	0.389313	-0.921289	0.356899	META.CLUL1	1.74631e-05	0.70778	0.707749	META.CLUL1.4	Hypothyroidism NOS	E03.9
244.4	-0.00162865	0.000215912	-7.54311	4.58896e-14	META.CLUL1	1.74631e-05	0.70778	0.707749	PC1	Hypothyroidism NOS	E03.9
244.4	-0.00306856	0.000321918	-9.53213	1.54083e-21	META.CLUL1	1.74631e-05	0.70778	0.707749	PC2	Hypothyroidism NOS	E03.9
244.4	0.0563159	0.0015161	37.1453	5.21826e-302	META.CLUL1	1.74631e-05	0.70778	0.707749	BMI	Hypothyroidism NOS	E03.9
244.4	0.0406686	0.00116531	34.8993	7.60611e-267	META.CLUL1	1.74631e-05	0.70778	0.707749	Age_when_attended_assessment_centre	Hypothyroidism NOS	E03.9
244.4	1.40352	0.0219073	64.0664	0	META.CLUL1	1.74631e-05	0.70778	0.707749	Sex2	Hypothyroidism NOS	E03.9
244.4	0.0963402	0.0184887	5.21077	1.88063e-07	META.CLUL1	1.74631e-05	0.70778	0.707749	Smoking_status1	Hypothyroidism NOS	E03.9
244.4	0.0782013	0.0317811	2.46063	0.0138695	META.CLUL1	1.74631e-05	0.70778	0.707749	Smoking_status2	Hypothyroidism NOS	E03.9
244.4	0.0979004	0.0279977	3.49672	0.000471011	META.CLUL1	1.74631e-05	0.70778	0.707749	Qualifications2	Hypothyroidism NOS	E03.9
244.4	0.191253	0.0217612	8.7887	1.51295e-18	META.CLUL1	1.74631e-05	0.70778	0.707749	Qualifications3	Hypothyroidism NOS	E03.9
244.4	0.266463	0.0360627	7.38888	1.48068e-13	META.CLUL1	1.74631e-05	0.70778	0.707749	Qualifications4	Hypothyroidism NOS	E03.9
244.4	0.202308	0.0339045	5.96701	2.41642e-09	META.CLUL1	1.74631e-05	0.70778	0.707749	Qualifications5	Hypothyroidism NOS	E03.9
244.4	0.201381	0.0331698	6.07121	1.26953e-09	META.CLUL1	1.74631e-05	0.70778	0.707749	Qualifications6	Hypothyroidism NOS	E03.9
244.4	-8.00937	0.0869851	-92.0775	0	META.CTSH	0.000295781	0.708144	0.707749	(Intercept)	Hypothyroidism NOS	E03.9
244.4	-1.47746	1.50022	-0.98483	0.324707	META.CTSH	0.000295781	0.708144	0.707749	META.CTSH.1	Hypothyroidism NOS	E03.9
244.4	1.04452	1.83543	0.569089	0.569296	META.CTSH	0.000295781	0.708144	0.707749	META.CTSH.2	Hypothyroidism NOS	E03.9
244.4	0.341653	2.36467	0.144482	0.88512	META.CTSH	0.000295781	0.708144	0.707749	META.CTSH.3	Hypothyroidism NOS	E03.9
244.4	5.74211	3.93856	1.45792	0.144862	META.CTSH	0.000295781	0.708144	0.707749	META.CTSH.4	Hypothyroidism NOS	E03.9
244.4	-7.97553	4.15167	-1.92104	0.0547263	META.CTSH	0.000295781	0.708144	0.707749	META.CTSH.5	Hypothyroidism NOS	E03.9
244.4	3.00708	3.24961	0.925367	0.354775	META.CTSH	0.000295781	0.708144	0.707749	META.CTSH.6	Hypothyroidism NOS	E03.9
244.4	-0.579283	1.85918	-0.311579	0.75536	META.CTSH	0.000295781	0.708144	0.707749	META.CTSH.7	Hypothyroidism NOS	E03.9
244.4	2.30658	1.99752	1.15473	0.248202	META.CTSH	0.000295781	0.708144	0.707749	META.CTSH.8	Hypothyroidism NOS	E03.9
244.4	7.2695	5.39419	1.34765	0.17777	META.CTSH	0.000295781	0.708144	0.707749	META.CTSH.9	Hypothyroidism NOS	E03.9
244.4	-9.0487	5.91646	-1.52941	0.126163	META.CTSH	0.000295781	0.708144	0.707749	META.CTSH.10	Hypothyroidism NOS	E03.9
244.4	9.30097	11.5877	0.802658	0.422172	META.CTSH	0.000295781	0.708144	0.707749	META.CTSH.11	Hypothyroidism NOS	E03.9
244.4	-14.5811	12.2112	-1.19407	0.232449	META.CTSH	0.000295781	0.708144	0.707749	META.CTSH.12	Hypothyroidism NOS	E03.9
244.4	3.40914	3.45172	0.987664	0.323317	META.CTSH	0.000295781	0.708144	0.707749	META.CTSH.13	Hypothyroidism NOS	E03.9
244.4	6.24061	4.9814	1.25278	0.210285	META.CTSH	0.000295781	0.708144	0.707749	META.CTSH.14	Hypothyroidism NOS	E03.9
244.4	-7.4419	5.55391	-1.33994	0.180266	META.CTSH	0.000295781	0.708144	0.707749	META.CTSH.15	Hypothyroidism NOS	E03.9
244.4	-10.0689	7.10666	-1.41683	0.156533	META.CTSH	0.000295781	0.708144	0.707749	META.CTSH.16	Hypothyroidism NOS	E03.9
244.4	3.60415	12.3613	0.291567	0.770617	META.CTSH	0.000295781	0.708144	0.707749	META.CTSH.17	Hypothyroidism NOS	E03.9
244.4	4.40017	12.5764	0.349875	0.726433	META.CTSH	0.000295781	0.708144	0.707749	META.CTSH.18	Hypothyroidism NOS	E03.9
244.4	1.50972	6.96007	0.216911	0.828278	META.CTSH	0.000295781	0.708144	0.707749	META.CTSH.19	Hypothyroidism NOS	E03.9
244.4	4.89031	4.18096	1.16966	0.242137	META.CTSH	0.000295781	0.708144	0.707749	META.CTSH.20	Hypothyroidism NOS	E03.9
244.4	0.947251	4.24378	0.223209	0.823373	META.CTSH	0.000295781	0.708144	0.707749	META.CTSH.21	Hypothyroidism NOS	E03.9
244.4	0.348559	4.12125	0.0845762	0.932598	META.CTSH	0.000295781	0.708144	0.707749	META.CTSH.22	Hypothyroidism NOS	E03.9
244.4	-4.52942	3.28238	-1.37992	0.167611	META.CTSH	0.000295781	0.708144	0.707749	META.CTSH.23	Hypothyroidism NOS	E03.9
244.4	-2.32423	4.89792	-0.474535	0.635119	META.CTSH	0.000295781	0.708144	0.707749	META.CTSH.24	Hypothyroidism NOS	E03.9
244.4	-3.63986	5.7346	-0.634719	0.525612	META.CTSH	0.000295781	0.708144	0.707749	META.CTSH.25	Hypothyroidism NOS	E03.9
244.4	4.54345	5.41037	0.839767	0.401039	META.CTSH	0.000295781	0.708144	0.707749	META.CTSH.26	Hypothyroidism NOS	E03.9
244.4	0.261191	5.33297	0.0489767	0.960938	META.CTSH	0.000295781	0.708144	0.707749	META.CTSH.27	Hypothyroidism NOS	E03.9
244.4	2.59181	3.58667	0.722623	0.469912	META.CTSH	0.000295781	0.708144	0.707749	META.CTSH.28	Hypothyroidism NOS	E03.9
244.4	-0.00166588	0.000221942	-7.50592	6.10009e-14	META.CTSH	0.000295781	0.708144	0.707749	PC1	Hypothyroidism NOS	E03.9
244.4	-0.00300775	0.000319779	-9.40573	5.1671e-21	META.CTSH	0.000295781	0.708144	0.707749	PC2	Hypothyroidism NOS	E03.9
244.4	0.056311	0.00151637	37.1354	7.55398e-302	META.CTSH	0.000295781	0.708144	0.707749	BMI	Hypothyroidism NOS	E03.9
244.4	0.0406595	0.00116537	34.8897	1.06428e-266	META.CTSH	0.000295781	0.708144	0.707749	Age_when_attended_assessment_centre	Hypothyroidism NOS	E03.9
244.4	1.40372	0.0219088	64.0709	0	META.CTSH	0.000295781	0.708144	0.707749	Sex2	Hypothyroidism NOS	E03.9
244.4	0.0965645	0.0184913	5.22216	1.76845e-07	META.CTSH	0.000295781	0.708144	0.707749	Smoking_status1	Hypothyroidism NOS	E03.9
244.4	0.0793752	0.0317856	2.49721	0.0125175	META.CTSH	0.000295781	0.708144	0.707749	Smoking_status2	Hypothyroidism NOS	E03.9
244.4	0.0981629	0.0280014	3.50564	0.000455514	META.CTSH	0.000295781	0.708144	0.707749	Qualifications2	Hypothyroidism NOS	E03.9
244.4	0.19158	0.0217645	8.80241	1.33909e-18	META.CTSH	0.000295781	0.708144	0.707749	Qualifications3	Hypothyroidism NOS	E03.9
244.4	0.266349	0.0360675	7.38473	1.52765e-13	META.CTSH	0.000295781	0.708144	0.707749	Qualifications4	Hypothyroidism NOS	E03.9
244.4	0.202759	0.0339091	5.97948	2.23855e-09	META.CTSH	0.000295781	0.708144	0.707749	Qualifications5	Hypothyroidism NOS	E03.9
244.4	0.20175	0.0331738	6.08161	1.18981e-09	META.CTSH	0.000295781	0.708144	0.707749	Qualifications6	Hypothyroidism NOS	E03.9
244.4	-8.07646	0.0858171	-94.1124	0	META.DDC	8.22069e-05	0.707827	0.707749	(Intercept)	Hypothyroidism NOS	E03.9
244.4	0.266015	0.131211	2.02739	0.0426225	META.DDC	8.22069e-05	0.707827	0.707749	META.DDC.1	Hypothyroidism NOS	E03.9
244.4	-0.0998156	0.278481	-0.358428	0.720023	META.DDC	8.22069e-05	0.707827	0.707749	META.DDC.2	Hypothyroidism NOS	E03.9
244.4	-0.346889	0.482524	-0.718906	0.472199	META.DDC	8.22069e-05	0.707827	0.707749	META.DDC.3	Hypothyroidism NOS	E03.9
244.4	0.5789	0.734269	0.788403	0.430461	META.DDC	8.22069e-05	0.707827	0.707749	META.DDC.4	Hypothyroidism NOS	E03.9
244.4	-1.73941	1.1682	-1.48896	0.136497	META.DDC	8.22069e-05	0.707827	0.707749	META.DDC.5	Hypothyroidism NOS	E03.9
244.4	2.57632	1.36442	1.88821	0.0589972	META.DDC	8.22069e-05	0.707827	0.707749	META.DDC.6	Hypothyroidism NOS	E03.9
244.4	-1.96126	1.1536	-1.70012	0.0891086	META.DDC	8.22069e-05	0.707827	0.707749	META.DDC.7	Hypothyroidism NOS	E03.9
244.4	0.731823	0.930615	0.786387	0.431641	META.DDC	8.22069e-05	0.707827	0.707749	META.DDC.8	Hypothyroidism NOS	E03.9
244.4	-0.00163948	0.000217253	-7.54642	4.47393e-14	META.DDC	8.22069e-05	0.707827	0.707749	PC1	Hypothyroidism NOS	E03.9
244.4	-0.00294953	0.000316866	-9.30845	1.2971e-20	META.DDC	8.22069e-05	0.707827	0.707749	PC2	Hypothyroidism NOS	E03.9
244.4	0.0562613	0.00151611	37.1091	2.00531e-301	META.DDC	8.22069e-05	0.707827	0.707749	BMI	Hypothyroidism NOS	E03.9
244.4	0.0406734	0.00116533	34.9028	6.73631e-267	META.DDC	8.22069e-05	0.707827	0.707749	Age_when_attended_assessment_centre	Hypothyroidism NOS	E03.9
244.4	1.40357	0.0219074	64.0684	0	META.DDC	8.22069e-05	0.707827	0.707749	Sex2	Hypothyroidism NOS	E03.9
244.4	0.0962072	0.0184888	5.20354	1.95525e-07	META.DDC	8.22069e-05	0.707827	0.707749	Smoking_status1	Hypothyroidism NOS	E03.9
244.4	0.077959	0.0317819	2.45294	0.0141694	META.DDC	8.22069e-05	0.707827	0.707749	Smoking_status2	Hypothyroidism NOS	E03.9
244.4	0.0982987	0.0279988	3.51082	0.000446723	META.DDC	8.22069e-05	0.707827	0.707749	Qualifications2	Hypothyroidism NOS	E03.9
244.4	0.191333	0.0217622	8.79202	1.46896e-18	META.DDC	8.22069e-05	0.707827	0.707749	Qualifications3	Hypothyroidism NOS	E03.9
244.4	0.266306	0.0360641	7.38426	1.53302e-13	META.DDC	8.22069e-05	0.707827	0.707749	Qualifications4	Hypothyroidism NOS	E03.9
244.4	0.202834	0.0339049	5.98246	2.19795e-09	META.DDC	8.22069e-05	0.707827	0.707749	Qualifications5	Hypothyroidism NOS	E03.9
244.4	0.201327	0.0331719	6.06919	1.28554e-09	META.DDC	8.22069e-05	0.707827	0.707749	Qualifications6	Hypothyroidism NOS	E03.9
244.4	-8.05014	0.084918	-94.799	0	META.DPP7	3.14388e-05	0.707777	0.707749	(Intercept)	Hypothyroidism NOS	E03.9
244.4	0.104656	0.13771	0.759973	0.447271	META.DPP7	3.14388e-05	0.707777	0.707749	META.DPP7.1	Hypothyroidism NOS	E03.9
244.4	0.0418482	0.239326	0.174859	0.861191	META.DPP7	3.14388e-05	0.707777	0.707749	META.DPP7.2	Hypothyroidism NOS	E03.9
244.4	-0.00162992	0.000213698	-7.62723	2.39848e-14	META.DPP7	3.14388e-05	0.707777	0.707749	PC1	Hypothyroidism NOS	E03.9
244.4	-0.00301715	0.000315414	-9.56567	1.11473e-21	META.DPP7	3.14388e-05	0.707777	0.707749	PC2	Hypothyroidism NOS	E03.9
244.4	0.0562952	0.00151598	37.1346	7.76425e-302	META.DPP7	3.14388e-05	0.707777	0.707749	BMI	Hypothyroidism NOS	E03.9
244.4	0.0406646	0.00116529	34.8967	8.34077e-267	META.DPP7	3.14388e-05	0.707777	0.707749	Age_when_attended_assessment_centre	Hypothyroidism NOS	E03.9
244.4	1.40342	0.0219072	64.062	0	META.DPP7	3.14388e-05	0.707777	0.707749	Sex2	Hypothyroidism NOS	E03.9
244.4	0.0962625	0.0184884	5.20663	1.923e-07	META.DPP7	3.14388e-05	0.707777	0.707749	Smoking_status1	Hypothyroidism NOS	E03.9
244.4	0.0780023	0.0317813	2.45435	0.0141141	META.DPP7	3.14388e-05	0.707777	0.707749	Smoking_status2	Hypothyroidism NOS	E03.9
244.4	0.0979612	0.0279979	3.49887	0.000467226	META.DPP7	3.14388e-05	0.707777	0.707749	Qualifications2	Hypothyroidism NOS	E03.9
244.4	0.191424	0.0217616	8.79643	1.41233e-18	META.DPP7	3.14388e-05	0.707777	0.707749	Qualifications3	Hypothyroidism NOS	E03.9
244.4	0.266407	0.0360627	7.38735	1.49787e-13	META.DPP7	3.14388e-05	0.707777	0.707749	Qualifications4	Hypothyroidism NOS	E03.9
244.4	0.202412	0.0339047	5.97003	2.37214e-09	META.DPP7	3.14388e-05	0.707777	0.707749	Qualifications5	Hypothyroidism NOS	E03.9
244.4	0.20168	0.0331699	6.08021	1.20026e-09	META.DPP7	3.14388e-05	0.707777	0.707749	Qualifications6	Hypothyroidism NOS	E03.9
244.4	-8.05964	0.084807	-95.0351	0	META.ENPP7	3.23322e-06	0.707762	0.707749	(Intercept)	Hypothyroidism NOS	E03.9
244.4	0.013546	0.166056	0.0815748	0.934985	META.ENPP7	3.23322e-06	0.707762	0.707749	META.ENPP7.1	Hypothyroidism NOS	E03.9
244.4	-0.101077	0.188448	-0.536368	0.591704	META.ENPP7	3.23322e-06	0.707762	0.707749	META.ENPP7.2	Hypothyroidism NOS	E03.9
244.4	-0.00161196	0.000214082	-7.52963	5.08854e-14	META.ENPP7	3.23322e-06	0.707762	0.707749	PC1	Hypothyroidism NOS	E03.9
244.4	-0.00301599	0.000315069	-9.57248	1.04375e-21	META.ENPP7	3.23322e-06	0.707762	0.707749	PC2	Hypothyroidism NOS	E03.9
244.4	0.0562992	0.00151602	37.1362	7.3265e-302	META.ENPP7	3.23322e-06	0.707762	0.707749	BMI	Hypothyroidism NOS	E03.9
244.4	0.0406692	0.00116529	34.9005	7.30164e-267	META.ENPP7	3.23322e-06	0.707762	0.707749	Age_when_attended_assessment_centre	Hypothyroidism NOS	E03.9
244.4	1.40351	0.021907	64.0666	0	META.ENPP7	3.23322e-06	0.707762	0.707749	Sex2	Hypothyroidism NOS	E03.9
244.4	0.0963458	0.0184883	5.21118	1.87643e-07	META.ENPP7	3.23322e-06	0.707762	0.707749	Smoking_status1	Hypothyroidism NOS	E03.9
244.4	0.0782191	0.0317809	2.4612	0.0138475	META.ENPP7	3.23322e-06	0.707762	0.707749	Smoking_status2	Hypothyroidism NOS	E03.9
244.4	0.0978982	0.0279977	3.49665	0.000471131	META.ENPP7	3.23322e-06	0.707762	0.707749	Qualifications2	Hypothyroidism NOS	E03.9
244.4	0.191213	0.0217612	8.78684	1.53821e-18	META.ENPP7	3.23322e-06	0.707762	0.707749	Qualifications3	Hypothyroidism NOS	E03.9
244.4	0.266425	0.0360622	7.38794	1.49126e-13	META.ENPP7	3.23322e-06	0.707762	0.707749	Qualifications4	Hypothyroidism NOS	E03.9
244.4	0.202304	0.0339043	5.96691	2.4179e-09	META.ENPP7	3.23322e-06	0.707762	0.707749	Qualifications5	Hypothyroidism NOS	E03.9
244.4	0.201474	0.0331697	6.07405	1.24723e-09	META.ENPP7	3.23322e-06	0.707762	0.707749	Qualifications6	Hypothyroidism NOS	E03.9
244.4	-8.10523	0.0867014	-93.4844	0	META.KLK10	0.000310849	0.708108	0.707749	(Intercept)	Hypothyroidism NOS	E03.9
244.4	0.816929	1.14877	0.711134	0.477001	META.KLK10	0.000310849	0.708108	0.707749	META.KLK10.1	Hypothyroidism NOS	E03.9
244.4	47.6395	321.345	0.14825	0.882145	META.KLK10	0.000310849	0.708108	0.707749	META.KLK10.2	Hypothyroidism NOS	E03.9
244.4	-72.5646	482.012	-0.150545	0.880334	META.KLK10	0.000310849	0.708108	0.707749	META.KLK10.3	Hypothyroidism NOS	E03.9
244.4	-2.37893	3.11021	-0.764879	0.444343	META.KLK10	0.000310849	0.708108	0.707749	META.KLK10.4	Hypothyroidism NOS	E03.9
244.4	0.275629	4.43483	0.0621509	0.950443	META.KLK10	0.000310849	0.708108	0.707749	META.KLK10.5	Hypothyroidism NOS	E03.9
244.4	1.49033	3.20909	0.464408	0.642356	META.KLK10	0.000310849	0.708108	0.707749	META.KLK10.6	Hypothyroidism NOS	E03.9
244.4	0.208239	3.00087	0.0693931	0.944677	META.KLK10	0.000310849	0.708108	0.707749	META.KLK10.7	Hypothyroidism NOS	E03.9
244.4	9.85973	8.60849	1.14535	0.252064	META.KLK10	0.000310849	0.708108	0.707749	META.KLK10.8	Hypothyroidism NOS	E03.9
244.4	-20.2283	19.5479	-1.03481	0.300758	META.KLK10	0.000310849	0.708108	0.707749	META.KLK10.9	Hypothyroidism NOS	E03.9
244.4	13.8451	18.2223	0.759786	0.447383	META.KLK10	0.000310849	0.708108	0.707749	META.KLK10.10	Hypothyroidism NOS	E03.9
244.4	-5.37691	9.06358	-0.593243	0.553018	META.KLK10	0.000310849	0.708108	0.707749	META.KLK10.11	Hypothyroidism NOS	E03.9
244.4	2.9475	8.77724	0.335811	0.737013	META.KLK10	0.000310849	0.708108	0.707749	META.KLK10.12	Hypothyroidism NOS	E03.9
244.4	5.61953	4.22736	1.32932	0.183741	META.KLK10	0.000310849	0.708108	0.707749	META.KLK10.13	Hypothyroidism NOS	E03.9
244.4	-15.2747	6.68849	-2.28373	0.0223876	META.KLK10	0.000310849	0.708108	0.707749	META.KLK10.14	Hypothyroidism NOS	E03.9
244.4	-3.49426	11.7568	-0.297211	0.766305	META.KLK10	0.000310849	0.708108	0.707749	META.KLK10.15	Hypothyroidism NOS	E03.9
244.4	11.5156	11.1041	1.03706	0.299709	META.KLK10	0.000310849	0.708108	0.707749	META.KLK10.16	Hypothyroidism NOS	E03.9
244.4	4.58257	2.97034	1.54278	0.122885	META.KLK10	0.000310849	0.708108	0.707749	META.KLK10.17	Hypothyroidism NOS	E03.9
244.4	0.0216343	6.80309	0.00318007	0.997463	META.KLK10	0.000310849	0.708108	0.707749	META.KLK10.18	Hypothyroidism NOS	E03.9
244.4	-6.59182	7.29883	-0.903133	0.366455	META.KLK10	0.000310849	0.708108	0.707749	META.KLK10.19	Hypothyroidism NOS	E03.9
244.4	-3.65894	4.36622	-0.83801	0.402025	META.KLK10	0.000310849	0.708108	0.707749	META.KLK10.20	Hypothyroidism NOS	E03.9
244.4	0.982689	6.17741	0.159078	0.873608	META.KLK10	0.000310849	0.708108	0.707749	META.KLK10.21	Hypothyroidism NOS	E03.9
244.4	-55.7805	21.0089	-2.65509	0.00792879	META.KLK10	0.000310849	0.708108	0.707749	META.KLK10.22	Hypothyroidism NOS	E03.9
244.4	66.874	21.2565	3.14605	0.00165493	META.KLK10	0.000310849	0.708108	0.707749	META.KLK10.23	Hypothyroidism NOS	E03.9
244.4	0.92751	5.63564	0.164579	0.869275	META.KLK10	0.000310849	0.708108	0.707749	META.KLK10.24	Hypothyroidism NOS	E03.9
244.4	-2.21319	3.77017	-0.587027	0.557185	META.KLK10	0.000310849	0.708108	0.707749	META.KLK10.25	Hypothyroidism NOS	E03.9
244.4	-0.00159218	0.000222541	-7.15456	8.3941e-13	META.KLK10	0.000310849	0.708108	0.707749	PC1	Hypothyroidism NOS	E03.9
244.4	-0.00300976	0.000320578	-9.38854	6.08398e-21	META.KLK10	0.000310849	0.708108	0.707749	PC2	Hypothyroidism NOS	E03.9
244.4	0.0563399	0.0015164	37.1538	3.8033e-302	META.KLK10	0.000310849	0.708108	0.707749	BMI	Hypothyroidism NOS	E03.9
244.4	0.0406924	0.00116545	34.9154	4.33492e-267	META.KLK10	0.000310849	0.708108	0.707749	Age_when_attended_assessment_centre	Hypothyroidism NOS	E03.9
244.4	1.40413	0.0219119	64.0809	0	META.KLK10	0.000310849	0.708108	0.707749	Sex2	Hypothyroidism NOS	E03.9
244.4	0.0965357	0.0184916	5.22051	1.7843e-07	META.KLK10	0.000310849	0.708108	0.707749	Smoking_status1	Hypothyroidism NOS	E03.9
244.4	0.0783958	0.0317866	2.46631	0.0136511	META.KLK10	0.000310849	0.708108	0.707749	Smoking_status2	Hypothyroidism NOS	E03.9
244.4	0.0978024	0.0280017	3.49273	0.000478107	META.KLK10	0.000310849	0.708108	0.707749	Qualifications2	Hypothyroidism NOS	E03.9
244.4	0.190928	0.0217657	8.77194	1.75619e-18	META.KLK10	0.000310849	0.708108	0.707749	Qualifications3	Hypothyroidism NOS	E03.9
244.4	0.266484	0.0360677	7.38844	1.48562e-13	META.KLK10	0.000310849	0.708108	0.707749	Qualifications4	Hypothyroidism NOS	E03.9
244.4	0.201907	0.0339111	5.95401	2.61646e-09	META.KLK10	0.000310849	0.708108	0.707749	Qualifications5	Hypothyroidism NOS	E03.9
244.4	0.201967	0.0331751	6.0879	1.14399e-09	META.KLK10	0.000310849	0.708108	0.707749	Qualifications6	Hypothyroidism NOS	E03.9
244.4	-8.05853	0.0850319	-94.7707	0	META.LRIG1	7.34329e-05	0.707882	0.707749	(Intercept)	Hypothyroidism NOS	E03.9
244.4	-0.640823	0.43476	-1.47397	0.14049	META.LRIG1	7.34329e-05	0.707882	0.707749	META.LRIG1.1	Hypothyroidism NOS	E03.9
244.4	0.109095	1.53306	0.0711616	0.943269	META.LRIG1	7.34329e-05	0.707882	0.707749	META.LRIG1.2	Hypothyroidism NOS	E03.9
244.4	1.69587	2.11318	0.80252	0.422252	META.LRIG1	7.34329e-05	0.707882	0.707749	META.LRIG1.3	Hypothyroidism NOS	E03.9
244.4	-3.08545	1.8158	-1.69922	0.0892781	META.LRIG1	7.34329e-05	0.707882	0.707749	META.LRIG1.4	Hypothyroidism NOS	E03.9
244.4	1.07805	2.30113	0.468486	0.639437	META.LRIG1	7.34329e-05	0.707882	0.707749	META.LRIG1.5	Hypothyroidism NOS	E03.9
244.4	1.03171	2.00284	0.515121	0.606468	META.LRIG1	7.34329e-05	0.707882	0.707749	META.LRIG1.6	Hypothyroidism NOS	E03.9
244.4	1.02982	3.36781	0.305783	0.75977	META.LRIG1	7.34329e-05	0.707882	0.707749	META.LRIG1.7	Hypothyroidism NOS	E03.9
244.4	-0.448466	3.25202	-0.137904	0.890316	META.LRIG1	7.34329e-05	0.707882	0.707749	META.LRIG1.8	Hypothyroidism NOS	E03.9
244.4	-0.00167073	0.000215199	-7.76369	8.24929e-15	META.LRIG1	7.34329e-05	0.707882	0.707749	PC1	Hypothyroidism NOS	E03.9
244.4	-0.00305266	0.000321288	-9.50131	2.07266e-21	META.LRIG1	7.34329e-05	0.707882	0.707749	PC2	Hypothyroidism NOS	E03.9
244.4	0.0562969	0.00151613	37.132	8.55535e-302	META.LRIG1	7.34329e-05	0.707882	0.707749	BMI	Hypothyroidism NOS	E03.9
244.4	0.0406564	0.0011653	34.8893	1.07904e-266	META.LRIG1	7.34329e-05	0.707882	0.707749	Age_when_attended_assessment_centre	Hypothyroidism NOS	E03.9
244.4	1.40342	0.0219075	64.0613	0	META.LRIG1	7.34329e-05	0.707882	0.707749	Sex2	Hypothyroidism NOS	E03.9
244.4	0.0962169	0.0184889	5.20403	1.95011e-07	META.LRIG1	7.34329e-05	0.707882	0.707749	Smoking_status1	Hypothyroidism NOS	E03.9
244.4	0.0779931	0.0317819	2.45401	0.0141274	META.LRIG1	7.34329e-05	0.707882	0.707749	Smoking_status2	Hypothyroidism NOS	E03.9
244.4	0.0980335	0.0279988	3.50135	0.000462914	META.LRIG1	7.34329e-05	0.707882	0.707749	Qualifications2	Hypothyroidism NOS	E03.9
244.4	0.191348	0.0217618	8.79284	1.45824e-18	META.LRIG1	7.34329e-05	0.707882	0.707749	Qualifications3	Hypothyroidism NOS	E03.9
244.4	0.266713	0.0360632	7.3957	1.40668e-13	META.LRIG1	7.34329e-05	0.707882	0.707749	Qualifications4	Hypothyroidism NOS	E03.9
244.4	0.202667	0.0339055	5.9774	2.26721e-09	META.LRIG1	7.34329e-05	0.707882	0.707749	Qualifications5	Hypothyroidism NOS	E03.9
244.4	0.201375	0.0331713	6.07077	1.27298e-09	META.LRIG1	7.34329e-05	0.707882	0.707749	Qualifications6	Hypothyroidism NOS	E03.9
244.4	-8.04755	0.085109	-94.5558	0	META.LRP11	3.24658e-05	0.707777	0.707749	(Intercept)	Hypothyroidism NOS	E03.9
244.4	-0.656505	0.389854	-1.68398	0.0921862	META.LRP11	3.24658e-05	0.707777	0.707749	META.LRP11.1	Hypothyroidism NOS	E03.9
244.4	0.444578	0.699116	0.635915	0.524832	META.LRP11	3.24658e-05	0.707777	0.707749	META.LRP11.2	Hypothyroidism NOS	E03.9
244.4	0.559243	0.593739	0.941901	0.346243	META.LRP11	3.24658e-05	0.707777	0.707749	META.LRP11.3	Hypothyroidism NOS	E03.9
244.4	-0.00157821	0.000225157	-7.00935	2.39424e-12	META.LRP11	3.24658e-05	0.707777	0.707749	PC1	Hypothyroidism NOS	E03.9
244.4	-0.00297716	0.000316187	-9.41582	4.69394e-21	META.LRP11	3.24658e-05	0.707777	0.707749	PC2	Hypothyroidism NOS	E03.9
244.4	0.0563037	0.00151608	37.1377	6.93399e-302	META.LRP11	3.24658e-05	0.707777	0.707749	BMI	Hypothyroidism NOS	E03.9
244.4	0.0406754	0.00116529	34.906	6.03323e-267	META.LRP11	3.24658e-05	0.707777	0.707749	Age_when_attended_assessment_centre	Hypothyroidism NOS	E03.9
244.4	1.40358	0.0219078	64.0679	0	META.LRP11	3.24658e-05	0.707777	0.707749	Sex2	Hypothyroidism NOS	E03.9
244.4	0.0963338	0.0184888	5.21038	1.88454e-07	META.LRP11	3.24658e-05	0.707777	0.707749	Smoking_status1	Hypothyroidism NOS	E03.9
244.4	0.0781992	0.0317813	2.46054	0.0138727	META.LRP11	3.24658e-05	0.707777	0.707749	Smoking_status2	Hypothyroidism NOS	E03.9
244.4	0.0978988	0.0279979	3.49665	0.000471134	META.LRP11	3.24658e-05	0.707777	0.707749	Qualifications2	Hypothyroidism NOS	E03.9
244.4	0.191355	0.0217612	8.79338	1.45122e-18	META.LRP11	3.24658e-05	0.707777	0.707749	Qualifications3	Hypothyroidism NOS	E03.9
244.4	0.266428	0.0360622	7.38801	1.49048e-13	META.LRP11	3.24658e-05	0.707777	0.707749	Qualifications4	Hypothyroidism NOS	E03.9
244.4	0.202596	0.0339048	5.97543	2.2949e-09	META.LRP11	3.24658e-05	0.707777	0.707749	Qualifications5	Hypothyroidism NOS	E03.9
244.4	0.201618	0.0331699	6.07834	1.21431e-09	META.LRP11	3.24658e-05	0.707777	0.707749	Qualifications6	Hypothyroidism NOS	E03.9
244.4	-8.03716	0.0906579	-88.6537	0	META.MEP1B	0.000247823	0.708101	0.707749	(Intercept)	Hypothyroidism NOS	E03.9
244.4	-0.0482356	0.877972	-0.0549397	0.956186	META.MEP1B	0.000247823	0.708101	0.707749	META.MEP1B.1	Hypothyroidism NOS	E03.9
244.4	2.13138	1.70919	1.24701	0.212393	META.MEP1B	0.000247823	0.708101	0.707749	META.MEP1B.2	Hypothyroidism NOS	E03.9
244.4	-6.18307	3.06765	-2.01557	0.0438448	META.MEP1B	0.000247823	0.708101	0.707749	META.MEP1B.3	Hypothyroidism NOS	E03.9
244.4	3.35716	3.01757	1.11254	0.265907	META.MEP1B	0.000247823	0.708101	0.707749	META.MEP1B.4	Hypothyroidism NOS	E03.9
244.4	0.435305	1.7815	0.244347	0.806962	META.MEP1B	0.000247823	0.708101	0.707749	META.MEP1B.5	Hypothyroidism NOS	E03.9
244.4	-2.43093	2.91563	-0.833757	0.404418	META.MEP1B	0.000247823	0.708101	0.707749	META.MEP1B.6	Hypothyroidism NOS	E03.9
244.4	2.23147	3.10639	0.718348	0.472543	META.MEP1B	0.000247823	0.708101	0.707749	META.MEP1B.7	Hypothyroidism NOS	E03.9
244.4	-1.76987	2.74956	-0.643692	0.519775	META.MEP1B	0.000247823	0.708101	0.707749	META.MEP1B.8	Hypothyroidism NOS	E03.9
244.4	4.79461	3.17355	1.5108	0.130839	META.MEP1B	0.000247823	0.708101	0.707749	META.MEP1B.9	Hypothyroidism NOS	E03.9
244.4	-2.46415	3.22839	-0.763275	0.445299	META.MEP1B	0.000247823	0.708101	0.707749	META.MEP1B.10	Hypothyroidism NOS	E03.9
244.4	1.34044	3.29232	0.407142	0.683904	META.MEP1B	0.000247823	0.708101	0.707749	META.MEP1B.11	Hypothyroidism NOS	E03.9
244.4	2.50265	3.56879	0.701259	0.483141	META.MEP1B	0.000247823	0.708101	0.707749	META.MEP1B.12	Hypothyroidism NOS	E03.9
244.4	-6.80172	8.46285	-0.803715	0.421561	META.MEP1B	0.000247823	0.708101	0.707749	META.MEP1B.13	Hypothyroidism NOS	E03.9
244.4	4.88516	8.89276	0.549342	0.582771	META.MEP1B	0.000247823	0.708101	0.707749	META.MEP1B.14	Hypothyroidism NOS	E03.9
244.4	-1.26116	3.32214	-0.379622	0.704226	META.MEP1B	0.000247823	0.708101	0.707749	META.MEP1B.15	Hypothyroidism NOS	E03.9
244.4	1.09527	3.11397	0.351728	0.725042	META.MEP1B	0.000247823	0.708101	0.707749	META.MEP1B.16	Hypothyroidism NOS	E03.9
244.4	-2.72306	3.03311	-0.897778	0.369304	META.MEP1B	0.000247823	0.708101	0.707749	META.MEP1B.17	Hypothyroidism NOS	E03.9
244.4	3.22332	3.78355	0.851929	0.394254	META.MEP1B	0.000247823	0.708101	0.707749	META.MEP1B.18	Hypothyroidism NOS	E03.9
244.4	4.84683	4.50584	1.07568	0.282071	META.MEP1B	0.000247823	0.708101	0.707749	META.MEP1B.19	Hypothyroidism NOS	E03.9
244.4	-2.77665	3.98192	-0.697314	0.485606	META.MEP1B	0.000247823	0.708101	0.707749	META.MEP1B.20	Hypothyroidism NOS	E03.9
244.4	-0.268689	4.3321	-0.062023	0.950545	META.MEP1B	0.000247823	0.708101	0.707749	META.MEP1B.21	Hypothyroidism NOS	E03.9
244.4	-5.4592	5.22625	-1.04457	0.29622	META.MEP1B	0.000247823	0.708101	0.707749	META.MEP1B.22	Hypothyroidism NOS	E03.9
244.4	8.96199	6.4719	1.38476	0.166127	META.MEP1B	0.000247823	0.708101	0.707749	META.MEP1B.23	Hypothyroidism NOS	E03.9
244.4	-6.02378	6.5336	-0.92197	0.356544	META.MEP1B	0.000247823	0.708101	0.707749	META.MEP1B.24	Hypothyroidism NOS	E03.9
244.4	-5.65652	5.52684	-1.02346	0.306088	META.MEP1B	0.000247823	0.708101	0.707749	META.MEP1B.25	Hypothyroidism NOS	E03.9
244.4	5.61184	5.99533	0.936035	0.349255	META.MEP1B	0.000247823	0.708101	0.707749	META.MEP1B.26	Hypothyroidism NOS	E03.9
244.4	2.26117	5.89642	0.383482	0.701363	META.MEP1B	0.000247823	0.708101	0.707749	META.MEP1B.27	Hypothyroidism NOS	E03.9
244.4	-6.66122	6.28764	-1.05942	0.289411	META.MEP1B	0.000247823	0.708101	0.707749	META.MEP1B.28	Hypothyroidism NOS	E03.9
244.4	2.45775	4.93081	0.498448	0.618168	META.MEP1B	0.000247823	0.708101	0.707749	META.MEP1B.29	Hypothyroidism NOS	E03.9
244.4	-0.00166834	0.000223	-7.48135	7.35636e-14	META.MEP1B	0.000247823	0.708101	0.707749	PC1	Hypothyroidism NOS	E03.9
244.4	-0.0030213	0.000320286	-9.43314	3.97983e-21	META.MEP1B	0.000247823	0.708101	0.707749	PC2	Hypothyroidism NOS	E03.9
244.4	0.0563301	0.00151647	37.1454	5.19567e-302	META.MEP1B	0.000247823	0.708101	0.707749	BMI	Hypothyroidism NOS	E03.9
244.4	0.040639	0.00116543	34.8704	2.09228e-266	META.MEP1B	0.000247823	0.708101	0.707749	Age_when_attended_assessment_centre	Hypothyroidism NOS	E03.9
244.4	1.40376	0.0219088	64.0729	0	META.MEP1B	0.000247823	0.708101	0.707749	Sex2	Hypothyroidism NOS	E03.9
244.4	0.0969163	0.0184924	5.24088	1.5981e-07	META.MEP1B	0.000247823	0.708101	0.707749	Smoking_status1	Hypothyroidism NOS	E03.9
244.4	0.0784764	0.0317848	2.46899	0.0135494	META.MEP1B	0.000247823	0.708101	0.707749	Smoking_status2	Hypothyroidism NOS	E03.9
244.4	0.0974184	0.0280022	3.47895	0.000503376	META.MEP1B	0.000247823	0.708101	0.707749	Qualifications2	Hypothyroidism NOS	E03.9
244.4	0.190716	0.0217667	8.76182	1.92124e-18	META.MEP1B	0.000247823	0.708101	0.707749	Qualifications3	Hypothyroidism NOS	E03.9
244.4	0.265773	0.0360681	7.36864	1.72376e-13	META.MEP1B	0.000247823	0.708101	0.707749	Qualifications4	Hypothyroidism NOS	E03.9
244.4	0.201884	0.0339101	5.95351	2.62445e-09	META.MEP1B	0.000247823	0.708101	0.707749	Qualifications5	Hypothyroidism NOS	E03.9
244.4	0.201398	0.0331753	6.07071	1.27343e-09	META.MEP1B	0.000247823	0.708101	0.707749	Qualifications6	Hypothyroidism NOS	E03.9
244.4	-8.05117	0.0858928	-93.735	0	META.NOMO1	7.43251e-05	0.707867	0.707749	(Intercept)	Hypothyroidism NOS	E03.9
244.4	0.129811	0.112788	1.15093	0.249761	META.NOMO1	7.43251e-05	0.707867	0.707749	META.NOMO1.1	Hypothyroidism NOS	E03.9
244.4	-0.00271798	0.205601	-0.0132197	0.989453	META.NOMO1	7.43251e-05	0.707867	0.707749	META.NOMO1.2	Hypothyroidism NOS	E03.9
244.4	-0.26194	0.375253	-0.698036	0.485155	META.NOMO1	7.43251e-05	0.707867	0.707749	META.NOMO1.3	Hypothyroidism NOS	E03.9
244.4	1.63978	3.72159	0.440613	0.659493	META.NOMO1	7.43251e-05	0.707867	0.707749	META.NOMO1.4	Hypothyroidism NOS	E03.9
244.4	-3.49533	4.72749	-0.739362	0.459687	META.NOMO1	7.43251e-05	0.707867	0.707749	META.NOMO1.5	Hypothyroidism NOS	E03.9
244.4	2.32604	1.24456	1.86897	0.0616276	META.NOMO1	7.43251e-05	0.707867	0.707749	META.NOMO1.6	Hypothyroidism NOS	E03.9
244.4	-0.349327	0.8113	-0.430577	0.666776	META.NOMO1	7.43251e-05	0.707867	0.707749	META.NOMO1.7	Hypothyroidism NOS	E03.9
244.4	0.173715	1.82687	0.0950888	0.924244	META.NOMO1	7.43251e-05	0.707867	0.707749	META.NOMO1.8	Hypothyroidism NOS	E03.9
244.4	1.43495	3.2831	0.437073	0.662059	META.NOMO1	7.43251e-05	0.707867	0.707749	META.NOMO1.9	Hypothyroidism NOS	E03.9
244.4	-0.746485	3.55048	-0.210249	0.833474	META.NOMO1	7.43251e-05	0.707867	0.707749	META.NOMO1.10	Hypothyroidism NOS	E03.9
244.4	2.1992	4.22463	0.520566	0.602669	META.NOMO1	7.43251e-05	0.707867	0.707749	META.NOMO1.11	Hypothyroidism NOS	E03.9
244.4	-5.2137	4.94238	-1.0549	0.291472	META.NOMO1	7.43251e-05	0.707867	0.707749	META.NOMO1.12	Hypothyroidism NOS	E03.9
244.4	0.973627	1.82365	0.53389	0.593418	META.NOMO1	7.43251e-05	0.707867	0.707749	META.NOMO1.13	Hypothyroidism NOS	E03.9
244.4	-0.00161459	0.000215055	-7.50782	6.01194e-14	META.NOMO1	7.43251e-05	0.707867	0.707749	PC1	Hypothyroidism NOS	E03.9
244.4	-0.00299632	0.000315831	-9.4871	2.37555e-21	META.NOMO1	7.43251e-05	0.707867	0.707749	PC2	Hypothyroidism NOS	E03.9
244.4	0.0563057	0.00151606	37.1395	6.48127e-302	META.NOMO1	7.43251e-05	0.707867	0.707749	BMI	Hypothyroidism NOS	E03.9
244.4	0.0406712	0.00116536	34.9001	7.4202e-267	META.NOMO1	7.43251e-05	0.707867	0.707749	Age_when_attended_assessment_centre	Hypothyroidism NOS	E03.9
244.4	1.4037	0.0219079	64.0731	0	META.NOMO1	7.43251e-05	0.707867	0.707749	Sex2	Hypothyroidism NOS	E03.9
244.4	0.0963569	0.0184889	5.2116	1.87219e-07	META.NOMO1	7.43251e-05	0.707867	0.707749	Smoking_status1	Hypothyroidism NOS	E03.9
244.4	0.0781822	0.0317824	2.45992	0.0138966	META.NOMO1	7.43251e-05	0.707867	0.707749	Smoking_status2	Hypothyroidism NOS	E03.9
244.4	0.0979416	0.0279992	3.49801	0.000468745	META.NOMO1	7.43251e-05	0.707867	0.707749	Qualifications2	Hypothyroidism NOS	E03.9
244.4	0.191309	0.0217622	8.7909	1.48366e-18	META.NOMO1	7.43251e-05	0.707867	0.707749	Qualifications3	Hypothyroidism NOS	E03.9
244.4	0.266447	0.0360646	7.38803	1.49015e-13	META.NOMO1	7.43251e-05	0.707867	0.707749	Qualifications4	Hypothyroidism NOS	E03.9
244.4	0.202571	0.0339053	5.9746	2.3065e-09	META.NOMO1	7.43251e-05	0.707867	0.707749	Qualifications5	Hypothyroidism NOS	E03.9
244.4	0.201874	0.0331718	6.08571	1.15974e-09	META.NOMO1	7.43251e-05	0.707867	0.707749	Qualifications6	Hypothyroidism NOS	E03.9
244.4	-8.06164	0.0848939	-94.9614	0	META.NPTXR	5.97519e-05	0.707842	0.707749	(Intercept)	Hypothyroidism NOS	E03.9
244.4	0.928002	3.54208	0.261994	0.793326	META.NPTXR	5.97519e-05	0.707842	0.707749	META.NPTXR.1	Hypothyroidism NOS	E03.9
244.4	-4.86553	4.34438	-1.11996	0.262731	META.NPTXR	5.97519e-05	0.707842	0.707749	META.NPTXR.2	Hypothyroidism NOS	E03.9
244.4	2.79626	4.65413	0.600812	0.547965	META.NPTXR	5.97519e-05	0.707842	0.707749	META.NPTXR.3	Hypothyroidism NOS	E03.9
244.4	-4.06476	5.19168	-0.782937	0.433664	META.NPTXR	5.97519e-05	0.707842	0.707749	META.NPTXR.4	Hypothyroidism NOS	E03.9
244.4	4.91765	12.6457	0.388881	0.697365	META.NPTXR	5.97519e-05	0.707842	0.707749	META.NPTXR.5	Hypothyroidism NOS	E03.9
244.4	2.58503	13.108	0.197211	0.843663	META.NPTXR	5.97519e-05	0.707842	0.707749	META.NPTXR.6	Hypothyroidism NOS	E03.9
244.4	-3.79249	4.30433	-0.881087	0.37827	META.NPTXR	5.97519e-05	0.707842	0.707749	META.NPTXR.7	Hypothyroidism NOS	E03.9
244.4	1.84791	2.08277	0.887239	0.37495	META.NPTXR	5.97519e-05	0.707842	0.707749	META.NPTXR.8	Hypothyroidism NOS	E03.9
244.4	-0.00161173	0.000213802	-7.53841	4.75748e-14	META.NPTXR	5.97519e-05	0.707842	0.707749	PC1	Hypothyroidism NOS	E03.9
244.4	-0.0030126	0.000317238	-9.49633	2.17409e-21	META.NPTXR	5.97519e-05	0.707842	0.707749	PC2	Hypothyroidism NOS	E03.9
244.4	0.0563037	0.00151606	37.1381	6.82559e-302	META.NPTXR	5.97519e-05	0.707842	0.707749	BMI	Hypothyroidism NOS	E03.9
244.4	0.040669	0.00116529	34.9004	7.32212e-267	META.NPTXR	5.97519e-05	0.707842	0.707749	Age_when_attended_assessment_centre	Hypothyroidism NOS	E03.9
244.4	1.40371	0.0219078	64.0738	0	META.NPTXR	5.97519e-05	0.707842	0.707749	Sex2	Hypothyroidism NOS	E03.9
244.4	0.0963886	0.0184887	5.21338	1.85433e-07	META.NPTXR	5.97519e-05	0.707842	0.707749	Smoking_status1	Hypothyroidism NOS	E03.9
244.4	0.0782005	0.0317818	2.46055	0.0138725	META.NPTXR	5.97519e-05	0.707842	0.707749	Smoking_status2	Hypothyroidism NOS	E03.9
244.4	0.0979833	0.0279982	3.49963	0.000465901	META.NPTXR	5.97519e-05	0.707842	0.707749	Qualifications2	Hypothyroidism NOS	E03.9
244.4	0.191373	0.0217618	8.79398	1.44349e-18	META.NPTXR	5.97519e-05	0.707842	0.707749	Qualifications3	Hypothyroidism NOS	E03.9
244.4	0.266594	0.0360639	7.39226	1.44359e-13	META.NPTXR	5.97519e-05	0.707842	0.707749	Qualifications4	Hypothyroidism NOS	E03.9
244.4	0.202363	0.033905	5.96853	2.39403e-09	META.NPTXR	5.97519e-05	0.707842	0.707749	Qualifications5	Hypothyroidism NOS	E03.9
244.4	0.201838	0.0331701	6.08495	1.16525e-09	META.NPTXR	5.97519e-05	0.707842	0.707749	Qualifications6	Hypothyroidism NOS	E03.9
244.4	-8.10321	0.0913062	-88.7476	0	META.PILRB	0.000593479	0.708626	0.707749	(Intercept)	Hypothyroidism NOS	E03.9
244.4	-0.967423	1.16461	-0.830681	0.406154	META.PILRB	0.000593479	0.708626	0.707749	META.PILRB.1	Hypothyroidism NOS	E03.9
244.4	3.71783	2.08869	1.77998	0.075079	META.PILRB	0.000593479	0.708626	0.707749	META.PILRB.2	Hypothyroidism NOS	E03.9
244.4	-3.01754	2.43988	-1.23676	0.216177	META.PILRB	0.000593479	0.708626	0.707749	META.PILRB.3	Hypothyroidism NOS	E03.9
244.4	1.13708	2.4892	0.456807	0.64781	META.PILRB	0.000593479	0.708626	0.707749	META.PILRB.4	Hypothyroidism NOS	E03.9
244.4	-0.124848	3.38402	-0.0368933	0.97057	META.PILRB	0.000593479	0.708626	0.707749	META.PILRB.5	Hypothyroidism NOS	E03.9
244.4	-3.43084	3.70474	-0.926068	0.354411	META.PILRB	0.000593479	0.708626	0.707749	META.PILRB.6	Hypothyroidism NOS	E03.9
244.4	0.56376	4.56279	0.123556	0.901667	META.PILRB	0.000593479	0.708626	0.707749	META.PILRB.7	Hypothyroidism NOS	E03.9
244.4	-1.95406	4.64701	-0.420499	0.674121	META.PILRB	0.000593479	0.708626	0.707749	META.PILRB.8	Hypothyroidism NOS	E03.9
244.4	4.9158	3.06501	1.60385	0.108748	META.PILRB	0.000593479	0.708626	0.707749	META.PILRB.9	Hypothyroidism NOS	E03.9
244.4	-1.69696	4.09265	-0.414636	0.678408	META.PILRB	0.000593479	0.708626	0.707749	META.PILRB.10	Hypothyroidism NOS	E03.9
244.4	-2.13469	4.25691	-0.501466	0.616043	META.PILRB	0.000593479	0.708626	0.707749	META.PILRB.11	Hypothyroidism NOS	E03.9
244.4	10.3857	19.4927	0.5328	0.594172	META.PILRB	0.000593479	0.708626	0.707749	META.PILRB.12	Hypothyroidism NOS	E03.9
244.4	-5.61663	20.2629	-0.277187	0.781636	META.PILRB	0.000593479	0.708626	0.707749	META.PILRB.13	Hypothyroidism NOS	E03.9
244.4	0.9624	5.50424	0.174847	0.8612	META.PILRB	0.000593479	0.708626	0.707749	META.PILRB.14	Hypothyroidism NOS	E03.9
244.4	-13.8104	5.6225	-2.45626	0.014039	META.PILRB	0.000593479	0.708626	0.707749	META.PILRB.15	Hypothyroidism NOS	E03.9
244.4	2.0944	5.31137	0.394323	0.693342	META.PILRB	0.000593479	0.708626	0.707749	META.PILRB.16	Hypothyroidism NOS	E03.9
244.4	5.06775	5.87779	0.862187	0.388585	META.PILRB	0.000593479	0.708626	0.707749	META.PILRB.17	Hypothyroidism NOS	E03.9
244.4	20.9328	14.1289	1.48155	0.138459	META.PILRB	0.000593479	0.708626	0.707749	META.PILRB.18	Hypothyroidism NOS	E03.9
244.4	-20.8748	14.2093	-1.46909	0.141807	META.PILRB	0.000593479	0.708626	0.707749	META.PILRB.19	Hypothyroidism NOS	E03.9
244.4	2.52171	5.35336	0.471051	0.637604	META.PILRB	0.000593479	0.708626	0.707749	META.PILRB.20	Hypothyroidism NOS	E03.9
244.4	11.4859	8.53487	1.34576	0.178381	META.PILRB	0.000593479	0.708626	0.707749	META.PILRB.21	Hypothyroidism NOS	E03.9
244.4	10.6441	25.1915	0.422527	0.672641	META.PILRB	0.000593479	0.708626	0.707749	META.PILRB.22	Hypothyroidism NOS	E03.9
244.4	-23.9023	25.1736	-0.949499	0.342367	META.PILRB	0.000593479	0.708626	0.707749	META.PILRB.23	Hypothyroidism NOS	E03.9
244.4	1.57634	14.0436	0.112246	0.910628	META.PILRB	0.000593479	0.708626	0.707749	META.PILRB.24	Hypothyroidism NOS	E03.9
244.4	11.6077	14.3751	0.807483	0.419388	META.PILRB	0.000593479	0.708626	0.707749	META.PILRB.25	Hypothyroidism NOS	E03.9
244.4	23.1335	20.5845	1.12383	0.261086	META.PILRB	0.000593479	0.708626	0.707749	META.PILRB.26	Hypothyroidism NOS	E03.9
244.4	-28.2219	21.2325	-1.32918	0.183788	META.PILRB	0.000593479	0.708626	0.707749	META.PILRB.27	Hypothyroidism NOS	E03.9
244.4	-7.07731	6.97162	-1.01516	0.31003	META.PILRB	0.000593479	0.708626	0.707749	META.PILRB.28	Hypothyroidism NOS	E03.9
244.4	-0.568388	7.31499	-0.0777018	0.938065	META.PILRB	0.000593479	0.708626	0.707749	META.PILRB.29	Hypothyroidism NOS	E03.9
244.4	8.47717	8.97896	0.944115	0.345111	META.PILRB	0.000593479	0.708626	0.707749	META.PILRB.30	Hypothyroidism NOS	E03.9
244.4	-8.73072	9.0553	-0.964156	0.334968	META.PILRB	0.000593479	0.708626	0.707749	META.PILRB.31	Hypothyroidism NOS	E03.9
244.4	3.80765	8.57515	0.444033	0.657019	META.PILRB	0.000593479	0.708626	0.707749	META.PILRB.32	Hypothyroidism NOS	E03.9
244.4	0.67321	7.86031	0.0856467	0.931747	META.PILRB	0.000593479	0.708626	0.707749	META.PILRB.33	Hypothyroidism NOS	E03.9
244.4	60.8248	42.3188	1.4373	0.150633	META.PILRB	0.000593479	0.708626	0.707749	META.PILRB.34	Hypothyroidism NOS	E03.9
244.4	-69.6412	44.1728	-1.57656	0.114896	META.PILRB	0.000593479	0.708626	0.707749	META.PILRB.35	Hypothyroidism NOS	E03.9
244.4	9.95302	15.542	0.640396	0.521915	META.PILRB	0.000593479	0.708626	0.707749	META.PILRB.36	Hypothyroidism NOS	E03.9
244.4	-7.92243	12.8148	-0.618224	0.536428	META.PILRB	0.000593479	0.708626	0.707749	META.PILRB.37	Hypothyroidism NOS	E03.9
244.4	9.4728	9.50838	0.996257	0.319125	META.PILRB	0.000593479	0.708626	0.707749	META.PILRB.38	Hypothyroidism NOS	E03.9
244.4	13.534	10.6835	1.26682	0.205221	META.PILRB	0.000593479	0.708626	0.707749	META.PILRB.39	Hypothyroidism NOS	E03.9
244.4	-30.5963	12.0688	-2.53515	0.0112399	META.PILRB	0.000593479	0.708626	0.707749	META.PILRB.40	Hypothyroidism NOS	E03.9
244.4	12.6052	9.48706	1.32867	0.183957	META.PILRB	0.000593479	0.708626	0.707749	META.PILRB.41	Hypothyroidism NOS	E03.9
244.4	-0.22272	12.3287	-0.0180652	0.985587	META.PILRB	0.000593479	0.708626	0.707749	META.PILRB.42	Hypothyroidism NOS	E03.9
244.4	-2.41123	10.6959	-0.225436	0.82164	META.PILRB	0.000593479	0.708626	0.707749	META.PILRB.43	Hypothyroidism NOS	E03.9
244.4	-0.00169986	0.000231909	-7.32987	2.3037e-13	META.PILRB	0.000593479	0.708626	0.707749	PC1	Hypothyroidism NOS	E03.9
244.4	-0.00314271	0.000325098	-9.66695	4.16611e-22	META.PILRB	0.000593479	0.708626	0.707749	PC2	Hypothyroidism NOS	E03.9
244.4	0.0562863	0.00151648	37.1165	1.52381e-301	META.PILRB	0.000593479	0.708626	0.707749	BMI	Hypothyroidism NOS	E03.9
244.4	0.0406655	0.00116557	34.889	1.09066e-266	META.PILRB	0.000593479	0.708626	0.707749	Age_when_attended_assessment_centre	Hypothyroidism NOS	E03.9
244.4	1.40399	0.0219107	64.0776	0	META.PILRB	0.000593479	0.708626	0.707749	Sex2	Hypothyroidism NOS	E03.9
244.4	0.0961313	0.0184945	5.19783	2.01632e-07	META.PILRB	0.000593479	0.708626	0.707749	Smoking_status1	Hypothyroidism NOS	E03.9
244.4	0.0784302	0.0317888	2.46723	0.0136163	META.PILRB	0.000593479	0.708626	0.707749	Smoking_status2	Hypothyroidism NOS	E03.9
244.4	0.0972213	0.0280061	3.47143	0.000517693	META.PILRB	0.000593479	0.708626	0.707749	Qualifications2	Hypothyroidism NOS	E03.9
244.4	0.191253	0.0217682	8.78587	1.55155e-18	META.PILRB	0.000593479	0.708626	0.707749	Qualifications3	Hypothyroidism NOS	E03.9
244.4	0.265823	0.0360718	7.36927	1.71567e-13	META.PILRB	0.000593479	0.708626	0.707749	Qualifications4	Hypothyroidism NOS	E03.9
244.4	0.202076	0.0339154	5.95824	2.54975e-09	META.PILRB	0.000593479	0.708626	0.707749	Qualifications5	Hypothyroidism NOS	E03.9
244.4	0.201626	0.0331808	6.07659	1.22768e-09	META.PILRB	0.000593479	0.708626	0.707749	Qualifications6	Hypothyroidism NOS	E03.9
244.4	-8.0614	0.0852491	-94.5629	0	META.SERPINB8	2.96457e-06	0.707752	0.707749	(Intercept)	Hypothyroidism NOS	E03.9
244.4	0.0396018	0.114811	0.344929	0.730148	META.SERPINB8	2.96457e-06	0.707752	0.707749	META.SERPINB8.1	Hypothyroidism NOS	E03.9
244.4	-0.0361843	0.20918	-0.172982	0.862666	META.SERPINB8	2.96457e-06	0.707752	0.707749	META.SERPINB8.2	Hypothyroidism NOS	E03.9
244.4	-0.0016221	0.000214651	-7.55691	4.12752e-14	META.SERPINB8	2.96457e-06	0.707752	0.707749	PC1	Hypothyroidism NOS	E03.9
244.4	-0.00301338	0.00031609	-9.5333	1.52358e-21	META.SERPINB8	2.96457e-06	0.707752	0.707749	PC2	Hypothyroidism NOS	E03.9
244.4	0.0563026	0.00151602	37.1385	6.72872e-302	META.SERPINB8	2.96457e-06	0.707752	0.707749	BMI	Hypothyroidism NOS	E03.9
244.4	0.0406693	0.00116529	34.9006	7.28893e-267	META.SERPINB8	2.96457e-06	0.707752	0.707749	Age_when_attended_assessment_centre	Hypothyroidism NOS	E03.9
244.4	1.40351	0.021907	64.0666	0	META.SERPINB8	2.96457e-06	0.707752	0.707749	Sex2	Hypothyroidism NOS	E03.9
244.4	0.0962886	0.0184883	5.20809	1.90799e-07	META.SERPINB8	2.96457e-06	0.707752	0.707749	Smoking_status1	Hypothyroidism NOS	E03.9
244.4	0.0781658	0.031781	2.45951	0.0139126	META.SERPINB8	2.96457e-06	0.707752	0.707749	Smoking_status2	Hypothyroidism NOS	E03.9
244.4	0.0979013	0.0279976	3.49677	0.000470929	META.SERPINB8	2.96457e-06	0.707752	0.707749	Qualifications2	Hypothyroidism NOS	E03.9
244.4	0.191252	0.0217612	8.78868	1.51324e-18	META.SERPINB8	2.96457e-06	0.707752	0.707749	Qualifications3	Hypothyroidism NOS	E03.9
244.4	0.266399	0.0360622	7.38722	1.49927e-13	META.SERPINB8	2.96457e-06	0.707752	0.707749	Qualifications4	Hypothyroidism NOS	E03.9
244.4	0.202343	0.0339042	5.96809	2.40047e-09	META.SERPINB8	2.96457e-06	0.707752	0.707749	Qualifications5	Hypothyroidism NOS	E03.9
244.4	0.20149	0.0331694	6.07456	1.24328e-09	META.SERPINB8	2.96457e-06	0.707752	0.707749	Qualifications6	Hypothyroidism NOS	E03.9
244.4	-8.06114	0.0853492	-94.4489	0	META.TYRO3	0.000144259	0.70796	0.707749	(Intercept)	Hypothyroidism NOS	E03.9
244.4	0.114819	0.365269	0.314342	0.753261	META.TYRO3	0.000144259	0.70796	0.707749	META.TYRO3.1	Hypothyroidism NOS	E03.9
244.4	-0.0526981	0.627856	-0.0839334	0.933109	META.TYRO3	0.000144259	0.70796	0.707749	META.TYRO3.2	Hypothyroidism NOS	E03.9
244.4	0.513858	0.72064	0.713058	0.47581	META.TYRO3	0.000144259	0.70796	0.707749	META.TYRO3.3	Hypothyroidism NOS	E03.9
244.4	1.28307	0.796058	1.61178	0.10701	META.TYRO3	0.000144259	0.70796	0.707749	META.TYRO3.4	Hypothyroidism NOS	E03.9
244.4	-1.63853	1.19206	-1.37454	0.169274	META.TYRO3	0.000144259	0.70796	0.707749	META.TYRO3.5	Hypothyroidism NOS	E03.9
244.4	-0.164667	1.37806	-0.119492	0.904885	META.TYRO3	0.000144259	0.70796	0.707749	META.TYRO3.6	Hypothyroidism NOS	E03.9
244.4	0.286493	1.00488	0.2851	0.775568	META.TYRO3	0.000144259	0.70796	0.707749	META.TYRO3.7	Hypothyroidism NOS	E03.9
244.4	-0.00165736	0.000215143	-7.70353	1.3236e-14	META.TYRO3	0.000144259	0.70796	0.707749	PC1	Hypothyroidism NOS	E03.9
244.4	-0.00301638	0.000318307	-9.47632	2.63414e-21	META.TYRO3	0.000144259	0.70796	0.707749	PC2	Hypothyroidism NOS	E03.9
244.4	0.0563034	0.00151625	37.1333	8.14942e-302	META.TYRO3	0.000144259	0.70796	0.707749	BMI	Hypothyroidism NOS	E03.9
244.4	0.0406969	0.00116538	34.9217	3.48548e-267	META.TYRO3	0.000144259	0.70796	0.707749	Age_when_attended_assessment_centre	Hypothyroidism NOS	E03.9
244.4	1.40342	0.0219076	64.0607	0	META.TYRO3	0.000144259	0.70796	0.707749	Sex2	Hypothyroidism NOS	E03.9
244.4	0.0960462	0.0184896	5.19459	2.05169e-07	META.TYRO3	0.000144259	0.70796	0.707749	Smoking_status1	Hypothyroidism NOS	E03.9
244.4	0.0781401	0.0317825	2.45859	0.0139484	META.TYRO3	0.000144259	0.70796	0.707749	Smoking_status2	Hypothyroidism NOS	E03.9
244.4	0.0982278	0.0279988	3.50828	0.000451009	META.TYRO3	0.000144259	0.70796	0.707749	Qualifications2	Hypothyroidism NOS	E03.9
244.4	0.191503	0.0217624	8.79971	1.37167e-18	META.TYRO3	0.000144259	0.70796	0.707749	Qualifications3	Hypothyroidism NOS	E03.9
244.4	0.267092	0.0360645	7.40595	1.30216e-13	META.TYRO3	0.000144259	0.70796	0.707749	Qualifications4	Hypothyroidism NOS	E03.9
244.4	0.202424	0.033905	5.97032	2.36783e-09	META.TYRO3	0.000144259	0.70796	0.707749	Qualifications5	Hypothyroidism NOS	E03.9
244.4	0.201528	0.0331704	6.07552	1.23589e-09	META.TYRO3	0.000144259	0.70796	0.707749	Qualifications6	Hypothyroidism NOS	E03.9
250.1	-8.231	0.189662	-43.3982	0	CVDII.BMP6	8.12862e-06	0.648955	0.648875	(Intercept)	Type 1 diabetes	E10,E10.0,E10.6,E10.7,E10.8,E10.9
250.1	0.140624	0.334825	0.419993	0.674491	CVDII.BMP6	8.12862e-06	0.648955	0.648875	CVDII.BMP6.1	Type 1 diabetes	E10,E10.0,E10.6,E10.7,E10.8,E10.9
250.1	-0.0879293	0.518735	-0.169507	0.865398	CVDII.BMP6	8.12862e-06	0.648955	0.648875	CVDII.BMP6.2	Type 1 diabetes	E10,E10.0,E10.6,E10.7,E10.8,E10.9
250.1	0.00234711	0.000274798	8.54124	1.32783e-17	CVDII.BMP6	8.12862e-06	0.648955	0.648875	PC1	Type 1 diabetes	E10,E10.0,E10.6,E10.7,E10.8,E10.9
250.1	-0.00287229	0.000575641	-4.98973	6.04643e-07	CVDII.BMP6	8.12862e-06	0.648955	0.648875	PC2	Type 1 diabetes	E10,E10.0,E10.6,E10.7,E10.8,E10.9
250.1	0.0810132	0.00336239	24.094	2.89274e-128	CVDII.BMP6	8.12862e-06	0.648955	0.648875	BMI	Type 1 diabetes	E10,E10.0,E10.6,E10.7,E10.8,E10.9
250.1	0.0210208	0.0026535	7.92189	2.33936e-15	CVDII.BMP6	8.12862e-06	0.648955	0.648875	Age_when_attended_assessment_centre	Type 1 diabetes	E10,E10.0,E10.6,E10.7,E10.8,E10.9
250.1	-0.446869	0.0409101	-10.9232	8.93008e-28	CVDII.BMP6	8.12862e-06	0.648955	0.648875	Sex2	Type 1 diabetes	E10,E10.0,E10.6,E10.7,E10.8,E10.9
250.1	0.12648	0.0436764	2.89585	0.00378136	CVDII.BMP6	8.12862e-06	0.648955	0.648875	Smoking_status1	Type 1 diabetes	E10,E10.0,E10.6,E10.7,E10.8,E10.9
250.1	0.314797	0.0646414	4.86989	1.11658e-06	CVDII.BMP6	8.12862e-06	0.648955	0.648875	Smoking_status2	Type 1 diabetes	E10,E10.0,E10.6,E10.7,E10.8,E10.9
250.1	0.0466416	0.0651452	0.715963	0.474014	CVDII.BMP6	8.12862e-06	0.648955	0.648875	Qualifications2	Type 1 diabetes	E10,E10.0,E10.6,E10.7,E10.8,E10.9
250.1	0.0542646	0.0516252	1.05112	0.293201	CVDII.BMP6	8.12862e-06	0.648955	0.648875	Qualifications3	Type 1 diabetes	E10,E10.0,E10.6,E10.7,E10.8,E10.9
250.1	0.112499	0.0826375	1.36136	0.173401	CVDII.BMP6	8.12862e-06	0.648955	0.648875	Qualifications4	Type 1 diabetes	E10,E10.0,E10.6,E10.7,E10.8,E10.9
250.1	0.0825302	0.0704731	1.17109	0.241563	CVDII.BMP6	8.12862e-06	0.648955	0.648875	Qualifications5	Type 1 diabetes	E10,E10.0,E10.6,E10.7,E10.8,E10.9
250.1	0.109262	0.0797692	1.36973	0.170771	CVDII.BMP6	8.12862e-06	0.648955	0.648875	Qualifications6	Type 1 diabetes	E10,E10.0,E10.6,E10.7,E10.8,E10.9
250.1	-8.24027	0.188895	-43.6236	0	CVDII.CA5A	0.000200498	0.649179	0.648875	(Intercept)	Type 1 diabetes	E10,E10.0,E10.6,E10.7,E10.8,E10.9
250.1	1.08503	0.652277	1.66344	0.0962236	CVDII.CA5A	0.000200498	0.649179	0.648875	CVDII.CA5A.1	Type 1 diabetes	E10,E10.0,E10.6,E10.7,E10.8,E10.9
250.1	-0.16604	0.834521	-0.198964	0.842291	CVDII.CA5A	0.000200498	0.649179	0.648875	CVDII.CA5A.2	Type 1 diabetes	E10,E10.0,E10.6,E10.7,E10.8,E10.9
250.1	0.386046	0.777203	0.496713	0.619392	CVDII.CA5A	0.000200498	0.649179	0.648875	CVDII.CA5A.3	Type 1 diabetes	E10,E10.0,E10.6,E10.7,E10.8,E10.9
250.1	0.00234458	0.000276918	8.46669	2.52456e-17	CVDII.CA5A	0.000200498	0.649179	0.648875	PC1	Type 1 diabetes	E10,E10.0,E10.6,E10.7,E10.8,E10.9
250.1	-0.00273677	0.000582271	-4.70017	2.59949e-06	CVDII.CA5A	0.000200498	0.649179	0.648875	PC2	Type 1 diabetes	E10,E10.0,E10.6,E10.7,E10.8,E10.9
250.1	0.0809828	0.00336221	24.0862	3.48949e-128	CVDII.CA5A	0.000200498	0.649179	0.648875	BMI	Type 1 diabetes	E10,E10.0,E10.6,E10.7,E10.8,E10.9
250.1	0.0210153	0.0026534	7.92013	2.37271e-15	CVDII.CA5A	0.000200498	0.649179	0.648875	Age_when_attended_assessment_centre	Type 1 diabetes	E10,E10.0,E10.6,E10.7,E10.8,E10.9
250.1	-0.446629	0.0409103	-10.9173	9.53197e-28	CVDII.CA5A	0.000200498	0.649179	0.648875	Sex2	Type 1 diabetes	E10,E10.0,E10.6,E10.7,E10.8,E10.9
250.1	0.126601	0.0436765	2.89861	0.00374825	CVDII.CA5A	0.000200498	0.649179	0.648875	Smoking_status1	Type 1 diabetes	E10,E10.0,E10.6,E10.7,E10.8,E10.9
250.1	0.315618	0.0646449	4.88234	1.04835e-06	CVDII.CA5A	0.000200498	0.649179	0.648875	Smoking_status2	Type 1 diabetes	E10,E10.0,E10.6,E10.7,E10.8,E10.9
250.1	0.0470115	0.0651465	0.721627	0.470524	CVDII.CA5A	0.000200498	0.649179	0.648875	Qualifications2	Type 1 diabetes	E10,E10.0,E10.6,E10.7,E10.8,E10.9
250.1	0.0544989	0.0516246	1.05568	0.291115	CVDII.CA5A	0.000200498	0.649179	0.648875	Qualifications3	Type 1 diabetes	E10,E10.0,E10.6,E10.7,E10.8,E10.9
250.1	0.112161	0.0826471	1.3571	0.174748	CVDII.CA5A	0.000200498	0.649179	0.648875	Qualifications4	Type 1 diabetes	E10,E10.0,E10.6,E10.7,E10.8,E10.9
250.1	0.0826683	0.0704736	1.17304	0.24078	CVDII.CA5A	0.000200498	0.649179	0.648875	Qualifications5	Type 1 diabetes	E10,E10.0,E10.6,E10.7,E10.8,E10.9
250.1	0.109405	0.0797705	1.37149	0.170221	CVDII.CA5A	0.000200498	0.649179	0.648875	Qualifications6	Type 1 diabetes	E10,E10.0,E10.6,E10.7,E10.8,E10.9
250.1	-8.25427	0.188283	-43.8398	0	CVDII.CTRC	0.000356753	0.649755	0.648875	(Intercept)	Type 1 diabetes	E10,E10.0,E10.6,E10.7,E10.8,E10.9
250.1	0.534174	0.323291	1.6523	0.0984736	CVDII.CTRC	0.000356753	0.649755	0.648875	CVDII.CTRC.1	Type 1 diabetes	E10,E10.0,E10.6,E10.7,E10.8,E10.9
250.1	0.183896	0.521883	0.352369	0.724562	CVDII.CTRC	0.000356753	0.649755	0.648875	CVDII.CTRC.2	Type 1 diabetes	E10,E10.0,E10.6,E10.7,E10.8,E10.9
250.1	0.0023061	0.000274816	8.39144	4.80223e-17	CVDII.CTRC	0.000356753	0.649755	0.648875	PC1	Type 1 diabetes	E10,E10.0,E10.6,E10.7,E10.8,E10.9
250.1	-0.0025549	0.000586397	-4.35694	1.31891e-05	CVDII.CTRC	0.000356753	0.649755	0.648875	PC2	Type 1 diabetes	E10,E10.0,E10.6,E10.7,E10.8,E10.9
250.1	0.0810188	0.00336285	24.0923	3.01011e-128	CVDII.CTRC	0.000356753	0.649755	0.648875	BMI	Type 1 diabetes	E10,E10.0,E10.6,E10.7,E10.8,E10.9
250.1	0.0210883	0.00265331	7.94791	1.89691e-15	CVDII.CTRC	0.000356753	0.649755	0.648875	Age_when_attended_assessment_centre	Type 1 diabetes	E10,E10.0,E10.6,E10.7,E10.8,E10.9
250.1	-0.446692	0.0409117	-10.9185	9.40773e-28	CVDII.CTRC	0.000356753	0.649755	0.648875	Sex2	Type 1 diabetes	E10,E10.0,E10.6,E10.7,E10.8,E10.9
250.1	0.126859	0.0436782	2.90439	0.00367972	CVDII.CTRC	0.000356753	0.649755	0.648875	Smoking_status1	Type 1 diabetes	E10,E10.0,E10.6,E10.7,E10.8,E10.9
250.1	0.314607	0.0646447	4.8667	1.13475e-06	CVDII.CTRC	0.000356753	0.649755	0.648875	Smoking_status2	Type 1 diabetes	E10,E10.0,E10.6,E10.7,E10.8,E10.9
250.1	0.047125	0.0651494	0.723338	0.469472	CVDII.CTRC	0.000356753	0.649755	0.648875	Qualifications2	Type 1 diabetes	E10,E10.0,E10.6,E10.7,E10.8,E10.9
250.1	0.0548779	0.0516276	1.06296	0.287802	CVDII.CTRC	0.000356753	0.649755	0.648875	Qualifications3	Type 1 diabetes	E10,E10.0,E10.6,E10.7,E10.8,E10.9
250.1	0.113712	0.0826404	1.37598	0.168827	CVDII.CTRC	0.000356753	0.649755	0.648875	Qualifications4	Type 1 diabetes	E10,E10.0,E10.6,E10.7,E10.8,E10.9
250.1	0.0825474	0.0704756	1.17129	0.241482	CVDII.CTRC	0.000356753	0.649755	0.648875	Qualifications5	Type 1 diabetes	E10,E10.0,E10.6,E10.7,E10.8,E10.9
250.1	0.109366	0.0797692	1.37103	0.170366	CVDII.CTRC	0.000356753	0.649755	0.648875	Qualifications6	Type 1 diabetes	E10,E10.0,E10.6,E10.7,E10.8,E10.9
250.1	-8.27522	0.19571	-42.2832	0	CVDII.HOSCAR	0.000507113	0.649884	0.648875	(Intercept)	Type 1 diabetes	E10,E10.0,E10.6,E10.7,E10.8,E10.9
250.1	-4.23691	2.65178	-1.59776	0.110097	CVDII.HOSCAR	0.000507113	0.649884	0.648875	CVDII.HOSCAR.1	Type 1 diabetes	E10,E10.0,E10.6,E10.7,E10.8,E10.9
250.1	5.10121	4.2659	1.19581	0.23177	CVDII.HOSCAR	0.000507113	0.649884	0.648875	CVDII.HOSCAR.2	Type 1 diabetes	E10,E10.0,E10.6,E10.7,E10.8,E10.9
250.1	-0.475725	4.47786	-0.106239	0.915392	CVDII.HOSCAR	0.000507113	0.649884	0.648875	CVDII.HOSCAR.3	Type 1 diabetes	E10,E10.0,E10.6,E10.7,E10.8,E10.9
250.1	-4.30327	4.7729	-0.901604	0.367267	CVDII.HOSCAR	0.000507113	0.649884	0.648875	CVDII.HOSCAR.4	Type 1 diabetes	E10,E10.0,E10.6,E10.7,E10.8,E10.9
250.1	13.7329	12.2987	1.11662	0.264159	CVDII.HOSCAR	0.000507113	0.649884	0.648875	CVDII.HOSCAR.5	Type 1 diabetes	E10,E10.0,E10.6,E10.7,E10.8,E10.9
250.1	-9.08251	12.8212	-0.708398	0.478698	CVDII.HOSCAR	0.000507113	0.649884	0.648875	CVDII.HOSCAR.6	Type 1 diabetes	E10,E10.0,E10.6,E10.7,E10.8,E10.9
250.1	-5.27079	6.13581	-0.859021	0.390329	CVDII.HOSCAR	0.000507113	0.649884	0.648875	CVDII.HOSCAR.7	Type 1 diabetes	E10,E10.0,E10.6,E10.7,E10.8,E10.9
250.1	1.61425	7.92988	0.203565	0.838694	CVDII.HOSCAR	0.000507113	0.649884	0.648875	CVDII.HOSCAR.8	Type 1 diabetes	E10,E10.0,E10.6,E10.7,E10.8,E10.9
250.1	14.6275	8.02936	1.82175	0.0684927	CVDII.HOSCAR	0.000507113	0.649884	0.648875	CVDII.HOSCAR.9	Type 1 diabetes	E10,E10.0,E10.6,E10.7,E10.8,E10.9
250.1	-12.5832	6.36511	-1.97691	0.0480517	CVDII.HOSCAR	0.000507113	0.649884	0.648875	CVDII.HOSCAR.10	Type 1 diabetes	E10,E10.0,E10.6,E10.7,E10.8,E10.9
250.1	-7.46611	7.27176	-1.02673	0.304549	CVDII.HOSCAR	0.000507113	0.649884	0.648875	CVDII.HOSCAR.11	Type 1 diabetes	E10,E10.0,E10.6,E10.7,E10.8,E10.9
250.1	8.39127	7.51021	1.11731	0.26386	CVDII.HOSCAR	0.000507113	0.649884	0.648875	CVDII.HOSCAR.12	Type 1 diabetes	E10,E10.0,E10.6,E10.7,E10.8,E10.9
250.1	-1.27098	5.09114	-0.249644	0.802862	CVDII.HOSCAR	0.000507113	0.649884	0.648875	CVDII.HOSCAR.13	Type 1 diabetes	E10,E10.0,E10.6,E10.7,E10.8,E10.9
250.1	-3.26081	5.11992	-0.636886	0.524199	CVDII.HOSCAR	0.000507113	0.649884	0.648875	CVDII.HOSCAR.14	Type 1 diabetes	E10,E10.0,E10.6,E10.7,E10.8,E10.9
250.1	12.9285	8.23453	1.57003	0.116408	CVDII.HOSCAR	0.000507113	0.649884	0.648875	CVDII.HOSCAR.15	Type 1 diabetes	E10,E10.0,E10.6,E10.7,E10.8,E10.9
250.1	-10.2811	7.63107	-1.34726	0.177896	CVDII.HOSCAR	0.000507113	0.649884	0.648875	CVDII.HOSCAR.16	Type 1 diabetes	E10,E10.0,E10.6,E10.7,E10.8,E10.9
250.1	0.00208536	0.000304101	6.85746	7.00981e-12	CVDII.HOSCAR	0.000507113	0.649884	0.648875	PC1	Type 1 diabetes	E10,E10.0,E10.6,E10.7,E10.8,E10.9
250.1	-0.00278095	0.000594375	-4.67879	2.88579e-06	CVDII.HOSCAR	0.000507113	0.649884	0.648875	PC2	Type 1 diabetes	E10,E10.0,E10.6,E10.7,E10.8,E10.9
250.1	0.0810323	0.00336224	24.1007	2.45776e-128	CVDII.HOSCAR	0.000507113	0.649884	0.648875	BMI	Type 1 diabetes	E10,E10.0,E10.6,E10.7,E10.8,E10.9
250.1	0.0210321	0.0026535	7.92615	2.26039e-15	CVDII.HOSCAR	0.000507113	0.649884	0.648875	Age_when_attended_assessment_centre	Type 1 diabetes	E10,E10.0,E10.6,E10.7,E10.8,E10.9
250.1	-0.446924	0.0409141	-10.9235	8.90265e-28	CVDII.HOSCAR	0.000507113	0.649884	0.648875	Sex2	Type 1 diabetes	E10,E10.0,E10.6,E10.7,E10.8,E10.9
250.1	0.126111	0.0436783	2.88726	0.00388612	CVDII.HOSCAR	0.000507113	0.649884	0.648875	Smoking_status1	Type 1 diabetes	E10,E10.0,E10.6,E10.7,E10.8,E10.9
250.1	0.312612	0.0646532	4.83521	1.33003e-06	CVDII.HOSCAR	0.000507113	0.649884	0.648875	Smoking_status2	Type 1 diabetes	E10,E10.0,E10.6,E10.7,E10.8,E10.9
250.1	0.0470268	0.0651522	0.721799	0.470418	CVDII.HOSCAR	0.000507113	0.649884	0.648875	Qualifications2	Type 1 diabetes	E10,E10.0,E10.6,E10.7,E10.8,E10.9
250.1	0.054752	0.051628	1.06051	0.288913	CVDII.HOSCAR	0.000507113	0.649884	0.648875	Qualifications3	Type 1 diabetes	E10,E10.0,E10.6,E10.7,E10.8,E10.9
250.1	0.114389	0.0826457	1.38408	0.166333	CVDII.HOSCAR	0.000507113	0.649884	0.648875	Qualifications4	Type 1 diabetes	E10,E10.0,E10.6,E10.7,E10.8,E10.9
250.1	0.0833247	0.070476	1.18231	0.237081	CVDII.HOSCAR	0.000507113	0.649884	0.648875	Qualifications5	Type 1 diabetes	E10,E10.0,E10.6,E10.7,E10.8,E10.9
250.1	0.111302	0.0797736	1.39523	0.162947	CVDII.HOSCAR	0.000507113	0.649884	0.648875	Qualifications6	Type 1 diabetes	E10,E10.0,E10.6,E10.7,E10.8,E10.9
250.1	-8.22171	0.191823	-42.8608	0	CVDII.HSP27	7.62472e-05	0.649061	0.648875	(Intercept)	Type 1 diabetes	E10,E10.0,E10.6,E10.7,E10.8,E10.9
250.1	0.175934	0.318261	0.552796	0.580403	CVDII.HSP27	7.62472e-05	0.649061	0.648875	CVDII.HSP27.1	Type 1 diabetes	E10,E10.0,E10.6,E10.7,E10.8,E10.9
250.1	-0.315204	0.727828	-0.433075	0.664961	CVDII.HSP27	7.62472e-05	0.649061	0.648875	CVDII.HSP27.2	Type 1 diabetes	E10,E10.0,E10.6,E10.7,E10.8,E10.9
250.1	-0.00269085	1.4413	-0.00186696	0.99851	CVDII.HSP27	7.62472e-05	0.649061	0.648875	CVDII.HSP27.3	Type 1 diabetes	E10,E10.0,E10.6,E10.7,E10.8,E10.9
250.1	-0.388091	1.56521	-0.247948	0.804174	CVDII.HSP27	7.62472e-05	0.649061	0.648875	CVDII.HSP27.4	Type 1 diabetes	E10,E10.0,E10.6,E10.7,E10.8,E10.9
250.1	0.00233757	0.000293699	7.95908	1.73323e-15	CVDII.HSP27	7.62472e-05	0.649061	0.648875	PC1	Type 1 diabetes	E10,E10.0,E10.6,E10.7,E10.8,E10.9
250.1	-0.00281864	0.00057969	-4.86233	1.16012e-06	CVDII.HSP27	7.62472e-05	0.649061	0.648875	PC2	Type 1 diabetes	E10,E10.0,E10.6,E10.7,E10.8,E10.9
250.1	0.081041	0.00336298	24.098	2.62637e-128	CVDII.HSP27	7.62472e-05	0.649061	0.648875	BMI	Type 1 diabetes	E10,E10.0,E10.6,E10.7,E10.8,E10.9
250.1	0.021019	0.00265362	7.92087	2.35849e-15	CVDII.HSP27	7.62472e-05	0.649061	0.648875	Age_when_attended_assessment_centre	Type 1 diabetes	E10,E10.0,E10.6,E10.7,E10.8,E10.9
250.1	-0.44703	0.0409108	-10.9269	8.56925e-28	CVDII.HSP27	7.62472e-05	0.649061	0.648875	Sex2	Type 1 diabetes	E10,E10.0,E10.6,E10.7,E10.8,E10.9
250.1	0.126531	0.0436789	2.89686	0.00376923	CVDII.HSP27	7.62472e-05	0.649061	0.648875	Smoking_status1	Type 1 diabetes	E10,E10.0,E10.6,E10.7,E10.8,E10.9
250.1	0.3148	0.064642	4.86991	1.1165e-06	CVDII.HSP27	7.62472e-05	0.649061	0.648875	Smoking_status2	Type 1 diabetes	E10,E10.0,E10.6,E10.7,E10.8,E10.9
250.1	0.0467401	0.0651452	0.717476	0.47308	CVDII.HSP27	7.62472e-05	0.649061	0.648875	Qualifications2	Type 1 diabetes	E10,E10.0,E10.6,E10.7,E10.8,E10.9
250.1	0.0541795	0.0516245	1.04949	0.293951	CVDII.HSP27	7.62472e-05	0.649061	0.648875	Qualifications3	Type 1 diabetes	E10,E10.0,E10.6,E10.7,E10.8,E10.9
250.1	0.112297	0.0826392	1.35888	0.174184	CVDII.HSP27	7.62472e-05	0.649061	0.648875	Qualifications4	Type 1 diabetes	E10,E10.0,E10.6,E10.7,E10.8,E10.9
250.1	0.0820395	0.0704749	1.1641	0.244385	CVDII.HSP27	7.62472e-05	0.649061	0.648875	Qualifications5	Type 1 diabetes	E10,E10.0,E10.6,E10.7,E10.8,E10.9
250.1	0.10887	0.07977	1.36479	0.172318	CVDII.HSP27	7.62472e-05	0.649061	0.648875	Qualifications6	Type 1 diabetes	E10,E10.0,E10.6,E10.7,E10.8,E10.9
250.1	-8.25033	0.188137	-43.8527	0	CVDIII.APN	0.00021533	0.649865	0.648875	(Intercept)	Type 1 diabetes	E10,E10.0,E10.6,E10.7,E10.8,E10.9
250.1	0.487462	0.238234	2.04615	0.0407415	CVDIII.APN	0.00021533	0.649865	0.648875	CVDIII.APN.1	Type 1 diabetes	E10,E10.0,E10.6,E10.7,E10.8,E10.9
250.1	-0.103131	0.328585	-0.313865	0.753624	CVDIII.APN	0.00021533	0.649865	0.648875	CVDIII.APN.2	Type 1 diabetes	E10,E10.0,E10.6,E10.7,E10.8,E10.9
250.1	0.00235717	0.000274587	8.58441	9.13001e-18	CVDIII.APN	0.00021533	0.649865	0.648875	PC1	Type 1 diabetes	E10,E10.0,E10.6,E10.7,E10.8,E10.9
250.1	-0.00286003	0.000575677	-4.96811	6.76092e-07	CVDIII.APN	0.00021533	0.649865	0.648875	PC2	Type 1 diabetes	E10,E10.0,E10.6,E10.7,E10.8,E10.9
250.1	0.0810209	0.00336305	24.0915	3.06941e-128	CVDIII.APN	0.00021533	0.649865	0.648875	BMI	Type 1 diabetes	E10,E10.0,E10.6,E10.7,E10.8,E10.9
250.1	0.021041	0.00265332	7.93004	2.1907e-15	CVDIII.APN	0.00021533	0.649865	0.648875	Age_when_attended_assessment_centre	Type 1 diabetes	E10,E10.0,E10.6,E10.7,E10.8,E10.9
250.1	-0.446424	0.0409099	-10.9124	1.00596e-27	CVDIII.APN	0.00021533	0.649865	0.648875	Sex2	Type 1 diabetes	E10,E10.0,E10.6,E10.7,E10.8,E10.9
250.1	0.126584	0.0436768	2.89819	0.00375321	CVDIII.APN	0.00021533	0.649865	0.648875	Smoking_status1	Type 1 diabetes	E10,E10.0,E10.6,E10.7,E10.8,E10.9
250.1	0.315038	0.064642	4.87359	1.09589e-06	CVDIII.APN	0.00021533	0.649865	0.648875	Smoking_status2	Type 1 diabetes	E10,E10.0,E10.6,E10.7,E10.8,E10.9
250.1	0.0475082	0.0651474	0.729242	0.465854	CVDIII.APN	0.00021533	0.649865	0.648875	Qualifications2	Type 1 diabetes	E10,E10.0,E10.6,E10.7,E10.8,E10.9
250.1	0.0543905	0.0516252	1.05356	0.292083	CVDIII.APN	0.00021533	0.649865	0.648875	Qualifications3	Type 1 diabetes	E10,E10.0,E10.6,E10.7,E10.8,E10.9
250.1	0.112943	0.0826412	1.36667	0.171729	CVDIII.APN	0.00021533	0.649865	0.648875	Qualifications4	Type 1 diabetes	E10,E10.0,E10.6,E10.7,E10.8,E10.9
250.1	0.0828048	0.0704732	1.17498	0.240002	CVDIII.APN	0.00021533	0.649865	0.648875	Qualifications5	Type 1 diabetes	E10,E10.0,E10.6,E10.7,E10.8,E10.9
250.1	0.109431	0.0797695	1.37184	0.170112	CVDIII.APN	0.00021533	0.649865	0.648875	Qualifications6	Type 1 diabetes	E10,E10.0,E10.6,E10.7,E10.8,E10.9
250.1	-8.40873	0.205872	-40.8444	0	CVDIII.BLMHYDROLASE	0.000249944	0.649323	0.648875	(Intercept)	Type 1 diabetes	E10,E10.0,E10.6,E10.7,E10.8,E10.9
250.1	-0.528142	0.38458	-1.37329	0.169661	CVDIII.BLMHYDROLASE	0.000249944	0.649323	0.648875	CVDIII.BLMHYDROLASE.1	Type 1 diabetes	E10,E10.0,E10.6,E10.7,E10.8,E10.9
250.1	1.2696	0.860331	1.47571	0.140023	CVDIII.BLMHYDROLASE	0.000249944	0.649323	0.648875	CVDIII.BLMHYDROLASE.2	Type 1 diabetes	E10,E10.0,E10.6,E10.7,E10.8,E10.9
250.1	0.105883	1.01372	0.10445	0.916812	CVDIII.BLMHYDROLASE	0.000249944	0.649323	0.648875	CVDIII.BLMHYDROLASE.3	Type 1 diabetes	E10,E10.0,E10.6,E10.7,E10.8,E10.9
250.1	0.943807	1.37627	0.685771	0.492858	CVDIII.BLMHYDROLASE	0.000249944	0.649323	0.648875	CVDIII.BLMHYDROLASE.4	Type 1 diabetes	E10,E10.0,E10.6,E10.7,E10.8,E10.9
250.1	-1.65315	1.38717	-1.19174	0.233362	CVDIII.BLMHYDROLASE	0.000249944	0.649323	0.648875	CVDIII.BLMHYDROLASE.5	Type 1 diabetes	E10,E10.0,E10.6,E10.7,E10.8,E10.9
250.1	0.565873	1.07316	0.527297	0.597987	CVDIII.BLMHYDROLASE	0.000249944	0.649323	0.648875	CVDIII.BLMHYDROLASE.6	Type 1 diabetes	E10,E10.0,E10.6,E10.7,E10.8,E10.9
250.1	0.00238511	0.000281499	8.47289	2.39385e-17	CVDIII.BLMHYDROLASE	0.000249944	0.649323	0.648875	PC1	Type 1 diabetes	E10,E10.0,E10.6,E10.7,E10.8,E10.9
250.1	-0.00289745	0.000576284	-5.02782	4.96089e-07	CVDIII.BLMHYDROLASE	0.000249944	0.649323	0.648875	PC2	Type 1 diabetes	E10,E10.0,E10.6,E10.7,E10.8,E10.9
250.1	0.080963	0.00336265	24.0771	4.34128e-128	CVDIII.BLMHYDROLASE	0.000249944	0.649323	0.648875	BMI	Type 1 diabetes	E10,E10.0,E10.6,E10.7,E10.8,E10.9
250.1	0.0209973	0.00265351	7.91305	2.51162e-15	CVDIII.BLMHYDROLASE	0.000249944	0.649323	0.648875	Age_when_attended_assessment_centre	Type 1 diabetes	E10,E10.0,E10.6,E10.7,E10.8,E10.9
250.1	-0.446823	0.04091	-10.9221	9.03782e-28	CVDIII.BLMHYDROLASE	0.000249944	0.649323	0.648875	Sex2	Type 1 diabetes	E10,E10.0,E10.6,E10.7,E10.8,E10.9
250.1	0.126956	0.0436789	2.90657	0.00365417	CVDIII.BLMHYDROLASE	0.000249944	0.649323	0.648875	Smoking_status1	Type 1 diabetes	E10,E10.0,E10.6,E10.7,E10.8,E10.9
250.1	0.315366	0.0646443	4.87848	1.06904e-06	CVDIII.BLMHYDROLASE	0.000249944	0.649323	0.648875	Smoking_status2	Type 1 diabetes	E10,E10.0,E10.6,E10.7,E10.8,E10.9
250.1	0.0460977	0.0651474	0.70759	0.4792	CVDIII.BLMHYDROLASE	0.000249944	0.649323	0.648875	Qualifications2	Type 1 diabetes	E10,E10.0,E10.6,E10.7,E10.8,E10.9
250.1	0.0537981	0.0516283	1.04203	0.297398	CVDIII.BLMHYDROLASE	0.000249944	0.649323	0.648875	Qualifications3	Type 1 diabetes	E10,E10.0,E10.6,E10.7,E10.8,E10.9
250.1	0.112744	0.0826381	1.36431	0.172469	CVDIII.BLMHYDROLASE	0.000249944	0.649323	0.648875	Qualifications4	Type 1 diabetes	E10,E10.0,E10.6,E10.7,E10.8,E10.9
250.1	0.0826304	0.0704764	1.17245	0.241014	CVDIII.BLMHYDROLASE	0.000249944	0.649323	0.648875	Qualifications5	Type 1 diabetes	E10,E10.0,E10.6,E10.7,E10.8,E10.9
250.1	0.10923	0.0797728	1.36926	0.170918	CVDIII.BLMHYDROLASE	0.000249944	0.649323	0.648875	Qualifications6	Type 1 diabetes	E10,E10.0,E10.6,E10.7,E10.8,E10.9
250.1	-8.23654	0.18862	-43.6675	0	CVDIII.CCL15	0.000348508	0.649597	0.648875	(Intercept)	Type 1 diabetes	E10,E10.0,E10.6,E10.7,E10.8,E10.9
250.1	0.443736	0.636401	0.697259	0.485641	CVDIII.CCL15	0.000348508	0.649597	0.648875	CVDIII.CCL15.1	Type 1 diabetes	E10,E10.0,E10.6,E10.7,E10.8,E10.9
250.1	-0.902701	1.02148	-0.88372	0.376847	CVDIII.CCL15	0.000348508	0.649597	0.648875	CVDIII.CCL15.2	Type 1 diabetes	E10,E10.0,E10.6,E10.7,E10.8,E10.9
250.1	0.458193	0.78996	0.58002	0.561901	CVDIII.CCL15	0.000348508	0.649597	0.648875	CVDIII.CCL15.3	Type 1 diabetes	E10,E10.0,E10.6,E10.7,E10.8,E10.9
250.1	-0.65033	1.44274	-0.450761	0.652162	CVDIII.CCL15	0.000348508	0.649597	0.648875	CVDIII.CCL15.4	Type 1 diabetes	E10,E10.0,E10.6,E10.7,E10.8,E10.9
250.1	-2.40357	1.9256	-1.24822	0.21195	CVDIII.CCL15	0.000348508	0.649597	0.648875	CVDIII.CCL15.5	Type 1 diabetes	E10,E10.0,E10.6,E10.7,E10.8,E10.9
250.1	2.99144	2.07768	1.4398	0.149924	CVDIII.CCL15	0.000348508	0.649597	0.648875	CVDIII.CCL15.6	Type 1 diabetes	E10,E10.0,E10.6,E10.7,E10.8,E10.9
250.1	1.13302	1.96837	0.575615	0.564875	CVDIII.CCL15	0.000348508	0.649597	0.648875	CVDIII.CCL15.7	Type 1 diabetes	E10,E10.0,E10.6,E10.7,E10.8,E10.9
250.1	0.478032	2.18419	0.21886	0.826759	CVDIII.CCL15	0.000348508	0.649597	0.648875	CVDIII.CCL15.8	Type 1 diabetes	E10,E10.0,E10.6,E10.7,E10.8,E10.9
250.1	-2.27643	2.70889	-0.840357	0.400708	CVDIII.CCL15	0.000348508	0.649597	0.648875	CVDIII.CCL15.9	Type 1 diabetes	E10,E10.0,E10.6,E10.7,E10.8,E10.9
250.1	1.80203	2.72388	0.661568	0.508248	CVDIII.CCL15	0.000348508	0.649597	0.648875	CVDIII.CCL15.10	Type 1 diabetes	E10,E10.0,E10.6,E10.7,E10.8,E10.9
250.1	4.57876	4.98433	0.918631	0.358288	CVDIII.CCL15	0.000348508	0.649597	0.648875	CVDIII.CCL15.11	Type 1 diabetes	E10,E10.0,E10.6,E10.7,E10.8,E10.9
250.1	-5.53778	4.85035	-1.14173	0.253568	CVDIII.CCL15	0.000348508	0.649597	0.648875	CVDIII.CCL15.12	Type 1 diabetes	E10,E10.0,E10.6,E10.7,E10.8,E10.9
250.1	0.00231577	0.000322346	7.18411	6.76476e-13	CVDIII.CCL15	0.000348508	0.649597	0.648875	PC1	Type 1 diabetes	E10,E10.0,E10.6,E10.7,E10.8,E10.9
250.1	-0.00268306	0.000604844	-4.43595	9.16665e-06	CVDIII.CCL15	0.000348508	0.649597	0.648875	PC2	Type 1 diabetes	E10,E10.0,E10.6,E10.7,E10.8,E10.9
250.1	0.081047	0.00336371	24.0945	2.85373e-128	CVDIII.CCL15	0.000348508	0.649597	0.648875	BMI	Type 1 diabetes	E10,E10.0,E10.6,E10.7,E10.8,E10.9
250.1	0.0210337	0.00265358	7.92653	2.25356e-15	CVDIII.CCL15	0.000348508	0.649597	0.648875	Age_when_attended_assessment_centre	Type 1 diabetes	E10,E10.0,E10.6,E10.7,E10.8,E10.9
250.1	-0.446248	0.0409094	-10.9082	1.05305e-27	CVDIII.CCL15	0.000348508	0.649597	0.648875	Sex2	Type 1 diabetes	E10,E10.0,E10.6,E10.7,E10.8,E10.9
250.1	0.127394	0.0436806	2.9165	0.00353985	CVDIII.CCL15	0.000348508	0.649597	0.648875	Smoking_status1	Type 1 diabetes	E10,E10.0,E10.6,E10.7,E10.8,E10.9
250.1	0.315175	0.0646457	4.87542	1.08579e-06	CVDIII.CCL15	0.000348508	0.649597	0.648875	Smoking_status2	Type 1 diabetes	E10,E10.0,E10.6,E10.7,E10.8,E10.9
250.1	0.0464832	0.065148	0.713501	0.475536	CVDIII.CCL15	0.000348508	0.649597	0.648875	Qualifications2	Type 1 diabetes	E10,E10.0,E10.6,E10.7,E10.8,E10.9
250.1	0.0546934	0.0516275	1.05939	0.289424	CVDIII.CCL15	0.000348508	0.649597	0.648875	Qualifications3	Type 1 diabetes	E10,E10.0,E10.6,E10.7,E10.8,E10.9
250.1	0.113114	0.0826367	1.36881	0.171059	CVDIII.CCL15	0.000348508	0.649597	0.648875	Qualifications4	Type 1 diabetes	E10,E10.0,E10.6,E10.7,E10.8,E10.9
250.1	0.0819194	0.0704793	1.16232	0.245106	CVDIII.CCL15	0.000348508	0.649597	0.648875	Qualifications5	Type 1 diabetes	E10,E10.0,E10.6,E10.7,E10.8,E10.9
250.1	0.109268	0.0797742	1.36972	0.170775	CVDIII.CCL15	0.000348508	0.649597	0.648875	Qualifications6	Type 1 diabetes	E10,E10.0,E10.6,E10.7,E10.8,E10.9
250.1	-8.21813	0.189164	-43.4445	0	CVDIII.CCL16	0.000593193	0.65039	0.648875	(Intercept)	Type 1 diabetes	E10,E10.0,E10.6,E10.7,E10.8,E10.9
250.1	0.00992462	0.150064	0.0661358	0.94727	CVDIII.CCL16	0.000593193	0.65039	0.648875	CVDIII.CCL16.1	Type 1 diabetes	E10,E10.0,E10.6,E10.7,E10.8,E10.9
250.1	0.224545	0.358649	0.626087	0.531258	CVDIII.CCL16	0.000593193	0.65039	0.648875	CVDIII.CCL16.2	Type 1 diabetes	E10,E10.0,E10.6,E10.7,E10.8,E10.9
250.1	-1.54103	0.784124	-1.96528	0.0493817	CVDIII.CCL16	0.000593193	0.65039	0.648875	CVDIII.CCL16.3	Type 1 diabetes	E10,E10.0,E10.6,E10.7,E10.8,E10.9
250.1	0.733441	1.14662	0.639654	0.522397	CVDIII.CCL16	0.000593193	0.65039	0.648875	CVDIII.CCL16.4	Type 1 diabetes	E10,E10.0,E10.6,E10.7,E10.8,E10.9
250.1	0.694228	1.90197	0.365004	0.715109	CVDIII.CCL16	0.000593193	0.65039	0.648875	CVDIII.CCL16.5	Type 1 diabetes	E10,E10.0,E10.6,E10.7,E10.8,E10.9
250.1	0.0150393	2.35767	0.00637891	0.99491	CVDIII.CCL16	0.000593193	0.65039	0.648875	CVDIII.CCL16.6	Type 1 diabetes	E10,E10.0,E10.6,E10.7,E10.8,E10.9
250.1	2.9909	2.02148	1.47956	0.138991	CVDIII.CCL16	0.000593193	0.65039	0.648875	CVDIII.CCL16.7	Type 1 diabetes	E10,E10.0,E10.6,E10.7,E10.8,E10.9
250.1	-0.62488	2.58721	-0.241526	0.809147	CVDIII.CCL16	0.000593193	0.65039	0.648875	CVDIII.CCL16.8	Type 1 diabetes	E10,E10.0,E10.6,E10.7,E10.8,E10.9
250.1	2.43402	3.52081	0.691325	0.489361	CVDIII.CCL16	0.000593193	0.65039	0.648875	CVDIII.CCL16.9	Type 1 diabetes	E10,E10.0,E10.6,E10.7,E10.8,E10.9
250.1	-7.01331	3.83377	-1.82935	0.0673473	CVDIII.CCL16	0.000593193	0.65039	0.648875	CVDIII.CCL16.10	Type 1 diabetes	E10,E10.0,E10.6,E10.7,E10.8,E10.9
250.1	-1.67566	3.54796	-0.47229	0.63672	CVDIII.CCL16	0.000593193	0.65039	0.648875	CVDIII.CCL16.11	Type 1 diabetes	E10,E10.0,E10.6,E10.7,E10.8,E10.9
250.1	6.38292	6.61093	0.965509	0.33429	CVDIII.CCL16	0.000593193	0.65039	0.648875	CVDIII.CCL16.12	Type 1 diabetes	E10,E10.0,E10.6,E10.7,E10.8,E10.9
250.1	-4.80478	7.29188	-0.658923	0.509945	CVDIII.CCL16	0.000593193	0.65039	0.648875	CVDIII.CCL16.13	Type 1 diabetes	E10,E10.0,E10.6,E10.7,E10.8,E10.9
250.1	2.3921	3.4087	0.701763	0.482827	CVDIII.CCL16	0.000593193	0.65039	0.648875	CVDIII.CCL16.14	Type 1 diabetes	E10,E10.0,E10.6,E10.7,E10.8,E10.9
250.1	0.00233987	0.000280111	8.35337	6.63409e-17	CVDIII.CCL16	0.000593193	0.65039	0.648875	PC1	Type 1 diabetes	E10,E10.0,E10.6,E10.7,E10.8,E10.9
250.1	-0.00289163	0.000575843	-5.02156	5.12532e-07	CVDIII.CCL16	0.000593193	0.65039	0.648875	PC2	Type 1 diabetes	E10,E10.0,E10.6,E10.7,E10.8,E10.9
250.1	0.0809703	0.00336186	24.0849	3.59588e-128	CVDIII.CCL16	0.000593193	0.65039	0.648875	BMI	Type 1 diabetes	E10,E10.0,E10.6,E10.7,E10.8,E10.9
250.1	0.0210368	0.00265394	7.92664	2.25152e-15	CVDIII.CCL16	0.000593193	0.65039	0.648875	Age_when_attended_assessment_centre	Type 1 diabetes	E10,E10.0,E10.6,E10.7,E10.8,E10.9
250.1	-0.447019	0.0409138	-10.9259	8.66964e-28	CVDIII.CCL16	0.000593193	0.65039	0.648875	Sex2	Type 1 diabetes	E10,E10.0,E10.6,E10.7,E10.8,E10.9
250.1	0.126131	0.043679	2.88767	0.00388109	CVDIII.CCL16	0.000593193	0.65039	0.648875	Smoking_status1	Type 1 diabetes	E10,E10.0,E10.6,E10.7,E10.8,E10.9
250.1	0.315302	0.0646462	4.87735	1.07521e-06	CVDIII.CCL16	0.000593193	0.65039	0.648875	Smoking_status2	Type 1 diabetes	E10,E10.0,E10.6,E10.7,E10.8,E10.9
250.1	0.0469096	0.0651491	0.720034	0.471504	CVDIII.CCL16	0.000593193	0.65039	0.648875	Qualifications2	Type 1 diabetes	E10,E10.0,E10.6,E10.7,E10.8,E10.9
250.1	0.0544485	0.0516287	1.05462	0.291601	CVDIII.CCL16	0.000593193	0.65039	0.648875	Qualifications3	Type 1 diabetes	E10,E10.0,E10.6,E10.7,E10.8,E10.9
250.1	0.111641	0.0826467	1.35083	0.176751	CVDIII.CCL16	0.000593193	0.65039	0.648875	Qualifications4	Type 1 diabetes	E10,E10.0,E10.6,E10.7,E10.8,E10.9
250.1	0.0824431	0.0704804	1.16973	0.242109	CVDIII.CCL16	0.000593193	0.65039	0.648875	Qualifications5	Type 1 diabetes	E10,E10.0,E10.6,E10.7,E10.8,E10.9
250.1	0.109973	0.0797745	1.37854	0.168036	CVDIII.CCL16	0.000593193	0.65039	0.648875	Qualifications6	Type 1 diabetes	E10,E10.0,E10.6,E10.7,E10.8,E10.9
250.1	-8.11422	0.227375	-35.6866	6.38368e-279	CVDIII.CCL24	0.00279788	0.656297	0.648875	(Intercept)	Type 1 diabetes	E10,E10.0,E10.6,E10.7,E10.8,E10.9
250.1	24.6766	12.8932	1.91393	0.0556288	CVDIII.CCL24	0.00279788	0.656297	0.648875	CVDIII.CCL24.1	Type 1 diabetes	E10,E10.0,E10.6,E10.7,E10.8,E10.9
250.1	-30.7963	15.0685	-2.04375	0.0409781	CVDIII.CCL24	0.00279788	0.656297	0.648875	CVDIII.CCL24.2	Type 1 diabetes	E10,E10.0,E10.6,E10.7,E10.8,E10.9
250.1	-9.44883	13.5658	-0.696519	0.486104	CVDIII.CCL24	0.00279788	0.656297	0.648875	CVDIII.CCL24.3	Type 1 diabetes	E10,E10.0,E10.6,E10.7,E10.8,E10.9
250.1	16.6083	15.569	1.06675	0.286085	CVDIII.CCL24	0.00279788	0.656297	0.648875	CVDIII.CCL24.4	Type 1 diabetes	E10,E10.0,E10.6,E10.7,E10.8,E10.9
250.1	-15.2416	48.0568	-0.317159	0.751123	CVDIII.CCL24	0.00279788	0.656297	0.648875	CVDIII.CCL24.5	Type 1 diabetes	E10,E10.0,E10.6,E10.7,E10.8,E10.9
250.1	14.2703	53.6067	0.266203	0.790083	CVDIII.CCL24	0.00279788	0.656297	0.648875	CVDIII.CCL24.6	Type 1 diabetes	E10,E10.0,E10.6,E10.7,E10.8,E10.9
250.1	-1.4569	26.5662	-0.0548402	0.956266	CVDIII.CCL24	0.00279788	0.656297	0.648875	CVDIII.CCL24.7	Type 1 diabetes	E10,E10.0,E10.6,E10.7,E10.8,E10.9
250.1	11.0185	17.2636	0.638251	0.52331	CVDIII.CCL24	0.00279788	0.656297	0.648875	CVDIII.CCL24.8	Type 1 diabetes	E10,E10.0,E10.6,E10.7,E10.8,E10.9
250.1	-28.8375	18.4419	-1.56369	0.11789	CVDIII.CCL24	0.00279788	0.656297	0.648875	CVDIII.CCL24.9	Type 1 diabetes	E10,E10.0,E10.6,E10.7,E10.8,E10.9
250.1	3.22114	43.8553	0.0734493	0.941449	CVDIII.CCL24	0.00279788	0.656297	0.648875	CVDIII.CCL24.10	Type 1 diabetes	E10,E10.0,E10.6,E10.7,E10.8,E10.9
250.1	-87.2852	60.5277	-1.44207	0.149282	CVDIII.CCL24	0.00279788	0.656297	0.648875	CVDIII.CCL24.11	Type 1 diabetes	E10,E10.0,E10.6,E10.7,E10.8,E10.9
250.1	117.686	45.0587	2.61185	0.00900549	CVDIII.CCL24	0.00279788	0.656297	0.648875	CVDIII.CCL24.12	Type 1 diabetes	E10,E10.0,E10.6,E10.7,E10.8,E10.9
250.1	-4.43254	17.3268	-0.255819	0.79809	CVDIII.CCL24	0.00279788	0.656297	0.648875	CVDIII.CCL24.13	Type 1 diabetes	E10,E10.0,E10.6,E10.7,E10.8,E10.9
250.1	47.9282	49.3115	0.971948	0.331076	CVDIII.CCL24	0.00279788	0.656297	0.648875	CVDIII.CCL24.14	Type 1 diabetes	E10,E10.0,E10.6,E10.7,E10.8,E10.9
250.1	-49.245	51.2746	-0.960417	0.336845	CVDIII.CCL24	0.00279788	0.656297	0.648875	CVDIII.CCL24.15	Type 1 diabetes	E10,E10.0,E10.6,E10.7,E10.8,E10.9
250.1	-18.0069	24.0265	-0.749463	0.453578	CVDIII.CCL24	0.00279788	0.656297	0.648875	CVDIII.CCL24.16	Type 1 diabetes	E10,E10.0,E10.6,E10.7,E10.8,E10.9
250.1	1239.02	29515.5	0.0419785	0.966516	CVDIII.CCL24	0.00279788	0.656297	0.648875	CVDIII.CCL24.17	Type 1 diabetes	E10,E10.0,E10.6,E10.7,E10.8,E10.9
250.1	-1221.37	30000.1	-0.0407121	0.967525	CVDIII.CCL24	0.00279788	0.656297	0.648875	CVDIII.CCL24.18	Type 1 diabetes	E10,E10.0,E10.6,E10.7,E10.8,E10.9
250.1	-2.0589	217.317	-0.00947414	0.992441	CVDIII.CCL24	0.00279788	0.656297	0.648875	CVDIII.CCL24.19	Type 1 diabetes	E10,E10.0,E10.6,E10.7,E10.8,E10.9
250.1	-74.1065	50.1824	-1.47674	0.139745	CVDIII.CCL24	0.00279788	0.656297	0.648875	CVDIII.CCL24.20	Type 1 diabetes	E10,E10.0,E10.6,E10.7,E10.8,E10.9
250.1	50.4403	44.5207	1.13296	0.25723	CVDIII.CCL24	0.00279788	0.656297	0.648875	CVDIII.CCL24.21	Type 1 diabetes	E10,E10.0,E10.6,E10.7,E10.8,E10.9
250.1	64.1712	97.8182	0.656025	0.511808	CVDIII.CCL24	0.00279788	0.656297	0.648875	CVDIII.CCL24.22	Type 1 diabetes	E10,E10.0,E10.6,E10.7,E10.8,E10.9
250.1	-207.603	145.265	-1.42913	0.152967	CVDIII.CCL24	0.00279788	0.656297	0.648875	CVDIII.CCL24.23	Type 1 diabetes	E10,E10.0,E10.6,E10.7,E10.8,E10.9
250.1	156.399	104.052	1.50309	0.132817	CVDIII.CCL24	0.00279788	0.656297	0.648875	CVDIII.CCL24.24	Type 1 diabetes	E10,E10.0,E10.6,E10.7,E10.8,E10.9
250.1	18.3439	23.4692	0.781613	0.434442	CVDIII.CCL24	0.00279788	0.656297	0.648875	CVDIII.CCL24.25	Type 1 diabetes	E10,E10.0,E10.6,E10.7,E10.8,E10.9
250.1	-32.1738	17.957	-1.79171	0.073179	CVDIII.CCL24	0.00279788	0.656297	0.648875	CVDIII.CCL24.26	Type 1 diabetes	E10,E10.0,E10.6,E10.7,E10.8,E10.9
250.1	0.664656	23.7709	0.0279609	0.977693	CVDIII.CCL24	0.00279788	0.656297	0.648875	CVDIII.CCL24.27	Type 1 diabetes	E10,E10.0,E10.6,E10.7,E10.8,E10.9
250.1	-11.6621	28.107	-0.414916	0.678203	CVDIII.CCL24	0.00279788	0.656297	0.648875	CVDIII.CCL24.28	Type 1 diabetes	E10,E10.0,E10.6,E10.7,E10.8,E10.9
250.1	21.3935	22.1628	0.965291	0.334399	CVDIII.CCL24	0.00279788	0.656297	0.648875	CVDIII.CCL24.29	Type 1 diabetes	E10,E10.0,E10.6,E10.7,E10.8,E10.9
250.1	-1.42666	18.759	-0.0760523	0.939377	CVDIII.CCL24	0.00279788	0.656297	0.648875	CVDIII.CCL24.30	Type 1 diabetes	E10,E10.0,E10.6,E10.7,E10.8,E10.9
250.1	10.9704	23.7914	0.461109	0.644721	CVDIII.CCL24	0.00279788	0.656297	0.648875	CVDIII.CCL24.31	Type 1 diabetes	E10,E10.0,E10.6,E10.7,E10.8,E10.9
250.1	60.715	148.906	0.407741	0.683464	CVDIII.CCL24	0.00279788	0.656297	0.648875	CVDIII.CCL24.32	Type 1 diabetes	E10,E10.0,E10.6,E10.7,E10.8,E10.9
250.1	-103.33	154.902	-0.66707	0.504728	CVDIII.CCL24	0.00279788	0.656297	0.648875	CVDIII.CCL24.33	Type 1 diabetes	E10,E10.0,E10.6,E10.7,E10.8,E10.9
250.1	61.7562	46.608	1.32501	0.185167	CVDIII.CCL24	0.00279788	0.656297	0.648875	CVDIII.CCL24.34	Type 1 diabetes	E10,E10.0,E10.6,E10.7,E10.8,E10.9
250.1	-5.90048	26.929	-0.219112	0.826563	CVDIII.CCL24	0.00279788	0.656297	0.648875	CVDIII.CCL24.35	Type 1 diabetes	E10,E10.0,E10.6,E10.7,E10.8,E10.9
250.1	-43.689	23.737	-1.84055	0.0656877	CVDIII.CCL24	0.00279788	0.656297	0.648875	CVDIII.CCL24.36	Type 1 diabetes	E10,E10.0,E10.6,E10.7,E10.8,E10.9
250.1	2.61258	35.9561	0.0726602	0.942076	CVDIII.CCL24	0.00279788	0.656297	0.648875	CVDIII.CCL24.37	Type 1 diabetes	E10,E10.0,E10.6,E10.7,E10.8,E10.9
250.1	65.8584	55.4561	1.18758	0.235	CVDIII.CCL24	0.00279788	0.656297	0.648875	CVDIII.CCL24.38	Type 1 diabetes	E10,E10.0,E10.6,E10.7,E10.8,E10.9
250.1	-54.4372	51.5497	-1.05601	0.290962	CVDIII.CCL24	0.00279788	0.656297	0.648875	CVDIII.CCL24.39	Type 1 diabetes	E10,E10.0,E10.6,E10.7,E10.8,E10.9
250.1	11.6459	46.9418	0.248093	0.804062	CVDIII.CCL24	0.00279788	0.656297	0.648875	CVDIII.CCL24.40	Type 1 diabetes	E10,E10.0,E10.6,E10.7,E10.8,E10.9
250.1	-62.0587	52.3212	-1.18611	0.235579	CVDIII.CCL24	0.00279788	0.656297	0.648875	CVDIII.CCL24.41	Type 1 diabetes	E10,E10.0,E10.6,E10.7,E10.8,E10.9
250.1	84.5299	86.8992	0.972735	0.330685	CVDIII.CCL24	0.00279788	0.656297	0.648875	CVDIII.CCL24.42	Type 1 diabetes	E10,E10.0,E10.6,E10.7,E10.8,E10.9
250.1	-53.803	89.8677	-0.59869	0.549379	CVDIII.CCL24	0.00279788	0.656297	0.648875	CVDIII.CCL24.43	Type 1 diabetes	E10,E10.0,E10.6,E10.7,E10.8,E10.9
250.1	11.2338	48.9385	0.22955	0.818441	CVDIII.CCL24	0.00279788	0.656297	0.648875	CVDIII.CCL24.44	Type 1 diabetes	E10,E10.0,E10.6,E10.7,E10.8,E10.9
250.1	-26.169	35.5233	-0.736672	0.461322	CVDIII.CCL24	0.00279788	0.656297	0.648875	CVDIII.CCL24.45	Type 1 diabetes	E10,E10.0,E10.6,E10.7,E10.8,E10.9
250.1	2809.75	122244	0.0229848	0.981662	CVDIII.CCL24	0.00279788	0.656297	0.648875	CVDIII.CCL24.46	Type 1 diabetes	E10,E10.0,E10.6,E10.7,E10.8,E10.9
250.1	-2849.29	123517	-0.023068	0.981596	CVDIII.CCL24	0.00279788	0.656297	0.648875	CVDIII.CCL24.47	Type 1 diabetes	E10,E10.0,E10.6,E10.7,E10.8,E10.9
250.1	-32.2133	109.406	-0.294438	0.768423	CVDIII.CCL24	0.00279788	0.656297	0.648875	CVDIII.CCL24.48	Type 1 diabetes	E10,E10.0,E10.6,E10.7,E10.8,E10.9
250.1	2974.37	30359.5	0.0979717	0.921955	CVDIII.CCL24	0.00279788	0.656297	0.648875	CVDIII.CCL24.49	Type 1 diabetes	E10,E10.0,E10.6,E10.7,E10.8,E10.9
250.1	-3008.5	30665.9	-0.0981057	0.921848	CVDIII.CCL24	0.00279788	0.656297	0.648875	CVDIII.CCL24.50	Type 1 diabetes	E10,E10.0,E10.6,E10.7,E10.8,E10.9
250.1	2.69311	79.6579	0.0338084	0.97303	CVDIII.CCL24	0.00279788	0.656297	0.648875	CVDIII.CCL24.51	Type 1 diabetes	E10,E10.0,E10.6,E10.7,E10.8,E10.9
250.1	25.2612	85.2846	0.296199	0.767078	CVDIII.CCL24	0.00279788	0.656297	0.648875	CVDIII.CCL24.52	Type 1 diabetes	E10,E10.0,E10.6,E10.7,E10.8,E10.9
250.1	2.94536	97.934	0.0300749	0.976007	CVDIII.CCL24	0.00279788	0.656297	0.648875	CVDIII.CCL24.53	Type 1 diabetes	E10,E10.0,E10.6,E10.7,E10.8,E10.9
250.1	24.7778	92.2945	0.268464	0.788342	CVDIII.CCL24	0.00279788	0.656297	0.648875	CVDIII.CCL24.54	Type 1 diabetes	E10,E10.0,E10.6,E10.7,E10.8,E10.9
250.1	48.525	37.6736	1.28804	0.197733	CVDIII.CCL24	0.00279788	0.656297	0.648875	CVDIII.CCL24.55	Type 1 diabetes	E10,E10.0,E10.6,E10.7,E10.8,E10.9
250.1	8.29765	52.9053	0.15684	0.875371	CVDIII.CCL24	0.00279788	0.656297	0.648875	CVDIII.CCL24.56	Type 1 diabetes	E10,E10.0,E10.6,E10.7,E10.8,E10.9
250.1	-35.5426	47.6449	-0.745989	0.455674	CVDIII.CCL24	0.00279788	0.656297	0.648875	CVDIII.CCL24.57	Type 1 diabetes	E10,E10.0,E10.6,E10.7,E10.8,E10.9
250.1	37.5844	51.7315	0.72653	0.467514	CVDIII.CCL24	0.00279788	0.656297	0.648875	CVDIII.CCL24.58	Type 1 diabetes	E10,E10.0,E10.6,E10.7,E10.8,E10.9
250.1	65.7015	146.198	0.4494	0.653143	CVDIII.CCL24	0.00279788	0.656297	0.648875	CVDIII.CCL24.59	Type 1 diabetes	E10,E10.0,E10.6,E10.7,E10.8,E10.9
250.1	-148.607	169.159	-0.8785	0.379672	CVDIII.CCL24	0.00279788	0.656297	0.648875	CVDIII.CCL24.60	Type 1 diabetes	E10,E10.0,E10.6,E10.7,E10.8,E10.9
250.1	3336.49	162935	0.0204775	0.983662	CVDIII.CCL24	0.00279788	0.656297	0.648875	CVDIII.CCL24.61	Type 1 diabetes	E10,E10.0,E10.6,E10.7,E10.8,E10.9
250.1	-3275.99	164377	-0.0199298	0.984099	CVDIII.CCL24	0.00279788	0.656297	0.648875	CVDIII.CCL24.62	Type 1 diabetes	E10,E10.0,E10.6,E10.7,E10.8,E10.9
250.1	-78.8065	53.8464	-1.46354	0.143319	CVDIII.CCL24	0.00279788	0.656297	0.648875	CVDIII.CCL24.63	Type 1 diabetes	E10,E10.0,E10.6,E10.7,E10.8,E10.9
250.1	29.4242	43.8473	0.671061	0.502182	CVDIII.CCL24	0.00279788	0.656297	0.648875	CVDIII.CCL24.64	Type 1 diabetes	E10,E10.0,E10.6,E10.7,E10.8,E10.9
250.1	-21.387	47.1393	-0.453697	0.650047	CVDIII.CCL24	0.00279788	0.656297	0.648875	CVDIII.CCL24.65	Type 1 diabetes	E10,E10.0,E10.6,E10.7,E10.8,E10.9
250.1	-53.9356	50.0112	-1.07847	0.280823	CVDIII.CCL24	0.00279788	0.656297	0.648875	CVDIII.CCL24.66	Type 1 diabetes	E10,E10.0,E10.6,E10.7,E10.8,E10.9
250.1	42.1488	48.1856	0.874717	0.381728	CVDIII.CCL24	0.00279788	0.656297	0.648875	CVDIII.CCL24.67	Type 1 diabetes	E10,E10.0,E10.6,E10.7,E10.8,E10.9
250.1	-836.33	442.639	-1.88942	0.058836	CVDIII.CCL24	0.00279788	0.656297	0.648875	CVDIII.CCL24.68	Type 1 diabetes	E10,E10.0,E10.6,E10.7,E10.8,E10.9
250.1	823.968	447.3	1.84209	0.0654616	CVDIII.CCL24	0.00279788	0.656297	0.648875	CVDIII.CCL24.69	Type 1 diabetes	E10,E10.0,E10.6,E10.7,E10.8,E10.9
250.1	99.9143	73.5672	1.35814	0.17442	CVDIII.CCL24	0.00279788	0.656297	0.648875	CVDIII.CCL24.70	Type 1 diabetes	E10,E10.0,E10.6,E10.7,E10.8,E10.9
250.1	-103.103	87.1436	-1.18314	0.236753	CVDIII.CCL24	0.00279788	0.656297	0.648875	CVDIII.CCL24.71	Type 1 diabetes	E10,E10.0,E10.6,E10.7,E10.8,E10.9
250.1	67.3413	71.532	0.941415	0.346492	CVDIII.CCL24	0.00279788	0.656297	0.648875	CVDIII.CCL24.72	Type 1 diabetes	E10,E10.0,E10.6,E10.7,E10.8,E10.9
250.1	-15.4666	38.3134	-0.403686	0.686443	CVDIII.CCL24	0.00279788	0.656297	0.648875	CVDIII.CCL24.73	Type 1 diabetes	E10,E10.0,E10.6,E10.7,E10.8,E10.9
250.1	47.2528	68.24	0.692449	0.488655	CVDIII.CCL24	0.00279788	0.656297	0.648875	CVDIII.CCL24.74	Type 1 diabetes	E10,E10.0,E10.6,E10.7,E10.8,E10.9
250.1	-36.1109	59.5941	-0.605947	0.54455	CVDIII.CCL24	0.00279788	0.656297	0.648875	CVDIII.CCL24.75	Type 1 diabetes	E10,E10.0,E10.6,E10.7,E10.8,E10.9
250.1	0.00247742	0.00033835	7.32207	2.4418e-13	CVDIII.CCL24	0.00279788	0.656297	0.648875	PC1	Type 1 diabetes	E10,E10.0,E10.6,E10.7,E10.8,E10.9
250.1	-0.00326542	0.000639803	-5.10379	3.32921e-07	CVDIII.CCL24	0.00279788	0.656297	0.648875	PC2	Type 1 diabetes	E10,E10.0,E10.6,E10.7,E10.8,E10.9
250.1	0.080963	0.00336527	24.0584	6.8171e-128	CVDIII.CCL24	0.00279788	0.656297	0.648875	BMI	Type 1 diabetes	E10,E10.0,E10.6,E10.7,E10.8,E10.9
250.1	0.0209659	0.00265389	7.90006	2.78777e-15	CVDIII.CCL24	0.00279788	0.656297	0.648875	Age_when_attended_assessment_centre	Type 1 diabetes	E10,E10.0,E10.6,E10.7,E10.8,E10.9
250.1	-0.445658	0.0409229	-10.8902	1.28376e-27	CVDIII.CCL24	0.00279788	0.656297	0.648875	Sex2	Type 1 diabetes	E10,E10.0,E10.6,E10.7,E10.8,E10.9
250.1	0.12903	0.043705	2.95229	0.00315431	CVDIII.CCL24	0.00279788	0.656297	0.648875	Smoking_status1	Type 1 diabetes	E10,E10.0,E10.6,E10.7,E10.8,E10.9
250.1	0.316204	0.0646756	4.88907	1.01314e-06	CVDIII.CCL24	0.00279788	0.656297	0.648875	Smoking_status2	Type 1 diabetes	E10,E10.0,E10.6,E10.7,E10.8,E10.9
250.1	0.0473007	0.0651724	0.725778	0.467975	CVDIII.CCL24	0.00279788	0.656297	0.648875	Qualifications2	Type 1 diabetes	E10,E10.0,E10.6,E10.7,E10.8,E10.9
250.1	0.0551528	0.0516507	1.0678	0.285609	CVDIII.CCL24	0.00279788	0.656297	0.648875	Qualifications3	Type 1 diabetes	E10,E10.0,E10.6,E10.7,E10.8,E10.9
250.1	0.114725	0.0826746	1.38767	0.165237	CVDIII.CCL24	0.00279788	0.656297	0.648875	Qualifications4	Type 1 diabetes	E10,E10.0,E10.6,E10.7,E10.8,E10.9
250.1	0.0842133	0.0705121	1.19431	0.232356	CVDIII.CCL24	0.00279788	0.656297	0.648875	Qualifications5	Type 1 diabetes	E10,E10.0,E10.6,E10.7,E10.8,E10.9
250.1	0.110648	0.0798037	1.3865	0.165594	CVDIII.CCL24	0.00279788	0.656297	0.648875	Qualifications6	Type 1 diabetes	E10,E10.0,E10.6,E10.7,E10.8,E10.9
250.1	-8.32446	0.192424	-43.261	0	CVDIII.CDH5	0.000894776	0.651536	0.648875	(Intercept)	Type 1 diabetes	E10,E10.0,E10.6,E10.7,E10.8,E10.9
250.1	1.02455	0.784069	1.30671	0.191311	CVDIII.CDH5	0.000894776	0.651536	0.648875	CVDIII.CDH5.1	Type 1 diabetes	E10,E10.0,E10.6,E10.7,E10.8,E10.9
250.1	-0.54142	3.15284	-0.171724	0.863654	CVDIII.CDH5	0.000894776	0.651536	0.648875	CVDIII.CDH5.2	Type 1 diabetes	E10,E10.0,E10.6,E10.7,E10.8,E10.9
250.1	3.00995	4.37225	0.688423	0.491187	CVDIII.CDH5	0.000894776	0.651536	0.648875	CVDIII.CDH5.3	Type 1 diabetes	E10,E10.0,E10.6,E10.7,E10.8,E10.9
250.1	0.393381	5.49521	0.0715863	0.942931	CVDIII.CDH5	0.000894776	0.651536	0.648875	CVDIII.CDH5.4	Type 1 diabetes	E10,E10.0,E10.6,E10.7,E10.8,E10.9
250.1	-1.69103	6.47249	-0.261264	0.793889	CVDIII.CDH5	0.000894776	0.651536	0.648875	CVDIII.CDH5.5	Type 1 diabetes	E10,E10.0,E10.6,E10.7,E10.8,E10.9
250.1	-0.725306	6.92067	-0.104803	0.916532	CVDIII.CDH5	0.000894776	0.651536	0.648875	CVDIII.CDH5.6	Type 1 diabetes	E10,E10.0,E10.6,E10.7,E10.8,E10.9
250.1	18.2764	14.0906	1.29706	0.194609	CVDIII.CDH5	0.000894776	0.651536	0.648875	CVDIII.CDH5.7	Type 1 diabetes	E10,E10.0,E10.6,E10.7,E10.8,E10.9
250.1	-21.3677	14.9827	-1.42616	0.153823	CVDIII.CDH5	0.000894776	0.651536	0.648875	CVDIII.CDH5.8	Type 1 diabetes	E10,E10.0,E10.6,E10.7,E10.8,E10.9
250.1	2.3238	9.26994	0.250681	0.802061	CVDIII.CDH5	0.000894776	0.651536	0.648875	CVDIII.CDH5.9	Type 1 diabetes	E10,E10.0,E10.6,E10.7,E10.8,E10.9
250.1	-3.99718	10.6924	-0.373835	0.708527	CVDIII.CDH5	0.000894776	0.651536	0.648875	CVDIII.CDH5.10	Type 1 diabetes	E10,E10.0,E10.6,E10.7,E10.8,E10.9
250.1	15.4358	10.4172	1.48175	0.138406	CVDIII.CDH5	0.000894776	0.651536	0.648875	CVDIII.CDH5.11	Type 1 diabetes	E10,E10.0,E10.6,E10.7,E10.8,E10.9
250.1	-18.8987	10.4153	-1.81451	0.0695987	CVDIII.CDH5	0.000894776	0.651536	0.648875	CVDIII.CDH5.12	Type 1 diabetes	E10,E10.0,E10.6,E10.7,E10.8,E10.9
250.1	-4.0959	11.1488	-0.367384	0.713333	CVDIII.CDH5	0.000894776	0.651536	0.648875	CVDIII.CDH5.13	Type 1 diabetes	E10,E10.0,E10.6,E10.7,E10.8,E10.9
250.1	10.2866	11.0652	0.929635	0.35256	CVDIII.CDH5	0.000894776	0.651536	0.648875	CVDIII.CDH5.14	Type 1 diabetes	E10,E10.0,E10.6,E10.7,E10.8,E10.9
250.1	-14.5397	15.1485	-0.959812	0.33715	CVDIII.CDH5	0.000894776	0.651536	0.648875	CVDIII.CDH5.15	Type 1 diabetes	E10,E10.0,E10.6,E10.7,E10.8,E10.9
250.1	26.3423	15.1147	1.74283	0.081364	CVDIII.CDH5	0.000894776	0.651536	0.648875	CVDIII.CDH5.16	Type 1 diabetes	E10,E10.0,E10.6,E10.7,E10.8,E10.9
250.1	-11.1345	8.12131	-1.37102	0.170369	CVDIII.CDH5	0.000894776	0.651536	0.648875	CVDIII.CDH5.17	Type 1 diabetes	E10,E10.0,E10.6,E10.7,E10.8,E10.9
250.1	0.00235796	0.000327845	7.1923	6.37072e-13	CVDIII.CDH5	0.000894776	0.651536	0.648875	PC1	Type 1 diabetes	E10,E10.0,E10.6,E10.7,E10.8,E10.9
250.1	-0.00247605	0.000607586	-4.07523	4.59697e-05	CVDIII.CDH5	0.000894776	0.651536	0.648875	PC2	Type 1 diabetes	E10,E10.0,E10.6,E10.7,E10.8,E10.9
250.1	0.0810257	0.00336302	24.0931	2.95158e-128	CVDIII.CDH5	0.000894776	0.651536	0.648875	BMI	Type 1 diabetes	E10,E10.0,E10.6,E10.7,E10.8,E10.9
250.1	0.021077	0.00265366	7.94264	1.97923e-15	CVDIII.CDH5	0.000894776	0.651536	0.648875	Age_when_attended_assessment_centre	Type 1 diabetes	E10,E10.0,E10.6,E10.7,E10.8,E10.9
250.1	-0.446538	0.0409162	-10.9135	9.93725e-28	CVDIII.CDH5	0.000894776	0.651536	0.648875	Sex2	Type 1 diabetes	E10,E10.0,E10.6,E10.7,E10.8,E10.9
250.1	0.127389	0.0436842	2.91613	0.00354405	CVDIII.CDH5	0.000894776	0.651536	0.648875	Smoking_status1	Type 1 diabetes	E10,E10.0,E10.6,E10.7,E10.8,E10.9
250.1	0.313826	0.0646521	4.85407	1.20955e-06	CVDIII.CDH5	0.000894776	0.651536	0.648875	Smoking_status2	Type 1 diabetes	E10,E10.0,E10.6,E10.7,E10.8,E10.9
250.1	0.0471674	0.0651521	0.723959	0.469091	CVDIII.CDH5	0.000894776	0.651536	0.648875	Qualifications2	Type 1 diabetes	E10,E10.0,E10.6,E10.7,E10.8,E10.9
250.1	0.0545947	0.0516283	1.05746	0.290303	CVDIII.CDH5	0.000894776	0.651536	0.648875	Qualifications3	Type 1 diabetes	E10,E10.0,E10.6,E10.7,E10.8,E10.9
250.1	0.113868	0.0826453	1.37779	0.168269	CVDIII.CDH5	0.000894776	0.651536	0.648875	Qualifications4	Type 1 diabetes	E10,E10.0,E10.6,E10.7,E10.8,E10.9
250.1	0.0820804	0.0704834	1.16454	0.244207	CVDIII.CDH5	0.000894776	0.651536	0.648875	Qualifications5	Type 1 diabetes	E10,E10.0,E10.6,E10.7,E10.8,E10.9
250.1	0.109235	0.0797738	1.36931	0.170904	CVDIII.CDH5	0.000894776	0.651536	0.648875	Qualifications6	Type 1 diabetes	E10,E10.0,E10.6,E10.7,E10.8,E10.9
250.1	-8.19587	0.192239	-42.6338	0	CVDIII.CHI3L1	0.000307276	0.649809	0.648875	(Intercept)	Type 1 diabetes	E10,E10.0,E10.6,E10.7,E10.8,E10.9
250.1	-0.0290501	0.285855	-0.101625	0.919054	CVDIII.CHI3L1	0.000307276	0.649809	0.648875	CVDIII.CHI3L1.1	Type 1 diabetes	E10,E10.0,E10.6,E10.7,E10.8,E10.9
250.1	0.357939	0.772133	0.463571	0.642955	CVDIII.CHI3L1	0.000307276	0.649809	0.648875	CVDIII.CHI3L1.2	Type 1 diabetes	E10,E10.0,E10.6,E10.7,E10.8,E10.9
250.1	-0.503342	1.08035	-0.465907	0.641282	CVDIII.CHI3L1	0.000307276	0.649809	0.648875	CVDIII.CHI3L1.3	Type 1 diabetes	E10,E10.0,E10.6,E10.7,E10.8,E10.9
250.1	-1.40128	1.31727	-1.06378	0.287429	CVDIII.CHI3L1	0.000307276	0.649809	0.648875	CVDIII.CHI3L1.4	Type 1 diabetes	E10,E10.0,E10.6,E10.7,E10.8,E10.9
250.1	3.15165	1.95015	1.61611	0.10607	CVDIII.CHI3L1	0.000307276	0.649809	0.648875	CVDIII.CHI3L1.5	Type 1 diabetes	E10,E10.0,E10.6,E10.7,E10.8,E10.9
250.1	-0.485946	1.69807	-0.286175	0.774744	CVDIII.CHI3L1	0.000307276	0.649809	0.648875	CVDIII.CHI3L1.6	Type 1 diabetes	E10,E10.0,E10.6,E10.7,E10.8,E10.9
250.1	0.00228481	0.00028928	7.89827	2.8281e-15	CVDIII.CHI3L1	0.000307276	0.649809	0.648875	PC1	Type 1 diabetes	E10,E10.0,E10.6,E10.7,E10.8,E10.9
250.1	-0.00283962	0.000577476	-4.9173	8.77476e-07	CVDIII.CHI3L1	0.000307276	0.649809	0.648875	PC2	Type 1 diabetes	E10,E10.0,E10.6,E10.7,E10.8,E10.9
250.1	0.0810746	0.00336378	24.1022	2.36971e-128	CVDIII.CHI3L1	0.000307276	0.649809	0.648875	BMI	Type 1 diabetes	E10,E10.0,E10.6,E10.7,E10.8,E10.9
250.1	0.02101	0.00265341	7.91813	2.41101e-15	CVDIII.CHI3L1	0.000307276	0.649809	0.648875	Age_when_attended_assessment_centre	Type 1 diabetes	E10,E10.0,E10.6,E10.7,E10.8,E10.9
250.1	-0.447157	0.0409116	-10.9298	8.29896e-28	CVDIII.CHI3L1	0.000307276	0.649809	0.648875	Sex2	Type 1 diabetes	E10,E10.0,E10.6,E10.7,E10.8,E10.9
250.1	0.126189	0.0436769	2.88916	0.00386277	CVDIII.CHI3L1	0.000307276	0.649809	0.648875	Smoking_status1	Type 1 diabetes	E10,E10.0,E10.6,E10.7,E10.8,E10.9
250.1	0.314338	0.0646419	4.86276	1.15762e-06	CVDIII.CHI3L1	0.000307276	0.649809	0.648875	Smoking_status2	Type 1 diabetes	E10,E10.0,E10.6,E10.7,E10.8,E10.9
250.1	0.0468682	0.065146	0.719434	0.471874	CVDIII.CHI3L1	0.000307276	0.649809	0.648875	Qualifications2	Type 1 diabetes	E10,E10.0,E10.6,E10.7,E10.8,E10.9
250.1	0.0543858	0.0516271	1.05343	0.292142	CVDIII.CHI3L1	0.000307276	0.649809	0.648875	Qualifications3	Type 1 diabetes	E10,E10.0,E10.6,E10.7,E10.8,E10.9
250.1	0.113657	0.0826412	1.3753	0.169038	CVDIII.CHI3L1	0.000307276	0.649809	0.648875	Qualifications4	Type 1 diabetes	E10,E10.0,E10.6,E10.7,E10.8,E10.9
250.1	0.0825399	0.0704737	1.17121	0.241513	CVDIII.CHI3L1	0.000307276	0.649809	0.648875	Qualifications5	Type 1 diabetes	E10,E10.0,E10.6,E10.7,E10.8,E10.9
250.1	0.108886	0.0797692	1.36502	0.172248	CVDIII.CHI3L1	0.000307276	0.649809	0.648875	Qualifications6	Type 1 diabetes	E10,E10.0,E10.6,E10.7,E10.8,E10.9
250.1	-8.22099	0.194169	-42.3392	0	CVDIII.CHIT1	0.000482576	0.650494	0.648875	(Intercept)	Type 1 diabetes	E10,E10.0,E10.6,E10.7,E10.8,E10.9
250.1	-0.235072	0.391174	-0.600938	0.547881	CVDIII.CHIT1	0.000482576	0.650494	0.648875	CVDIII.CHIT1.1	Type 1 diabetes	E10,E10.0,E10.6,E10.7,E10.8,E10.9
250.1	0.992358	0.664803	1.49271	0.135513	CVDIII.CHIT1	0.000482576	0.650494	0.648875	CVDIII.CHIT1.2	Type 1 diabetes	E10,E10.0,E10.6,E10.7,E10.8,E10.9
250.1	-0.247369	1.0961	-0.225681	0.82145	CVDIII.CHIT1	0.000482576	0.650494	0.648875	CVDIII.CHIT1.3	Type 1 diabetes	E10,E10.0,E10.6,E10.7,E10.8,E10.9
250.1	-1.49453	1.60008	-0.934032	0.350288	CVDIII.CHIT1	0.000482576	0.650494	0.648875	CVDIII.CHIT1.4	Type 1 diabetes	E10,E10.0,E10.6,E10.7,E10.8,E10.9
250.1	-0.725148	1.82086	-0.398246	0.690449	CVDIII.CHIT1	0.000482576	0.650494	0.648875	CVDIII.CHIT1.5	Type 1 diabetes	E10,E10.0,E10.6,E10.7,E10.8,E10.9
250.1	5.99186	2.69178	2.22598	0.0260152	CVDIII.CHIT1	0.000482576	0.650494	0.648875	CVDIII.CHIT1.6	Type 1 diabetes	E10,E10.0,E10.6,E10.7,E10.8,E10.9
250.1	-2.46546	3.41911	-0.721083	0.470859	CVDIII.CHIT1	0.000482576	0.650494	0.648875	CVDIII.CHIT1.7	Type 1 diabetes	E10,E10.0,E10.6,E10.7,E10.8,E10.9
250.1	-5.63626	3.26073	-1.72853	0.0838938	CVDIII.CHIT1	0.000482576	0.650494	0.648875	CVDIII.CHIT1.8	Type 1 diabetes	E10,E10.0,E10.6,E10.7,E10.8,E10.9
250.1	2.42723	3.16857	0.766034	0.443656	CVDIII.CHIT1	0.000482576	0.650494	0.648875	CVDIII.CHIT1.9	Type 1 diabetes	E10,E10.0,E10.6,E10.7,E10.8,E10.9
250.1	-0.0834352	3.55126	-0.0234946	0.981256	CVDIII.CHIT1	0.000482576	0.650494	0.648875	CVDIII.CHIT1.10	Type 1 diabetes	E10,E10.0,E10.6,E10.7,E10.8,E10.9
250.1	-1.7234	5.24198	-0.328769	0.742331	CVDIII.CHIT1	0.000482576	0.650494	0.648875	CVDIII.CHIT1.11	Type 1 diabetes	E10,E10.0,E10.6,E10.7,E10.8,E10.9
250.1	4.9062	4.87923	1.00553	0.314644	CVDIII.CHIT1	0.000482576	0.650494	0.648875	CVDIII.CHIT1.12	Type 1 diabetes	E10,E10.0,E10.6,E10.7,E10.8,E10.9
250.1	-2.00114	1.87013	-1.07005	0.284595	CVDIII.CHIT1	0.000482576	0.650494	0.648875	CVDIII.CHIT1.13	Type 1 diabetes	E10,E10.0,E10.6,E10.7,E10.8,E10.9
250.1	0.00221658	0.000299817	7.39309	1.43454e-13	CVDIII.CHIT1	0.000482576	0.650494	0.648875	PC1	Type 1 diabetes	E10,E10.0,E10.6,E10.7,E10.8,E10.9
250.1	-0.00281982	0.000597191	-4.72181	2.33753e-06	CVDIII.CHIT1	0.000482576	0.650494	0.648875	PC2	Type 1 diabetes	E10,E10.0,E10.6,E10.7,E10.8,E10.9
250.1	0.0809643	0.00336236	24.0796	4.09229e-128	CVDIII.CHIT1	0.000482576	0.650494	0.648875	BMI	Type 1 diabetes	E10,E10.0,E10.6,E10.7,E10.8,E10.9
250.1	0.0210189	0.00265353	7.9211	2.35421e-15	CVDIII.CHIT1	0.000482576	0.650494	0.648875	Age_when_attended_assessment_centre	Type 1 diabetes	E10,E10.0,E10.6,E10.7,E10.8,E10.9
250.1	-0.446921	0.0409104	-10.9244	8.8134e-28	CVDIII.CHIT1	0.000482576	0.650494	0.648875	Sex2	Type 1 diabetes	E10,E10.0,E10.6,E10.7,E10.8,E10.9
250.1	0.127074	0.0436755	2.90949	0.00362013	CVDIII.CHIT1	0.000482576	0.650494	0.648875	Smoking_status1	Type 1 diabetes	E10,E10.0,E10.6,E10.7,E10.8,E10.9
250.1	0.315281	0.0646437	4.87722	1.07593e-06	CVDIII.CHIT1	0.000482576	0.650494	0.648875	Smoking_status2	Type 1 diabetes	E10,E10.0,E10.6,E10.7,E10.8,E10.9
250.1	0.0460448	0.0651478	0.706774	0.479707	CVDIII.CHIT1	0.000482576	0.650494	0.648875	Qualifications2	Type 1 diabetes	E10,E10.0,E10.6,E10.7,E10.8,E10.9
250.1	0.0535218	0.0516267	1.03671	0.299871	CVDIII.CHIT1	0.000482576	0.650494	0.648875	Qualifications3	Type 1 diabetes	E10,E10.0,E10.6,E10.7,E10.8,E10.9
250.1	0.112499	0.0826426	1.36127	0.173427	CVDIII.CHIT1	0.000482576	0.650494	0.648875	Qualifications4	Type 1 diabetes	E10,E10.0,E10.6,E10.7,E10.8,E10.9
250.1	0.0822667	0.0704799	1.16724	0.243115	CVDIII.CHIT1	0.000482576	0.650494	0.648875	Qualifications5	Type 1 diabetes	E10,E10.0,E10.6,E10.7,E10.8,E10.9
250.1	0.108731	0.0797738	1.36299	0.172885	CVDIII.CHIT1	0.000482576	0.650494	0.648875	Qualifications6	Type 1 diabetes	E10,E10.0,E10.6,E10.7,E10.8,E10.9
250.1	-8.16377	0.209003	-39.0605	0	CVDII.IGGFCRECEPTORIIB	0.00152557	0.653012	0.648875	(Intercept)	Type 1 diabetes	E10,E10.0,E10.6,E10.7,E10.8,E10.9
250.1	0.977292	1.84913	0.528513	0.597143	CVDII.IGGFCRECEPTORIIB	0.00152557	0.653012	0.648875	CVDII.IGGFCRECEPTORIIB.1	Type 1 diabetes	E10,E10.0,E10.6,E10.7,E10.8,E10.9
250.1	4.3633	6.24626	0.698545	0.484836	CVDII.IGGFCRECEPTORIIB	0.00152557	0.653012	0.648875	CVDII.IGGFCRECEPTORIIB.2	Type 1 diabetes	E10,E10.0,E10.6,E10.7,E10.8,E10.9
250.1	-2.01377	6.83282	-0.294721	0.768207	CVDII.IGGFCRECEPTORIIB	0.00152557	0.653012	0.648875	CVDII.IGGFCRECEPTORIIB.3	Type 1 diabetes	E10,E10.0,E10.6,E10.7,E10.8,E10.9
250.1	-9.27108	6.10082	-1.51964	0.1286	CVDII.IGGFCRECEPTORIIB	0.00152557	0.653012	0.648875	CVDII.IGGFCRECEPTORIIB.4	Type 1 diabetes	E10,E10.0,E10.6,E10.7,E10.8,E10.9
250.1	8.14355	7.19342	1.13208	0.257599	CVDII.IGGFCRECEPTORIIB	0.00152557	0.653012	0.648875	CVDII.IGGFCRECEPTORIIB.5	Type 1 diabetes	E10,E10.0,E10.6,E10.7,E10.8,E10.9
250.1	-2.66913	7.08091	-0.376947	0.706213	CVDII.IGGFCRECEPTORIIB	0.00152557	0.653012	0.648875	CVDII.IGGFCRECEPTORIIB.6	Type 1 diabetes	E10,E10.0,E10.6,E10.7,E10.8,E10.9
250.1	-4.47949	7.23598	-0.619058	0.535878	CVDII.IGGFCRECEPTORIIB	0.00152557	0.653012	0.648875	CVDII.IGGFCRECEPTORIIB.7	Type 1 diabetes	E10,E10.0,E10.6,E10.7,E10.8,E10.9
250.1	-14.1998	8.53756	-1.66321	0.0962705	CVDII.IGGFCRECEPTORIIB	0.00152557	0.653012	0.648875	CVDII.IGGFCRECEPTORIIB.8	Type 1 diabetes	E10,E10.0,E10.6,E10.7,E10.8,E10.9
250.1	19.2847	7.769	2.48226	0.0130552	CVDII.IGGFCRECEPTORIIB	0.00152557	0.653012	0.648875	CVDII.IGGFCRECEPTORIIB.9	Type 1 diabetes	E10,E10.0,E10.6,E10.7,E10.8,E10.9
250.1	-1.36683	5.41852	-0.252252	0.800846	CVDII.IGGFCRECEPTORIIB	0.00152557	0.653012	0.648875	CVDII.IGGFCRECEPTORIIB.10	Type 1 diabetes	E10,E10.0,E10.6,E10.7,E10.8,E10.9
250.1	3.17685	6.8095	0.466532	0.640835	CVDII.IGGFCRECEPTORIIB	0.00152557	0.653012	0.648875	CVDII.IGGFCRECEPTORIIB.11	Type 1 diabetes	E10,E10.0,E10.6,E10.7,E10.8,E10.9
250.1	-4.66118	8.95408	-0.520565	0.60267	CVDII.IGGFCRECEPTORIIB	0.00152557	0.653012	0.648875	CVDII.IGGFCRECEPTORIIB.12	Type 1 diabetes	E10,E10.0,E10.6,E10.7,E10.8,E10.9
250.1	15.9497	10.7157	1.48843	0.136636	CVDII.IGGFCRECEPTORIIB	0.00152557	0.653012	0.648875	CVDII.IGGFCRECEPTORIIB.13	Type 1 diabetes	E10,E10.0,E10.6,E10.7,E10.8,E10.9
250.1	-11.6601	10.9133	-1.06843	0.285327	CVDII.IGGFCRECEPTORIIB	0.00152557	0.653012	0.648875	CVDII.IGGFCRECEPTORIIB.14	Type 1 diabetes	E10,E10.0,E10.6,E10.7,E10.8,E10.9
250.1	411.714	5378.03	0.0765548	0.938978	CVDII.IGGFCRECEPTORIIB	0.00152557	0.653012	0.648875	CVDII.IGGFCRECEPTORIIB.15	Type 1 diabetes	E10,E10.0,E10.6,E10.7,E10.8,E10.9
250.1	-422.335	5546.1	-0.0761499	0.9393	CVDII.IGGFCRECEPTORIIB	0.00152557	0.653012	0.648875	CVDII.IGGFCRECEPTORIIB.16	Type 1 diabetes	E10,E10.0,E10.6,E10.7,E10.8,E10.9
250.1	-10.7907	11.7099	-0.921496	0.356791	CVDII.IGGFCRECEPTORIIB	0.00152557	0.653012	0.648875	CVDII.IGGFCRECEPTORIIB.17	Type 1 diabetes	E10,E10.0,E10.6,E10.7,E10.8,E10.9
250.1	-23.83	17.0248	-1.39973	0.161595	CVDII.IGGFCRECEPTORIIB	0.00152557	0.653012	0.648875	CVDII.IGGFCRECEPTORIIB.18	Type 1 diabetes	E10,E10.0,E10.6,E10.7,E10.8,E10.9
250.1	27.2947	17.5397	1.55617	0.119667	CVDII.IGGFCRECEPTORIIB	0.00152557	0.653012	0.648875	CVDII.IGGFCRECEPTORIIB.19	Type 1 diabetes	E10,E10.0,E10.6,E10.7,E10.8,E10.9
250.1	14.068	13.2318	1.0632	0.287693	CVDII.IGGFCRECEPTORIIB	0.00152557	0.653012	0.648875	CVDII.IGGFCRECEPTORIIB.20	Type 1 diabetes	E10,E10.0,E10.6,E10.7,E10.8,E10.9
250.1	-9.74058	13.744	-0.708715	0.478502	CVDII.IGGFCRECEPTORIIB	0.00152557	0.653012	0.648875	CVDII.IGGFCRECEPTORIIB.21	Type 1 diabetes	E10,E10.0,E10.6,E10.7,E10.8,E10.9
250.1	12.0031	14.4606	0.830054	0.406509	CVDII.IGGFCRECEPTORIIB	0.00152557	0.653012	0.648875	CVDII.IGGFCRECEPTORIIB.22	Type 1 diabetes	E10,E10.0,E10.6,E10.7,E10.8,E10.9
250.1	1.01396	15.4494	0.0656312	0.947671	CVDII.IGGFCRECEPTORIIB	0.00152557	0.653012	0.648875	CVDII.IGGFCRECEPTORIIB.23	Type 1 diabetes	E10,E10.0,E10.6,E10.7,E10.8,E10.9
250.1	-13.6414	19.2323	-0.709296	0.478141	CVDII.IGGFCRECEPTORIIB	0.00152557	0.653012	0.648875	CVDII.IGGFCRECEPTORIIB.24	Type 1 diabetes	E10,E10.0,E10.6,E10.7,E10.8,E10.9
250.1	36.3262	26.6859	1.36125	0.173434	CVDII.IGGFCRECEPTORIIB	0.00152557	0.653012	0.648875	CVDII.IGGFCRECEPTORIIB.25	Type 1 diabetes	E10,E10.0,E10.6,E10.7,E10.8,E10.9
250.1	-23.2201	26.1397	-0.888306	0.374376	CVDII.IGGFCRECEPTORIIB	0.00152557	0.653012	0.648875	CVDII.IGGFCRECEPTORIIB.26	Type 1 diabetes	E10,E10.0,E10.6,E10.7,E10.8,E10.9
250.1	-30.7205	19.0716	-1.6108	0.107224	CVDII.IGGFCRECEPTORIIB	0.00152557	0.653012	0.648875	CVDII.IGGFCRECEPTORIIB.27	Type 1 diabetes	E10,E10.0,E10.6,E10.7,E10.8,E10.9
250.1	10.5923	18.6028	0.569393	0.56909	CVDII.IGGFCRECEPTORIIB	0.00152557	0.653012	0.648875	CVDII.IGGFCRECEPTORIIB.28	Type 1 diabetes	E10,E10.0,E10.6,E10.7,E10.8,E10.9
250.1	5.76117	15.2157	0.378634	0.704959	CVDII.IGGFCRECEPTORIIB	0.00152557	0.653012	0.648875	CVDII.IGGFCRECEPTORIIB.29	Type 1 diabetes	E10,E10.0,E10.6,E10.7,E10.8,E10.9
250.1	36.361	16.6014	2.19024	0.0285071	CVDII.IGGFCRECEPTORIIB	0.00152557	0.653012	0.648875	CVDII.IGGFCRECEPTORIIB.30	Type 1 diabetes	E10,E10.0,E10.6,E10.7,E10.8,E10.9
250.1	-24.79	16.8602	-1.47032	0.141475	CVDII.IGGFCRECEPTORIIB	0.00152557	0.653012	0.648875	CVDII.IGGFCRECEPTORIIB.31	Type 1 diabetes	E10,E10.0,E10.6,E10.7,E10.8,E10.9
250.1	-22.6687	14.2098	-1.59529	0.110647	CVDII.IGGFCRECEPTORIIB	0.00152557	0.653012	0.648875	CVDII.IGGFCRECEPTORIIB.32	Type 1 diabetes	E10,E10.0,E10.6,E10.7,E10.8,E10.9
250.1	0.197238	14.8994	0.0132379	0.989438	CVDII.IGGFCRECEPTORIIB	0.00152557	0.653012	0.648875	CVDII.IGGFCRECEPTORIIB.33	Type 1 diabetes	E10,E10.0,E10.6,E10.7,E10.8,E10.9
250.1	54.1647	78.4766	0.690202	0.490067	CVDII.IGGFCRECEPTORIIB	0.00152557	0.653012	0.648875	CVDII.IGGFCRECEPTORIIB.34	Type 1 diabetes	E10,E10.0,E10.6,E10.7,E10.8,E10.9
250.1	-42.3881	80.3067	-0.527828	0.597619	CVDII.IGGFCRECEPTORIIB	0.00152557	0.653012	0.648875	CVDII.IGGFCRECEPTORIIB.35	Type 1 diabetes	E10,E10.0,E10.6,E10.7,E10.8,E10.9
250.1	25.5076	21.5448	1.18393	0.236439	CVDII.IGGFCRECEPTORIIB	0.00152557	0.653012	0.648875	CVDII.IGGFCRECEPTORIIB.36	Type 1 diabetes	E10,E10.0,E10.6,E10.7,E10.8,E10.9
250.1	-32.1708	22.2699	-1.44458	0.148575	CVDII.IGGFCRECEPTORIIB	0.00152557	0.653012	0.648875	CVDII.IGGFCRECEPTORIIB.37	Type 1 diabetes	E10,E10.0,E10.6,E10.7,E10.8,E10.9
250.1	-2.62435	18.9715	-0.138331	0.889979	CVDII.IGGFCRECEPTORIIB	0.00152557	0.653012	0.648875	CVDII.IGGFCRECEPTORIIB.38	Type 1 diabetes	E10,E10.0,E10.6,E10.7,E10.8,E10.9
250.1	23.9587	18.2471	1.31301	0.189179	CVDII.IGGFCRECEPTORIIB	0.00152557	0.653012	0.648875	CVDII.IGGFCRECEPTORIIB.39	Type 1 diabetes	E10,E10.0,E10.6,E10.7,E10.8,E10.9
250.1	-16.8081	10.3491	-1.62411	0.104351	CVDII.IGGFCRECEPTORIIB	0.00152557	0.653012	0.648875	CVDII.IGGFCRECEPTORIIB.40	Type 1 diabetes	E10,E10.0,E10.6,E10.7,E10.8,E10.9
250.1	0.00228287	0.000295529	7.7247	1.12119e-14	CVDII.IGGFCRECEPTORIIB	0.00152557	0.653012	0.648875	PC1	Type 1 diabetes	E10,E10.0,E10.6,E10.7,E10.8,E10.9
250.1	-0.00258644	0.000604015	-4.28208	1.85154e-05	CVDII.IGGFCRECEPTORIIB	0.00152557	0.653012	0.648875	PC2	Type 1 diabetes	E10,E10.0,E10.6,E10.7,E10.8,E10.9
250.1	0.0810081	0.0033654	24.0709	5.04318e-128	CVDII.IGGFCRECEPTORIIB	0.00152557	0.653012	0.648875	BMI	Type 1 diabetes	E10,E10.0,E10.6,E10.7,E10.8,E10.9
250.1	0.0210502	0.00265365	7.93255	2.14692e-15	CVDII.IGGFCRECEPTORIIB	0.00152557	0.653012	0.648875	Age_when_attended_assessment_centre	Type 1 diabetes	E10,E10.0,E10.6,E10.7,E10.8,E10.9
250.1	-0.44647	0.0409166	-10.9117	1.01347e-27	CVDII.IGGFCRECEPTORIIB	0.00152557	0.653012	0.648875	Sex2	Type 1 diabetes	E10,E10.0,E10.6,E10.7,E10.8,E10.9
250.1	0.126257	0.0436845	2.8902	0.00385001	CVDII.IGGFCRECEPTORIIB	0.00152557	0.653012	0.648875	Smoking_status1	Type 1 diabetes	E10,E10.0,E10.6,E10.7,E10.8,E10.9
250.1	0.314974	0.0646625	4.87104	1.11012e-06	CVDII.IGGFCRECEPTORIIB	0.00152557	0.653012	0.648875	Smoking_status2	Type 1 diabetes	E10,E10.0,E10.6,E10.7,E10.8,E10.9
250.1	0.0475606	0.0651574	0.729935	0.46543	CVDII.IGGFCRECEPTORIIB	0.00152557	0.653012	0.648875	Qualifications2	Type 1 diabetes	E10,E10.0,E10.6,E10.7,E10.8,E10.9
250.1	0.0547957	0.0516383	1.06114	0.288625	CVDII.IGGFCRECEPTORIIB	0.00152557	0.653012	0.648875	Qualifications3	Type 1 diabetes	E10,E10.0,E10.6,E10.7,E10.8,E10.9
250.1	0.113518	0.0826485	1.3735	0.169597	CVDII.IGGFCRECEPTORIIB	0.00152557	0.653012	0.648875	Qualifications4	Type 1 diabetes	E10,E10.0,E10.6,E10.7,E10.8,E10.9
250.1	0.0828906	0.0704887	1.17594	0.239618	CVDII.IGGFCRECEPTORIIB	0.00152557	0.653012	0.648875	Qualifications5	Type 1 diabetes	E10,E10.0,E10.6,E10.7,E10.8,E10.9
250.1	0.108572	0.0797889	1.36074	0.173596	CVDII.IGGFCRECEPTORIIB	0.00152557	0.653012	0.648875	Qualifications6	Type 1 diabetes	E10,E10.0,E10.6,E10.7,E10.8,E10.9
250.1	-8.1876	0.193324	-42.3517	0	CVDIII.GRN	9.03437e-05	0.648965	0.648875	(Intercept)	Type 1 diabetes	E10,E10.0,E10.6,E10.7,E10.8,E10.9
250.1	-0.292831	0.262472	-1.11567	0.264566	CVDIII.GRN	9.03437e-05	0.648965	0.648875	CVDIII.GRN.1	Type 1 diabetes	E10,E10.0,E10.6,E10.7,E10.8,E10.9
250.1	0.690359	0.794124	0.869334	0.384665	CVDIII.GRN	9.03437e-05	0.648965	0.648875	CVDIII.GRN.2	Type 1 diabetes	E10,E10.0,E10.6,E10.7,E10.8,E10.9
250.1	-0.845025	1.20365	-0.70205	0.482648	CVDIII.GRN	9.03437e-05	0.648965	0.648875	CVDIII.GRN.3	Type 1 diabetes	E10,E10.0,E10.6,E10.7,E10.8,E10.9
250.1	0.0644553	1.58571	0.0406475	0.967577	CVDIII.GRN	9.03437e-05	0.648965	0.648875	CVDIII.GRN.4	Type 1 diabetes	E10,E10.0,E10.6,E10.7,E10.8,E10.9
250.1	0.999483	1.38523	0.72153	0.470583	CVDIII.GRN	9.03437e-05	0.648965	0.648875	CVDIII.GRN.5	Type 1 diabetes	E10,E10.0,E10.6,E10.7,E10.8,E10.9
250.1	0.00237091	0.000307159	7.71885	1.17388e-14	CVDIII.GRN	9.03437e-05	0.648965	0.648875	PC1	Type 1 diabetes	E10,E10.0,E10.6,E10.7,E10.8,E10.9
250.1	-0.00289081	0.000582394	-4.96367	6.91728e-07	CVDIII.GRN	9.03437e-05	0.648965	0.648875	PC2	Type 1 diabetes	E10,E10.0,E10.6,E10.7,E10.8,E10.9
250.1	0.0810343	0.00336259	24.0988	2.57403e-128	CVDIII.GRN	9.03437e-05	0.648965	0.648875	BMI	Type 1 diabetes	E10,E10.0,E10.6,E10.7,E10.8,E10.9
250.1	0.0210297	0.00265354	7.92514	2.27896e-15	CVDIII.GRN	9.03437e-05	0.648965	0.648875	Age_when_attended_assessment_centre	Type 1 diabetes	E10,E10.0,E10.6,E10.7,E10.8,E10.9
250.1	-0.446301	0.0409119	-10.9088	1.04597e-27	CVDIII.GRN	9.03437e-05	0.648965	0.648875	Sex2	Type 1 diabetes	E10,E10.0,E10.6,E10.7,E10.8,E10.9
250.1	0.126647	0.0436784	2.89954	0.0037371	CVDIII.GRN	9.03437e-05	0.648965	0.648875	Smoking_status1	Type 1 diabetes	E10,E10.0,E10.6,E10.7,E10.8,E10.9
250.1	0.314919	0.0646427	4.87168	1.10654e-06	CVDIII.GRN	9.03437e-05	0.648965	0.648875	Smoking_status2	Type 1 diabetes	E10,E10.0,E10.6,E10.7,E10.8,E10.9
250.1	0.0463863	0.0651456	0.712041	0.47644	CVDIII.GRN	9.03437e-05	0.648965	0.648875	Qualifications2	Type 1 diabetes	E10,E10.0,E10.6,E10.7,E10.8,E10.9
250.1	0.054366	0.0516239	1.05312	0.292288	CVDIII.GRN	9.03437e-05	0.648965	0.648875	Qualifications3	Type 1 diabetes	E10,E10.0,E10.6,E10.7,E10.8,E10.9
250.1	0.112646	0.0826377	1.36313	0.172843	CVDIII.GRN	9.03437e-05	0.648965	0.648875	Qualifications4	Type 1 diabetes	E10,E10.0,E10.6,E10.7,E10.8,E10.9
250.1	0.0831816	0.0704755	1.18029	0.237884	CVDIII.GRN	9.03437e-05	0.648965	0.648875	Qualifications5	Type 1 diabetes	E10,E10.0,E10.6,E10.7,E10.8,E10.9
250.1	0.109623	0.0797697	1.37424	0.169367	CVDIII.GRN	9.03437e-05	0.648965	0.648875	Qualifications6	Type 1 diabetes	E10,E10.0,E10.6,E10.7,E10.8,E10.9
250.1	-8.25971	0.19529	-42.2946	0	CVDIII.ICAM2	0.000251779	0.649698	0.648875	(Intercept)	Type 1 diabetes	E10,E10.0,E10.6,E10.7,E10.8,E10.9
250.1	0.305288	0.747087	0.408638	0.682805	CVDIII.ICAM2	0.000251779	0.649698	0.648875	CVDIII.ICAM2.1	Type 1 diabetes	E10,E10.0,E10.6,E10.7,E10.8,E10.9
250.1	0.981144	2.07156	0.473627	0.635766	CVDIII.ICAM2	0.000251779	0.649698	0.648875	CVDIII.ICAM2.2	Type 1 diabetes	E10,E10.0,E10.6,E10.7,E10.8,E10.9
250.1	-1.58565	3.07201	-0.51616	0.605743	CVDIII.ICAM2	0.000251779	0.649698	0.648875	CVDIII.ICAM2.3	Type 1 diabetes	E10,E10.0,E10.6,E10.7,E10.8,E10.9
250.1	0.13236	3.61925	0.0365711	0.970827	CVDIII.ICAM2	0.000251779	0.649698	0.648875	CVDIII.ICAM2.4	Type 1 diabetes	E10,E10.0,E10.6,E10.7,E10.8,E10.9
250.1	4.9541	5.4298	0.91239	0.361564	CVDIII.ICAM2	0.000251779	0.649698	0.648875	CVDIII.ICAM2.5	Type 1 diabetes	E10,E10.0,E10.6,E10.7,E10.8,E10.9
250.1	-6.2316	5.76445	-1.08104	0.279679	CVDIII.ICAM2	0.000251779	0.649698	0.648875	CVDIII.ICAM2.6	Type 1 diabetes	E10,E10.0,E10.6,E10.7,E10.8,E10.9
250.1	-0.470339	4.42558	-0.106278	0.915362	CVDIII.ICAM2	0.000251779	0.649698	0.648875	CVDIII.ICAM2.7	Type 1 diabetes	E10,E10.0,E10.6,E10.7,E10.8,E10.9
250.1	-4.8868	4.70546	-1.03854	0.29902	CVDIII.ICAM2	0.000251779	0.649698	0.648875	CVDIII.ICAM2.8	Type 1 diabetes	E10,E10.0,E10.6,E10.7,E10.8,E10.9
250.1	7.0381	5.09777	1.38062	0.167395	CVDIII.ICAM2	0.000251779	0.649698	0.648875	CVDIII.ICAM2.9	Type 1 diabetes	E10,E10.0,E10.6,E10.7,E10.8,E10.9
250.1	4.11265	6.78473	0.606162	0.544407	CVDIII.ICAM2	0.000251779	0.649698	0.648875	CVDIII.ICAM2.10	Type 1 diabetes	E10,E10.0,E10.6,E10.7,E10.8,E10.9
250.1	-4.48657	6.07233	-0.738854	0.459995	CVDIII.ICAM2	0.000251779	0.649698	0.648875	CVDIII.ICAM2.11	Type 1 diabetes	E10,E10.0,E10.6,E10.7,E10.8,E10.9
250.1	0.00230275	0.000286966	8.02446	1.01971e-15	CVDIII.ICAM2	0.000251779	0.649698	0.648875	PC1	Type 1 diabetes	E10,E10.0,E10.6,E10.7,E10.8,E10.9
250.1	-0.00256002	0.000601148	-4.25855	2.05755e-05	CVDIII.ICAM2	0.000251779	0.649698	0.648875	PC2	Type 1 diabetes	E10,E10.0,E10.6,E10.7,E10.8,E10.9
250.1	0.0810292	0.00336325	24.0925	2.99555e-128	CVDIII.ICAM2	0.000251779	0.649698	0.648875	BMI	Type 1 diabetes	E10,E10.0,E10.6,E10.7,E10.8,E10.9
250.1	0.021041	0.0026535	7.92956	2.19928e-15	CVDIII.ICAM2	0.000251779	0.649698	0.648875	Age_when_attended_assessment_centre	Type 1 diabetes	E10,E10.0,E10.6,E10.7,E10.8,E10.9
250.1	-0.446767	0.04091	-10.9207	9.17762e-28	CVDIII.ICAM2	0.000251779	0.649698	0.648875	Sex2	Type 1 diabetes	E10,E10.0,E10.6,E10.7,E10.8,E10.9
250.1	0.126738	0.0436801	2.90151	0.00371368	CVDIII.ICAM2	0.000251779	0.649698	0.648875	Smoking_status1	Type 1 diabetes	E10,E10.0,E10.6,E10.7,E10.8,E10.9
250.1	0.314122	0.0646478	4.85898	1.17992e-06	CVDIII.ICAM2	0.000251779	0.649698	0.648875	Smoking_status2	Type 1 diabetes	E10,E10.0,E10.6,E10.7,E10.8,E10.9
250.1	0.046987	0.0651477	0.721237	0.470764	CVDIII.ICAM2	0.000251779	0.649698	0.648875	Qualifications2	Type 1 diabetes	E10,E10.0,E10.6,E10.7,E10.8,E10.9
250.1	0.054712	0.0516259	1.05978	0.289246	CVDIII.ICAM2	0.000251779	0.649698	0.648875	Qualifications3	Type 1 diabetes	E10,E10.0,E10.6,E10.7,E10.8,E10.9
250.1	0.113235	0.0826411	1.3702	0.170623	CVDIII.ICAM2	0.000251779	0.649698	0.648875	Qualifications4	Type 1 diabetes	E10,E10.0,E10.6,E10.7,E10.8,E10.9
250.1	0.0827705	0.0704801	1.17438	0.240242	CVDIII.ICAM2	0.000251779	0.649698	0.648875	Qualifications5	Type 1 diabetes	E10,E10.0,E10.6,E10.7,E10.8,E10.9
250.1	0.109203	0.079773	1.36892	0.171023	CVDIII.ICAM2	0.000251779	0.649698	0.648875	Qualifications6	Type 1 diabetes	E10,E10.0,E10.6,E10.7,E10.8,E10.9
250.1	-8.17313	0.189729	-43.078	0	CVDIII.IL17RA	0.000230942	0.649593	0.648875	(Intercept)	Type 1 diabetes	E10,E10.0,E10.6,E10.7,E10.8,E10.9
250.1	-0.319166	0.548164	-0.582246	0.560401	CVDIII.IL17RA	0.000230942	0.649593	0.648875	CVDIII.IL17RA.1	Type 1 diabetes	E10,E10.0,E10.6,E10.7,E10.8,E10.9
250.1	0.595822	1.0989	0.542197	0.587683	CVDIII.IL17RA	0.000230942	0.649593	0.648875	CVDIII.IL17RA.2	Type 1 diabetes	E10,E10.0,E10.6,E10.7,E10.8,E10.9
250.1	-1.24209	1.65373	-0.751082	0.452603	CVDIII.IL17RA	0.000230942	0.649593	0.648875	CVDIII.IL17RA.3	Type 1 diabetes	E10,E10.0,E10.6,E10.7,E10.8,E10.9
250.1	4.45225	2.31738	1.92124	0.0547011	CVDIII.IL17RA	0.000230942	0.649593	0.648875	CVDIII.IL17RA.4	Type 1 diabetes	E10,E10.0,E10.6,E10.7,E10.8,E10.9
250.1	-2.75998	1.46536	-1.88348	0.0596348	CVDIII.IL17RA	0.000230942	0.649593	0.648875	CVDIII.IL17RA.5	Type 1 diabetes	E10,E10.0,E10.6,E10.7,E10.8,E10.9
250.1	0.00224193	0.000278458	8.05122	8.19695e-16	CVDIII.IL17RA	0.000230942	0.649593	0.648875	PC1	Type 1 diabetes	E10,E10.0,E10.6,E10.7,E10.8,E10.9
250.1	-0.00279154	0.000575597	-4.84983	1.2357e-06	CVDIII.IL17RA	0.000230942	0.649593	0.648875	PC2	Type 1 diabetes	E10,E10.0,E10.6,E10.7,E10.8,E10.9
250.1	0.0810034	0.00336185	24.0949	2.83009e-128	CVDIII.IL17RA	0.000230942	0.649593	0.648875	BMI	Type 1 diabetes	E10,E10.0,E10.6,E10.7,E10.8,E10.9
250.1	0.020994	0.00265354	7.91168	2.53934e-15	CVDIII.IL17RA	0.000230942	0.649593	0.648875	Age_when_attended_assessment_centre	Type 1 diabetes	E10,E10.0,E10.6,E10.7,E10.8,E10.9
250.1	-0.447086	0.0409101	-10.9285	8.42382e-28	CVDIII.IL17RA	0.000230942	0.649593	0.648875	Sex2	Type 1 diabetes	E10,E10.0,E10.6,E10.7,E10.8,E10.9
250.1	0.126836	0.0436778	2.9039	0.00368542	CVDIII.IL17RA	0.000230942	0.649593	0.648875	Smoking_status1	Type 1 diabetes	E10,E10.0,E10.6,E10.7,E10.8,E10.9
250.1	0.315272	0.0646428	4.87714	1.07636e-06	CVDIII.IL17RA	0.000230942	0.649593	0.648875	Smoking_status2	Type 1 diabetes	E10,E10.0,E10.6,E10.7,E10.8,E10.9
250.1	0.0466647	0.0651459	0.716311	0.4738	CVDIII.IL17RA	0.000230942	0.649593	0.648875	Qualifications2	Type 1 diabetes	E10,E10.0,E10.6,E10.7,E10.8,E10.9
250.1	0.0544491	0.0516261	1.05468	0.291571	CVDIII.IL17RA	0.000230942	0.649593	0.648875	Qualifications3	Type 1 diabetes	E10,E10.0,E10.6,E10.7,E10.8,E10.9
250.1	0.112969	0.0826397	1.36701	0.171623	CVDIII.IL17RA	0.000230942	0.649593	0.648875	Qualifications4	Type 1 diabetes	E10,E10.0,E10.6,E10.7,E10.8,E10.9
250.1	0.0823618	0.0704762	1.16865	0.242546	CVDIII.IL17RA	0.000230942	0.649593	0.648875	Qualifications5	Type 1 diabetes	E10,E10.0,E10.6,E10.7,E10.8,E10.9
250.1	0.109585	0.079771	1.37375	0.16952	CVDIII.IL17RA	0.000230942	0.649593	0.648875	Qualifications6	Type 1 diabetes	E10,E10.0,E10.6,E10.7,E10.8,E10.9
250.1	-8.27946	0.192696	-42.9663	0	CVDIII.IL2RA	0.000634244	0.650785	0.648875	(Intercept)	Type 1 diabetes	E10,E10.0,E10.6,E10.7,E10.8,E10.9
250.1	0.178675	3.10026	0.0576324	0.954041	CVDIII.IL2RA	0.000634244	0.650785	0.648875	CVDIII.IL2RA.1	Type 1 diabetes	E10,E10.0,E10.6,E10.7,E10.8,E10.9
250.1	-1.04661	6.39665	-0.163618	0.870032	CVDIII.IL2RA	0.000634244	0.650785	0.648875	CVDIII.IL2RA.2	Type 1 diabetes	E10,E10.0,E10.6,E10.7,E10.8,E10.9
250.1	-5.07286	7.23439	-0.701214	0.483169	CVDIII.IL2RA	0.000634244	0.650785	0.648875	CVDIII.IL2RA.3	Type 1 diabetes	E10,E10.0,E10.6,E10.7,E10.8,E10.9
250.1	6.7595	4.80183	1.40769	0.159222	CVDIII.IL2RA	0.000634244	0.650785	0.648875	CVDIII.IL2RA.4	Type 1 diabetes	E10,E10.0,E10.6,E10.7,E10.8,E10.9
250.1	-25.5115	10.8864	-2.34343	0.0191075	CVDIII.IL2RA	0.000634244	0.650785	0.648875	CVDIII.IL2RA.5	Type 1 diabetes	E10,E10.0,E10.6,E10.7,E10.8,E10.9
250.1	28.2887	12.4541	2.27144	0.0231202	CVDIII.IL2RA	0.000634244	0.650785	0.648875	CVDIII.IL2RA.6	Type 1 diabetes	E10,E10.0,E10.6,E10.7,E10.8,E10.9
250.1	2.21686	2.78419	0.79623	0.425898	CVDIII.IL2RA	0.000634244	0.650785	0.648875	CVDIII.IL2RA.7	Type 1 diabetes	E10,E10.0,E10.6,E10.7,E10.8,E10.9
250.1	-2.86724	6.12982	-0.467753	0.639961	CVDIII.IL2RA	0.000634244	0.650785	0.648875	CVDIII.IL2RA.8	Type 1 diabetes	E10,E10.0,E10.6,E10.7,E10.8,E10.9
250.1	6.99051	8.76809	0.797267	0.425296	CVDIII.IL2RA	0.000634244	0.650785	0.648875	CVDIII.IL2RA.9	Type 1 diabetes	E10,E10.0,E10.6,E10.7,E10.8,E10.9
250.1	-5.60219	7.68893	-0.728605	0.466243	CVDIII.IL2RA	0.000634244	0.650785	0.648875	CVDIII.IL2RA.10	Type 1 diabetes	E10,E10.0,E10.6,E10.7,E10.8,E10.9
250.1	0.649973	4.97588	0.130625	0.896072	CVDIII.IL2RA	0.000634244	0.650785	0.648875	CVDIII.IL2RA.11	Type 1 diabetes	E10,E10.0,E10.6,E10.7,E10.8,E10.9
250.1	6.37545	5.00848	1.27293	0.203042	CVDIII.IL2RA	0.000634244	0.650785	0.648875	CVDIII.IL2RA.12	Type 1 diabetes	E10,E10.0,E10.6,E10.7,E10.8,E10.9
250.1	-6.49313	5.48088	-1.18469	0.236141	CVDIII.IL2RA	0.000634244	0.650785	0.648875	CVDIII.IL2RA.13	Type 1 diabetes	E10,E10.0,E10.6,E10.7,E10.8,E10.9
250.1	6.58686	6.3157	1.04293	0.296979	CVDIII.IL2RA	0.000634244	0.650785	0.648875	CVDIII.IL2RA.14	Type 1 diabetes	E10,E10.0,E10.6,E10.7,E10.8,E10.9
250.1	224.654	3194.4	0.0703273	0.943933	CVDIII.IL2RA	0.000634244	0.650785	0.648875	CVDIII.IL2RA.15	Type 1 diabetes	E10,E10.0,E10.6,E10.7,E10.8,E10.9
250.1	-243.316	3382.3	-0.0719379	0.942651	CVDIII.IL2RA	0.000634244	0.650785	0.648875	CVDIII.IL2RA.16	Type 1 diabetes	E10,E10.0,E10.6,E10.7,E10.8,E10.9
250.1	-4.28873	4.48202	-0.956873	0.338632	CVDIII.IL2RA	0.000634244	0.650785	0.648875	CVDIII.IL2RA.17	Type 1 diabetes	E10,E10.0,E10.6,E10.7,E10.8,E10.9
250.1	0.00235127	0.000279348	8.41699	3.86265e-17	CVDIII.IL2RA	0.000634244	0.650785	0.648875	PC1	Type 1 diabetes	E10,E10.0,E10.6,E10.7,E10.8,E10.9
250.1	-0.00291771	0.000592623	-4.92338	8.50627e-07	CVDIII.IL2RA	0.000634244	0.650785	0.648875	PC2	Type 1 diabetes	E10,E10.0,E10.6,E10.7,E10.8,E10.9
250.1	0.0810151	0.00336321	24.0887	3.28651e-128	CVDIII.IL2RA	0.000634244	0.650785	0.648875	BMI	Type 1 diabetes	E10,E10.0,E10.6,E10.7,E10.8,E10.9
250.1	0.0210073	0.002654	7.91531	2.46639e-15	CVDIII.IL2RA	0.000634244	0.650785	0.648875	Age_when_attended_assessment_centre	Type 1 diabetes	E10,E10.0,E10.6,E10.7,E10.8,E10.9
250.1	-0.446862	0.0409147	-10.9218	9.06678e-28	CVDIII.IL2RA	0.000634244	0.650785	0.648875	Sex2	Type 1 diabetes	E10,E10.0,E10.6,E10.7,E10.8,E10.9
250.1	0.126796	0.0436818	2.90271	0.0036995	CVDIII.IL2RA	0.000634244	0.650785	0.648875	Smoking_status1	Type 1 diabetes	E10,E10.0,E10.6,E10.7,E10.8,E10.9
250.1	0.313354	0.0646514	4.84683	1.2545e-06	CVDIII.IL2RA	0.000634244	0.650785	0.648875	Smoking_status2	Type 1 diabetes	E10,E10.0,E10.6,E10.7,E10.8,E10.9
250.1	0.0464685	0.0651504	0.713249	0.475692	CVDIII.IL2RA	0.000634244	0.650785	0.648875	Qualifications2	Type 1 diabetes	E10,E10.0,E10.6,E10.7,E10.8,E10.9
250.1	0.0538026	0.0516344	1.04199	0.297415	CVDIII.IL2RA	0.000634244	0.650785	0.648875	Qualifications3	Type 1 diabetes	E10,E10.0,E10.6,E10.7,E10.8,E10.9
250.1	0.112117	0.0826475	1.35657	0.174918	CVDIII.IL2RA	0.000634244	0.650785	0.648875	Qualifications4	Type 1 diabetes	E10,E10.0,E10.6,E10.7,E10.8,E10.9
250.1	0.082314	0.0704832	1.16785	0.242866	CVDIII.IL2RA	0.000634244	0.650785	0.648875	Qualifications5	Type 1 diabetes	E10,E10.0,E10.6,E10.7,E10.8,E10.9
250.1	0.108807	0.0797767	1.36389	0.172601	CVDIII.IL2RA	0.000634244	0.650785	0.648875	Qualifications6	Type 1 diabetes	E10,E10.0,E10.6,E10.7,E10.8,E10.9
250.1	-8.26077	0.200276	-41.247	0	CVDIII.IL6RA	0.000605225	0.650693	0.648875	(Intercept)	Type 1 diabetes	E10,E10.0,E10.6,E10.7,E10.8,E10.9
250.1	-0.608351	2.20516	-0.275877	0.782643	CVDIII.IL6RA	0.000605225	0.650693	0.648875	CVDIII.IL6RA.1	Type 1 diabetes	E10,E10.0,E10.6,E10.7,E10.8,E10.9
250.1	2.02145	4.15743	0.486226	0.626807	CVDIII.IL6RA	0.000605225	0.650693	0.648875	CVDIII.IL6RA.2	Type 1 diabetes	E10,E10.0,E10.6,E10.7,E10.8,E10.9
250.1	-6.46049	4.73893	-1.36328	0.172794	CVDIII.IL6RA	0.000605225	0.650693	0.648875	CVDIII.IL6RA.3	Type 1 diabetes	E10,E10.0,E10.6,E10.7,E10.8,E10.9
250.1	6.04498	4.35985	1.38651	0.165591	CVDIII.IL6RA	0.000605225	0.650693	0.648875	CVDIII.IL6RA.4	Type 1 diabetes	E10,E10.0,E10.6,E10.7,E10.8,E10.9
250.1	-3.2079	3.80945	-0.84209	0.399738	CVDIII.IL6RA	0.000605225	0.650693	0.648875	CVDIII.IL6RA.5	Type 1 diabetes	E10,E10.0,E10.6,E10.7,E10.8,E10.9
250.1	7.8591	8.56235	0.917867	0.358688	CVDIII.IL6RA	0.000605225	0.650693	0.648875	CVDIII.IL6RA.6	Type 1 diabetes	E10,E10.0,E10.6,E10.7,E10.8,E10.9
250.1	-8.01511	9.76583	-0.82073	0.4118	CVDIII.IL6RA	0.000605225	0.650693	0.648875	CVDIII.IL6RA.7	Type 1 diabetes	E10,E10.0,E10.6,E10.7,E10.8,E10.9
250.1	2.32158	6.72839	0.345043	0.730062	CVDIII.IL6RA	0.000605225	0.650693	0.648875	CVDIII.IL6RA.8	Type 1 diabetes	E10,E10.0,E10.6,E10.7,E10.8,E10.9
250.1	7.27197	7.82395	0.92945	0.352656	CVDIII.IL6RA	0.000605225	0.650693	0.648875	CVDIII.IL6RA.9	Type 1 diabetes	E10,E10.0,E10.6,E10.7,E10.8,E10.9
250.1	441.598	6092.46	0.0724827	0.942218	CVDIII.IL6RA	0.000605225	0.650693	0.648875	CVDIII.IL6RA.10	Type 1 diabetes	E10,E10.0,E10.6,E10.7,E10.8,E10.9
250.1	-468.988	6369.4	-0.0736315	0.941304	CVDIII.IL6RA	0.000605225	0.650693	0.648875	CVDIII.IL6RA.11	Type 1 diabetes	E10,E10.0,E10.6,E10.7,E10.8,E10.9
250.1	-1.25667	9.3293	-0.134702	0.892848	CVDIII.IL6RA	0.000605225	0.650693	0.648875	CVDIII.IL6RA.12	Type 1 diabetes	E10,E10.0,E10.6,E10.7,E10.8,E10.9
250.1	1.27907	8.16354	0.15668	0.875497	CVDIII.IL6RA	0.000605225	0.650693	0.648875	CVDIII.IL6RA.13	Type 1 diabetes	E10,E10.0,E10.6,E10.7,E10.8,E10.9
250.1	7.55652	9.20382	0.82102	0.411635	CVDIII.IL6RA	0.000605225	0.650693	0.648875	CVDIII.IL6RA.14	Type 1 diabetes	E10,E10.0,E10.6,E10.7,E10.8,E10.9
250.1	-9.37268	8.2787	-1.13214	0.257574	CVDIII.IL6RA	0.000605225	0.650693	0.648875	CVDIII.IL6RA.15	Type 1 diabetes	E10,E10.0,E10.6,E10.7,E10.8,E10.9
250.1	3.87469	6.82069	0.568078	0.569982	CVDIII.IL6RA	0.000605225	0.650693	0.648875	CVDIII.IL6RA.16	Type 1 diabetes	E10,E10.0,E10.6,E10.7,E10.8,E10.9
250.1	-0.239714	8.27605	-0.0289648	0.976893	CVDIII.IL6RA	0.000605225	0.650693	0.648875	CVDIII.IL6RA.17	Type 1 diabetes	E10,E10.0,E10.6,E10.7,E10.8,E10.9
250.1	11.952	18.2911	0.653432	0.513478	CVDIII.IL6RA	0.000605225	0.650693	0.648875	CVDIII.IL6RA.18	Type 1 diabetes	E10,E10.0,E10.6,E10.7,E10.8,E10.9
250.1	-11.227	19.484	-0.576217	0.564468	CVDIII.IL6RA	0.000605225	0.650693	0.648875	CVDIII.IL6RA.19	Type 1 diabetes	E10,E10.0,E10.6,E10.7,E10.8,E10.9
250.1	-6.24114	13.0799	-0.477155	0.633252	CVDIII.IL6RA	0.000605225	0.650693	0.648875	CVDIII.IL6RA.20	Type 1 diabetes	E10,E10.0,E10.6,E10.7,E10.8,E10.9
250.1	2.7128	12.5712	0.215795	0.829147	CVDIII.IL6RA	0.000605225	0.650693	0.648875	CVDIII.IL6RA.21	Type 1 diabetes	E10,E10.0,E10.6,E10.7,E10.8,E10.9
250.1	-22.7078	15.1166	-1.50218	0.133051	CVDIII.IL6RA	0.000605225	0.650693	0.648875	CVDIII.IL6RA.22	Type 1 diabetes	E10,E10.0,E10.6,E10.7,E10.8,E10.9
250.1	34.1178	15.5706	2.19118	0.0284391	CVDIII.IL6RA	0.000605225	0.650693	0.648875	CVDIII.IL6RA.23	Type 1 diabetes	E10,E10.0,E10.6,E10.7,E10.8,E10.9
250.1	-17.2483	14.9556	-1.1533	0.248789	CVDIII.IL6RA	0.000605225	0.650693	0.648875	CVDIII.IL6RA.24	Type 1 diabetes	E10,E10.0,E10.6,E10.7,E10.8,E10.9
250.1	-2.60056	15.4109	-0.168748	0.865995	CVDIII.IL6RA	0.000605225	0.650693	0.648875	CVDIII.IL6RA.25	Type 1 diabetes	E10,E10.0,E10.6,E10.7,E10.8,E10.9
250.1	-3.87465	14.8159	-0.261519	0.793692	CVDIII.IL6RA	0.000605225	0.650693	0.648875	CVDIII.IL6RA.26	Type 1 diabetes	E10,E10.0,E10.6,E10.7,E10.8,E10.9
250.1	12.3775	20.1604	0.613954	0.539246	CVDIII.IL6RA	0.000605225	0.650693	0.648875	CVDIII.IL6RA.27	Type 1 diabetes	E10,E10.0,E10.6,E10.7,E10.8,E10.9
250.1	12.9539	42.3618	0.305792	0.759763	CVDIII.IL6RA	0.000605225	0.650693	0.648875	CVDIII.IL6RA.28	Type 1 diabetes	E10,E10.0,E10.6,E10.7,E10.8,E10.9
250.1	-12.9355	48.052	-0.269198	0.787778	CVDIII.IL6RA	0.000605225	0.650693	0.648875	CVDIII.IL6RA.29	Type 1 diabetes	E10,E10.0,E10.6,E10.7,E10.8,E10.9
250.1	1.33542	27.6459	0.0483044	0.961474	CVDIII.IL6RA	0.000605225	0.650693	0.648875	CVDIII.IL6RA.30	Type 1 diabetes	E10,E10.0,E10.6,E10.7,E10.8,E10.9
250.1	0.00234966	0.000306059	7.67714	1.62682e-14	CVDIII.IL6RA	0.000605225	0.650693	0.648875	PC1	Type 1 diabetes	E10,E10.0,E10.6,E10.7,E10.8,E10.9
250.1	-0.00291675	0.000617982	-4.71979	2.36083e-06	CVDIII.IL6RA	0.000605225	0.650693	0.648875	PC2	Type 1 diabetes	E10,E10.0,E10.6,E10.7,E10.8,E10.9
250.1	0.0810848	0.00336455	24.0997	2.51585e-128	CVDIII.IL6RA	0.000605225	0.650693	0.648875	BMI	Type 1 diabetes	E10,E10.0,E10.6,E10.7,E10.8,E10.9
250.1	0.021002	0.00265396	7.91346	2.50326e-15	CVDIII.IL6RA	0.000605225	0.650693	0.648875	Age_when_attended_assessment_centre	Type 1 diabetes	E10,E10.0,E10.6,E10.7,E10.8,E10.9
250.1	-0.447239	0.0409155	-10.9308	8.21234e-28	CVDIII.IL6RA	0.000605225	0.650693	0.648875	Sex2	Type 1 diabetes	E10,E10.0,E10.6,E10.7,E10.8,E10.9
250.1	0.126233	0.043682	2.88982	0.0038546	CVDIII.IL6RA	0.000605225	0.650693	0.648875	Smoking_status1	Type 1 diabetes	E10,E10.0,E10.6,E10.7,E10.8,E10.9
250.1	0.315425	0.0646551	4.87857	1.06855e-06	CVDIII.IL6RA	0.000605225	0.650693	0.648875	Smoking_status2	Type 1 diabetes	E10,E10.0,E10.6,E10.7,E10.8,E10.9
250.1	0.0460049	0.0651506	0.706132	0.480106	CVDIII.IL6RA	0.000605225	0.650693	0.648875	Qualifications2	Type 1 diabetes	E10,E10.0,E10.6,E10.7,E10.8,E10.9
250.1	0.0532695	0.0516298	1.03176	0.302185	CVDIII.IL6RA	0.000605225	0.650693	0.648875	Qualifications3	Type 1 diabetes	E10,E10.0,E10.6,E10.7,E10.8,E10.9
250.1	0.111219	0.0826463	1.34572	0.178393	CVDIII.IL6RA	0.000605225	0.650693	0.648875	Qualifications4	Type 1 diabetes	E10,E10.0,E10.6,E10.7,E10.8,E10.9
250.1	0.0810113	0.0704811	1.1494	0.250389	CVDIII.IL6RA	0.000605225	0.650693	0.648875	Qualifications5	Type 1 diabetes	E10,E10.0,E10.6,E10.7,E10.8,E10.9
250.1	0.108565	0.079783	1.36076	0.17359	CVDIII.IL6RA	0.000605225	0.650693	0.648875	Qualifications6	Type 1 diabetes	E10,E10.0,E10.6,E10.7,E10.8,E10.9
250.1	-8.28726	0.191591	-43.2549	0	CVDII.IL27	0.000297073	0.650036	0.648875	(Intercept)	Type 1 diabetes	E10,E10.0,E10.6,E10.7,E10.8,E10.9
250.1	-0.366407	0.266408	-1.37536	0.16902	CVDII.IL27	0.000297073	0.650036	0.648875	CVDII.IL27.1	Type 1 diabetes	E10,E10.0,E10.6,E10.7,E10.8,E10.9
250.1	2.28332	0.809707	2.81993	0.0048034	CVDII.IL27	0.000297073	0.650036	0.648875	CVDII.IL27.2	Type 1 diabetes	E10,E10.0,E10.6,E10.7,E10.8,E10.9
250.1	-2.20029	1.29397	-1.70042	0.0890517	CVDII.IL27	0.000297073	0.650036	0.648875	CVDII.IL27.3	Type 1 diabetes	E10,E10.0,E10.6,E10.7,E10.8,E10.9
250.1	0.485546	1.45363	0.334023	0.738363	CVDII.IL27	0.000297073	0.650036	0.648875	CVDII.IL27.4	Type 1 diabetes	E10,E10.0,E10.6,E10.7,E10.8,E10.9
250.1	-1.08988	1.22059	-0.892907	0.371907	CVDII.IL27	0.000297073	0.650036	0.648875	CVDII.IL27.5	Type 1 diabetes	E10,E10.0,E10.6,E10.7,E10.8,E10.9
250.1	0.00242953	0.000283008	8.58464	9.11175e-18	CVDII.IL27	0.000297073	0.650036	0.648875	PC1	Type 1 diabetes	E10,E10.0,E10.6,E10.7,E10.8,E10.9
250.1	-0.0029016	0.000580378	-4.99949	5.74825e-07	CVDII.IL27	0.000297073	0.650036	0.648875	PC2	Type 1 diabetes	E10,E10.0,E10.6,E10.7,E10.8,E10.9
250.1	0.0810254	0.00336279	24.0947	2.84209e-128	CVDII.IL27	0.000297073	0.650036	0.648875	BMI	Type 1 diabetes	E10,E10.0,E10.6,E10.7,E10.8,E10.9
250.1	0.0210048	0.0026535	7.91587	2.45528e-15	CVDII.IL27	0.000297073	0.650036	0.648875	Age_when_attended_assessment_centre	Type 1 diabetes	E10,E10.0,E10.6,E10.7,E10.8,E10.9
250.1	-0.447356	0.0409115	-10.9347	7.86533e-28	CVDII.IL27	0.000297073	0.650036	0.648875	Sex2	Type 1 diabetes	E10,E10.0,E10.6,E10.7,E10.8,E10.9
250.1	0.126124	0.043678	2.88759	0.00388212	CVDII.IL27	0.000297073	0.650036	0.648875	Smoking_status1	Type 1 diabetes	E10,E10.0,E10.6,E10.7,E10.8,E10.9
250.1	0.314189	0.0646429	4.86038	1.1716e-06	CVDII.IL27	0.000297073	0.650036	0.648875	Smoking_status2	Type 1 diabetes	E10,E10.0,E10.6,E10.7,E10.8,E10.9
250.1	0.0470463	0.0651479	0.722147	0.470204	CVDII.IL27	0.000297073	0.650036	0.648875	Qualifications2	Type 1 diabetes	E10,E10.0,E10.6,E10.7,E10.8,E10.9
250.1	0.0542115	0.0516269	1.05006	0.293689	CVDII.IL27	0.000297073	0.650036	0.648875	Qualifications3	Type 1 diabetes	E10,E10.0,E10.6,E10.7,E10.8,E10.9
250.1	0.112386	0.0826429	1.3599	0.173861	CVDII.IL27	0.000297073	0.650036	0.648875	Qualifications4	Type 1 diabetes	E10,E10.0,E10.6,E10.7,E10.8,E10.9
250.1	0.0828738	0.0704742	1.17595	0.239617	CVDII.IL27	0.000297073	0.650036	0.648875	Qualifications5	Type 1 diabetes	E10,E10.0,E10.6,E10.7,E10.8,E10.9
250.1	0.10806	0.079773	1.35459	0.175549	CVDII.IL27	0.000297073	0.650036	0.648875	Qualifications6	Type 1 diabetes	E10,E10.0,E10.6,E10.7,E10.8,E10.9
250.1	-8.19195	0.197908	-41.3928	0	CVDIII.MCP1	0.000321187	0.650415	0.648875	(Intercept)	Type 1 diabetes	E10,E10.0,E10.6,E10.7,E10.8,E10.9
250.1	0.421097	0.736978	0.571383	0.56774	CVDIII.MCP1	0.000321187	0.650415	0.648875	CVDIII.MCP1.1	Type 1 diabetes	E10,E10.0,E10.6,E10.7,E10.8,E10.9
250.1	0.683754	1.3253	0.515923	0.605909	CVDIII.MCP1	0.000321187	0.650415	0.648875	CVDIII.MCP1.2	Type 1 diabetes	E10,E10.0,E10.6,E10.7,E10.8,E10.9
250.1	-1.45273	1.71119	-0.848958	0.395905	CVDIII.MCP1	0.000321187	0.650415	0.648875	CVDIII.MCP1.3	Type 1 diabetes	E10,E10.0,E10.6,E10.7,E10.8,E10.9
250.1	3.66725	2.48593	1.4752	0.140159	CVDIII.MCP1	0.000321187	0.650415	0.648875	CVDIII.MCP1.4	Type 1 diabetes	E10,E10.0,E10.6,E10.7,E10.8,E10.9
250.1	-3.99459	3.07067	-1.30089	0.193297	CVDIII.MCP1	0.000321187	0.650415	0.648875	CVDIII.MCP1.5	Type 1 diabetes	E10,E10.0,E10.6,E10.7,E10.8,E10.9
250.1	3.03707	3.34466	0.908035	0.36386	CVDIII.MCP1	0.000321187	0.650415	0.648875	CVDIII.MCP1.6	Type 1 diabetes	E10,E10.0,E10.6,E10.7,E10.8,E10.9
250.1	1.87489	10.828	0.173151	0.862533	CVDIII.MCP1	0.000321187	0.650415	0.648875	CVDIII.MCP1.7	Type 1 diabetes	E10,E10.0,E10.6,E10.7,E10.8,E10.9
250.1	-5.53959	11.9306	-0.464316	0.642422	CVDIII.MCP1	0.000321187	0.650415	0.648875	CVDIII.MCP1.8	Type 1 diabetes	E10,E10.0,E10.6,E10.7,E10.8,E10.9
250.1	-0.896467	4.19406	-0.213747	0.830744	CVDIII.MCP1	0.000321187	0.650415	0.648875	CVDIII.MCP1.9	Type 1 diabetes	E10,E10.0,E10.6,E10.7,E10.8,E10.9
250.1	-3.92831	10.3166	-0.380775	0.70337	CVDIII.MCP1	0.000321187	0.650415	0.648875	CVDIII.MCP1.10	Type 1 diabetes	E10,E10.0,E10.6,E10.7,E10.8,E10.9
250.1	5.31432	10.5091	0.505689	0.613075	CVDIII.MCP1	0.000321187	0.650415	0.648875	CVDIII.MCP1.11	Type 1 diabetes	E10,E10.0,E10.6,E10.7,E10.8,E10.9
250.1	0.002416	0.000291515	8.28773	1.15434e-16	CVDIII.MCP1	0.000321187	0.650415	0.648875	PC1	Type 1 diabetes	E10,E10.0,E10.6,E10.7,E10.8,E10.9
250.1	-0.0029305	0.000587309	-4.9897	6.0473e-07	CVDIII.MCP1	0.000321187	0.650415	0.648875	PC2	Type 1 diabetes	E10,E10.0,E10.6,E10.7,E10.8,E10.9
250.1	0.0810714	0.00336264	24.1095	1.98833e-128	CVDIII.MCP1	0.000321187	0.650415	0.648875	BMI	Type 1 diabetes	E10,E10.0,E10.6,E10.7,E10.8,E10.9
250.1	0.021022	0.00265347	7.92245	2.32868e-15	CVDIII.MCP1	0.000321187	0.650415	0.648875	Age_when_attended_assessment_centre	Type 1 diabetes	E10,E10.0,E10.6,E10.7,E10.8,E10.9
250.1	-0.446987	0.0409139	-10.9251	8.74785e-28	CVDIII.MCP1	0.000321187	0.650415	0.648875	Sex2	Type 1 diabetes	E10,E10.0,E10.6,E10.7,E10.8,E10.9
250.1	0.126276	0.0436785	2.89103	0.00383982	CVDIII.MCP1	0.000321187	0.650415	0.648875	Smoking_status1	Type 1 diabetes	E10,E10.0,E10.6,E10.7,E10.8,E10.9
250.1	0.31438	0.0646458	4.86312	1.15551e-06	CVDIII.MCP1	0.000321187	0.650415	0.648875	Smoking_status2	Type 1 diabetes	E10,E10.0,E10.6,E10.7,E10.8,E10.9
250.1	0.0468675	0.0651484	0.719396	0.471897	CVDIII.MCP1	0.000321187	0.650415	0.648875	Qualifications2	Type 1 diabetes	E10,E10.0,E10.6,E10.7,E10.8,E10.9
250.1	0.0541811	0.0516289	1.04943	0.293979	CVDIII.MCP1	0.000321187	0.650415	0.648875	Qualifications3	Type 1 diabetes	E10,E10.0,E10.6,E10.7,E10.8,E10.9
250.1	0.11184	0.0826401	1.35334	0.175947	CVDIII.MCP1	0.000321187	0.650415	0.648875	Qualifications4	Type 1 diabetes	E10,E10.0,E10.6,E10.7,E10.8,E10.9
250.1	0.0819813	0.0704793	1.1632	0.24475	CVDIII.MCP1	0.000321187	0.650415	0.648875	Qualifications5	Type 1 diabetes	E10,E10.0,E10.6,E10.7,E10.8,E10.9
250.1	0.108755	0.0797729	1.3633	0.172787	CVDIII.MCP1	0.000321187	0.650415	0.648875	Qualifications6	Type 1 diabetes	E10,E10.0,E10.6,E10.7,E10.8,E10.9
250.1	-8.19248	0.189188	-43.3034	0	CVDIII.PECAM1	9.83725e-05	0.649067	0.648875	(Intercept)	Type 1 diabetes	E10,E10.0,E10.6,E10.7,E10.8,E10.9
250.1	0.19634	0.417439	0.470345	0.638109	CVDIII.PECAM1	9.83725e-05	0.649067	0.648875	CVDIII.PECAM1.1	Type 1 diabetes	E10,E10.0,E10.6,E10.7,E10.8,E10.9
250.1	0.601749	0.665578	0.9041	0.365942	CVDIII.PECAM1	9.83725e-05	0.649067	0.648875	CVDIII.PECAM1.2	Type 1 diabetes	E10,E10.0,E10.6,E10.7,E10.8,E10.9
250.1	-0.190699	0.529443	-0.360189	0.718706	CVDIII.PECAM1	9.83725e-05	0.649067	0.648875	CVDIII.PECAM1.3	Type 1 diabetes	E10,E10.0,E10.6,E10.7,E10.8,E10.9
250.1	0.00235932	0.00028005	8.42462	3.61923e-17	CVDIII.PECAM1	9.83725e-05	0.649067	0.648875	PC1	Type 1 diabetes	E10,E10.0,E10.6,E10.7,E10.8,E10.9
250.1	-0.00287446	0.000575994	-4.99043	6.02456e-07	CVDIII.PECAM1	9.83725e-05	0.649067	0.648875	PC2	Type 1 diabetes	E10,E10.0,E10.6,E10.7,E10.8,E10.9
250.1	0.0810183	0.00336226	24.0964	2.72841e-128	CVDIII.PECAM1	9.83725e-05	0.649067	0.648875	BMI	Type 1 diabetes	E10,E10.0,E10.6,E10.7,E10.8,E10.9
250.1	0.0210234	0.00265355	7.92275	2.32308e-15	CVDIII.PECAM1	9.83725e-05	0.649067	0.648875	Age_when_attended_assessment_centre	Type 1 diabetes	E10,E10.0,E10.6,E10.7,E10.8,E10.9
250.1	-0.446845	0.0409103	-10.9225	8.99445e-28	CVDIII.PECAM1	9.83725e-05	0.649067	0.648875	Sex2	Type 1 diabetes	E10,E10.0,E10.6,E10.7,E10.8,E10.9
250.1	0.126499	0.0436769	2.89623	0.00377671	CVDIII.PECAM1	9.83725e-05	0.649067	0.648875	Smoking_status1	Type 1 diabetes	E10,E10.0,E10.6,E10.7,E10.8,E10.9
250.1	0.314466	0.0646423	4.86471	1.14623e-06	CVDIII.PECAM1	9.83725e-05	0.649067	0.648875	Smoking_status2	Type 1 diabetes	E10,E10.0,E10.6,E10.7,E10.8,E10.9
250.1	0.0468165	0.0651456	0.718645	0.47236	CVDIII.PECAM1	9.83725e-05	0.649067	0.648875	Qualifications2	Type 1 diabetes	E10,E10.0,E10.6,E10.7,E10.8,E10.9
250.1	0.0543614	0.0516246	1.05301	0.292335	CVDIII.PECAM1	9.83725e-05	0.649067	0.648875	Qualifications3	Type 1 diabetes	E10,E10.0,E10.6,E10.7,E10.8,E10.9
250.1	0.113264	0.0826412	1.37054	0.170517	CVDIII.PECAM1	9.83725e-05	0.649067	0.648875	Qualifications4	Type 1 diabetes	E10,E10.0,E10.6,E10.7,E10.8,E10.9
250.1	0.0824862	0.0704772	1.1704	0.241842	CVDIII.PECAM1	9.83725e-05	0.649067	0.648875	Qualifications5	Type 1 diabetes	E10,E10.0,E10.6,E10.7,E10.8,E10.9
250.1	0.109406	0.0797681	1.37155	0.170205	CVDIII.PECAM1	9.83725e-05	0.649067	0.648875	Qualifications6	Type 1 diabetes	E10,E10.0,E10.6,E10.7,E10.8,E10.9
250.1	-8.23812	0.195202	-42.203	0	CVDIII.PSPD	0.000813728	0.650605	0.648875	(Intercept)	Type 1 diabetes	E10,E10.0,E10.6,E10.7,E10.8,E10.9
250.1	1.47409	1.64681	0.895122	0.370722	CVDIII.PSPD	0.000813728	0.650605	0.648875	CVDIII.PSPD.1	Type 1 diabetes	E10,E10.0,E10.6,E10.7,E10.8,E10.9
250.1	-2.62804	3.75493	-0.69989	0.483996	CVDIII.PSPD	0.000813728	0.650605	0.648875	CVDIII.PSPD.2	Type 1 diabetes	E10,E10.0,E10.6,E10.7,E10.8,E10.9
250.1	5.11159	4.85778	1.05225	0.292686	CVDIII.PSPD	0.000813728	0.650605	0.648875	CVDIII.PSPD.3	Type 1 diabetes	E10,E10.0,E10.6,E10.7,E10.8,E10.9
250.1	-6.04929	5.50143	-1.09958	0.271513	CVDIII.PSPD	0.000813728	0.650605	0.648875	CVDIII.PSPD.4	Type 1 diabetes	E10,E10.0,E10.6,E10.7,E10.8,E10.9
250.1	0.805258	5.44823	0.147802	0.882499	CVDIII.PSPD	0.000813728	0.650605	0.648875	CVDIII.PSPD.5	Type 1 diabetes	E10,E10.0,E10.6,E10.7,E10.8,E10.9
250.1	6.31811	5.79469	1.09033	0.275569	CVDIII.PSPD	0.000813728	0.650605	0.648875	CVDIII.PSPD.6	Type 1 diabetes	E10,E10.0,E10.6,E10.7,E10.8,E10.9
250.1	-10.1341	10.1089	-1.00249	0.316107	CVDIII.PSPD	0.000813728	0.650605	0.648875	CVDIII.PSPD.7	Type 1 diabetes	E10,E10.0,E10.6,E10.7,E10.8,E10.9
250.1	8.87035	10.9769	0.80809	0.419039	CVDIII.PSPD	0.000813728	0.650605	0.648875	CVDIII.PSPD.8	Type 1 diabetes	E10,E10.0,E10.6,E10.7,E10.8,E10.9
250.1	-8.43368	8.03073	-1.05018	0.293637	CVDIII.PSPD	0.000813728	0.650605	0.648875	CVDIII.PSPD.9	Type 1 diabetes	E10,E10.0,E10.6,E10.7,E10.8,E10.9
250.1	5.83078	8.00338	0.72854	0.466283	CVDIII.PSPD	0.000813728	0.650605	0.648875	CVDIII.PSPD.10	Type 1 diabetes	E10,E10.0,E10.6,E10.7,E10.8,E10.9
250.1	-4.18467	6.90395	-0.606126	0.544431	CVDIII.PSPD	0.000813728	0.650605	0.648875	CVDIII.PSPD.11	Type 1 diabetes	E10,E10.0,E10.6,E10.7,E10.8,E10.9
250.1	-0.701759	11.5193	-0.0609201	0.951423	CVDIII.PSPD	0.000813728	0.650605	0.648875	CVDIII.PSPD.12	Type 1 diabetes	E10,E10.0,E10.6,E10.7,E10.8,E10.9
250.1	6.53568	12.1165	0.539402	0.589609	CVDIII.PSPD	0.000813728	0.650605	0.648875	CVDIII.PSPD.13	Type 1 diabetes	E10,E10.0,E10.6,E10.7,E10.8,E10.9
250.1	-5.44874	8.49101	-0.641707	0.521063	CVDIII.PSPD	0.000813728	0.650605	0.648875	CVDIII.PSPD.14	Type 1 diabetes	E10,E10.0,E10.6,E10.7,E10.8,E10.9
250.1	-26.4423	54.6946	-0.483453	0.628774	CVDIII.PSPD	0.000813728	0.650605	0.648875	CVDIII.PSPD.15	Type 1 diabetes	E10,E10.0,E10.6,E10.7,E10.8,E10.9
250.1	63.2405	60.5829	1.04387	0.296547	CVDIII.PSPD	0.000813728	0.650605	0.648875	CVDIII.PSPD.16	Type 1 diabetes	E10,E10.0,E10.6,E10.7,E10.8,E10.9
250.1	-16.2531	30.2091	-0.538021	0.590563	CVDIII.PSPD	0.000813728	0.650605	0.648875	CVDIII.PSPD.17	Type 1 diabetes	E10,E10.0,E10.6,E10.7,E10.8,E10.9
250.1	-28.879	24.7317	-1.16769	0.242932	CVDIII.PSPD	0.000813728	0.650605	0.648875	CVDIII.PSPD.18	Type 1 diabetes	E10,E10.0,E10.6,E10.7,E10.8,E10.9
250.1	2.82425	17.0034	0.166099	0.868079	CVDIII.PSPD	0.000813728	0.650605	0.648875	CVDIII.PSPD.19	Type 1 diabetes	E10,E10.0,E10.6,E10.7,E10.8,E10.9
250.1	10.4999	14.0146	0.749209	0.453732	CVDIII.PSPD	0.000813728	0.650605	0.648875	CVDIII.PSPD.20	Type 1 diabetes	E10,E10.0,E10.6,E10.7,E10.8,E10.9
250.1	-0.777261	12.9824	-0.0598701	0.952259	CVDIII.PSPD	0.000813728	0.650605	0.648875	CVDIII.PSPD.21	Type 1 diabetes	E10,E10.0,E10.6,E10.7,E10.8,E10.9
250.1	-0.38255	21.919	-0.0174529	0.986075	CVDIII.PSPD	0.000813728	0.650605	0.648875	CVDIII.PSPD.22	Type 1 diabetes	E10,E10.0,E10.6,E10.7,E10.8,E10.9
250.1	0.702404	26.3556	0.026651	0.978738	CVDIII.PSPD	0.000813728	0.650605	0.648875	CVDIII.PSPD.23	Type 1 diabetes	E10,E10.0,E10.6,E10.7,E10.8,E10.9
250.1	2.68066	18.5734	0.144328	0.885241	CVDIII.PSPD	0.000813728	0.650605	0.648875	CVDIII.PSPD.24	Type 1 diabetes	E10,E10.0,E10.6,E10.7,E10.8,E10.9
250.1	-8.53169	14.2588	-0.598344	0.54961	CVDIII.PSPD	0.000813728	0.650605	0.648875	CVDIII.PSPD.25	Type 1 diabetes	E10,E10.0,E10.6,E10.7,E10.8,E10.9
250.1	12.5204	12.8171	0.976851	0.328643	CVDIII.PSPD	0.000813728	0.650605	0.648875	CVDIII.PSPD.26	Type 1 diabetes	E10,E10.0,E10.6,E10.7,E10.8,E10.9
250.1	-11.4395	9.06921	-1.26135	0.207182	CVDIII.PSPD	0.000813728	0.650605	0.648875	CVDIII.PSPD.27	Type 1 diabetes	E10,E10.0,E10.6,E10.7,E10.8,E10.9
250.1	0.00257707	0.00029491	8.73848	2.36259e-18	CVDIII.PSPD	0.000813728	0.650605	0.648875	PC1	Type 1 diabetes	E10,E10.0,E10.6,E10.7,E10.8,E10.9
250.1	-0.00261993	0.000596964	-4.38876	1.13997e-05	CVDIII.PSPD	0.000813728	0.650605	0.648875	PC2	Type 1 diabetes	E10,E10.0,E10.6,E10.7,E10.8,E10.9
250.1	0.080977	0.00336251	24.0823	3.83441e-128	CVDIII.PSPD	0.000813728	0.650605	0.648875	BMI	Type 1 diabetes	E10,E10.0,E10.6,E10.7,E10.8,E10.9
250.1	0.0209845	0.00265363	7.90785	2.61863e-15	CVDIII.PSPD	0.000813728	0.650605	0.648875	Age_when_attended_assessment_centre	Type 1 diabetes	E10,E10.0,E10.6,E10.7,E10.8,E10.9
250.1	-0.446434	0.0409176	-10.9106	1.02623e-27	CVDIII.PSPD	0.000813728	0.650605	0.648875	Sex2	Type 1 diabetes	E10,E10.0,E10.6,E10.7,E10.8,E10.9
250.1	0.128027	0.0436857	2.93063	0.00338272	CVDIII.PSPD	0.000813728	0.650605	0.648875	Smoking_status1	Type 1 diabetes	E10,E10.0,E10.6,E10.7,E10.8,E10.9
250.1	0.315362	0.0646477	4.87816	1.0708e-06	CVDIII.PSPD	0.000813728	0.650605	0.648875	Smoking_status2	Type 1 diabetes	E10,E10.0,E10.6,E10.7,E10.8,E10.9
250.1	0.047925	0.0651499	0.735611	0.461967	CVDIII.PSPD	0.000813728	0.650605	0.648875	Qualifications2	Type 1 diabetes	E10,E10.0,E10.6,E10.7,E10.8,E10.9
250.1	0.053981	0.0516337	1.04546	0.29581	CVDIII.PSPD	0.000813728	0.650605	0.648875	Qualifications3	Type 1 diabetes	E10,E10.0,E10.6,E10.7,E10.8,E10.9
250.1	0.111744	0.0826481	1.35204	0.176362	CVDIII.PSPD	0.000813728	0.650605	0.648875	Qualifications4	Type 1 diabetes	E10,E10.0,E10.6,E10.7,E10.8,E10.9
250.1	0.0822934	0.0704863	1.16751	0.243005	CVDIII.PSPD	0.000813728	0.650605	0.648875	Qualifications5	Type 1 diabetes	E10,E10.0,E10.6,E10.7,E10.8,E10.9
250.1	0.110745	0.0797784	1.38816	0.16509	CVDIII.PSPD	0.000813728	0.650605	0.648875	Qualifications6	Type 1 diabetes	E10,E10.0,E10.6,E10.7,E10.8,E10.9
250.1	-8.29661	0.203867	-40.6961	0	CVDIII.SELE	0.000439106	0.650301	0.648875	(Intercept)	Type 1 diabetes	E10,E10.0,E10.6,E10.7,E10.8,E10.9
250.1	-0.819412	1.31923	-0.621128	0.534515	CVDIII.SELE	0.000439106	0.650301	0.648875	CVDIII.SELE.1	Type 1 diabetes	E10,E10.0,E10.6,E10.7,E10.8,E10.9
250.1	1.20534	2.2028	0.547187	0.58425	CVDIII.SELE	0.000439106	0.650301	0.648875	CVDIII.SELE.2	Type 1 diabetes	E10,E10.0,E10.6,E10.7,E10.8,E10.9
250.1	-0.339443	2.0369	-0.166647	0.867648	CVDIII.SELE	0.000439106	0.650301	0.648875	CVDIII.SELE.3	Type 1 diabetes	E10,E10.0,E10.6,E10.7,E10.8,E10.9
250.1	-3.10948	2.77181	-1.12182	0.261937	CVDIII.SELE	0.000439106	0.650301	0.648875	CVDIII.SELE.4	Type 1 diabetes	E10,E10.0,E10.6,E10.7,E10.8,E10.9
250.1	0.302043	3.3935	0.0890063	0.929077	CVDIII.SELE	0.000439106	0.650301	0.648875	CVDIII.SELE.5	Type 1 diabetes	E10,E10.0,E10.6,E10.7,E10.8,E10.9
250.1	2.57082	2.93083	0.877165	0.380397	CVDIII.SELE	0.000439106	0.650301	0.648875	CVDIII.SELE.6	Type 1 diabetes	E10,E10.0,E10.6,E10.7,E10.8,E10.9
250.1	-1.94058	3.42832	-0.566045	0.571363	CVDIII.SELE	0.000439106	0.650301	0.648875	CVDIII.SELE.7	Type 1 diabetes	E10,E10.0,E10.6,E10.7,E10.8,E10.9
250.1	2.02975	5.3629	0.378481	0.705073	CVDIII.SELE	0.000439106	0.650301	0.648875	CVDIII.SELE.8	Type 1 diabetes	E10,E10.0,E10.6,E10.7,E10.8,E10.9
250.1	-4.02923	5.67021	-0.710597	0.477334	CVDIII.SELE	0.000439106	0.650301	0.648875	CVDIII.SELE.9	Type 1 diabetes	E10,E10.0,E10.6,E10.7,E10.8,E10.9
250.1	-1.87222	6.70959	-0.279036	0.780217	CVDIII.SELE	0.000439106	0.650301	0.648875	CVDIII.SELE.10	Type 1 diabetes	E10,E10.0,E10.6,E10.7,E10.8,E10.9
250.1	11.649	7.00647	1.6626	0.0963919	CVDIII.SELE	0.000439106	0.650301	0.648875	CVDIII.SELE.11	Type 1 diabetes	E10,E10.0,E10.6,E10.7,E10.8,E10.9
250.1	1.19158	5.56058	0.21429	0.830321	CVDIII.SELE	0.000439106	0.650301	0.648875	CVDIII.SELE.12	Type 1 diabetes	E10,E10.0,E10.6,E10.7,E10.8,E10.9
250.1	-5.12323	6.1284	-0.835982	0.403165	CVDIII.SELE	0.000439106	0.650301	0.648875	CVDIII.SELE.13	Type 1 diabetes	E10,E10.0,E10.6,E10.7,E10.8,E10.9
250.1	-0.0276112	5.37439	-0.00513755	0.995901	CVDIII.SELE	0.000439106	0.650301	0.648875	CVDIII.SELE.14	Type 1 diabetes	E10,E10.0,E10.6,E10.7,E10.8,E10.9
250.1	0.00227984	0.000308647	7.38655	1.50686e-13	CVDIII.SELE	0.000439106	0.650301	0.648875	PC1	Type 1 diabetes	E10,E10.0,E10.6,E10.7,E10.8,E10.9
250.1	-0.00283551	0.000588	-4.8223	1.41912e-06	CVDIII.SELE	0.000439106	0.650301	0.648875	PC2	Type 1 diabetes	E10,E10.0,E10.6,E10.7,E10.8,E10.9
250.1	0.0810017	0.00336234	24.0909	3.11652e-128	CVDIII.SELE	0.000439106	0.650301	0.648875	BMI	Type 1 diabetes	E10,E10.0,E10.6,E10.7,E10.8,E10.9
250.1	0.0210265	0.00265373	7.9234	2.31097e-15	CVDIII.SELE	0.000439106	0.650301	0.648875	Age_when_attended_assessment_centre	Type 1 diabetes	E10,E10.0,E10.6,E10.7,E10.8,E10.9
250.1	-0.445789	0.0409131	-10.896	1.20436e-27	CVDIII.SELE	0.000439106	0.650301	0.648875	Sex2	Type 1 diabetes	E10,E10.0,E10.6,E10.7,E10.8,E10.9
250.1	0.126409	0.0436806	2.89394	0.0038044	CVDIII.SELE	0.000439106	0.650301	0.648875	Smoking_status1	Type 1 diabetes	E10,E10.0,E10.6,E10.7,E10.8,E10.9
250.1	0.315068	0.0646482	4.87357	1.09597e-06	CVDIII.SELE	0.000439106	0.650301	0.648875	Smoking_status2	Type 1 diabetes	E10,E10.0,E10.6,E10.7,E10.8,E10.9
250.1	0.0461541	0.0651501	0.708427	0.47868	CVDIII.SELE	0.000439106	0.650301	0.648875	Qualifications2	Type 1 diabetes	E10,E10.0,E10.6,E10.7,E10.8,E10.9
250.1	0.0542067	0.0516277	1.04995	0.293739	CVDIII.SELE	0.000439106	0.650301	0.648875	Qualifications3	Type 1 diabetes	E10,E10.0,E10.6,E10.7,E10.8,E10.9
250.1	0.112629	0.0826449	1.3628	0.172945	CVDIII.SELE	0.000439106	0.650301	0.648875	Qualifications4	Type 1 diabetes	E10,E10.0,E10.6,E10.7,E10.8,E10.9
250.1	0.0828117	0.0704811	1.17495	0.240015	CVDIII.SELE	0.000439106	0.650301	0.648875	Qualifications5	Type 1 diabetes	E10,E10.0,E10.6,E10.7,E10.8,E10.9
250.1	0.108933	0.0797771	1.36547	0.172105	CVDIII.SELE	0.000439106	0.650301	0.648875	Qualifications6	Type 1 diabetes	E10,E10.0,E10.6,E10.7,E10.8,E10.9
250.1	-8.24715	0.189385	-43.5471	0	CVDIII.SELP	0.000535498	0.649897	0.648875	(Intercept)	Type 1 diabetes	E10,E10.0,E10.6,E10.7,E10.8,E10.9
250.1	-3.53935	1.80205	-1.96407	0.0495224	CVDIII.SELP	0.000535498	0.649897	0.648875	CVDIII.SELP.1	Type 1 diabetes	E10,E10.0,E10.6,E10.7,E10.8,E10.9
250.1	3.03398	2.88782	1.05061	0.293437	CVDIII.SELP	0.000535498	0.649897	0.648875	CVDIII.SELP.2	Type 1 diabetes	E10,E10.0,E10.6,E10.7,E10.8,E10.9
250.1	0.0485731	1.98713	0.0244439	0.980499	CVDIII.SELP	0.000535498	0.649897	0.648875	CVDIII.SELP.3	Type 1 diabetes	E10,E10.0,E10.6,E10.7,E10.8,E10.9
250.1	2.82055	2.22794	1.26599	0.205518	CVDIII.SELP	0.000535498	0.649897	0.648875	CVDIII.SELP.4	Type 1 diabetes	E10,E10.0,E10.6,E10.7,E10.8,E10.9
250.1	1.42133	3.60061	0.394747	0.69303	CVDIII.SELP	0.000535498	0.649897	0.648875	CVDIII.SELP.5	Type 1 diabetes	E10,E10.0,E10.6,E10.7,E10.8,E10.9
250.1	1.83524	4.39906	0.417189	0.67654	CVDIII.SELP	0.000535498	0.649897	0.648875	CVDIII.SELP.6	Type 1 diabetes	E10,E10.0,E10.6,E10.7,E10.8,E10.9
250.1	-1.1921	3.23962	-0.367976	0.712891	CVDIII.SELP	0.000535498	0.649897	0.648875	CVDIII.SELP.7	Type 1 diabetes	E10,E10.0,E10.6,E10.7,E10.8,E10.9
250.1	-2.3074	2.47795	-0.931174	0.351764	CVDIII.SELP	0.000535498	0.649897	0.648875	CVDIII.SELP.8	Type 1 diabetes	E10,E10.0,E10.6,E10.7,E10.8,E10.9
250.1	0.188235	4.88288	0.03855	0.969249	CVDIII.SELP	0.000535498	0.649897	0.648875	CVDIII.SELP.9	Type 1 diabetes	E10,E10.0,E10.6,E10.7,E10.8,E10.9
250.1	1.18852	6.08279	0.195391	0.845087	CVDIII.SELP	0.000535498	0.649897	0.648875	CVDIII.SELP.10	Type 1 diabetes	E10,E10.0,E10.6,E10.7,E10.8,E10.9
250.1	-0.530735	3.55486	-0.149298	0.881318	CVDIII.SELP	0.000535498	0.649897	0.648875	CVDIII.SELP.11	Type 1 diabetes	E10,E10.0,E10.6,E10.7,E10.8,E10.9
250.1	0.0023088	0.000292362	7.89705	2.85589e-15	CVDIII.SELP	0.000535498	0.649897	0.648875	PC1	Type 1 diabetes	E10,E10.0,E10.6,E10.7,E10.8,E10.9
250.1	-0.00311895	0.000584038	-5.34032	9.27821e-08	CVDIII.SELP	0.000535498	0.649897	0.648875	PC2	Type 1 diabetes	E10,E10.0,E10.6,E10.7,E10.8,E10.9
250.1	0.0810292	0.00336146	24.1053	2.19726e-128	CVDIII.SELP	0.000535498	0.649897	0.648875	BMI	Type 1 diabetes	E10,E10.0,E10.6,E10.7,E10.8,E10.9
250.1	0.0209845	0.00265375	7.90751	2.62586e-15	CVDIII.SELP	0.000535498	0.649897	0.648875	Age_when_attended_assessment_centre	Type 1 diabetes	E10,E10.0,E10.6,E10.7,E10.8,E10.9
250.1	-0.44554	0.0409113	-10.8904	1.28069e-27	CVDIII.SELP	0.000535498	0.649897	0.648875	Sex2	Type 1 diabetes	E10,E10.0,E10.6,E10.7,E10.8,E10.9
250.1	0.12704	0.0436806	2.90839	0.00363298	CVDIII.SELP	0.000535498	0.649897	0.648875	Smoking_status1	Type 1 diabetes	E10,E10.0,E10.6,E10.7,E10.8,E10.9
250.1	0.31544	0.0646471	4.87941	1.06403e-06	CVDIII.SELP	0.000535498	0.649897	0.648875	Smoking_status2	Type 1 diabetes	E10,E10.0,E10.6,E10.7,E10.8,E10.9
250.1	0.0469662	0.0651466	0.72093	0.470953	CVDIII.SELP	0.000535498	0.649897	0.648875	Qualifications2	Type 1 diabetes	E10,E10.0,E10.6,E10.7,E10.8,E10.9
250.1	0.0536995	0.0516233	1.04022	0.298239	CVDIII.SELP	0.000535498	0.649897	0.648875	Qualifications3	Type 1 diabetes	E10,E10.0,E10.6,E10.7,E10.8,E10.9
250.1	0.112755	0.0826421	1.36438	0.172447	CVDIII.SELP	0.000535498	0.649897	0.648875	Qualifications4	Type 1 diabetes	E10,E10.0,E10.6,E10.7,E10.8,E10.9
250.1	0.0830884	0.0704793	1.1789	0.238436	CVDIII.SELP	0.000535498	0.649897	0.648875	Qualifications5	Type 1 diabetes	E10,E10.0,E10.6,E10.7,E10.8,E10.9
250.1	0.109971	0.0797709	1.37858	0.168023	CVDIII.SELP	0.000535498	0.649897	0.648875	Qualifications6	Type 1 diabetes	E10,E10.0,E10.6,E10.7,E10.8,E10.9
250.1	-8.23199	0.18884	-43.5923	0	CVDIII.SHPS1	0.000381511	0.650305	0.648875	(Intercept)	Type 1 diabetes	E10,E10.0,E10.6,E10.7,E10.8,E10.9
250.1	-0.896605	1.29923	-0.690108	0.490127	CVDIII.SHPS1	0.000381511	0.650305	0.648875	CVDIII.SHPS1.1	Type 1 diabetes	E10,E10.0,E10.6,E10.7,E10.8,E10.9
250.1	-0.924824	1.00738	-0.918047	0.358594	CVDIII.SHPS1	0.000381511	0.650305	0.648875	CVDIII.SHPS1.2	Type 1 diabetes	E10,E10.0,E10.6,E10.7,E10.8,E10.9
250.1	2.36541	1.47179	1.60717	0.108018	CVDIII.SHPS1	0.000381511	0.650305	0.648875	CVDIII.SHPS1.3	Type 1 diabetes	E10,E10.0,E10.6,E10.7,E10.8,E10.9
250.1	-0.0591642	0.692327	-0.0854571	0.931898	CVDIII.SHPS1	0.000381511	0.650305	0.648875	CVDIII.SHPS1.4	Type 1 diabetes	E10,E10.0,E10.6,E10.7,E10.8,E10.9
250.1	1.3022	3.22352	0.403968	0.686236	CVDIII.SHPS1	0.000381511	0.650305	0.648875	CVDIII.SHPS1.5	Type 1 diabetes	E10,E10.0,E10.6,E10.7,E10.8,E10.9
250.1	1.41005	4.45327	0.316632	0.751523	CVDIII.SHPS1	0.000381511	0.650305	0.648875	CVDIII.SHPS1.6	Type 1 diabetes	E10,E10.0,E10.6,E10.7,E10.8,E10.9
250.1	-0.246726	3.68994	-0.0668646	0.946689	CVDIII.SHPS1	0.000381511	0.650305	0.648875	CVDIII.SHPS1.7	Type 1 diabetes	E10,E10.0,E10.6,E10.7,E10.8,E10.9
250.1	-3.70194	3.07652	-1.20329	0.228864	CVDIII.SHPS1	0.000381511	0.650305	0.648875	CVDIII.SHPS1.8	Type 1 diabetes	E10,E10.0,E10.6,E10.7,E10.8,E10.9
250.1	-4.0422	4.54343	-0.889681	0.373637	CVDIII.SHPS1	0.000381511	0.650305	0.648875	CVDIII.SHPS1.9	Type 1 diabetes	E10,E10.0,E10.6,E10.7,E10.8,E10.9
[truncated: 54,418 more rows]
