# Supplementary material for: Whole-genome sequencing analysis of the cardiometabolic proteome
Source: Nat Commun. 2020 Dec 10;11:6336. doi: 10.1038/s41467-020-20079-2 (PMC7729872; doi:10.1038/s41467-020-20079-2)
Supplement: Supplementary file 16 — Supplementary Data 13 [file 41467_2020_20079_MOESM16_ESM.xlsx]

## Sheet: Supplementary Data 13
A unique free-text label for each genome-wide association study in the publication	The GWAS Catalog study accession identifying a published study Example: GCST007280	The trait under investigation Example: reticulocyte count	EFOs that best matching the "trait" Example: EFO_0007986 Multiple values can be listed separated by '|'.	Any background trait(s) shared by all individuals in the GWAS (e.g. in both cases and controls) Example: Nicotine dependence	EFOs that best match entered “background trait” Example: EFO_0003768 Multiple values can be listed separated by '|'.	File name of your summary statistics data e.g. my_sumstats.tsv. 'NR' if not providing summary statistics.
Study tag	Study Accession	Reported trait	Mapped trait	Background trait	Mapped background trait	Summary statistics file
CVDII.ACE2	GCST90010102	Angiotensin-converting enzyme 2				CVDII.ACE2.tsv.gz
CVDII.ADAMTS13	GCST90010103	A disintegrin and metalloproteinase with thrombospondin motifs 13				CVDII.ADAMTS13.tsv.gz
CVDII.AGRP	GCST90010104	Agouti-related protein				CVDII.AGRP.tsv.gz
CVDII.AMBP	GCST90010105	Protein AMBP				CVDII.AMBP.tsv.gz
CVDII.ANG1	GCST90010106	Angiopoietin-1				CVDII.ANG1.tsv.gz
CVDII.BMP6	GCST90010107	Bone morphogenetic protein 6				CVDII.BMP6.tsv.gz
CVDII.BOC	GCST90010108	Brother of CDO				CVDII.BOC.tsv.gz
CVDII.CA5A	GCST90010109	Carbonic anhydrase 5A,mitochondrial				CVDII.CA5A.tsv.gz
CVDII.CCL17	GCST90010110	C-C motif chemokine 17				CVDII.CCL17.tsv.gz
CVDII.CCL3	GCST90010111	C-C motif chemokine 3				CVDII.CCL3.tsv.gz
CVDII.CD4	GCST90010112	T-cell surface glycoprotein CD4				CVDII.CD4.tsv.gz
CVDII.CD40L	GCST90010113	CD40 ligand				CVDII.CD40L.tsv.gz
CVDII.CD84	GCST90010114	SLAM family member 5				CVDII.CD84.tsv.gz
CVDII.CEACAM8	GCST90010115	Carcinoembryonic antigenrelated cell adhesion molecule 8				CVDII.CEACAM8.tsv.gz
CVDII.CTRC	GCST90010116	Chymotrypsin C				CVDII.CTRC.tsv.gz
CVDII.CTSL1	GCST90010117	Cathepsin L1				CVDII.CTSL1.tsv.gz
CVDII.CXCL1	GCST90010118	C-X-C motif chemokine 1				CVDII.CXCL1.tsv.gz
CVDII.DCN	GCST90010119	Decorin				CVDII.DCN.tsv.gz
CVDII.DECR1	GCST90010120	2,4-dienoyl-CoA reductase,mitochondrial				CVDII.DECR1.tsv.gz
CVDII.DKK1	GCST90010121	Dickkopf-related protein 1				CVDII.DKK1.tsv.gz
CVDII.FABP2	GCST90010122	Fatty acid-binding protein,intestinal				CVDII.FABP2.tsv.gz
CVDII.FGF21	GCST90010123	Fibroblast growth factor 21				CVDII.FGF21.tsv.gz
CVDII.FGF23	GCST90010124	Fibroblast growth factor 23				CVDII.FGF23.tsv.gz
CVDII.FS	GCST90010125	Follistatin				CVDII.FS.tsv.gz
CVDII.GAL9	GCST90010126	Galectin-9				CVDII.GAL9.tsv.gz
CVDII.GDF2	GCST90010127	Growth/differentiation factor 2				CVDII.GDF2.tsv.gz
CVDII.GH	GCST90010128	Growth hormone				CVDII.GH.tsv.gz
CVDII.GIF	GCST90010129	Gastric intrinsic factor				CVDII.GIF.tsv.gz
CVDII.GLO1	GCST90010130	Lactoylglutathione lyase				CVDII.GLO1.tsv.gz
CVDII.GT	GCST90010131	Gastrotropin				CVDII.GT.tsv.gz
CVDII.HAOX1	GCST90010132	Hydroxyacid oxidase 1				CVDII.HAOX1.tsv.gz
CVDII.HBEGF	GCST90010133	Proheparin-binding EGF-like growth factor				CVDII.HBEGF.tsv.gz
CVDII.HO1	GCST90010134	Heme oxygenase 1				CVDII.HO1.tsv.gz
CVDII.HOSCAR	GCST90010135	Osteoclast-associated immunoglobulin-like receptor				CVDII.HOSCAR.tsv.gz
CVDII.HSP27	GCST90010136	Heat shock 27 kDa protein				CVDII.HSP27.tsv.gz
CVDII.IDUA	GCST90010137	Alpha-L-iduronidase				CVDII.IDUA.tsv.gz
CVDII.IGGFCRECEPTORIIB	GCST90010138	Low affinity immunoglobulin gamma Fc region receptor II-b				CVDII.IGGFCRECEPTORIIB.tsv.gz
CVDII.IL16	GCST90010139	Pro-interleukin-16				CVDII.IL16.tsv.gz
CVDII.IL17D	GCST90010140	Interleukin-17D				CVDII.IL17D.tsv.gz
CVDII.IL18	GCST90010141	Interleukin-18				CVDII.IL18.tsv.gz
CVDII.IL1RA	GCST90010142	Interleukin-1 receptor antagonist protein				CVDII.IL1RA.tsv.gz
CVDII.IL1RL2	GCST90010143	Interleukin-1 receptor-like 2				CVDII.IL1RL2.tsv.gz
CVDII.IL27	GCST90010144	Interleukin-27				CVDII.IL27.tsv.gz
CVDII.IL4RA	GCST90010145	Interleukin-4 receptor subunit alpha				CVDII.IL4RA.tsv.gz
CVDII.IL6	GCST90010146	Interleukin-6				CVDII.IL6.tsv.gz
CVDII.KIM1	GCST90010147	Kidney Injury Molecule				CVDII.KIM1.tsv.gz
CVDII.LEP	GCST90010148	Leptin				CVDII.LEP.tsv.gz
CVDII.LPL	GCST90010149	Lipoprotein lipase				CVDII.LPL.tsv.gz
CVDII.MARCO	GCST90010150	Macrophage receptor MARCO				CVDII.MARCO.tsv.gz
CVDII.MERTK	GCST90010151	Tyrosine-protein kinase Mer				CVDII.MERTK.tsv.gz
CVDII.MMP12	GCST90010152	Matrix metalloproteinase-12				CVDII.MMP12.tsv.gz
CVDII.MMP7	GCST90010153	Matrix metalloproteinase-7				CVDII.MMP7.tsv.gz
CVDII.NEMO	GCST90010154	NF-kappa-B essential modulator				CVDII.NEMO.tsv.gz
CVDII.PAPPA	GCST90010155	Pappalysin-1				CVDII.PAPPA.tsv.gz
CVDII.PAR1	GCST90010156	Proteinase-activated receptor 1				CVDII.PAR1.tsv.gz
CVDII.PARP1	GCST90010157	Poly [ADP-ribose] polymerase 1				CVDII.PARP1.tsv.gz
CVDII.PDGFSUBUNITB	GCST90010158	Platelet-derived growth factor subunit B				CVDII.PDGFSUBUNITB.tsv.gz
CVDII.PDL2	GCST90010159	Programmed cell death 1 ligand 2				CVDII.PDL2.tsv.gz
CVDII.PGF	GCST90010160	Placenta growth factor				CVDII.PGF.tsv.gz
CVDII.PIGR	GCST90010161	Polymeric immunoglobulin receptor				CVDII.PIGR.tsv.gz
CVDII.PRELP	GCST90010162	Prolargin				CVDII.PRELP.tsv.gz
CVDII.PRSS27	GCST90010163	Serine protease 27				CVDII.PRSS27.tsv.gz
CVDII.PRSS8	GCST90010164	Prostasin				CVDII.PRSS8.tsv.gz
CVDII.PSGL1	GCST90010165	P-selectin glycoprotein ligand 1				CVDII.PSGL1.tsv.gz
CVDII.PTX3	GCST90010166	Pentraxin-related protein PTX3				CVDII.PTX3.tsv.gz
CVDII.RAGE	GCST90010167	Receptor for advanced glycosylation end products				CVDII.RAGE.tsv.gz
CVDII.REN	GCST90010168	Renin				CVDII.REN.tsv.gz
CVDII.SCF	GCST90010169	Stem cell factor				CVDII.SCF.tsv.gz
CVDII.SERPINA12	GCST90010170	Serpin A12				CVDII.SERPINA12.tsv.gz
CVDII.SLAMF7	GCST90010171	SLAM family member 7				CVDII.SLAMF7.tsv.gz
CVDII.SOD2	GCST90010172	Superoxide dismutase [Mn],mitochondrial				CVDII.SOD2.tsv.gz
CVDII.SORT1	GCST90010173	Sortilin				CVDII.SORT1.tsv.gz
CVDII.SPON2	GCST90010174	Spondin-2				CVDII.SPON2.tsv.gz
CVDII.STK4	GCST90010175	Serine/threonine-protein kinase 4				CVDII.STK4.tsv.gz
CVDII.TF	GCST90010176	Tissue factor				CVDII.TF.tsv.gz
CVDII.TGM2	GCST90010177	Protein-glutamine gamma-glutamyltransferase 2				CVDII.TGM2.tsv.gz
CVDII.THBS2	GCST90010178	Thrombospondin-2				CVDII.THBS2.tsv.gz
CVDII.THPO	GCST90010179	Thrombopoietin				CVDII.THPO.tsv.gz
CVDII.TIE2	GCST90010180	Angiopoietin-1 receptor				CVDII.TIE2.tsv.gz
CVDII.TM	GCST90010181	Thrombomodulin				CVDII.TM.tsv.gz
CVDII.TNFRSF10A	GCST90010182	Tumor necrosis factor receptor superfamily member 10A				CVDII.TNFRSF10A.tsv.gz
CVDII.TNFRSF11A	GCST90010183	Tumor necrosis factor receptor superfamily member 11A				CVDII.TNFRSF11A.tsv.gz
CVDII.TNFRSF13B	GCST90010184	Tumor necrosis factor receptor superfamily member 13B				CVDII.TNFRSF13B.tsv.gz
CVDII.TRAILR2	GCST90010185	TNF-related apoptosis-inducing ligand receptor 2				CVDII.TRAILR2.tsv.gz
CVDII.VEGFD	GCST90010186	Vascular endothelial growth factor D				CVDII.VEGFD.tsv.gz
CVDII.VSIG2	GCST90010187	V-set and immunoglobulin domain-containing protein 2				CVDII.VSIG2.tsv.gz
CVDII.XCL1	GCST90010188	XCL1				CVDII.XCL1.tsv.gz
CVDIII.ALCAM	GCST90010189	CD166 antigen				CVDIII.ALCAM.tsv.gz
CVDIII.APN	GCST90010190	Aminopeptidase N				CVDIII.APN.tsv.gz
CVDIII.AXL	GCST90010191	Tyrosine-protein kinase receptor UFO				CVDIII.AXL.tsv.gz
CVDIII.AZU1	GCST90010192	Azurocidin				CVDIII.AZU1.tsv.gz
CVDIII.BLMHYDROLASE	GCST90010193	Bleomycin hydrolase				CVDIII.BLMHYDROLASE.tsv.gz
CVDIII.CASP3	GCST90010194	Caspase-3				CVDIII.CASP3.tsv.gz
CVDIII.CCL15	GCST90010195	C-C motif chemokine 15				CVDIII.CCL15.tsv.gz
CVDIII.CCL16	GCST90010196	C-C motif chemokine 16				CVDIII.CCL16.tsv.gz
CVDIII.CCL24	GCST90010197	C-C motif chemokine 24				CVDIII.CCL24.tsv.gz
CVDIII.CD163	GCST90010198	Scavenger receptor cysteine-rich type 1 protein M130				CVDIII.CD163.tsv.gz
CVDIII.CD93	GCST90010199	Complement component C1q receptor				CVDIII.CD93.tsv.gz
CVDIII.CDH5	GCST90010200	Cadherin-5				CVDIII.CDH5.tsv.gz
CVDIII.CHI3L1	GCST90010201	Chitinase-3-like protein 1				CVDIII.CHI3L1.tsv.gz
CVDIII.CHIT1	GCST90010202	Chitotriosidase-1				CVDIII.CHIT1.tsv.gz
CVDIII.CNTN1	GCST90010203	Contactin-1				CVDIII.CNTN1.tsv.gz
CVDIII.COL1A1	GCST90010204	Collagen alpha-1 (I) chain				CVDIII.COL1A1.tsv.gz
CVDIII.CPA1	GCST90010205	Carboxypeptidase A1				CVDIII.CPA1.tsv.gz
CVDIII.CPB1	GCST90010206	Carboxypeptidase B				CVDIII.CPB1.tsv.gz
CVDIII.CSTB	GCST90010207	Cystatin-B				CVDIII.CSTB.tsv.gz
CVDIII.CTSD	GCST90010208	Cathepsin D				CVDIII.CTSD.tsv.gz
CVDIII.CTSZ	GCST90010209	Cathepsin Z				CVDIII.CTSZ.tsv.gz
CVDIII.CXCL16	GCST90010210	C-X-C motif chemokine 16				CVDIII.CXCL16.tsv.gz
CVDIII.DLK1	GCST90010211	Protein delta homolog 1				CVDIII.DLK1.tsv.gz
CVDIII.EGFR	GCST90010212	Epidermal growth factor receptor				CVDIII.EGFR.tsv.gz
CVDIII.EPCAM	GCST90010213	Epithelial cell adhesion molecule				CVDIII.EPCAM.tsv.gz
CVDIII.EPHB4	GCST90010214	Ephrin type-B receptor 4				CVDIII.EPHB4.tsv.gz
CVDIII.FABP4	GCST90010215	Fatty acid-binding protein, adipocyte				CVDIII.FABP4.tsv.gz
CVDIII.FAS	GCST90010216	Tumor necrosis factor receptor superfamily member 6				CVDIII.FAS.tsv.gz
CVDIII.GAL3	GCST90010217	Galectin-3				CVDIII.GAL3.tsv.gz
CVDIII.GAL4	GCST90010218	Galectin-4				CVDIII.GAL4.tsv.gz
CVDIII.GRN	GCST90010219	Granulins				CVDIII.GRN.tsv.gz
CVDIII.ICAM2	GCST90010220	Intercellular adhesion molecule 2				CVDIII.ICAM2.tsv.gz
CVDIII.IGFBP1	GCST90010221	Insulin-like growth factor-binding protein 1				CVDIII.IGFBP1.tsv.gz
CVDIII.IGFBP2	GCST90010222	Insulin-like growth factor-binding protein 2				CVDIII.IGFBP2.tsv.gz
CVDIII.IGFBP7	GCST90010223	Insulin-like growth factor-binding protein 7				CVDIII.IGFBP7.tsv.gz
CVDIII.IL17RA	GCST90010224	Interleukin-17 receptor A				CVDIII.IL17RA.tsv.gz
CVDIII.IL18BP	GCST90010225	Interleukin-18-binding protein				CVDIII.IL18BP.tsv.gz
CVDIII.IL1RT1	GCST90010226	Interleukin-1 receptor type 1				CVDIII.IL1RT1.tsv.gz
CVDIII.IL1RT2	GCST90010227	Interleukin-1 receptor type 2				CVDIII.IL1RT2.tsv.gz
CVDIII.IL2RA	GCST90010228	Interleukin-2 receptor subunit alpha				CVDIII.IL2RA.tsv.gz
CVDIII.IL6RA	GCST90010229	Interleukin-6 receptor subunit alpha				CVDIII.IL6RA.tsv.gz
CVDIII.ITGB2	GCST90010230	Integrin beta-2				CVDIII.ITGB2.tsv.gz
CVDIII.JAMA	GCST90010231	Junctional adhesion molecule A				CVDIII.JAMA.tsv.gz
CVDIII.KLK6	GCST90010232	Kallikrein-6				CVDIII.KLK6.tsv.gz
CVDIII.LDLRECEPTOR	GCST90010233	Low-density lipoprotein receptor				CVDIII.LDLRECEPTOR.tsv.gz
CVDIII.LTBR	GCST90010234	Lymphotoxin-beta receptor				CVDIII.LTBR.tsv.gz
CVDIII.MB	GCST90010235	Myoglobin				CVDIII.MB.tsv.gz
CVDIII.MCP1	GCST90010236	Monocyte chemotactic protein 1				CVDIII.MCP1.tsv.gz
CVDIII.MEPE	GCST90010237	Matrix extracellular phosphoglycoprotein				CVDIII.MEPE.tsv.gz
CVDIII.MMP2	GCST90010238	Matrix metalloproteinase-2				CVDIII.MMP2.tsv.gz
CVDIII.MMP3	GCST90010239	Matrix metalloproteinase-3				CVDIII.MMP3.tsv.gz
CVDIII.MMP9	GCST90010240	Matrix metalloproteinase-9				CVDIII.MMP9.tsv.gz
CVDIII.MPO	GCST90010241	Myeloperoxidase				CVDIII.MPO.tsv.gz
CVDIII.NOTCH3	GCST90010242	Neurogenic locus notch homolog protein 3				CVDIII.NOTCH3.tsv.gz
CVDIII.OPG	GCST90010243	Osteoprotegerin				CVDIII.OPG.tsv.gz
CVDIII.OPN	GCST90010244	Osteopontin				CVDIII.OPN.tsv.gz
CVDIII.PAI	GCST90010245	Plasminogen activator inhibitor 1				CVDIII.PAI.tsv.gz
CVDIII.PCSK9	GCST90010246	Proprotein convertase subtilisin/kexin type 9				CVDIII.PCSK9.tsv.gz
CVDIII.PDGFSUBUNITA	GCST90010247	Platelet-derived growth factor subunit A				CVDIII.PDGFSUBUNITA.tsv.gz
CVDIII.PECAM1	GCST90010248	Platelet endothelial cell adhesion molecule				CVDIII.PECAM1.tsv.gz
CVDIII.PGLYRP1	GCST90010249	Peptidoglycan recognition protein 1				CVDIII.PGLYRP1.tsv.gz
CVDIII.PI3	GCST90010250	Elafin				CVDIII.PI3.tsv.gz
CVDIII.PLC	GCST90010251	Perlecan				CVDIII.PLC.tsv.gz
CVDIII.PON3	GCST90010252	Paraoxonase				CVDIII.PON3.tsv.gz
CVDIII.PRTN3	GCST90010253	Myeloblastin				CVDIII.PRTN3.tsv.gz
CVDIII.PSPD	GCST90010254	Pulmonary surfactant-associated protein D				CVDIII.PSPD.tsv.gz
CVDIII.RARRES2	GCST90010255	Retinoic acid receptor responder protein 2				CVDIII.RARRES2.tsv.gz
CVDIII.RETN	GCST90010256	Resistin				CVDIII.RETN.tsv.gz
CVDIII.SCGB3A2	GCST90010257	Secretoglobin family 3A member 2				CVDIII.SCGB3A2.tsv.gz
CVDIII.SELE	GCST90010258	E-selectin				CVDIII.SELE.tsv.gz
CVDIII.SELP	GCST90010259	P-selectin				CVDIII.SELP.tsv.gz
CVDIII.SHPS1	GCST90010260	Tyrosine-protein phosphatase non-receptor type substrate 1				CVDIII.SHPS1.tsv.gz
CVDIII.SPON1	GCST90010261	Spondin-1				CVDIII.SPON1.tsv.gz
CVDIII.ST2	GCST90010262	ST2 protein				CVDIII.ST2.tsv.gz
CVDIII.TFPI	GCST90010263	Tissue factor pathway inhibitor				CVDIII.TFPI.tsv.gz
CVDIII.TIMP4	GCST90010264	Metalloproteinase inhibitor 4				CVDIII.TIMP4.tsv.gz
CVDIII.TLT2	GCST90010265	Trem-like transcript 2 protein				CVDIII.TLT2.tsv.gz
CVDIII.TNFR1	GCST90010266	Tumor necrosis factor receptor 1				CVDIII.TNFR1.tsv.gz
CVDIII.TNFR2	GCST90010267	Tumor necrosis factor receptor 2				CVDIII.TNFR2.tsv.gz
CVDIII.TNFRSF10C	GCST90010268	Tumor necrosis factor receptor superfamily member 10C				CVDIII.TNFRSF10C.tsv.gz
CVDIII.TNFRSF14	GCST90010269	Tumor necrosis factor receptor superfamily member 14				CVDIII.TNFRSF14.tsv.gz
CVDIII.TNFSF13B	GCST90010270	Tumor necrosis factor ligand superfamily member 13B				CVDIII.TNFSF13B.tsv.gz
CVDIII.TPA	GCST90010271	Tissue-type plasminogen activator				CVDIII.TPA.tsv.gz
CVDIII.TR	GCST90010272	Transferrin receptor protein 1				CVDIII.TR.tsv.gz
CVDIII.TRAP	GCST90010273	Tartrate-resistant acid phosphatase type 5				CVDIII.TRAP.tsv.gz
CVDIII.UPA	GCST90010274	Urokinase-type plasminogen activator				CVDIII.UPA.tsv.gz
CVDIII.UPAR	GCST90010275	Urokinase plasminogen activator surface receptor				CVDIII.UPAR.tsv.gz
CVDIII.VWF	GCST90010276	von Willebrand factor				CVDIII.VWF.tsv.gz
META.ACP6	GCST90010277	Lysophosphatidic acid phosphatase type 6				META.ACP6.tsv.gz
META.ADGRE2	GCST90010278	Adhesion G protein-coupled receptor E2				META.ADGRE2.tsv.gz
META.ADGRG2	GCST90010279	Adhesion G-protein coupled receptor G2				META.ADGRG2.tsv.gz
META.ALDH1A1	GCST90010280	Retinal dehydrogenase 1				META.ALDH1A1.tsv.gz
META.ANGPT2	GCST90010281	Angiopoietin-2				META.ANGPT2.tsv.gz
META.ANGPTL1	GCST90010282	Angiopoietin-related protein 1				META.ANGPTL1.tsv.gz
META.ANGPTL7	GCST90010283	Angiopoietin-related protein 7				META.ANGPTL7.tsv.gz
META.APEX1	GCST90010284	DNA-(apurinic or apyrimidinic site) lyase				META.APEX1.tsv.gz
META.APLP1	GCST90010285	Amyloid-like protein 1				META.APLP1.tsv.gz
META.ARG1	GCST90010286	Arginase-1				META.ARG1.tsv.gz
META.BAG6	GCST90010287	Large proline-rich protein BAG6				META.BAG6.tsv.gz
META.CA13	GCST90010288	Carbonic anhydrase 13				META.CA13.tsv.gz
META.CANT1	GCST90010289	Soluble calcium-activated nucleotidase 1				META.CANT1.tsv.gz
META.CCDC80	GCST90010290	Coiled-coil domain-containing protein 80				META.CCDC80.tsv.gz
META.CD164	GCST90010291	Sialomucin core protein 24				META.CD164.tsv.gz
META.CD1C	GCST90010292	T-cell surface glycoprotein CD1c				META.CD1C.tsv.gz
META.CD2AP	GCST90010293	CD2-associated protein				META.CD2AP.tsv.gz
META.CD79B	GCST90010294	B-cell antigen receptor complex-associated protein beta chain				META.CD79B.tsv.gz
META.CDH2	GCST90010295	Cadherin-2				META.CDH2.tsv.gz
META.CDHR5	GCST90010296	Cadherin-related family member 5				META.CDHR5.tsv.gz
META.CHRDL2	GCST90010297	Chordin-like protein 2				META.CHRDL2.tsv.gz
META.CLEC5A	GCST90010298	C-type lectin domain family 5 member A				META.CLEC5A.tsv.gz
META.CLMP	GCST90010299	CXADR-like membrane protein				META.CLMP.tsv.gz
META.CLSTN2	GCST90010300	Calsyntenin-2				META.CLSTN2.tsv.gz
META.CLUL1	GCST90010301	Clusterin-like protein 1				META.CLUL1.tsv.gz
META.COMT	GCST90010302	Catechol O-methyltransferase				META.COMT.tsv.gz
META.CRKL	GCST90010303	Crk-like protein				META.CRKL.tsv.gz
META.CTSH	GCST90010304	Pro-cathepsin H				META.CTSH.tsv.gz
META.CTSO	GCST90010305	Cathepsin O				META.CTSO.tsv.gz
META.DDC	GCST90010306	Aromatic-L-amino-acid decarboxylase				META.DDC.tsv.gz
META.DPP7	GCST90010307	Dipeptidyl peptidase 2				META.DPP7.tsv.gz
META.ENO2	GCST90010308	Gamma-enolase				META.ENO2.tsv.gz
META.ENPP7	GCST90010309	Ectonucleotide pyrophosphatase/phosphodiesterase family member 7				META.ENPP7.tsv.gz
META.ENTPD5	GCST90010310	Ectonucleoside triphosphate diphosphohydrolase 5				META.ENTPD5.tsv.gz
META.FAM3C	GCST90010311	Protein FAM3C				META.FAM3C.tsv.gz
META.FBP1	GCST90010312	Fructose-1,6-bisphosphatase 1				META.FBP1.tsv.gz
META.FCRL1	GCST90010313	Fc receptor-like protein 1				META.FCRL1.tsv.gz
META.FKBP4	GCST90010314	Peptidyl-prolyl cis-trans isomerase FKBP4				META.FKBP4.tsv.gz
META.GAL	GCST90010315	Galanin peptides				META.GAL.tsv.gz
META.GLRX	GCST90010316	Glutaredoxin-1				META.GLRX.tsv.gz
META.GRAP2	GCST90010317	GRB2-related adapter protein 2				META.GRAP2.tsv.gz
META.IGFBPL1	GCST90010318	Insulin-like growth factor-binding protein-like 1				META.IGFBPL1.tsv.gz
META.ITGB7	GCST90010319	Integrin beta-7				META.ITGB7.tsv.gz
META.KLK10	GCST90010320	Kallikrein-10				META.KLK10.tsv.gz
META.KYAT1	GCST90010321	Kynurenine-oxoglutarate transaminase 1				META.KYAT1.tsv.gz
META.LILRA5	GCST90010322	Leukocyte immunoglobulin-like receptor subfamily A member 5				META.LILRA5.tsv.gz
META.LRIG1	GCST90010323	Leucine-rich repeats and immunoglobulin-like domains protein 1				META.LRIG1.tsv.gz
META.LRP11	GCST90010324	Low-density lipoprotein receptor-related protein 11				META.LRP11.tsv.gz
META.MCFD2	GCST90010325	Multiple coagulation factor deficiency protein 2				META.MCFD2.tsv.gz
META.MEP1B	GCST90010326	Meprin A subunit beta				META.MEP1B.tsv.gz
META.METRNL	GCST90010327	Meteorin-like protein				META.METRNL.tsv.gz
META.NADK	GCST90010328	NAD kinase				META.NADK.tsv.gz
META.NECTIN2	GCST90010329	Nectin-2				META.NECTIN2.tsv.gz
META.NOMO1	GCST90010330	Nodal modulator 1				META.NOMO1.tsv.gz
META.NPDC1	GCST90010331	Neural proliferation differentiation and control protein 1				META.NPDC1.tsv.gz
META.NPTXR	GCST90010332	Neuronal pentraxin receptor				META.NPTXR.tsv.gz
META.PAG1	GCST90010333	Phosphoprotein associated with glycosphingolipid-enriched microdomains 1				META.PAG1.tsv.gz
META.PILRB	GCST90010334	Paired immunoglobulin-like type 2 receptor beta				META.PILRB.tsv.gz
META.PPP1R2	GCST90010335	Protein phosphatase inhibitor 2				META.PPP1R2.tsv.gz
META.QDPR	GCST90010336	Dihydropteridine reductase				META.QDPR.tsv.gz
META.REG4	GCST90010337	Regenerating islet-derived protein 4				META.REG4.tsv.gz
META.RNASE3	GCST90010338	Eosinophil cationic protein				META.RNASE3.tsv.gz
META.ROR1	GCST90010339	Inactive tyrosine-protein kinase transmembrane receptor ROR1				META.ROR1.tsv.gz
META.RTN4R	GCST90010340	Reticulon-4 receptor				META.RTN4R.tsv.gz
META.S100P	GCST90010341	Protein S100-P				META.S100P.tsv.gz
META.SDC4	GCST90010342	Syndecan-4				META.SDC4.tsv.gz
META.SEMA3F	GCST90010343	Semaphorin-3F				META.SEMA3F.tsv.gz
META.SERPINB6	GCST90010344	Serpin B6				META.SERPINB6.tsv.gz
META.SERPINB8	GCST90010345	Serpin B8				META.SERPINB8.tsv.gz
META.SIGLEC7	GCST90010346	Sialic acid-binding Ig-like lectin 7				META.SIGLEC7.tsv.gz
META.SNAP23	GCST90010347	Synaptosomal-associated protein 23				META.SNAP23.tsv.gz
META.SOST	GCST90010348	Sclerostin				META.SOST.tsv.gz
META.SSC4D	GCST90010349	Scavenger receptor cysteine-rich domain-containing group B protein				META.SSC4D.tsv.gz
META.SUMF2	GCST90010350	Sulfatase-modifying factor 2				META.SUMF2.tsv.gz
META.TFF2	GCST90010351	Trefoil factor 2				META.TFF2.tsv.gz
META.THOP1	GCST90010352	Thimet oligopeptidase				META.THOP1.tsv.gz
META.TSHB	GCST90010353	Thyrotropin subunit beta				META.TSHB.tsv.gz
META.TXNDC5	GCST90010354	Thioredoxin domain-containing protein 5				META.TXNDC5.tsv.gz
META.TYMP	GCST90010355	Thymidine phosphorylase				META.TYMP.tsv.gz
META.TYRO3	GCST90010356	Tyrosine-protein kinase receptor TYRO3				META.TYRO3.tsv.gz
META.USP8	GCST90010357	Ubiquitin carboxyl-terminal hydrolase 8				META.USP8.tsv.gz
META.VCAN	GCST90010358	Versican core protein				META.VCAN.tsv.gz

## Sheet: meta
Key	Value
schemaVersion	1.6
submissionType	GCST
creation date	2020/10/01
headerSize	3
