# Supplementary material for: Whole-genome sequencing analysis of the cardiometabolic proteome
Source: Nat Commun. 2020 Dec 10;11:6336. doi: 10.1038/s41467-020-20079-2 (PMC7729872; doi:10.1038/s41467-020-20079-2)
Supplement: Supplementary file 19 — Supplementary Data 16 [file 41467_2020_20079_MOESM19_ESM.xlsx]

## Sheet: Supplementary Data 16
Supplementary Data 16: PheWAS results for all independent variants reported in this study. P4 is the posterior probability of a single colocalising signal. Alpha12 and alpha21 are the products of the effect sizes for the protein and the tested traits, n is the number of variants input in the colocalisation test.
panel	protein	chr	sentinel variant	independent variant	colocalised trait	alpha12	alpha21	n	P4
CVDII	BMP6	4	186235350	186235350	Activated partial thromboplastin time	0.33918	2.94829	45	0.688361
CVDII	BMP6	4	186235350	186235350	Acute pericarditis	-210.965	-0.0777196	2	0.000174
CVDII	BMP6	4	186235350	186235350	Acute pharyngitis	275.771	0.00269984	2	0.002714
CVDII	BMP6	4	186235350	186235350	Acute tubulo-interstitial nephritis	32.2236	0.0311143	3	0.051909
CVDII	BMP6	4	186235350	186235350	Average weekly red wine intake	3.54481	0.282168	2	0.000119
CVDII	BMP6	4	186235350	186235350	Benign neoplasm of bone and articular cartilage	49.7506	0.0205718	2	0.040099
CVDII	BMP6	4	186235350	186235350	Blood clot in the leg	-1.76855	-4.2582e-05	169	0
CVDII	BMP6	4	186235350	186235350	Blood clot in the lung	2.88032	2.99974e-05	150	0.000529
CVDII	BMP6	4	186235350	186235350	Blood metabolite levels	-3.32227	-0.300999	2	0.999314
CVDII	BMP6	4	186235350	186235350	Blood protein levels	0.695939	1.43691	3	1
CVDII	BMP6	4	186235350	186235350	Bronchitis, not specified as acute or chronic	-293.808	-0.00333474	2	0.016282
CVDII	BMP6	4	186235350	186235350	Candidiasis	46.2852	0.00993666	3	0.001241
CVDII	BMP6	4	186235350	186235350	Care involving use of rehabilitation procedures	-78.4486	-0.0127503	2	7.3e-05
CVDII	BMP6	4	186235350	186235350	Cause of death: abdominal aortic aneurysm, ruptured	21.3079	0.0883626	3	0.041179
CVDII	BMP6	4	186235350	186235350	Cause of death: acute and subacute infective endocarditis	25.307	0.0395147	17	0.988484
CVDII	BMP6	4	186235350	186235350	Cause of death: acute lymphoblastic leukaemia	1.77424	0.556552	11	0.065058
CVDII	BMP6	4	186235350	186235350	Cause of death: acute myeloid leukaemia	-2.59018	-0.195658	3	0.064097
CVDII	BMP6	4	186235350	186235350	Cause of death: acute pancreatitis, unspecified	1.45585	0.455791	13	0.042421
CVDII	BMP6	4	186235350	186235350	Cause of death: acute vascular disorders of intestine	-1.70694	-0.464688	15	0.01978
CVDII	BMP6	4	186235350	186235350	Cause of death: alcoholic cirrhosis of liver	0.811923	0.14392	15	0.05166
CVDII	BMP6	4	186235350	186235350	Cause of death: alcoholic hepatic failure	0.562161	1.77124	8	0.024323
CVDII	BMP6	4	186235350	186235350	Cause of death: alcoholic hepatitis	-18.796	-0.112361	24	0.060684
CVDII	BMP6	4	186235350	186235350	Cause of death: alcoholic liver disease, unspecified	4.42699	0.1708	3	0.091869
CVDII	BMP6	4	186235350	186235350	Cause of death: alzheimers disease, unspecified	-0.946017	-0.00887621	2	0.007945
CVDII	BMP6	4	186235350	186235350	Cause of death: anus, unspecified	4.90794	0.203751	3	0.029109
CVDII	BMP6	4	186235350	186235350	Cause of death: aortic stenosis	-2.01895	-0.416398	3	0.065433
CVDII	BMP6	4	186235350	186235350	Cause of death: aortic valve disorder, unspecified	-3.28001	-0.157065	2	0.006491
CVDII	BMP6	4	186235350	186235350	Cause of death: appendix	11.9268	0.063047	5	0.023894
CVDII	BMP6	4	186235350	186235350	Cause of death: asthma, unspecified	-13.9777	-0.0442057	8	0.069847
CVDII	BMP6	4	186235350	186235350	Cause of death: atrial fibrillation and flutter	-3.30274	0.0533284	7	0.027933
CVDII	BMP6	4	186235350	186235350	Cause of death: b-cell lymphoma, unspecified	9.7823	0.102532	2	0.077021
CVDII	BMP6	4	186235350	186235350	Cause of death: bladder, unspecified	-6.37855	-0.118762	5	0.097928
CVDII	BMP6	4	186235350	186235350	Cause of death: brain, unspecified	-0.624326	-0.620446	11	0.033113
CVDII	BMP6	4	186235350	186235350	Cause of death: bronchopneumonia, unspecified	-4.24158	0.103479	2	0.006261
CVDII	BMP6	4	186235350	186235350	Cause of death: caecum	1.9648	0.861131	4	0.010701
CVDII	BMP6	4	186235350	186235350	Cause of death: calculus of gallbladder without cholecystitis	2.96497	0.0577901	7	0.160931
CVDII	BMP6	4	186235350	186235350	Cause of death: car occupant injured in unspecified traffic accident	1.24743	0.800959	6	0.065188
CVDII	BMP6	4	186235350	186235350	Cause of death: cardia	-9.67732	-0.0342337	8	0.068876
CVDII	BMP6	4	186235350	186235350	Cause of death: cardiomegaly	10.5317	0.0934675	9	0.332278
CVDII	BMP6	4	186235350	186235350	Cause of death: cardiomyopathy, unspecified	7.46713	-0.568882	3	0.018228
CVDII	BMP6	4	186235350	186235350	Cause of death: cerebrovascular disease, unspecified	10.7242	0.0932646	3	0.086486
CVDII	BMP6	4	186235350	186235350	Cause of death: cerebrum, except lobes and ventricles	6.10119	0.163922	6	0.069771
CVDII	BMP6	4	186235350	186235350	Cause of death: cervix uteri, unspecified	-31.847	0.140481	5	0.069293
CVDII	BMP6	4	186235350	186235350	Cause of death: cholangitis	-15.0051	-0.0637286	2	0.041707
CVDII	BMP6	4	186235350	186235350	Cause of death: chronic myeloid leukaemia	18.5665	0.0538398	5	0.118137
CVDII	BMP6	4	186235350	186235350	Cause of death: chronic obstructive pulmonary disease with acute lower respiratory infection	1.46113	0.748055	5	0.047171
CVDII	BMP6	4	186235350	186235350	Cause of death: chronic obstructive pulmonary disease, unspecified	3.41515	0.0190959	54	0.056164
CVDII	BMP6	4	186235350	186235350	Cause of death: chronic or unspecified with haemorrhage	-0.708641	-0.0517477	5	0.061551
CVDII	BMP6	4	186235350	186235350	Cause of death: congestive heart failure	-4.31742	-0.229698	19	0.034368
CVDII	BMP6	4	186235350	186235350	Cause of death: connective and soft tissue, unspecified	13.0513	-0.0602349	3	0.019901
CVDII	BMP6	4	186235350	186235350	Cause of death: creutzfeldt-jakob disease	1.08239	0.923881	4	0.033029
CVDII	BMP6	4	186235350	186235350	Cause of death: diverticular disease of intestine, part unspecified, with perforation and abscess	-0.920127	-0.941116	10	0.014489
CVDII	BMP6	4	186235350	186235350	Cause of death: duodenum	9.91148	0.0927437	14	0.062363
CVDII	BMP6	4	186235350	186235350	Cause of death: emphysema, unspecified	-5.32439	-0.254157	47	0.050058
CVDII	BMP6	4	186235350	186235350	Cause of death: endocarditis, valve unspecified	11.3656	0.0880002	20	0.314511
CVDII	BMP6	4	186235350	186235350	Cause of death: endometrium	2.01407	0.497778	2	0.027054
CVDII	BMP6	4	186235350	186235350	Cause of death: epilepsy, unspecified	1.14604	0.872572	10	0.065378
CVDII	BMP6	4	186235350	186235350	Cause of death: fatty liver	-17.6044	-0.0661866	7	0.19187
CVDII	BMP6	4	186235350	186235350	Cause of death: follicular non-hodgkins lymphoma, unspecified	4.73387	0.00796564	7	0.076378
CVDII	BMP6	4	186235350	186235350	Cause of death: gastro-intestinal haemorrhage, unspecified	-8.50098	-0.117329	37	0.070785
CVDII	BMP6	4	186235350	186235350	Cause of death: heart failure, unspecified	25.2812	0.036483	16	0.023832
CVDII	BMP6	4	186235350	186235350	Cause of death: hodgkins disease, unspecified	-1.87616	-0.533004	15	0.02753
CVDII	BMP6	4	186235350	186235350	Cause of death: home	-11.3952	-0.0877547	79	0.092497
CVDII	BMP6	4	186235350	186235350	Cause of death: hypertensive heart disease with heart failure	0.282213	0.407187	2	0.017021
CVDII	BMP6	4	186235350	186235350	Cause of death: hypertensive heart disease without heart failure	-5.40397	-0.18505	5	0.073593
CVDII	BMP6	4	186235350	186235350	Cause of death: ill-defined sites within the digestive system	19.6986	0.0259468	5	0.637767
CVDII	BMP6	4	186235350	186235350	Cause of death: inquest adjourned death	-15.3883	-0.0649892	10	0.184847
CVDII	BMP6	4	186235350	186235350	Cause of death: interstitial pulmonary disease, unspecified	15.3919	0.064969	5	0.179871
CVDII	BMP6	4	186235350	186235350	Cause of death: intracerebral haemorrhage, unspecified	-0.348151	-2.99781	2	0.001007
CVDII	BMP6	4	186235350	186235350	Cause of death: intracranial haemorrhage, unspecified	-4.48685	-0.0437933	2	0.004444
CVDII	BMP6	4	186235350	186235350	Cause of death: ischaemic cardiomyopathy	8.97706	0.118329	14	0.055758
CVDII	BMP6	4	186235350	186235350	Cause of death: liver cell carcinoma	-2.4964	-0.400528	5	0.05598
CVDII	BMP6	4	186235350	186235350	Cause of death: lobar pneumonia, unspecified	-11.4981	-0.0869693	16	0.092892
CVDII	BMP6	4	186235350	186235350	Cause of death: malignant neoplasm of gallbladder	0.26407	0.406795	5	0.017019
CVDII	BMP6	4	186235350	186235350	Cause of death: malignant neoplasm of thyroid gland	3.49406	0.286246	10	0.04038
CVDII	BMP6	4	186235350	186235350	Cause of death: malignant neoplasm of ureter	-4.47061	-0.467491	9	0.029425
CVDII	BMP6	4	186235350	186235350	Cause of death: malignant neoplasm of uterus, part unspecified	10.6402	0.0916274	3	0.061625
CVDII	BMP6	4	186235350	186235350	Cause of death: malignant neoplasm, unspecified	2.16096	0.45184	18	0.063719
CVDII	BMP6	4	186235350	186235350	Cause of death: mesothelioma of pleura	0.974148	0.810575	7	0.056795
CVDII	BMP6	4	186235350	186235350	Cause of death: motor neuron disease	3.39211	1.89815	2	0.002638
CVDII	BMP6	4	186235350	186235350	Cause of death: multiple myeloma	-1.97533	-0.503497	12	0.046021
CVDII	BMP6	4	186235350	186235350	Cause of death: multiple sclerosis	-0.531024	-0.136961	3	0.073374
CVDII	BMP6	4	186235350	186235350	Cause of death: multisystem degeneration	-10.5312	-0.097026	6	0.035283
CVDII	BMP6	4	186235350	186235350	Cause of death: myelodysplastic syndrome, unspecified	7.3231	0.132251	4	0.046178
CVDII	BMP6	4	186235350	186235350	Cause of death: organ-limited amyloidosis	-9.65322	-0.103593	13	0.074274
CVDII	BMP6	4	186235350	186235350	Cause of death: oropharynx, unspecified	-2.89913	-0.369362	8	0.030466
CVDII	BMP6	4	186235350	186235350	Cause of death: other and unspecified cirrhosis of liver	-1.70955	-0.587758	2	0.027187
CVDII	BMP6	4	186235350	186235350	Cause of death: other and unspecified intestinal obstruction	1.60252	0.624018	24	0.021956
CVDII	BMP6	4	186235350	186235350	Cause of death: other and unspecified t-cell lymphomas	-37.8727	-0.0476567	3	0.051586
CVDII	BMP6	4	186235350	186235350	Cause of death: other ill-defined and unspecified causes of mortality	7.02642	-1.77291	3	0.017965
CVDII	BMP6	4	186235350	186235350	Cause of death: other specified degenerative diseases of nervous system	3.0604	0.32684	6	0.056804
CVDII	BMP6	4	186235350	186235350	Cause of death: other specified place	2.46686	0.404286	16	0.046336
CVDII	BMP6	4	186235350	186235350	Cause of death: other specified respiratory disorders	-56.8925	-0.0176026	19	0.565479
CVDII	BMP6	4	186235350	186235350	Cause of death: parkinsons disease	-3.88802	-0.257187	3	0.043507
CVDII	BMP6	4	186235350	186235350	Cause of death: perforation of intestine	-7.98419	-0.041757	9	0.064997
CVDII	BMP6	4	186235350	186235350	Cause of death: peripheral vascular disease, unspecified	-1.47641	-0.677317	12	0.03156
CVDII	BMP6	4	186235350	186235350	Cause of death: peritoneum, unspecified	-1.0052	-0.953458	7	0.009595
CVDII	BMP6	4	186235350	186235350	Cause of death: pharynx, unspecified	-11.4467	-0.0873617	7	0.092929
CVDII	BMP6	4	186235350	186235350	Cause of death: pneumonitis due to food and vomit	-10.6176	-0.0941831	18	0.044757
CVDII	BMP6	4	186235350	186235350	Cause of death: pulmonary embolism without mention of acute cor pulmonale	6.41562	0.0722323	4	0.139625
CVDII	BMP6	4	186235350	186235350	Cause of death: rheumatoid arthritis, unspecified	5.56172	0.162669	19	0.04701
CVDII	BMP6	4	186235350	186235350	Cause of death: secondary malignant neoplasm of retroperitoneum and peritoneum	-15.611	-0.0640577	19	0.089783
CVDII	BMP6	4	186235350	186235350	Cause of death: septicaemia, unspecified	-18.6788	-0.0525714	3	0.061206
CVDII	BMP6	4	186235350	186235350	Cause of death: stroke, not specified as haemorrhage or infarction	-5.74379	-0.151884	4	0.060121
CVDII	BMP6	4	186235350	186235350	Cause of death: subarachnoid haemorrhage from intracranial artery, unspecified	2.5179	0.397157	11	0.021807
CVDII	BMP6	4	186235350	186235350	Cause of death: thoracic aortic aneurysm, ruptured	2.28579	-0.222588	7	0.053744
CVDII	BMP6	4	186235350	186235350	Cause of death: tongue, unspecified	3.18167	0.3143	7	0.048109
CVDII	BMP6	4	186235350	186235350	Cause of death: unspecified dementia	-1.46727	-0.681539	2	0.031208
CVDII	BMP6	4	186235350	186235350	Cause of death: unspecified place	-4.16014	-0.242441	11	0.036177
CVDII	BMP6	4	186235350	186235350	Cause of death: urinary organ, unspecified	1.00943	1.24224	8	0.025658
CVDII	BMP6	4	186235350	186235350	Cause of death: urinary tract infection, site not specified	0.837006	1.19475	2	0.065406
CVDII	BMP6	4	186235350	186235350	Cause of death: vascular disorder of intestine, unspecified	-13.7319	-0.0807616	3	0.049274
CVDII	BMP6	4	186235350	186235350	Cause of death: without complications	-0.958064	-1.0433	8	0.032469
CVDII	BMP6	4	186235350	186235350	CD8:%TE; CD8 TE (CD27-CD28-CD95+CD45RA+)	-0.0904785	-0.851961	8	0.002232
CVDII	BMP6	4	186235350	186235350	Certain early complications of trauma	47.1209	0.0212026	4	0.05965
CVDII	BMP6	4	186235350	186235350	Chronic renal failure	93.1683	0.0107333	2	9.1e-05
CVDII	BMP6	4	186235350	186235350	Circulating vasoactive peptide levels	0.0908307	11.0095	2	0.999001
CVDII	BMP6	4	186235350	186235350	Coronary artery disease	0.0392311	0.380995	15	0.000973
CVDII	BMP6	4	186235350	186235350	Crushing injury of wrist and hand	175.353	0.0057262	2	0.00096
CVDII	BMP6	4	186235350	186235350	Depressive symptoms	-3.10849	-0.135928	5	0.001163
CVDII	BMP6	4	186235350	186235350	Diabetes mellitus in pregnancy	35.4955	0.030056	2	0.001253
CVDII	BMP6	4	186235350	186235350	Dislocation, sprain and strain of joints and ligaments at ankle and foot level	40.417	0.0280686	2	0.000327
CVDII	BMP6	4	186235350	186235350	Dislocation, sprain and strain of joints and ligaments at neck level	-2514.86	-0.000573226	3	0.00091
CVDII	BMP6	4	186235350	186235350	Disorders of patella	73.1192	0.00779354	2	0.000572
CVDII	BMP6	4	186235350	186235350	Disorders of vitreous body	57.5569	0.0034939	2	0.011524
CVDII	BMP6	4	186235350	186235350	Doctor diagnosed tuberculosis	-33.3232	-0.0300092	2	0.001152
CVDII	BMP6	4	186235350	186235350	Drive faster than motorway speed limit	-0.0355794	0.381194	6	0.000309
CVDII	BMP6	4	186235350	186235350	Dysphagia	-6.80949	-0.00847604	3	0.000213
CVDII	BMP6	4	186235350	186235350	Elevated blood glucose level	-77.5702	-0.013004	3	0.001856
CVDII	BMP6	4	186235350	186235350	Emphysema	-651.085	-0.00154989	3	0.026187
CVDII	BMP6	4	186235350	186235350	Ever had hysterectomy	1.10668	0.00484144	8	0.000493
CVDII	BMP6	4	186235350	186235350	Excessive vomiting in pregnancy	-22.2317	-0.00635486	6	0.02208
CVDII	BMP6	4	186235350	186235350	Failure and rejection of transplanted organs and tissues	56.9263	0.0143158	2	0.019534
CVDII	BMP6	4	186235350	186235350	Female infertility	14.0299	0.0713191	2	0.018925
CVDII	BMP6	4	186235350	186235350	Foreign body in respiratory tract	-0.706482	-35.3625	2	0.002187
CVDII	BMP6	4	186235350	186235350	Frequency of heavy diy in last 4 weeks	-2.05115	-0.491192	3	0.000214
CVDII	BMP6	4	186235350	186235350	Heel bone mineral density left	2.03619	0.737288	3	0.000271
CVDII	BMP6	4	186235350	186235350	Height	-3.95879	-0.244452	10	0.006774
CVDII	BMP6	4	186235350	186235350	Hip or knee osteoarthritis	-0.132438	-7.78878	2	0.002008
CVDII	BMP6	4	186235350	186235350	Hodgkins disease	441.388	0.00235698	2	0.000219
CVDII	BMP6	4	186235350	186235350	Home area population density: England or Wales - village, sparse	-120.237	0.0469644	7	0.000863
CVDII	BMP6	4	186235350	186235350	Home area population density: postcode not linkable	145.054	0.00034266	6	0.047657
CVDII	BMP6	4	186235350	186235350	Home area population density: Scotland - remote rural	403.272	0.000570026	4	0.000405
CVDII	BMP6	4	186235350	186235350	Home area population density: Scotland large urban area	-25.0714	-0.0398881	3	0.0022
CVDII	BMP6	4	186235350	186235350	Hyperfunction of pituitary gland	111.918	0.00893573	2	6.8e-05
CVDII	BMP6	4	186235350	186235350	Immature fraction of reticulocytes	0.0541989	0.662279	29	0.011457
CVDII	BMP6	4	186235350	186235350	Infections of genito-urinary tract in pregnancy	200.298	0.00688662	2	0.001711
CVDII	BMP6	4	186235350	186235350	Intracerebral haemorrhage	7.5775	-0.0035929	2	0.000136
CVDII	BMP6	4	186235350	186235350	Keratitis	-17.7459	-0.000911166	4	0.000886
CVDII	BMP6	4	186235350	186235350	Knee osteoarthritis	-0.0941633	-10.9013	3	0.002456
CVDII	BMP6	4	186235350	186235350	Lymphoid leukaemia	203.105	0.00496529	2	0.048235
CVDII	BMP6	4	186235350	186235350	Malignant neoplasm of cervix uteri	241.987	0.00409384	4	0.023156
CVDII	BMP6	4	186235350	186235350	Malignant neoplasm of larynx	-126.555	-0.00790501	2	0.040431
CVDII	BMP6	4	186235350	186235350	Malignant neoplasm of rectum	-2.43143	-0.0417009	2	0.000179
CVDII	BMP6	4	186235350	186235350	Malignant neoplasm of tonsil	132.597	0.00754183	3	0.066961
CVDII	BMP6	4	186235350	186235350	mDC:%32+; mDC subset (CD32+)	0.207058	0.366208	3	0.02287
CVDII	BMP6	4	186235350	186235350	Mesothelioma	29.5087	0.0338883	2	0.065321
CVDII	BMP6	4	186235350	186235350	Miserableness	-11.7905	-0.0577758	19	0.040585
CVDII	BMP6	4	186235350	186235350	Myositis	76.9384	0.012998	2	0.000299
CVDII	BMP6	4	186235350	186235350	Neoplasm of uncertain or unknown behaviour of middle ear and respiratory and intrathoracic organs	-715.902	-0.00144368	4	0.027569
CVDII	BMP6	4	186235350	186235350	Open wound of abdomen, lower back and pelvis	141.35	0.00682132	6	0.061509
CVDII	BMP6	4	186235350	186235350	Open wound of forearm	89.7906	0.00686568	3	0.003786
CVDII	BMP6	4	186235350	186235350	Open wound of lower leg	-42.7868	-0.00941692	3	0.000707
CVDII	BMP6	4	186235350	186235350	Other acquired deformities of musculoskeletal system and connective tissue	18.2987	0.0448808	2	0.00492
CVDII	BMP6	4	186235350	186235350	Other and unspecified injuries of abdomen, lower back and pelvis	-141.283	0.00171165	3	0.000436
CVDII	BMP6	4	186235350	186235350	Other coagulation defects	-147.751	-0.00423567	2	0.080054
CVDII	BMP6	4	186235350	186235350	Other complications of surgical and medical care	0.183852	4.29448	2	0.027155
CVDII	BMP6	4	186235350	186235350	Other congenital malformations of skin	61.0097	0.000544882	2	0.000573
CVDII	BMP6	4	186235350	186235350	Other deforming dorsopathies	34.2578	0.0292844	2	0.00119
CVDII	BMP6	4	186235350	186235350	Other diseases of blood and blood-forming organs	-18.9787	-0.0960383	2	0.001135
CVDII	BMP6	4	186235350	186235350	Other disorders of pancreatic internal secretion	-34.6076	0.0420178	2	0.000367
CVDII	BMP6	4	186235350	186235350	Other disorders of thyroid	-1105.92	-0.000737251	2	0.002435
CVDII	BMP6	4	186235350	186235350	Other inflammation of eyelid	-131.141	-0.023657	2	0.000404
CVDII	BMP6	4	186235350	186235350	Other necrotising vasculopathies	107.98	0.00922365	3	0.058109
CVDII	BMP6	4	186235350	186235350	Other obstructed labour	-269.257	-0.00547655	2	0.001044
CVDII	BMP6	4	186235350	186235350	Persons encountering health services for other counselling and medical advice	26.2949	0.0381005	3	0.008495
CVDII	BMP6	4	186235350	186235350	Persons encountering health services for specifie procedures, not carried out	64.2132	0.015593	2	0.052825
CVDII	BMP6	4	186235350	186235350	Persons encountering health services in other circumstances	87.9915	-0.00101913	2	5.6e-05
CVDII	BMP6	4	186235350	186235350	Phlebitis and thrombophlebitis	-38.9107	-0.000138186	90	0.060657
CVDII	BMP6	4	186235350	186235350	Plasmodium falciparum malaria	370.394	0.00479454	2	0.000498
CVDII	BMP6	4	186235350	186235350	Postprocedural disorders of eye and adnexa	35.5051	0.039623	6	0.001605
CVDII	BMP6	4	186235350	186235350	Postprocedural musculoskeletal disorders	-22.7843	-0.0438899	2	0.000109
CVDII	BMP6	4	186235350	186235350	Pulmonary embolism	80.2078	0.000920013	23	0.773346
CVDII	BMP6	4	186235350	186235350	Retained placenta and membranes, without haemorrhage	119.1	0.0147315	2	0.000167
CVDII	BMP6	4	186235350	186235350	Sarcoidosis	69.6875	0.0125287	9	0.001528
CVDII	BMP6	4	186235350	186235350	Schizophrenia	192.019	0.00317166	6	0.024962
CVDII	BMP6	4	186235350	186235350	Self-reported alopecia or hair loss	-241.191	-0.00422421	2	0.109325
CVDII	BMP6	4	186235350	186235350	Self-reported asbestosis	-301.821	-0.00328365	3	0.004491
CVDII	BMP6	4	186235350	186235350	Self-reported benign neuroma	-38.7441	-0.0090264	6	0.032086
CVDII	BMP6	4	186235350	186235350	Self-reported blepharitis or eyelid infection	-109.585	-0.00986097	2	0.016367
CVDII	BMP6	4	186235350	186235350	Self-reported burns	-68.4793	-0.00697143	2	0.003634
CVDII	BMP6	4	186235350	186235350	Self-reported cancer of lip or mouth/pharynx/oral cavity	-160.851	-0.00621997	3	0.046126
CVDII	BMP6	4	186235350	186235350	Self-reported deep venous thrombosis	-1.71937	-4.25302e-05	180	0
CVDII	BMP6	4	186235350	186235350	Self-reported deliberate self-harm or suicide attempt	-33.2212	-0.0188423	11	0.000307
CVDII	BMP6	4	186235350	186235350	Self-reported diabetic eye disease	-21.7669	-0.0460672	2	0.000826
CVDII	BMP6	4	186235350	186235350	Self-reported diabetic neuropathy or ulcers	-24.1062	0.0012921	7	0.000347
CVDII	BMP6	4	186235350	186235350	Self-reported ectopic pregnancy	-12.6044	-0.00194855	2	0.02292
CVDII	BMP6	4	186235350	186235350	Self-reported femoral hernia	-185.687	0.00908848	2	0.002931
CVDII	BMP6	4	186235350	186235350	Self-reported fibrosing alveolitis or unspecified alveolitis	-13.2154	-0.000299525	2	0.000719
CVDII	BMP6	4	186235350	186235350	Self-reported fracture foot	-184.311	-0.00656312	2	0.000122
CVDII	BMP6	4	186235350	186235350	Self-reported hepatitis c	51.1942	6.85954e-05	3	0.000333
CVDII	BMP6	4	186235350	186235350	Self-reported hypothyroidism or myxoedema	1.0946	1.90053	30	0.004455
CVDII	BMP6	4	186235350	186235350	Self-reported labyrinthitis	346.562	0.0109963	2	0.000387
CVDII	BMP6	4	186235350	186235350	Self-reported larynx or throat cancer	203.784	0.034841	4	0.025005
CVDII	BMP6	4	186235350	186235350	Self-reported lichen planus	6.29304	0.00854091	2	0.000382
CVDII	BMP6	4	186235350	186235350	Self-reported mitral regurgitation or incompetence	131.791	0.00188674	3	0.006026
CVDII	BMP6	4	186235350	186235350	Self-reported myasthenia gravis	-140.811	-0.00362759	9	0.000792
CVDII	BMP6	4	186235350	186235350	Self-reported myocarditis	-94.4604	-0.00222602	2	0.015045
CVDII	BMP6	4	186235350	186235350	Self-reported oesophageal cancer	-60.7345	-0.0165887	4	0.041476
CVDII	BMP6	4	186235350	186235350	Self-reported optic neuritis	52.5032	0.0190569	3	0.048125
CVDII	BMP6	4	186235350	186235350	Self-reported parathyroid gland problem	102.137	0.014883	3	0.018226
CVDII	BMP6	4	186235350	186235350	Self-reported pericarditis	-73.208	-0.00789755	5	0.007285
CVDII	BMP6	4	186235350	186235350	Self-reported plantar fascitis	159.844	-0.575368	5	0.000251
CVDII	BMP6	4	186235350	186235350	Self-reported polycystic kidney	0.264336	-0.0114411	2	0.014396
CVDII	BMP6	4	186235350	186235350	Self-reported post-traumatic stress disorder	-1.23158	-0.00273462	4	0.002192
CVDII	BMP6	4	186235350	186235350	Self-reported primary bone cancer	-90.8272	-0.0140913	2	0.000123
CVDII	BMP6	4	186235350	186235350	Self-reported pulmonary embolism + or - dvt	0.717591	1.13444e-05	150	0.001052
CVDII	BMP6	4	186235350	186235350	Self-reported rectal prolapse	-4.98831	-0.0897198	3	0.008782
CVDII	BMP6	4	186235350	186235350	Self-reported small intestine or small bowel cancer	-35.4857	0.308688	2	0.022843
CVDII	BMP6	4	186235350	186235350	Self-reported spinal cord disorder	-303.876	-0.0027273	2	0.011281
CVDII	BMP6	4	186235350	186235350	Self-reported svt or supraventricular tachycardia	127.305	0.000257366	3	0.001779
CVDII	BMP6	4	186235350	186235350	Self-reported tendonitis or tendinitis / tenosynovitis	1.63875	0.454019	2	0.00487
CVDII	BMP6	4	186235350	186235350	Self-reported undescended testicle	57.2711	0.0291628	2	6.1e-05
CVDII	BMP6	4	186235350	186235350	Self-reported urticaria	-61.9988	-0.0380691	11	0.00134
CVDII	BMP6	4	186235350	186235350	Self-reported venous thromboembolic disease	56.8319	0.00663243	5	3.1e-05
CVDII	BMP6	4	186235350	186235350	Self-reported vitiligo	-94.9487	-0.010532	2	0.068716
CVDII	BMP6	4	186235350	186235350	Self-reported wegners granulmatosis	-115.922	-0.00862626	3	0.045483
CVDII	BMP6	4	186235350	186235350	Serum metabolite levels	-1.07247	-0.934236	2	0.999001
CVDII	BMP6	4	186235350	186235350	Sexual dysfunction, not caused by organic disorder or disease	-235.518	-0.00619833	2	0.000436
CVDII	BMP6	4	186235350	186235350	Superficial injury of thorax	-57.0676	-0.0172848	5	0.006046
CVDII	BMP6	4	186235350	186235350	Superficial injury of wrist and hand	173.975	0.00026195	2	0.000788
CVDII	BMP6	4	186235350	186235350	Systemic lupus erythematosus	-5.29667	-9.85789e-05	3	0.147743
CVDII	BMP6	4	186235350	186235350	Systemic sclerosis	41.59	-0.000554912	2	0.000132
CVDII	BMP6	4	186235350	186235350	Toe surgery or amputation	-10.3254	-0.076785	13	0.02116
CVDII	BMP6	4	186235350	186235350	Treatment with adipine mr 10 m or r tablet	-16.0664	-0.0627128	4	0.021631
CVDII	BMP6	4	186235350	186235350	Treatment with alverine	-68.9759	-0.00266715	2	0.000369
CVDII	BMP6	4	186235350	186235350	Treatment with amantadine	-672.439	-0.000180646	2	0.004028
CVDII	BMP6	4	186235350	186235350	Treatment with antihistamine 60mg tablet	-19.7708	-0.0026141	2	0.000374
CVDII	BMP6	4	186235350	186235350	Treatment with antihypertensive	20.9613	0.0481492	2	0.008261
CVDII	BMP6	4	186235350	186235350	Treatment with arcoxia 60mg tablet	38.6948	0.000305578	3	0.001209
CVDII	BMP6	4	186235350	186235350	Treatment with arcoxia 90mg tablet	-265.385	-0.00331173	3	0.012534
CVDII	BMP6	4	186235350	186235350	Treatment with b12 - cyanocobalamin prep	-67.2291	-0.0090127	4	0.000203
CVDII	BMP6	4	186235350	186235350	Treatment with b12 - hydroxocobalamin prep	1.86435	8.9425e-05	3	0.000325
CVDII	BMP6	4	186235350	186235350	Treatment with beclazone 50 inhaler	4.15156	0.00339626	2	7.7e-05
CVDII	BMP6	4	186235350	186235350	Treatment with beclomethasone dipropionate+salbutamol	60.2192	0.0127341	4	0.048727
CVDII	BMP6	4	186235350	186235350	Treatment with brimonidine tartrate	14.2047	0.0508245	3	0.001931
CVDII	BMP6	4	186235350	186235350	Treatment with buprenorphine	46.268	0.0222835	2	0.000385
CVDII	BMP6	4	186235350	186235350	Treatment with cabergoline	378.596	0.00264599	2	0.000373
CVDII	BMP6	4	186235350	186235350	Treatment with carbomers	-32.3493	-0.0162357	2	0.001819
CVDII	BMP6	4	186235350	186235350	Treatment with celebrex 100mg capsule	-3.42907	0.000901273	4	0.000613
CVDII	BMP6	4	186235350	186235350	Treatment with celluvisc 1% single-use eye drops	57.344	0.0246336	2	0.000263
CVDII	BMP6	4	186235350	186235350	Treatment with chlorpheniramine	214.678	0.000938545	7	0.00028
CVDII	BMP6	4	186235350	186235350	Treatment with cialis 10mg tablet	36.2961	0.0013765	2	2e-05
CVDII	BMP6	4	186235350	186235350	Treatment with climesse tablet	332.395	0.00346698	3	0.187489
CVDII	BMP6	4	186235350	186235350	Treatment with co-tenidone	-27.0283	-0.0110484	2	0.000116
CVDII	BMP6	4	186235350	186235350	Treatment with colestyramine	-101.323	-0.0293254	2	7.6e-05
CVDII	BMP6	4	186235350	186235350	Treatment with cozaar-comp 50mg or 12.5mg tablet	215.275	0.00464991	2	0.08859
CVDII	BMP6	4	186235350	186235350	Treatment with cyanocobalamin product	-1.85034	-0.00858714	2	7.6e-05
CVDII	BMP6	4	186235350	186235350	Treatment with deep relief ibuprofen gel	256.178	0.00390405	4	0.071653
CVDII	BMP6	4	186235350	186235350	Treatment with dermovate cream	1.24718	-2.78023	3	0.016738
CVDII	BMP6	4	186235350	186235350	Treatment with doublebase gel	226.741	0.00471712	2	6e-06
CVDII	BMP6	4	186235350	186235350	Treatment with e45 cream	15.5882	0.00189749	2	0.004343
CVDII	BMP6	4	186235350	186235350	Treatment with eltroxin 25micrograms tablet	-17.4108	-0.0575471	4	0.003851
CVDII	BMP6	4	186235350	186235350	Treatment with epanutin 25mg capsule	-167.422	-0.00636249	2	0.00064
CVDII	BMP6	4	186235350	186235350	Treatment with estriol product	93.4313	0.0171068	2	0.000297
CVDII	BMP6	4	186235350	186235350	Treatment with ferrous salt product	-112.006	-0.00408459	2	0.000463
CVDII	BMP6	4	186235350	186235350	Treatment with flu - influenza vaccine	-91.7545	-0.0108986	3	0.073199
CVDII	BMP6	4	186235350	186235350	Treatment with fluvastatin	3.0063	0.0306868	2	0.00049
CVDII	BMP6	4	186235350	186235350	Treatment with forceval capsule	189.52	0.00167635	6	0.00763
CVDII	BMP6	4	186235350	186235350	Treatment with gamolenic acid	-158.725	-0.00633064	2	4.9e-05
CVDII	BMP6	4	186235350	186235350	Treatment with glandosane plain spray	75.161	0.0134483	2	0.000212
CVDII	BMP6	4	186235350	186235350	Treatment with glibenclamide	281.82	0.00606482	6	0.010002
CVDII	BMP6	4	186235350	186235350	Treatment with hydrocortisone	7.46591	0.00336621	18	0.029891
CVDII	BMP6	4	186235350	186235350	Treatment with ibuprofen product	40.026	0.0112874	3	0.000435
CVDII	BMP6	4	186235350	186235350	Treatment with imipramine	-89.8053	-0.0112345	5	0.067782
CVDII	BMP6	4	186235350	186235350	Treatment with irbesartan+hydrochlorothiazide 150mg or 12.5mg tablet	-3.3645	-0.525585	2	0.003219
CVDII	BMP6	4	186235350	186235350	Treatment with kapake tablet	36.4266	0.000735359	3	0.000462
CVDII	BMP6	4	186235350	186235350	Treatment with lecithin product	-45.2917	-0.0220791	3	0.060135
CVDII	BMP6	4	186235350	186235350	Treatment with levothyroxine sodium	0.679379	7.10798	16	0.004049
CVDII	BMP6	4	186235350	186235350	Treatment with lofepramine	14.5593	0.068659	2	0.030063
CVDII	BMP6	4	186235350	186235350	Treatment with logynon tablet	-20.0511	-0.0498937	2	0.004478
CVDII	BMP6	4	186235350	186235350	Treatment with macrogol ointment	133.736	0.0112952	3	0.030705
CVDII	BMP6	4	186235350	186235350	Treatment with marvelon tablet	315.794	0.00316737	2	0.001434
CVDII	BMP6	4	186235350	186235350	Treatment with mercilon tablet	52.5778	0.0191025	2	0.00424
CVDII	BMP6	4	186235350	186235350	Treatment with minims artificial tears single-use eye drops	469.076	0.00196875	15	0.068663
CVDII	BMP6	4	186235350	186235350	Treatment with morphine	-65.7017	0.0113484	5	0.019468
CVDII	BMP6	4	186235350	186235350	Treatment with movelat cream	114.668	-0.00827913	7	0.002531
CVDII	BMP6	4	186235350	186235350	Treatment with naratriptan	-22.2147	-0.00977834	3	8.6e-05
CVDII	BMP6	4	186235350	186235350	Treatment with nasobec aqueous 50micrograms nasal spray	21.4777	-0.0232472	3	0.003875
CVDII	BMP6	4	186235350	186235350	Treatment with natrilix sr 1.5mg m or r tablet	-28.6597	-0.00485385	2	9.6e-05
CVDII	BMP6	4	186235350	186235350	Treatment with nedocromil	-203.856	0.00454103	3	0.004457
CVDII	BMP6	4	186235350	186235350	Treatment with nefopam	-336.887	-0.00200317	2	0.00221
CVDII	BMP6	4	186235350	186235350	Treatment with norgeston tablet	159.09	0.00628589	2	0.025423
CVDII	BMP6	4	186235350	186235350	Treatment with nortriptyline	58.6423	0.000884857	4	0.007293
CVDII	BMP6	4	186235350	186235350	Treatment with oestrogel 1.25g gel	349.662	0.000943106	2	0.000266
CVDII	BMP6	4	186235350	186235350	Treatment with oil of peppermint	12.8523	0.0350265	2	0.000128
CVDII	BMP6	4	186235350	186235350	Treatment with oilatum emollient bath additive	47.5777	0.0101002	3	0.038501
CVDII	BMP6	4	186235350	186235350	Treatment with pariet 10mg e or c tablet	105.637	0.00907671	4	0.040341
CVDII	BMP6	4	186235350	186235350	Treatment with penicillin v	0.911635	0.000124018	2	0.021177
CVDII	BMP6	4	186235350	186235350	Treatment with phenoxymethylpenicillin	-88.9248	-0.00395418	5	0.000858
CVDII	BMP6	4	186235350	186235350	Treatment with phyllocontin continus 225mg m or r tablet	-39.4605	-0.0181427	2	0.00101
CVDII	BMP6	4	186235350	186235350	Treatment with pilocarpine	-54.6244	-0.0180739	3	0.021203
CVDII	BMP6	4	186235350	186235350	Treatment with plaquenil 200mg tablet	-438.869	-0.00150478	7	0.003748
CVDII	BMP6	4	186235350	186235350	Treatment with polyvinyl alcohol 1% eye drops	-59.8176	-0.0136904	4	0.001224
CVDII	BMP6	4	186235350	186235350	Treatment with potassium product	63.5461	0.000566104	2	0.000485
CVDII	BMP6	4	186235350	186235350	Treatment with prednisolone product	-20.0183	-0.0090272	3	0.001875
CVDII	BMP6	4	186235350	186235350	Treatment with promethazine product	-171.178	0.000723105	2	0.000479
CVDII	BMP6	4	186235350	186235350	Treatment with protelos 2g sachets	-74.1608	-0.0134818	11	0.040679
CVDII	BMP6	4	186235350	186235350	Treatment with protium 20mg e or c tablet	30.9785	0.00229824	4	0.166787
CVDII	BMP6	4	186235350	186235350	Treatment with protopic 0.03% ointment	39.17	0.0281222	4	0.031089
CVDII	BMP6	4	186235350	186235350	Treatment with rennie duo oral suspension	-95.452	-0.0125646	5	0.00606
CVDII	BMP6	4	186235350	186235350	Treatment with respiratory mometasone	49.3044	0.00098695	3	0.00783
CVDII	BMP6	4	186235350	186235350	Treatment with ritonavir	-32.041	-0.0314971	3	0.007911
CVDII	BMP6	4	186235350	186235350	Treatment with sno-tears eye drops	530.043	0.0110245	3	0.000457
CVDII	BMP6	4	186235350	186235350	Treatment with sodium bicarbonate	-28.5132	-0.00473527	6	0.009841
CVDII	BMP6	4	186235350	186235350	Treatment with sodium cromoglycate	-125.135	-0.00481588	2	0.000202
CVDII	BMP6	4	186235350	186235350	Treatment with tears naturale eye drops	-125.993	-0.00690579	3	0.138859
CVDII	BMP6	4	186235350	186235350	Treatment with terazosin	10.5156	-0.00112804	2	0.00393
CVDII	BMP6	4	186235350	186235350	Treatment with tridestra tablet	-155.035	-0.00605431	2	0.018962
CVDII	BMP6	4	186235350	186235350	Treatment with trifluoperazine	-47.6918	-0.0209681	2	0.065364
CVDII	BMP6	4	186235350	186235350	Treatment with vitamin a+d capsule	-28.5884	-0.0114199	3	0.000222
CVDII	BMP6	4	186235350	186235350	Treatment with warfarin	-3.56057	-1.98084e-05	77	0.503152
CVDII	BMP6	4	186235350	186235350	Treatment with xalacom 0.005% or 0.5% eye drops	-6.67928	0.00380084	4	0.000147
CVDII	BMP6	4	186235350	186235350	Treatment with zanidip 10mg tablet	23.4246	0.0208257	7	9e-06
CVDII	BMP6	4	186235350	186235350	Treatment with zirtek 10mg tablet	-81.4663	0.0335283	4	0.000206
CVDII	BMP6	4	186235350	186235350	Treatment with zirtek allergy 10mg tablet	-40.5874	-0.0193489	2	0.008212
CVDII	BMP6	4	186235350	186235350	Years of educational attainment	6.99549	0.104778	12	0.001062
CVDII	BMP6	4	186235350	186272704	Activated partial thromboplastin time	-0.209259	-4.77878	45	0.088753
CVDII	BMP6	4	186235350	186272704	Acute pericarditis	-291.436	0.00191389	2	0.000267
CVDII	BMP6	4	186235350	186272704	Acute pharyngitis	411.235	0.00213179	2	0.008701
CVDII	BMP6	4	186235350	186272704	Acute tubulo-interstitial nephritis	-181.868	-0.00549953	3	0.054138
CVDII	BMP6	4	186235350	186272704	Average weekly red wine intake	0.479109	2.25319	2	7e-05
CVDII	BMP6	4	186235350	186272704	Benign neoplasm of bone and articular cartilage	26.7212	0.0400954	2	0.029756
CVDII	BMP6	4	186235350	186272704	Blood clot in the leg	1.89962	0.00365142	169	0.073927
CVDII	BMP6	4	186235350	186272704	Blood clot in the lung	-19.6861	-0.00533923	150	0.082573
CVDII	BMP6	4	186235350	186272704	Blood metabolite levels	1.44687	0.691145	2	0.033357
CVDII	BMP6	4	186235350	186272704	Blood protein levels	-0.119888	-8.26816	3	0.009387
CVDII	BMP6	4	186235350	186272704	Bronchitis, not specified as acute or chronic	-185.164	-0.00522375	2	0.0116
CVDII	BMP6	4	186235350	186272704	Candidiasis	57.7616	0.00796239	3	0.001321
CVDII	BMP6	4	186235350	186272704	Care involving use of rehabilitation procedures	-251.716	-0.00399479	2	0.000264
CVDII	BMP6	4	186235350	186272704	Cause of death: abdominal aortic aneurysm, ruptured	8.77535	0.1998	3	0.010501
CVDII	BMP6	4	186235350	186272704	Cause of death: acute and subacute infective endocarditis	8.96738	0.111514	17	0.072757
CVDII	BMP6	4	186235350	186272704	Cause of death: acute lymphoblastic leukaemia	-14.0987	-0.0705803	11	0.068336
CVDII	BMP6	4	186235350	186272704	Cause of death: acute myeloid leukaemia	-1.32735	-0.131687	3	0.098069
CVDII	BMP6	4	186235350	186272704	Cause of death: acute pancreatitis, unspecified	-0.359486	-1.44215	13	0.039946
CVDII	BMP6	4	186235350	186272704	Cause of death: acute vascular disorders of intestine	0.129441	5.30176	15	0.015067
CVDII	BMP6	4	186235350	186272704	Cause of death: alcoholic cirrhosis of liver	5.97175	-0.0496253	15	0.055775
CVDII	BMP6	4	186235350	186272704	Cause of death: alcoholic hepatic failure	1.92257	0.519578	8	0.024238
CVDII	BMP6	4	186235350	186272704	Cause of death: alcoholic hepatitis	-12.158	-0.143163	24	0.046693
CVDII	BMP6	4	186235350	186272704	Cause of death: alcoholic liver disease, unspecified	1.93161	0.250636	3	0.053915
CVDII	BMP6	4	186235350	186272704	Cause of death: alzheimers disease, unspecified	-3.30442	0.0381997	2	0.002766
CVDII	BMP6	4	186235350	186272704	Cause of death: anus, unspecified	6.51576	0.153474	3	0.044687
CVDII	BMP6	4	186235350	186272704	Cause of death: aortic stenosis	-1.26764	-0.65862	3	0.063531
CVDII	BMP6	4	186235350	186272704	Cause of death: aortic valve disorder, unspecified	-1.70378	0.558204	2	0.005104
CVDII	BMP6	4	186235350	186272704	Cause of death: appendix	17.7132	0.0458413	5	0.051075
CVDII	BMP6	4	186235350	186272704	Cause of death: asthma, unspecified	-18.679	-0.0910767	8	0.046764
CVDII	BMP6	4	186235350	186272704	Cause of death: atrial fibrillation and flutter	-15.0949	0.288106	7	0.080564
CVDII	BMP6	4	186235350	186272704	Cause of death: b-cell lymphoma, unspecified	6.90557	0.144287	2	0.054893
CVDII	BMP6	4	186235350	186272704	Cause of death: bladder, unspecified	-8.52084	-0.184755	5	0.079585
CVDII	BMP6	4	186235350	186272704	Cause of death: brain, unspecified	1.97769	0.127585	11	0.048194
CVDII	BMP6	4	186235350	186272704	Cause of death: bronchopneumonia, unspecified	-0.570578	0.346628	2	0.004223
CVDII	BMP6	4	186235350	186272704	Cause of death: caecum	-2.83982	-0.249045	4	0.012793
CVDII	BMP6	4	186235350	186272704	Cause of death: calculus of gallbladder without cholecystitis	6.77633	0.0644956	7	0.054007
CVDII	BMP6	4	186235350	186272704	Cause of death: car occupant injured in unspecified traffic accident	-8.6825	-0.115173	6	0.06611
CVDII	BMP6	4	186235350	186272704	Cause of death: cardia	-10.4391	0.0229387	8	0.090688
CVDII	BMP6	4	186235350	186272704	Cause of death: cardiomegaly	10.2909	0.0955196	9	0.406158
CVDII	BMP6	4	186235350	186272704	Cause of death: cardiomyopathy, unspecified	4.84807	0.473425	3	0.018729
CVDII	BMP6	4	186235350	186272704	Cause of death: cerebrovascular disease, unspecified	7.04665	0.141652	3	0.050685
CVDII	BMP6	4	186235350	186272704	Cause of death: cerebrum, except lobes and ventricles	3.57785	0.279546	6	0.025629
CVDII	BMP6	4	186235350	186272704	Cause of death: cervix uteri, unspecified	-22.0481	-0.0340117	5	0.056382
CVDII	BMP6	4	186235350	186272704	Cause of death: cholangitis	-27.0429	-0.0360862	2	0.054384
CVDII	BMP6	4	186235350	186272704	Cause of death: chronic myeloid leukaemia	16.0378	0.0623231	5	0.099405
CVDII	BMP6	4	186235350	186272704	Cause of death: chronic obstructive pulmonary disease with acute lower respiratory infection	0.734235	1.87249	5	0.024114
CVDII	BMP6	4	186235350	186272704	Cause of death: chronic obstructive pulmonary disease, unspecified	2.56555	0.0194125	54	0.036471
CVDII	BMP6	4	186235350	186272704	Cause of death: chronic or unspecified with haemorrhage	5.19211	-0.0889987	5	0.047201
CVDII	BMP6	4	186235350	186272704	Cause of death: congestive heart failure	0.79384	1.26826	19	0.029082
CVDII	BMP6	4	186235350	186272704	Cause of death: connective and soft tissue, unspecified	6.53226	0.159214	3	0.015522
CVDII	BMP6	4	186235350	186272704	Cause of death: creutzfeldt-jakob disease	5.009	0.199641	4	0.043609
CVDII	BMP6	4	186235350	186272704	Cause of death: diverticular disease of intestine, part unspecified, with perforation and abscess	-6.25107	-0.158474	10	0.018931
CVDII	BMP6	4	186235350	186272704	Cause of death: duodenum	4.62272	0.20402	14	0.029401
CVDII	BMP6	4	186235350	186272704	Cause of death: emphysema, unspecified	-4.58234	0.425912	47	0.050504
CVDII	BMP6	4	186235350	186272704	Cause of death: endocarditis, valve unspecified	11.1158	0.0899735	20	0.408212
CVDII	BMP6	4	186235350	186272704	Cause of death: endometrium	-1.12654	-0.890943	2	0.013485
CVDII	BMP6	4	186235350	186272704	Cause of death: epilepsy, unspecified	-9.11045	-0.109764	10	0.06868
CVDII	BMP6	4	186235350	186272704	Cause of death: fatty liver	-16.6146	-0.0658964	7	0.140739
CVDII	BMP6	4	186235350	186272704	Cause of death: follicular non-hodgkins lymphoma, unspecified	4.51913	0.00916983	7	0.078403
CVDII	BMP6	4	186235350	186272704	Cause of death: gastro-intestinal haemorrhage, unspecified	-9.15653	-0.115162	37	0.08314
CVDII	BMP6	4	186235350	186272704	Cause of death: heart failure, unspecified	12.8207	0.0672334	16	0.014768
CVDII	BMP6	4	186235350	186272704	Cause of death: hodgkins disease, unspecified	-4.2805	-0.233618	15	0.028494
CVDII	BMP6	4	186235350	186272704	Cause of death: home	-7.27419	-0.137467	79	0.067329
CVDII	BMP6	4	186235350	186272704	Cause of death: hypertensive heart disease with heart failure	-0.0881667	-1.30337	2	0.013334
CVDII	BMP6	4	186235350	186272704	Cause of death: hypertensive heart disease without heart failure	-5.09646	-0.196215	5	0.07206
CVDII	BMP6	4	186235350	186272704	Cause of death: ill-defined sites within the digestive system	10.7828	0.051987	5	0.05747
CVDII	BMP6	4	186235350	186272704	Cause of death: inquest adjourned death	-17.9157	-0.0558599	10	0.435791
CVDII	BMP6	4	186235350	186272704	Cause of death: interstitial pulmonary disease, unspecified	11.9625	0.0835944	5	0.122171
CVDII	BMP6	4	186235350	186272704	Cause of death: intracerebral haemorrhage, unspecified	-1.01936	-1.02522	2	0.000964
CVDII	BMP6	4	186235350	186272704	Cause of death: intracranial haemorrhage, unspecified	-15.9657	0.0337495	2	0.005078
CVDII	BMP6	4	186235350	186272704	Cause of death: ischaemic cardiomyopathy	10.3282	0.0438413	14	0.070013
CVDII	BMP6	4	186235350	186272704	Cause of death: liver cell carcinoma	-5.62058	-0.177828	5	0.064558
CVDII	BMP6	4	186235350	186272704	Cause of death: lobar pneumonia, unspecified	-7.34001	-0.136216	16	0.067472
CVDII	BMP6	4	186235350	186272704	Cause of death: malignant neoplasm of gallbladder	-0.0825029	-1.30211	5	0.013331
CVDII	BMP6	4	186235350	186272704	Cause of death: malignant neoplasm of thyroid gland	-1.8556	-0.538996	10	0.03773
CVDII	BMP6	4	186235350	186272704	Cause of death: malignant neoplasm of ureter	-4.99921	-0.216338	9	0.028966
CVDII	BMP6	4	186235350	186272704	Cause of death: malignant neoplasm of uterus, part unspecified	13.4578	0.073141	3	0.066419
CVDII	BMP6	4	186235350	186272704	Cause of death: malignant neoplasm, unspecified	1.38303	0.708968	18	0.062144
CVDII	BMP6	4	186235350	186272704	Cause of death: mesothelioma of pleura	-9.13254	-0.0844241	7	0.059829
CVDII	BMP6	4	186235350	186272704	Cause of death: motor neuron disease	1.81352	0.187807	2	0.000983
CVDII	BMP6	4	186235350	186272704	Cause of death: multiple myeloma	-1.71833	-0.590152	12	0.037557
CVDII	BMP6	4	186235350	186272704	Cause of death: multiple sclerosis	-0.106474	-0.126359	3	0.08699
CVDII	BMP6	4	186235350	186272704	Cause of death: multisystem degeneration	-0.254141	-0.204183	6	0.017642
CVDII	BMP6	4	186235350	186272704	Cause of death: myelodysplastic syndrome, unspecified	-4.72276	-0.213326	4	0.042318
CVDII	BMP6	4	186235350	186272704	Cause of death: organ-limited amyloidosis	-10.3095	-0.0969984	13	0.075539
CVDII	BMP6	4	186235350	186272704	Cause of death: oropharynx, unspecified	-2.34957	-0.466379	8	0.027728
CVDII	BMP6	4	186235350	186272704	Cause of death: other and unspecified cirrhosis of liver	-2.55877	-0.390989	2	0.031042
CVDII	BMP6	4	186235350	186272704	Cause of death: other and unspecified intestinal obstruction	0.444891	2.24774	24	0.014619
CVDII	BMP6	4	186235350	186272704	Cause of death: other and unspecified t-cell lymphomas	-30.7899	-0.0351926	3	0.070398
CVDII	BMP6	4	186235350	186272704	Cause of death: other ill-defined and unspecified causes of mortality	5.69104	-0.0418317	3	0.018458
CVDII	BMP6	4	186235350	186272704	Cause of death: other specified degenerative diseases of nervous system	1.49805	0.667713	6	0.05279
CVDII	BMP6	4	186235350	186272704	Cause of death: other specified place	-1.58817	-0.630089	16	0.042485
CVDII	BMP6	4	186235350	186272704	Cause of death: other specified respiratory disorders	-49.3624	-0.0202755	19	0.407267
CVDII	BMP6	4	186235350	186272704	Cause of death: parkinsons disease	-4.71405	-0.212109	3	0.046734
CVDII	BMP6	4	186235350	186272704	Cause of death: perforation of intestine	-9.3065	-0.140225	9	0.065416
CVDII	BMP6	4	186235350	186272704	Cause of death: peripheral vascular disease, unspecified	-2.67875	-0.373308	12	0.062894
CVDII	BMP6	4	186235350	186272704	Cause of death: peritoneum, unspecified	1.48049	0.427619	7	0.011091
CVDII	BMP6	4	186235350	186272704	Cause of death: pharynx, unspecified	-7.30705	-0.136854	7	0.067469
CVDII	BMP6	4	186235350	186272704	Cause of death: pneumonitis due to food and vomit	-18.0832	-0.0553	18	0.070756
CVDII	BMP6	4	186235350	186272704	Cause of death: pulmonary embolism without mention of acute cor pulmonale	6.01974	0.102676	4	0.091423
CVDII	BMP6	4	186235350	186272704	Cause of death: rheumatoid arthritis, unspecified	9.37737	0.106361	19	0.214114
CVDII	BMP6	4	186235350	186272704	Cause of death: secondary malignant neoplasm of retroperitoneum and peritoneum	-4.3224	-0.231498	19	0.04788
CVDII	BMP6	4	186235350	186272704	Cause of death: septicaemia, unspecified	-17.6106	-0.0923721	3	0.059574
CVDII	BMP6	4	186235350	186272704	Cause of death: stroke, not specified as haemorrhage or infarction	-7.88893	0.0262769	4	0.070044
CVDII	BMP6	4	186235350	186272704	Cause of death: subarachnoid haemorrhage from intracranial artery, unspecified	4.06736	0.245859	11	0.026709
CVDII	BMP6	4	186235350	186272704	Cause of death: thoracic aortic aneurysm, ruptured	-16.0124	-0.0506976	7	0.063141
CVDII	BMP6	4	186235350	186272704	Cause of death: tongue, unspecified	3.97056	0.251853	7	0.051036
CVDII	BMP6	4	186235350	186272704	Cause of death: unspecified dementia	-0.394521	-2.53472	2	0.0292
CVDII	BMP6	4	186235350	186272704	Cause of death: unspecified place	-1.16976	-1.87172	11	0.030602
CVDII	BMP6	4	186235350	186272704	Cause of death: urinary organ, unspecified	-5.92485	-0.164722	8	0.027538
CVDII	BMP6	4	186235350	186272704	Cause of death: urinary tract infection, site not specified	-6.65368	-0.150292	2	0.068696
CVDII	BMP6	4	186235350	186272704	Cause of death: vascular disorder of intestine, unspecified	-13.6951	-0.0785503	3	0.052098
CVDII	BMP6	4	186235350	186272704	Cause of death: without complications	3.81562	0.262148	8	0.036323
CVDII	BMP6	4	186235350	186272704	CD8:%TE; CD8 TE (CD27-CD28-CD95+CD45RA+)	-0.444194	-0.368286	8	0.040653
CVDII	BMP6	4	186235350	186272704	Certain early complications of trauma	5.49102	0.180233	4	0.013535
CVDII	BMP6	4	186235350	186272704	Chronic renal failure	-46.4834	-0.0215131	2	8.3e-05
CVDII	BMP6	4	186235350	186272704	Circulating vasoactive peptide levels	-0.285587	-3.50156	2	0.469244
CVDII	BMP6	4	186235350	186272704	Coronary artery disease	-0.0571303	-1.37863	15	0.000949
CVDII	BMP6	4	186235350	186272704	Crushing injury of wrist and hand	179.521	0.00475647	2	0.001613
CVDII	BMP6	4	186235350	186272704	Depressive symptoms	-1.49252	-0.184326	5	0.000509
CVDII	BMP6	4	186235350	186272704	Diabetes mellitus in pregnancy	69.042	0.0134102	2	0.00145
CVDII	BMP6	4	186235350	186272704	Dislocation, sprain and strain of joints and ligaments at ankle and foot level	-229.489	-0.00457409	2	0.000346
CVDII	BMP6	4	186235350	186272704	Dislocation, sprain and strain of joints and ligaments at neck level	-2343.71	-0.000456981	3	0.000897
CVDII	BMP6	4	186235350	186272704	Disorders of patella	176.916	0.00552211	2	0.001519
CVDII	BMP6	4	186235350	186272704	Disorders of vitreous body	22.6117	0.00237507	2	0.001283
CVDII	BMP6	4	186235350	186272704	Doctor diagnosed tuberculosis	-50.3186	-0.0198734	2	0.001982
CVDII	BMP6	4	186235350	186272704	Drive faster than motorway speed limit	-0.284603	-0.53905	6	0.000235
CVDII	BMP6	4	186235350	186272704	Dysphagia	-0.897085	-0.0643389	3	0.000128
CVDII	BMP6	4	186235350	186272704	Elevated blood glucose level	-65.0023	-0.0156305	3	0.001453
CVDII	BMP6	4	186235350	186272704	Emphysema	-809.536	-0.0032042	3	0.023143
CVDII	BMP6	4	186235350	186272704	Ever had hysterectomy	5.55752	0.0134225	8	0.000684
CVDII	BMP6	4	186235350	186272704	Excessive vomiting in pregnancy	8.18447	0.0172619	6	0.017943
CVDII	BMP6	4	186235350	186272704	Failure and rejection of transplanted organs and tissues	-17.3763	0.104778	2	0.005069
CVDII	BMP6	4	186235350	186272704	Female infertility	-79.3692	-0.0126069	2	0.019772
CVDII	BMP6	4	186235350	186272704	Foreign body in respiratory tract	-22.469	-0.0391736	2	0.002205
CVDII	BMP6	4	186235350	186272704	Frequency of heavy diy in last 4 weeks	-0.202651	3.41249	3	0.000118
CVDII	BMP6	4	186235350	186272704	Heel bone mineral density left	0.661817	0.0979281	3	0.000202
CVDII	BMP6	4	186235350	186272704	Height	-5.82956	-0.166217	10	0.013033
CVDII	BMP6	4	186235350	186272704	Hip or knee osteoarthritis	-0.184004	0.812729	2	0.002488
CVDII	BMP6	4	186235350	186272704	Hodgkins disease	511.276	0.0020269	2	0.000282
CVDII	BMP6	4	186235350	186272704	Home area population density: England or Wales - village, sparse	-77.3624	0.00166126	7	0.001098
CVDII	BMP6	4	186235350	186272704	Home area population density: postcode not linkable	157.212	0.000309097	6	0.050037
CVDII	BMP6	4	186235350	186272704	Home area population density: Scotland - remote rural	1038.62	0.00125918	4	0.000774
CVDII	BMP6	4	186235350	186272704	Home area population density: Scotland large urban area	-9.88288	-0.103746	3	0.001199
CVDII	BMP6	4	186235350	186272704	Hyperfunction of pituitary gland	4.27241	0.234076	2	4e-05
CVDII	BMP6	4	186235350	186272704	Immature fraction of reticulocytes	-0.0332046	0.287895	29	0.010492
CVDII	BMP6	4	186235350	186272704	Infections of genito-urinary tract in pregnancy	44.1395	-1.69067	2	0.000345
CVDII	BMP6	4	186235350	186272704	Intracerebral haemorrhage	2.90153	0.00678245	2	0.000128
CVDII	BMP6	4	186235350	186272704	Keratitis	-19.4639	-0.000700701	4	0.001565
CVDII	BMP6	4	186235350	186272704	Knee osteoarthritis	-0.0410204	2.61594	3	0.002842
CVDII	BMP6	4	186235350	186272704	Lymphoid leukaemia	183.794	0.00569519	2	0.040487
CVDII	BMP6	4	186235350	186272704	Malignant neoplasm of cervix uteri	209.248	0.00441609	4	0.019146
CVDII	BMP6	4	186235350	186272704	Malignant neoplasm of larynx	-34.3206	-0.0302222	2	0.038593
CVDII	BMP6	4	186235350	186272704	Malignant neoplasm of rectum	2.21773	0.0121389	2	0.000215
CVDII	BMP6	4	186235350	186272704	Malignant neoplasm of tonsil	377.65	0.00264796	3	0.080522
CVDII	BMP6	4	186235350	186272704	mDC:%32+; mDC subset (CD32+)	0.220791	0.35778	3	0.034176
CVDII	BMP6	4	186235350	186272704	Mesothelioma	-234.58	-0.00426295	2	0.068605
CVDII	BMP6	4	186235350	186272704	Miserableness	-0.872386	-0.111187	19	0.003885
CVDII	BMP6	4	186235350	186272704	Myositis	119.069	0.00839887	2	0.000343
CVDII	BMP6	4	186235350	186272704	Neoplasm of uncertain or unknown behaviour of middle ear and respiratory and intrathoracic organs	-648.493	-0.0016309	4	0.025575
CVDII	BMP6	4	186235350	186272704	Open wound of abdomen, lower back and pelvis	114.824	0.00864582	6	0.038429
CVDII	BMP6	4	186235350	186272704	Open wound of forearm	195.189	0.00752453	3	0.005141
CVDII	BMP6	4	186235350	186272704	Open wound of lower leg	-195.359	-0.00173272	3	0.001108
CVDII	BMP6	4	186235350	186272704	Other acquired deformities of musculoskeletal system and connective tissue	57.5257	0.0162663	2	0.004905
CVDII	BMP6	4	186235350	186272704	Other and unspecified injuries of abdomen, lower back and pelvis	-147.113	-0.0076379	3	0.000186
CVDII	BMP6	4	186235350	186272704	Other coagulation defects	-71.3789	-0.00876766	2	0.022159
CVDII	BMP6	4	186235350	186272704	Other complications of surgical and medical care	-46.6009	-0.0214718	2	0.034688
CVDII	BMP6	4	186235350	186272704	Other congenital malformations of skin	66.6447	0.000498811	2	0.000602
CVDII	BMP6	4	186235350	186272704	Other deforming dorsopathies	20.1716	0.0496373	2	0.000791
CVDII	BMP6	4	186235350	186272704	Other diseases of blood and blood-forming organs	4.09158	0.0193691	2	0.001253
CVDII	BMP6	4	186235350	186272704	Other disorders of pancreatic internal secretion	-188.673	-0.00608183	2	0.000445
CVDII	BMP6	4	186235350	186272704	Other disorders of thyroid	-843.314	-0.000865301	2	0.001677
CVDII	BMP6	4	186235350	186272704	Other inflammation of eyelid	-25.0242	0.0692834	2	0.000338
CVDII	BMP6	4	186235350	186272704	Other necrotising vasculopathies	12.7944	0.0776315	3	0.030145
CVDII	BMP6	4	186235350	186272704	Other obstructed labour	-186.457	-0.00818825	2	0.000636
CVDII	BMP6	4	186235350	186272704	Persons encountering health services for other counselling and medical advice	-145.983	-0.00649694	3	0.008915
CVDII	BMP6	4	186235350	186272704	Persons encountering health services for specifie procedures, not carried out	37.7726	0.0265081	2	0.008287
CVDII	BMP6	4	186235350	186272704	Persons encountering health services in other circumstances	-0.570635	0.0295797	2	3.3e-05
CVDII	BMP6	4	186235350	186272704	Phlebitis and thrombophlebitis	32.1209	0.0014826	90	0.010666
CVDII	BMP6	4	186235350	186272704	Plasmodium falciparum malaria	661.234	0.00205363	2	0.001429
CVDII	BMP6	4	186235350	186272704	Postprocedural disorders of eye and adnexa	52.3788	-0.0023012	6	0.001554
CVDII	BMP6	4	186235350	186272704	Postprocedural musculoskeletal disorders	-74.466	-0.013429	2	0.00023
CVDII	BMP6	4	186235350	186272704	Pulmonary embolism	-5.53805	-0.000218012	23	0.096131
CVDII	BMP6	4	186235350	186272704	Retained placenta and membranes, without haemorrhage	222.541	0.00480783	2	0.000329
CVDII	BMP6	4	186235350	186272704	Sarcoidosis	-74.4595	-0.0123373	9	0.001436
CVDII	BMP6	4	186235350	186272704	Schizophrenia	112.594	0.00711965	6	0.004106
CVDII	BMP6	4	186235350	186272704	Self-reported alopecia or hair loss	-106.147	-0.00944565	2	0.013592
CVDII	BMP6	4	186235350	186272704	Self-reported asbestosis	-328.789	-0.00433591	3	0.004736
CVDII	BMP6	4	186235350	186272704	Self-reported benign neuroma	14.2634	0.0245186	6	0.026124
CVDII	BMP6	4	186235350	186272704	Self-reported blepharitis or eyelid infection	-88.1953	-0.0119232	2	0.013907
CVDII	BMP6	4	186235350	186272704	Self-reported burns	-91.1816	-0.00704912	2	0.003824
CVDII	BMP6	4	186235350	186272704	Self-reported cancer of lip or mouth/pharynx/oral cavity	-49.1152	-0.0156087	3	0.018669
CVDII	BMP6	4	186235350	186272704	Self-reported deep venous thrombosis	-1.92593	0.000582386	180	0.060112
CVDII	BMP6	4	186235350	186272704	Self-reported deliberate self-harm or suicide attempt	-29.4413	0.0383248	11	0.000188
CVDII	BMP6	4	186235350	186272704	Self-reported diabetic eye disease	-16.559	-0.0897482	2	0.000827
CVDII	BMP6	4	186235350	186272704	Self-reported diabetic neuropathy or ulcers	6.74442	0.410554	7	0.000213
CVDII	BMP6	4	186235350	186272704	Self-reported ectopic pregnancy	40.8336	-0.0435268	2	0.020712
CVDII	BMP6	4	186235350	186272704	Self-reported femoral hernia	-272.47	-0.0036704	2	0.008564
CVDII	BMP6	4	186235350	186272704	Self-reported fibrosing alveolitis or unspecified alveolitis	-10.866	-0.000364286	2	0.000425
CVDII	BMP6	4	186235350	186272704	Self-reported fracture foot	-205.798	-0.00597159	2	0.000132
CVDII	BMP6	4	186235350	186272704	Self-reported hepatitis c	-28.4219	0.00214365	3	0.000236
CVDII	BMP6	4	186235350	186272704	Self-reported hypothyroidism or myxoedema	-3.89783	-0.224558	30	0.005113
CVDII	BMP6	4	186235350	186272704	Self-reported labyrinthitis	485.392	0.00486781	2	0.000444
CVDII	BMP6	4	186235350	186272704	Self-reported larynx or throat cancer	80.0667	0.0148722	4	0.032861
CVDII	BMP6	4	186235350	186272704	Self-reported lichen planus	-7.15597	-0.0192013	2	0.000331
CVDII	BMP6	4	186235350	186272704	Self-reported mitral regurgitation or incompetence	60.0811	0.00269367	3	0.000649
CVDII	BMP6	4	186235350	186272704	Self-reported myasthenia gravis	-244.611	-0.00281243	9	0.001467
CVDII	BMP6	4	186235350	186272704	Self-reported myocarditis	-144.123	0.0557048	2	0.015251
CVDII	BMP6	4	186235350	186272704	Self-reported oesophageal cancer	-51.3108	-0.019794	4	0.033056
CVDII	BMP6	4	186235350	186272704	Self-reported optic neuritis	65.5214	0.0152705	3	0.051049
CVDII	BMP6	4	186235350	186272704	Self-reported parathyroid gland problem	169.981	0.00616959	3	0.08601
CVDII	BMP6	4	186235350	186272704	Self-reported pericarditis	-332.653	-0.00293623	5	0.008444
CVDII	BMP6	4	186235350	186272704	Self-reported plantar fascitis	131.596	0.00354141	5	0.000153
CVDII	BMP6	4	186235350	186272704	Self-reported polycystic kidney	0.598186	-0.0050558	2	0.014083
CVDII	BMP6	4	186235350	186272704	Self-reported post-traumatic stress disorder	5.09568	0.00670099	4	0.000818
CVDII	BMP6	4	186235350	186272704	Self-reported primary bone cancer	-163.256	-0.00104331	2	0.00023
CVDII	BMP6	4	186235350	186272704	Self-reported pulmonary embolism + or - dvt	-16.5289	-0.0039865	150	0.071314
CVDII	BMP6	4	186235350	186272704	Self-reported rectal prolapse	60.9393	0.00477583	3	0.010884
CVDII	BMP6	4	186235350	186272704	Self-reported small intestine or small bowel cancer	-69.3755	-0.01449	2	0.044522
CVDII	BMP6	4	186235350	186272704	Self-reported spinal cord disorder	-244.472	-0.00461996	2	0.007852
CVDII	BMP6	4	186235350	186272704	Self-reported svt or supraventricular tachycardia	11.5921	0.000770721	3	0.001197
CVDII	BMP6	4	186235350	186272704	Self-reported tendonitis or tendinitis / tenosynovitis	7.13014	0.0904708	2	0.004583
CVDII	BMP6	4	186235350	186272704	Self-reported undescended testicle	31.2465	-0.0141234	2	6.1e-05
CVDII	BMP6	4	186235350	186272704	Self-reported urticaria	-36.1366	-0.0342504	11	0.001119
CVDII	BMP6	4	186235350	186272704	Self-reported venous thromboembolic disease	9.51387	0.0347101	5	2.6e-05
CVDII	BMP6	4	186235350	186272704	Self-reported vitiligo	-72.9835	-0.0137017	2	0.065942
CVDII	BMP6	4	186235350	186272704	Self-reported wegners granulmatosis	-50.4628	-0.0198146	3	0.036111
CVDII	BMP6	4	186235350	186272704	Serum metabolite levels	0.497577	2.01365	2	0.03503
CVDII	BMP6	4	186235350	186272704	Sexual dysfunction, not caused by organic disorder or disease	-85.7677	-0.0123848	2	0.000168
CVDII	BMP6	4	186235350	186272704	Superficial injury of thorax	78.3325	0.0126572	5	0.006333
CVDII	BMP6	4	186235350	186272704	Superficial injury of wrist and hand	282.303	0.00354231	2	0.001004
CVDII	BMP6	4	186235350	186272704	Systemic lupus erythematosus	33.8911	-0.0100326	3	0.034629
CVDII	BMP6	4	186235350	186272704	Systemic sclerosis	88.8294	0.0112972	2	6.9e-05
CVDII	BMP6	4	186235350	186272704	Toe surgery or amputation	-10.1535	-0.0899284	13	0.018655
CVDII	BMP6	4	186235350	186272704	Treatment with adipine mr 10 m or r tablet	-52.1735	-0.0191909	4	0.04467
CVDII	BMP6	4	186235350	186272704	Treatment with alverine	-58.6805	-0.0017841	2	0.000957
CVDII	BMP6	4	186235350	186272704	Treatment with amantadine	-853.501	-0.000388197	2	0.003643
CVDII	BMP6	4	186235350	186272704	Treatment with antihistamine 60mg tablet	-45.1272	-0.000979386	2	0.000395
CVDII	BMP6	4	186235350	186272704	Treatment with antihypertensive	-39.217	-0.0239408	2	0.008091
CVDII	BMP6	4	186235350	186272704	Treatment with arcoxia 60mg tablet	72.0102	-0.00208421	3	0.00106
CVDII	BMP6	4	186235350	186272704	Treatment with arcoxia 90mg tablet	-174.188	-0.00498198	3	0.008782
CVDII	BMP6	4	186235350	186272704	Treatment with b12 - cyanocobalamin prep	-27.061	-0.0168065	4	0.000104
CVDII	BMP6	4	186235350	186272704	Treatment with b12 - hydroxocobalamin prep	-113.174	0.0322735	3	0.000405
CVDII	BMP6	4	186235350	186272704	Treatment with beclazone 50 inhaler	-6.55993	-0.00214938	2	9.9e-05
CVDII	BMP6	4	186235350	186272704	Treatment with beclomethasone dipropionate+salbutamol	79.4685	0.0102043	4	0.051642
CVDII	BMP6	4	186235350	186272704	Treatment with brimonidine tartrate	42.9165	0.0190655	3	0.001906
CVDII	BMP6	4	186235350	186272704	Treatment with buprenorphine	-2.2424	-0.0503021	2	0.000365
CVDII	BMP6	4	186235350	186272704	Treatment with cabergoline	212.154	0.00483957	2	0.000233
CVDII	BMP6	4	186235350	186272704	Treatment with carbomers	-7.22298	0.0604184	2	0.00142
CVDII	BMP6	4	186235350	186272704	Treatment with celebrex 100mg capsule	-14.4386	-0.00348005	4	0.000597
CVDII	BMP6	4	186235350	186272704	Treatment with celluvisc 1% single-use eye drops	90.5941	-0.0154404	2	0.000299
CVDII	BMP6	4	186235350	186272704	Treatment with chlorpheniramine	165.015	0.00122101	7	0.000268
CVDII	BMP6	4	186235350	186272704	Treatment with cialis 10mg tablet	-356.636	-7.5627e-05	2	0.000122
CVDII	BMP6	4	186235350	186272704	Treatment with climesse tablet	-20.7416	-0.0425879	3	0.012776
CVDII	BMP6	4	186235350	186272704	Treatment with co-tenidone	98.5989	0.0825907	2	0.000147
CVDII	BMP6	4	186235350	186272704	Treatment with colestyramine	100.968	0.0410553	2	6.2e-05
CVDII	BMP6	4	186235350	186272704	Treatment with cozaar-comp 50mg or 12.5mg tablet	209.614	0.00477358	2	0.09506
CVDII	BMP6	4	186235350	186272704	Treatment with cyanocobalamin product	24.0752	0.00065998	2	8e-05
CVDII	BMP6	4	186235350	186272704	Treatment with deep relief ibuprofen gel	48.4238	0.0206516	4	0.063586
CVDII	BMP6	4	186235350	186272704	Treatment with dermovate cream	71.3832	0.0142668	3	0.018821
CVDII	BMP6	4	186235350	186272704	Treatment with doublebase gel	58.9122	0.00524513	2	3e-06
CVDII	BMP6	4	186235350	186272704	Treatment with e45 cream	12.817	0.00230775	2	0.002573
CVDII	BMP6	4	186235350	186272704	Treatment with eltroxin 25micrograms tablet	-100.968	-0.0102305	4	0.004536
CVDII	BMP6	4	186235350	186272704	Treatment with epanutin 25mg capsule	-173.946	-0.00821704	2	0.000486
CVDII	BMP6	4	186235350	186272704	Treatment with estriol product	225.424	0.00484769	2	0.00065
CVDII	BMP6	4	186235350	186272704	Treatment with ferrous salt product	-102.034	-0.00416468	2	0.000444
CVDII	BMP6	4	186235350	186272704	Treatment with flu - influenza vaccine	-83.3281	-0.0120008	3	0.06862
CVDII	BMP6	4	186235350	186272704	Treatment with fluvastatin	-6.3536	-0.0145199	2	0.000469
CVDII	BMP6	4	186235350	186272704	Treatment with forceval capsule	174.472	0.00190783	6	0.004776
CVDII	BMP6	4	186235350	186272704	Treatment with gamolenic acid	-176.469	-0.00569411	2	5.6e-05
CVDII	BMP6	4	186235350	186272704	Treatment with glandosane plain spray	-55.6585	-0.0110465	2	0.00019
CVDII	BMP6	4	186235350	186272704	Treatment with glibenclamide	122.692	0.0178033	6	0.007686
CVDII	BMP6	4	186235350	186272704	Treatment with hydrocortisone	31.917	0.00736679	18	0.02276
CVDII	BMP6	4	186235350	186272704	Treatment with ibuprofen product	-102.199	-0.0100726	3	0.000486
CVDII	BMP6	4	186235350	186272704	Treatment with imipramine	-113.866	-0.0086807	5	0.076356
CVDII	BMP6	4	186235350	186272704	Treatment with irbesartan+hydrochlorothiazide 150mg or 12.5mg tablet	19.7184	0.0507786	2	0.003244
CVDII	BMP6	4	186235350	186272704	Treatment with kapake tablet	34.6827	0.000599838	3	0.000472
CVDII	BMP6	4	186235350	186272704	Treatment with lecithin product	2.91072	0.343267	3	0.012683
CVDII	BMP6	4	186235350	186272704	Treatment with levothyroxine sodium	-2.11114	-0.502719	16	0.004051
CVDII	BMP6	4	186235350	186272704	Treatment with lofepramine	32.4239	0.0308417	2	0.03473
CVDII	BMP6	4	186235350	186272704	Treatment with logynon tablet	-65.5329	-0.0152659	2	0.009424
CVDII	BMP6	4	186235350	186272704	Treatment with macrogol ointment	-16.0942	0.020907	3	0.02475
CVDII	BMP6	4	186235350	186272704	Treatment with marvelon tablet	241.381	0.00414381	2	0.00069
CVDII	BMP6	4	186235350	186272704	Treatment with mercilon tablet	-415.43	-0.00240715	2	0.004473
CVDII	BMP6	4	186235350	186272704	Treatment with minims artificial tears single-use eye drops	13.5206	0.00367428	15	0.002827
CVDII	BMP6	4	186235350	186272704	Treatment with morphine	39.4958	-0.0260995	5	0.010959
CVDII	BMP6	4	186235350	186272704	Treatment with movelat cream	74.9421	-0.0012241	7	0.002005
CVDII	BMP6	4	186235350	186272704	Treatment with naratriptan	-49.3352	-0.00299167	3	0.000131
CVDII	BMP6	4	186235350	186272704	Treatment with nasobec aqueous 50micrograms nasal spray	41.5539	0.0243578	3	0.003575
CVDII	BMP6	4	186235350	186272704	Treatment with natrilix sr 1.5mg m or r tablet	222.58	-0.00487142	2	0.000107
CVDII	BMP6	4	186235350	186272704	Treatment with nedocromil	-63.6318	-0.0690678	3	0.001208
CVDII	BMP6	4	186235350	186272704	Treatment with nefopam	-531.365	-0.00222077	2	0.003196
CVDII	BMP6	4	186235350	186272704	Treatment with norgeston tablet	156.52	0.00640803	2	0.02499
CVDII	BMP6	4	186235350	186272704	Treatment with nortriptyline	40.856	-0.00427057	4	0.001252
CVDII	BMP6	4	186235350	186272704	Treatment with oestrogel 1.25g gel	116.846	0.00282224	2	4.9e-05
CVDII	BMP6	4	186235350	186272704	Treatment with oil of peppermint	1.55569	-0.0965345	2	0.000122
CVDII	BMP6	4	186235350	186272704	Treatment with oilatum emollient bath additive	-10.9642	-0.0352545	3	0.036509
CVDII	BMP6	4	186235350	186272704	Treatment with pariet 10mg e or c tablet	138.883	0.00686426	4	0.046951
CVDII	BMP6	4	186235350	186272704	Treatment with penicillin v	1.16788	9.68074e-05	2	0.02181
CVDII	BMP6	4	186235350	186272704	Treatment with phenoxymethylpenicillin	-79.3572	-0.00245056	5	0.000982
CVDII	BMP6	4	186235350	186272704	Treatment with phyllocontin continus 225mg m or r tablet	5.13032	0.0904998	2	0.000893
CVDII	BMP6	4	186235350	186272704	Treatment with pilocarpine	-91.9035	-0.0109083	3	0.027188
CVDII	BMP6	4	186235350	186272704	Treatment with plaquenil 200mg tablet	-449.116	-0.00175523	7	0.003235
CVDII	BMP6	4	186235350	186272704	Treatment with polyvinyl alcohol 1% eye drops	10.0969	0.0670473	4	0.001079
CVDII	BMP6	4	186235350	186272704	Treatment with potassium product	69.4155	0.000518238	2	0.00051
CVDII	BMP6	4	186235350	186272704	Treatment with prednisolone product	-43.9081	-0.00411563	3	0.002394
CVDII	BMP6	4	186235350	186272704	Treatment with promethazine product	-72.741	0.000559761	2	0.00052
CVDII	BMP6	4	186235350	186272704	Treatment with protelos 2g sachets	-61.7135	-0.0163367	11	0.031872
CVDII	BMP6	4	186235350	186272704	Treatment with protium 20mg e or c tablet	49.0549	-0.00305724	4	0.041259
CVDII	BMP6	4	186235350	186272704	Treatment with protopic 0.03% ointment	-155.589	-0.00332839	4	0.034284
CVDII	BMP6	4	186235350	186272704	Treatment with rennie duo oral suspension	-91.4872	0.00154769	5	0.009944
CVDII	BMP6	4	186235350	186272704	Treatment with respiratory mometasone	53.16	0.00127236	3	0.004811
CVDII	BMP6	4	186235350	186272704	Treatment with ritonavir	-103.774	-0.00964676	3	0.016573
CVDII	BMP6	4	186235350	186272704	Treatment with sno-tears eye drops	218.189	0.00622332	3	0.000239
CVDII	BMP6	4	186235350	186272704	Treatment with sodium bicarbonate	10.497	0.0128625	6	0.007979
CVDII	BMP6	4	186235350	186272704	Treatment with sodium cromoglycate	-203.867	-0.00355237	2	0.000378
CVDII	BMP6	4	186235350	186272704	Treatment with tears naturale eye drops	-60.8684	-0.0142946	3	0.040297
CVDII	BMP6	4	186235350	186272704	Treatment with terazosin	4.61092	0.00718534	2	0.003689
CVDII	BMP6	4	186235350	186272704	Treatment with tridestra tablet	-40.6835	-0.0245804	2	0.018021
CVDII	BMP6	4	186235350	186272704	Treatment with trifluoperazine	-30.2706	-0.0330355	2	0.063554
CVDII	BMP6	4	186235350	186272704	Treatment with vitamin a+d capsule	-59.7656	-0.00239199	3	0.000329
CVDII	BMP6	4	186235350	186272704	Treatment with warfarin	214.656	0.00243971	77	0.018045
CVDII	BMP6	4	186235350	186272704	Treatment with xalacom 0.005% or 0.5% eye drops	-40.8065	-0.931993	4	6.2e-05
CVDII	BMP6	4	186235350	186272704	Treatment with zanidip 10mg tablet	-49.153	-0.00149729	7	2.2e-05
CVDII	BMP6	4	186235350	186272704	Treatment with zirtek 10mg tablet	-83.6962	0.00180446	4	0.000202
CVDII	BMP6	4	186235350	186272704	Treatment with zirtek allergy 10mg tablet	-29.6702	-0.0258873	2	0.007497
CVDII	BMP6	4	186235350	186272704	Years of educational attainment	2.30114	0.212915	12	0.000257
CVDII	HOSCAR	19	54095964	54061858	Birth weight	0.636808	0.0742049	3	0.008445
CVDII	HOSCAR	19	54095964	54061858	Cause of death: acute and subacute infective endocarditis	10.3163	0.0811613	22	0.133591
CVDII	HOSCAR	19	54095964	54061858	Cause of death: acute lymphoblastic leukaemia	-1.75723	-0.569079	4	0.062516
CVDII	HOSCAR	19	54095964	54061858	Cause of death: acute pancreatitis, unspecified	-3.99823	-0.250243	2	0.043417
CVDII	HOSCAR	19	54095964	54061858	Cause of death: alcoholic hepatic failure	3.5751	0.100427	15	0.125994
CVDII	HOSCAR	19	54095964	54061858	Cause of death: alcoholic hepatitis	3.33102	0.299098	5	0.032066
CVDII	HOSCAR	19	54095964	54061858	Cause of death: anus, unspecified	6.29643	0.158253	3	0.03372
CVDII	HOSCAR	19	54095964	54061858	Cause of death: aortic valve disorder, unspecified	13.4728	0.073105	2	0.203015
CVDII	HOSCAR	19	54095964	54061858	Cause of death: appendix	16.8739	0.0589708	5	0.053837
CVDII	HOSCAR	19	54095964	54061858	Cause of death: asthma, unspecified	2.48738	0.40203	3	0.037456
CVDII	HOSCAR	19	54095964	54061858	Cause of death: atrial fibrillation and flutter	2.74714	0.00818985	4	0.072385
CVDII	HOSCAR	19	54095964	54061858	Cause of death: bronchopneumonia, unspecified	15.6717	0.0501441	3	0.27475
CVDII	HOSCAR	19	54095964	54061858	Cause of death: calculus of gallbladder without cholecystitis	-1.6742	-0.597302	3	0.062516
CVDII	HOSCAR	19	54095964	54061858	Cause of death: car occupant injured in unspecified traffic accident	1.41218	0.702744	2	0.01952
CVDII	HOSCAR	19	54095964	54061858	Cause of death: cardia	-4.42974	-0.227369	2	0.038629
CVDII	HOSCAR	19	54095964	54061858	Cause of death: cardiomyopathy, unspecified	-5.45802	-0.18406	2	0.047734
CVDII	HOSCAR	19	54095964	54061858	Cause of death: cerebrum, except lobes and ventricles	3.14828	3.48368	3	0.010445
CVDII	HOSCAR	19	54095964	54061858	Cause of death: cervix uteri, unspecified	-19.6288	2.8196	3	0.036511
CVDII	HOSCAR	19	54095964	54061858	Cause of death: cholangitis	26.8941	0.145141	4	0.053434
CVDII	HOSCAR	19	54095964	54061858	Cause of death: chronic myeloid leukaemia	-2.18531	-0.457601	2	0.02595
CVDII	HOSCAR	19	54095964	54061858	Cause of death: chronic obstructive pulmonary disease with acute exacerbation, unspecified	0.426946	2.34221	2	0.016356
CVDII	HOSCAR	19	54095964	54061858	Cause of death: creutzfeldt-jakob disease	2.04013	0.441111	5	0.052183
CVDII	HOSCAR	19	54095964	54061858	Cause of death: dissection of aorta	1.22607	0.815613	2	0.019755
CVDII	HOSCAR	19	54095964	54061858	Cause of death: diverticular disease of intestine, part unspecified, with perforation and abscess	-1.20032	-0.764388	6	0.014249
CVDII	HOSCAR	19	54095964	54061858	Cause of death: emphysema, unspecified	-1.07144	-0.933328	2	0.019868
CVDII	HOSCAR	19	54095964	54061858	Cause of death: endocarditis, valve unspecified	-0.327359	7.10624	4	0.014673
CVDII	HOSCAR	19	54095964	54061858	Cause of death: fatty liver	6.11495	0.163532	2	0.039625
CVDII	HOSCAR	19	54095964	54061858	Cause of death: heart failure, unspecified	-3.05018	-0.327849	2	0.062354
CVDII	HOSCAR	19	54095964	54061858	Cause of death: hodgkins disease, unspecified	9.76909	0.102364	15	0.075576
CVDII	HOSCAR	19	54095964	54061858	Cause of death: home	-8.02811	-0.1215	42	0.161649
CVDII	HOSCAR	19	54095964	54061858	Cause of death: interstitial pulmonary disease, unspecified	0.475723	1.78208	10	0.01356
CVDII	HOSCAR	19	54095964	54061858	Cause of death: intestinal tract, part unspecified	0.233108	4.23799	17	0.013559
CVDII	HOSCAR	19	54095964	54061858	Cause of death: intracranial haemorrhage, unspecified	-7.9599	-0.0703147	6	0.737688
CVDII	HOSCAR	19	54095964	54061858	Cause of death: ischaemic cardiomyopathy	-8.36924	-0.119447	8	0.072014
CVDII	HOSCAR	19	54095964	54061858	Cause of death: lobar pneumonia, unspecified	3.03974	0.476962	4	0.000539
CVDII	HOSCAR	19	54095964	54061858	Cause of death: malignant neoplasm of thyroid gland	1.38809	0.720415	10	0.024505
CVDII	HOSCAR	19	54095964	54061858	Cause of death: malignant neoplasm of ureter	-2.94805	-0.339717	4	0.038038
CVDII	HOSCAR	19	54095964	54061858	Cause of death: malignant neoplasm of uterus, part unspecified	25.489	0.0389396	3	0.155965
CVDII	HOSCAR	19	54095964	54061858	Cause of death: multiple sclerosis	2.41032	0.364337	2	0.038099
CVDII	HOSCAR	19	54095964	54061858	Cause of death: myelodysplastic syndrome, unspecified	-6.75202	-0.148191	2	0.037981
CVDII	HOSCAR	19	54095964	54061858	Cause of death: organ-limited amyloidosis	0.0875568	11.4929	7	0.022629
CVDII	HOSCAR	19	54095964	54061858	Cause of death: other and unspecified cirrhosis of liver	8.65917	2.71161	2	0.027492
CVDII	HOSCAR	19	54095964	54061858	Cause of death: other specified place	2.21901	0.464887	6	0.034497
CVDII	HOSCAR	19	54095964	54061858	Cause of death: other specified respiratory disorders	-15.3027	-0.0635778	2	0.04752
CVDII	HOSCAR	19	54095964	54061858	Cause of death: peripheral vascular disease, unspecified	0.00877552	33.2123	13	0.06166
CVDII	HOSCAR	19	54095964	54061858	Cause of death: peritoneum, unspecified	-4.70832	-0.244039	2	0.044613
CVDII	HOSCAR	19	54095964	54061858	Cause of death: pneumonitis due to food and vomit	2.96628	-0.0969017	6	0.061467
CVDII	HOSCAR	19	54095964	54061858	Cause of death: pulmonary embolism without mention of acute cor pulmonale	-4.8335	-0.222993	2	0.048107
CVDII	HOSCAR	19	54095964	54061858	Cause of death: rheumatoid arthritis, unspecified	3.99175	0.232372	2	0.039187
CVDII	HOSCAR	19	54095964	54061858	Cause of death: secondary malignant neoplasm of retroperitoneum and peritoneum	23.35	0.0792828	11	0.066718
CVDII	HOSCAR	19	54095964	54061858	Cause of death: subarachnoid haemorrhage from intracranial artery, unspecified	-5.67233	-0.177629	4	0.039712
CVDII	HOSCAR	19	54095964	54061858	Cause of death: thoracic aortic aneurysm, ruptured	-1.41431	-0.707059	7	0.01778
CVDII	HOSCAR	19	54095964	54061858	Cause of death: tongue, unspecified	-8.27558	-0.121114	8	0.07184
CVDII	HOSCAR	19	54095964	54061858	Cause of death: unspecified place	0.0309252	32.3782	2	0.061336
CVDII	HOSCAR	19	54095964	54061858	Cause of death: without complications	-3.08453	-0.110209	2	0.015048
CVDII	HOSCAR	19	54095964	54061858	Dihomo-gamma-linolenic acid	-0.251714	-3.97289	2	0.067599
CVDII	HOSCAR	19	54095964	54061858	Fistulae involving female genital tract	-64.042	-0.0062512	2	0.123456
CVDII	HOSCAR	19	54095964	54061858	Gamma-linolenic acid 18:3n6	-0.849187	-1.1776	7	0.045602
CVDII	HOSCAR	19	54095964	54061858	Granulocyte percentage of myeloid white cells	-0.35888	-0.737979	80	0.00894
CVDII	HOSCAR	19	54095964	54061858	High density lipoprotein	-0.149751	-6.67764	44	0.007652
CVDII	HOSCAR	19	54095964	54061858	Home area population density: England or Wales - village, sparse	-57.4238	-0.00855435	3	0.040831
CVDII	HOSCAR	19	54095964	54061858	Home area population density: postcode not linkable	-64.6716	0.0025709	8	0.049752
CVDII	HOSCAR	19	54095964	54061858	Home area population density: Scotland - remote rural	-140.944	-0.00609853	2	0.024607
CVDII	HOSCAR	19	54095964	54061858	Home area population density: Scotland large urban area	-7.41885	-0.136099	2	0.02741
CVDII	HOSCAR	19	54095964	54061858	Maternal care for known or suspected foetal abnormality and damage	-130.891	-0.0119924	4	0.084621
CVDII	HOSCAR	19	54095964	54061858	Mental disorder, not otherwise specified	-54.2486	-0.00125323	15	0.123498
CVDII	HOSCAR	19	54095964	54061858	Monocyte count	0.128671	0.248674	77	0.009601
CVDII	HOSCAR	19	54095964	54061858	Monocyte percentage of white cells	-0.0595048	-0.0958438	100	0.008887
CVDII	HOSCAR	19	54095964	54061858	Neoplasm of uncertain or unknown behaviour of endocrine glands	22.3797	0.0269236	6	0.00908
CVDII	HOSCAR	19	54095964	54061858	Open wound of abdomen, lower back and pelvis	-59.1672	-0.0169013	2	0.048278
CVDII	HOSCAR	19	54095964	54061858	Other and unspecified injuries of lower leg	-43.9024	-0.00172453	5	0.023572
CVDII	HOSCAR	19	54095964	54061858	Other predominantly sexually transmitted diseases	-215.661	-0.00606832	2	0.063049
CVDII	HOSCAR	19	54095964	54061858	Qualifications: college or university degree	1.29989	0.363912	12	0.015175
CVDII	HOSCAR	19	54095964	54061858	Self-reported femoral hernia	33.5188	0.0324094	2	0.003862
CVDII	HOSCAR	19	54095964	54061858	Self-reported interstitial lung disease	-120.434	-0.0083131	2	0.021309
CVDII	HOSCAR	19	54095964	54061858	Self-reported stomach cancer	2.50225	0.000620642	2	0.043201
CVDII	HOSCAR	19	54095964	54061858	Total cholesterol	-0.259652	-3.95521	3	0.007665
CVDII	HOSCAR	19	54095964	54061858	Treatment with aciclovir	-103.198	-0.0070524	6	0.102896
CVDII	HOSCAR	19	54095964	54061858	Treatment with forceval capsule	-134.644	-0.011161	4	0.093075
CVDII	HOSCAR	19	54095964	54061858	Treatment with half-inderal la 80mg m or r capsule	12.0427	0.083127	3	0.009033
CVDII	HOSCAR	19	54095964	54061858	Treatment with ibuprofen product	-89.2761	-0.00403935	2	0.048703
CVDII	HOSCAR	19	54095964	54061858	Treatment with naramig 2.5mg tablet	-193.08	-0.00517378	39	0.082764
CVDII	HOSCAR	19	54095964	54061858	Treatment with oestradiol product	31.9629	0.0320805	2	0.025352
CVDII	HOSCAR	19	54095964	54061858	Treatment with protopic 0.03% ointment	54.5419	0.0187099	2	0.034161
CVDII	HOSCAR	19	54095964	54061858	Treatment with ritonavir	118.396	0.00846954	3	0.026196
CVDII	HOSCAR	19	54095964	54061858	Treatment with sodium cromoglycate	57.4171	0.00880002	10	0.028081
CVDII	HOSCAR	19	54095964	54061858	Treatment with trisequens tablet	40.4891	0.0247815	2	0.021607
CVDII	HOSCAR	19	54095964	54095964	Birth weight	0.759927	0.00407882	3	0.011937
CVDII	HOSCAR	19	54095964	54095964	Cause of death: acute and subacute infective endocarditis	11.5614	0.0669325	22	0.184779
CVDII	HOSCAR	19	54095964	54095964	Cause of death: acute lymphoblastic leukaemia	1.92929	0.518327	4	0.064556
CVDII	HOSCAR	19	54095964	54095964	Cause of death: acute pancreatitis, unspecified	-5.74012	-0.174257	2	0.053835
CVDII	HOSCAR	19	54095964	54095964	Cause of death: alcoholic hepatic failure	4.52751	0.0791181	15	0.224645
CVDII	HOSCAR	19	54095964	54095964	Cause of death: alcoholic hepatitis	2.318	0.431154	5	0.025635
CVDII	HOSCAR	19	54095964	54095964	Cause of death: anus, unspecified	3.38806	0.294344	3	0.029325
CVDII	HOSCAR	19	54095964	54095964	Cause of death: aortic valve disorder, unspecified	13.1392	0.0751384	2	0.164435
CVDII	HOSCAR	19	54095964	54095964	Cause of death: appendix	27.3378	0.0364736	5	0.085979
CVDII	HOSCAR	19	54095964	54095964	Cause of death: asthma, unspecified	3.69708	0.270484	3	0.054854
CVDII	HOSCAR	19	54095964	54095964	Cause of death: atrial fibrillation and flutter	4.73297	0.0694605	4	0.069439
CVDII	HOSCAR	19	54095964	54095964	Cause of death: bronchopneumonia, unspecified	15.4365	0.0504111	3	0.21585
CVDII	HOSCAR	19	54095964	54095964	Cause of death: calculus of gallbladder without cholecystitis	1.83813	0.544032	3	0.064563
CVDII	HOSCAR	19	54095964	54095964	Cause of death: car occupant injured in unspecified traffic accident	-2.55106	-0.390118	2	0.030356
CVDII	HOSCAR	19	54095964	54095964	Cause of death: cardia	-6.29366	-0.159014	2	0.080654
CVDII	HOSCAR	19	54095964	54095964	Cause of death: cardiomyopathy, unspecified	-2.21057	-0.465973	2	0.043221
CVDII	HOSCAR	19	54095964	54095964	Cause of death: cerebrum, except lobes and ventricles	-13.8129	-0.0723957	3	0.999273
CVDII	HOSCAR	19	54095964	54095964	Cause of death: cervix uteri, unspecified	-12.0185	-0.0154914	3	0.032492
CVDII	HOSCAR	19	54095964	54095964	Cause of death: cholangitis	30.374	0.0690881	4	0.059099
CVDII	HOSCAR	19	54095964	54095964	Cause of death: chronic myeloid leukaemia	3.40827	0.293404	2	0.03793
CVDII	HOSCAR	19	54095964	54095964	Cause of death: chronic obstructive pulmonary disease with acute exacerbation, unspecified	3.6102	0.276993	2	0.118024
CVDII	HOSCAR	19	54095964	54095964	Cause of death: creutzfeldt-jakob disease	3.85854	0.229121	5	0.058331
CVDII	HOSCAR	19	54095964	54095964	Cause of death: dissection of aorta	3.08974	0.323652	2	0.022022
CVDII	HOSCAR	19	54095964	54095964	Cause of death: diverticular disease of intestine, part unspecified, with perforation and abscess	-1.26335	-0.777792	6	0.012767
CVDII	HOSCAR	19	54095964	54095964	Cause of death: emphysema, unspecified	1.48716	0.672423	2	0.02394
CVDII	HOSCAR	19	54095964	54095964	Cause of death: endocarditis, valve unspecified	-0.335437	0.204704	4	0.018208
CVDII	HOSCAR	19	54095964	54095964	Cause of death: fatty liver	-3.0696	-0.325772	2	0.036241
CVDII	HOSCAR	19	54095964	54095964	Cause of death: heart failure, unspecified	-6.61466	-0.151179	2	0.067772
CVDII	HOSCAR	19	54095964	54095964	Cause of death: hodgkins disease, unspecified	11.361	0.0880202	15	0.10323
CVDII	HOSCAR	19	54095964	54095964	Cause of death: home	-7.98194	-0.122203	42	0.130149
CVDII	HOSCAR	19	54095964	54095964	Cause of death: interstitial pulmonary disease, unspecified	0.603358	1.40501	10	0.015069
CVDII	HOSCAR	19	54095964	54095964	Cause of death: intestinal tract, part unspecified	0.295665	3.34132	17	0.015067
CVDII	HOSCAR	19	54095964	54095964	Cause of death: intracranial haemorrhage, unspecified	-6.79606	-0.0817728	6	0.321786
CVDII	HOSCAR	19	54095964	54095964	Cause of death: ischaemic cardiomyopathy	-13.071	-0.0764509	8	0.087264
CVDII	HOSCAR	19	54095964	54095964	Cause of death: lobar pneumonia, unspecified	3.86955	0.258269	4	0.058662
CVDII	HOSCAR	19	54095964	54095964	Cause of death: malignant neoplasm of thyroid gland	0.975986	1.02461	10	0.023097
CVDII	HOSCAR	19	54095964	54095964	Cause of death: malignant neoplasm of ureter	-2.84027	-0.352118	4	0.033115
CVDII	HOSCAR	19	54095964	54095964	Cause of death: malignant neoplasm of uterus, part unspecified	26.9367	0.036501	3	0.155478
CVDII	HOSCAR	19	54095964	54095964	Cause of death: multiple sclerosis	1.59055	0.542165	2	0.019724
CVDII	HOSCAR	19	54095964	54095964	Cause of death: myelodysplastic syndrome, unspecified	-3.93237	-0.254376	2	0.034738
CVDII	HOSCAR	19	54095964	54095964	Cause of death: organ-limited amyloidosis	2.89772	0.345098	7	0.013667
CVDII	HOSCAR	19	54095964	54095964	Cause of death: other and unspecified cirrhosis of liver	14.5173	-0.0943822	2	0.042913
CVDII	HOSCAR	19	54095964	54095964	Cause of death: other specified place	1.36089	0.759697	6	0.031437
CVDII	HOSCAR	19	54095964	54095964	Cause of death: other specified respiratory disorders	-7.89742	-0.119452	2	0.040616
CVDII	HOSCAR	19	54095964	54095964	Cause of death: peripheral vascular disease, unspecified	-8.05807	-0.123814	13	0.065823
CVDII	HOSCAR	19	54095964	54095964	Cause of death: peritoneum, unspecified	-2.44827	-0.435461	2	0.038638
CVDII	HOSCAR	19	54095964	54095964	Cause of death: pneumonitis due to food and vomit	7.38738	-0.0484191	6	0.064311
CVDII	HOSCAR	19	54095964	54095964	Cause of death: pulmonary embolism without mention of acute cor pulmonale	-2.45064	-0.55645	2	0.043762
CVDII	HOSCAR	19	54095964	54095964	Cause of death: rheumatoid arthritis, unspecified	4.27406	0.223708	2	0.040416
CVDII	HOSCAR	19	54095964	54095964	Cause of death: secondary malignant neoplasm of retroperitoneum and peritoneum	38.9872	0.0482395	11	0.09868
CVDII	HOSCAR	19	54095964	54095964	Cause of death: subarachnoid haemorrhage from intracranial artery, unspecified	4.50508	0.214004	4	0.032096
CVDII	HOSCAR	19	54095964	54095964	Cause of death: thoracic aortic aneurysm, ruptured	-2.93329	-0.340914	7	0.025245
CVDII	HOSCAR	19	54095964	54095964	Cause of death: tongue, unspecified	-12.9114	-0.0776681	8	0.086999
CVDII	HOSCAR	19	54095964	54095964	Cause of death: unspecified place	-8.30451	-0.120573	2	0.065424
CVDII	HOSCAR	19	54095964	54095964	Cause of death: without complications	-17.7301	-0.0209807	2	0.022038
CVDII	HOSCAR	19	54095964	54095964	Dihomo-gamma-linolenic acid	-0.118403	-8.60206	2	0.020436
CVDII	HOSCAR	19	54095964	54095964	Fistulae involving female genital tract	-56.2765	-0.00711379	2	0.078847
CVDII	HOSCAR	19	54095964	54095964	Gamma-linolenic acid 18:3n6	1.78818	0.559226	7	0.050835
CVDII	HOSCAR	19	54095964	54095964	Granulocyte percentage of myeloid white cells	-0.814699	-0.0835524	80	0.80657
CVDII	HOSCAR	19	54095964	54095964	High density lipoprotein	-2.54088	-0.393565	44	0.029586
CVDII	HOSCAR	19	54095964	54095964	Home area population density: England or Wales - village, sparse	481.323	0.00206029	3	0.052749
CVDII	HOSCAR	19	54095964	54095964	Home area population density: postcode not linkable	-184.618	0.000286693	8	0.044643
CVDII	HOSCAR	19	54095964	54095964	Home area population density: Scotland - remote rural	255.943	0.00391231	2	0.034345
CVDII	HOSCAR	19	54095964	54095964	Home area population density: Scotland large urban area	3.54614	0.0693554	2	0.032855
CVDII	HOSCAR	19	54095964	54095964	Maternal care for known or suspected foetal abnormality and damage	-85.0593	0.00789622	4	0.051266
CVDII	HOSCAR	19	54095964	54095964	Mental disorder, not otherwise specified	-109.488	-0.00172746	15	0.199184
CVDII	HOSCAR	19	54095964	54095964	Monocyte count	0.328966	0.0317005	77	0.861979
CVDII	HOSCAR	19	54095964	54095964	Monocyte percentage of white cells	-0.51409	-0.0595426	100	0.803869
CVDII	HOSCAR	19	54095964	54095964	Neoplasm of uncertain or unknown behaviour of endocrine glands	31.3124	0.019491	6	0.010566
CVDII	HOSCAR	19	54095964	54095964	Open wound of abdomen, lower back and pelvis	-156.482	-0.00639052	2	0.069156
CVDII	HOSCAR	19	54095964	54095964	Other and unspecified injuries of lower leg	8.77744	0.00784405	5	0.022875
CVDII	HOSCAR	19	54095964	54095964	Other predominantly sexually transmitted diseases	-106.989	-0.00998947	2	0.053197
CVDII	HOSCAR	19	54095964	54095964	Qualifications: college or university degree	4.6714	0.0332372	12	0.052642
CVDII	HOSCAR	19	54095964	54095964	Self-reported femoral hernia	66.2468	0.00393919	2	0.004281
CVDII	HOSCAR	19	54095964	54095964	Self-reported interstitial lung disease	-59.9931	-0.0181667	2	0.021256
CVDII	HOSCAR	19	54095964	54095964	Self-reported stomach cancer	1.28072	0.0012126	2	0.020994
CVDII	HOSCAR	19	54095964	54095964	Total cholesterol	-4.17196	-0.230292	3	0.029348
CVDII	HOSCAR	19	54095964	54095964	Treatment with aciclovir	-97.4532	-0.00746809	6	0.079927
CVDII	HOSCAR	19	54095964	54095964	Treatment with forceval capsule	-91.6418	0.00604702	4	0.055323
CVDII	HOSCAR	19	54095964	54095964	Treatment with half-inderal la 80mg m or r capsule	-5.81612	-0.172265	3	0.009024
CVDII	HOSCAR	19	54095964	54095964	Treatment with ibuprofen product	-60.6813	-0.0052806	2	0.023451
CVDII	HOSCAR	19	54095964	54095964	Treatment with naramig 2.5mg tablet	-120.648	-0.00827909	39	0.07001
CVDII	HOSCAR	19	54095964	54095964	Treatment with oestradiol product	-109.755	-0.00904331	2	0.117877
CVDII	HOSCAR	19	54095964	54095964	Treatment with protopic 0.03% ointment	33.4699	0.0305025	2	0.031297
CVDII	HOSCAR	19	54095964	54095964	Treatment with ritonavir	44.5203	0.0235235	3	0.014694
CVDII	HOSCAR	19	54095964	54095964	Treatment with sodium cromoglycate	36.3653	0.0132783	10	0.01385
CVDII	HOSCAR	19	54095964	54095964	Treatment with trisequens tablet	90.9809	0.0109813	2	0.160204
CVDII	HOSCAR	19	54095964	54194340	Birth weight	0.273086	0.0475556	3	0.003997
CVDII	HOSCAR	19	54095964	54194340	Cause of death: acute and subacute infective endocarditis	12.5303	0.0650783	22	0.282076
CVDII	HOSCAR	19	54095964	54194340	Cause of death: acute lymphoblastic leukaemia	1.46062	0.684639	4	0.061745
CVDII	HOSCAR	19	54095964	54194340	Cause of death: acute pancreatitis, unspecified	-7.24145	-0.138206	2	0.070512
CVDII	HOSCAR	19	54095964	54194340	Cause of death: alcoholic hepatic failure	4.49034	0.0791964	15	0.287689
CVDII	HOSCAR	19	54095964	54194340	Cause of death: alcoholic hepatitis	2.98474	0.334894	5	0.029039
CVDII	HOSCAR	19	54095964	54194340	Cause of death: anus, unspecified	-0.366174	-2.74371	3	0.025329
CVDII	HOSCAR	19	54095964	54194340	Cause of death: aortic valve disorder, unspecified	12.6334	0.0782553	2	0.176879
CVDII	HOSCAR	19	54095964	54194340	Cause of death: appendix	21.7798	0.0457016	5	0.067632
CVDII	HOSCAR	19	54095964	54194340	Cause of death: asthma, unspecified	3.52071	0.284034	3	0.053902
CVDII	HOSCAR	19	54095964	54194340	Cause of death: atrial fibrillation and flutter	15.9889	0.0190844	4	0.091721
CVDII	HOSCAR	19	54095964	54194340	Cause of death: bronchopneumonia, unspecified	15.743	0.0538718	3	0.252743
CVDII	HOSCAR	19	54095964	54194340	Cause of death: calculus of gallbladder without cholecystitis	1.39161	0.718593	3	0.061745
CVDII	HOSCAR	19	54095964	54194340	Cause of death: car occupant injured in unspecified traffic accident	0.700519	1.41629	2	0.016398
CVDII	HOSCAR	19	54095964	54194340	Cause of death: cardia	-1.4646	-0.794982	2	0.016691
CVDII	HOSCAR	19	54095964	54194340	Cause of death: cardiomyopathy, unspecified	-4.12982	-0.244179	2	0.043658
CVDII	HOSCAR	19	54095964	54194340	Cause of death: cerebrum, except lobes and ventricles	17.6619	-1.33129	3	0.013613
CVDII	HOSCAR	19	54095964	54194340	Cause of death: cervix uteri, unspecified	-15.3934	-0.0583303	3	0.058716
CVDII	HOSCAR	19	54095964	54194340	Cause of death: cholangitis	30.5442	0.181589	4	0.061702
CVDII	HOSCAR	19	54095964	54194340	Cause of death: chronic myeloid leukaemia	-2.78027	-0.359677	2	0.030875
CVDII	HOSCAR	19	54095964	54194340	Cause of death: chronic obstructive pulmonary disease with acute exacerbation, unspecified	2.16846	0.461156	2	0.036631
CVDII	HOSCAR	19	54095964	54194340	Cause of death: creutzfeldt-jakob disease	1.27414	0.707627	5	0.050468
CVDII	HOSCAR	19	54095964	54194340	Cause of death: dissection of aorta	0.637101	1.56961	2	0.019229
CVDII	HOSCAR	19	54095964	54194340	Cause of death: diverticular disease of intestine, part unspecified, with perforation and abscess	-2.28053	-0.172604	6	0.023168
CVDII	HOSCAR	19	54095964	54194340	Cause of death: emphysema, unspecified	-0.577778	-1.73077	2	0.017131
CVDII	HOSCAR	19	54095964	54194340	Cause of death: endocarditis, valve unspecified	-0.527769	0.0217864	4	0.036255
CVDII	HOSCAR	19	54095964	54194340	Cause of death: fatty liver	3.88665	0.257289	2	0.035121
CVDII	HOSCAR	19	54095964	54194340	Cause of death: heart failure, unspecified	-6.28009	-0.159233	2	0.065921
CVDII	HOSCAR	19	54095964	54194340	Cause of death: hodgkins disease, unspecified	9.40534	0.106323	15	0.070942
CVDII	HOSCAR	19	54095964	54194340	Cause of death: home	-7.24737	-0.134589	42	0.123731
CVDII	HOSCAR	19	54095964	54194340	Cause of death: interstitial pulmonary disease, unspecified	0.6237	1.35926	10	0.014569
CVDII	HOSCAR	19	54095964	54194340	Cause of death: intestinal tract, part unspecified	0.305598	3.23256	17	0.014568
CVDII	HOSCAR	19	54095964	54194340	Cause of death: intracranial haemorrhage, unspecified	-6.21821	-0.0898156	6	0.310929
CVDII	HOSCAR	19	54095964	54194340	Cause of death: ischaemic cardiomyopathy	-5.58753	-0.178917	8	0.065702
CVDII	HOSCAR	19	54095964	54194340	Cause of death: lobar pneumonia, unspecified	1.69928	0.764129	4	0.001261
CVDII	HOSCAR	19	54095964	54194340	Cause of death: malignant neoplasm of thyroid gland	-0.0101562	-98.4624	10	0.019448
CVDII	HOSCAR	19	54095964	54194340	Cause of death: malignant neoplasm of ureter	-1.51422	-0.662033	4	0.016184
CVDII	HOSCAR	19	54095964	54194340	Cause of death: malignant neoplasm of uterus, part unspecified	25.1405	0.0394948	3	0.157972
CVDII	HOSCAR	19	54095964	54194340	Cause of death: multiple sclerosis	1.58296	0.42364	2	0.030058
CVDII	HOSCAR	19	54095964	54194340	Cause of death: myelodysplastic syndrome, unspecified	-9.20157	-0.108678	2	0.04512
CVDII	HOSCAR	19	54095964	54194340	Cause of death: organ-limited amyloidosis	2.39759	0.417089	7	0.028124
CVDII	HOSCAR	19	54095964	54194340	Cause of death: other and unspecified cirrhosis of liver	3.00022	-0.135738	2	0.072118
CVDII	HOSCAR	19	54095964	54194340	Cause of death: other specified place	0.906821	1.17705	6	0.028344
CVDII	HOSCAR	19	54095964	54194340	Cause of death: other specified respiratory disorders	-14.4913	-0.0674231	2	0.046012
CVDII	HOSCAR	19	54095964	54194340	Cause of death: peripheral vascular disease, unspecified	-7.03813	-0.141885	13	0.06306
CVDII	HOSCAR	19	54095964	54194340	Cause of death: peritoneum, unspecified	-7.75865	-0.155801	2	0.062045
CVDII	HOSCAR	19	54095964	54194340	Cause of death: pneumonitis due to food and vomit	1.04789	-0.125878	6	0.058329
CVDII	HOSCAR	19	54095964	54194340	Cause of death: pulmonary embolism without mention of acute cor pulmonale	-3.65642	-0.297074	2	0.043641
CVDII	HOSCAR	19	54095964	54194340	Cause of death: rheumatoid arthritis, unspecified	5.14795	0.187363	2	0.04824
CVDII	HOSCAR	19	54095964	54194340	Cause of death: secondary malignant neoplasm of retroperitoneum and peritoneum	27.2401	0.065979	11	0.07474
CVDII	HOSCAR	19	54095964	54194340	Cause of death: subarachnoid haemorrhage from intracranial artery, unspecified	-2.89256	-0.357865	4	0.023655
CVDII	HOSCAR	19	54095964	54194340	Cause of death: thoracic aortic aneurysm, ruptured	-1.75482	-0.569859	7	0.01856
CVDII	HOSCAR	19	54095964	54194340	Cause of death: tongue, unspecified	-5.54101	-0.180462	8	0.065593
CVDII	HOSCAR	19	54095964	54194340	Cause of death: unspecified place	-7.24217	-0.13826	2	0.062704
CVDII	HOSCAR	19	54095964	54194340	Cause of death: without complications	-21.7163	-0.0563364	2	0.024143
CVDII	HOSCAR	19	54095964	54194340	Dihomo-gamma-linolenic acid	-0.156352	-6.39594	2	0.026218
CVDII	HOSCAR	19	54095964	54194340	Fistulae involving female genital tract	-61.3909	-0.00652114	2	0.113515
CVDII	HOSCAR	19	54095964	54194340	Gamma-linolenic acid 18:3n6	0.412389	2.4249	7	0.044148
CVDII	HOSCAR	19	54095964	54194340	Granulocyte percentage of myeloid white cells	-0.386449	-0.649789	80	0.010332
CVDII	HOSCAR	19	54095964	54194340	High density lipoprotein	0.097979	10.2063	44	0.007482
CVDII	HOSCAR	19	54095964	54194340	Home area population density: England or Wales - village, sparse	180.665	0.00605767	3	0.040282
CVDII	HOSCAR	19	54095964	54194340	Home area population density: postcode not linkable	-76.5311	-0.0331527	8	0.041727
CVDII	HOSCAR	19	54095964	54194340	Home area population density: Scotland - remote rural	-90.167	-0.0108319	2	0.022211
CVDII	HOSCAR	19	54095964	54194340	Home area population density: Scotland large urban area	2.24441	0.265584	2	0.02318
CVDII	HOSCAR	19	54095964	54194340	Maternal care for known or suspected foetal abnormality and damage	-117.81	-0.0241264	4	0.068587
CVDII	HOSCAR	19	54095964	54194340	Mental disorder, not otherwise specified	-82.9173	-0.001263	15	0.273557
CVDII	HOSCAR	19	54095964	54194340	Monocyte count	0.140538	0.216712	77	0.011348
CVDII	HOSCAR	19	54095964	54194340	Monocyte percentage of white cells	-0.0683985	-0.092872	100	0.010296
CVDII	HOSCAR	19	54095964	54194340	Neoplasm of uncertain or unknown behaviour of endocrine glands	48.8034	0.0137137	6	0.013501
CVDII	HOSCAR	19	54095964	54194340	Open wound of abdomen, lower back and pelvis	-139.986	-0.00714357	2	0.064973
CVDII	HOSCAR	19	54095964	54194340	Other and unspecified injuries of lower leg	-47.7161	-0.00183925	5	0.028772
CVDII	HOSCAR	19	54095964	54194340	Other predominantly sexually transmitted diseases	-158.429	-0.00729196	2	0.056402
CVDII	HOSCAR	19	54095964	54194340	Qualifications: college or university degree	4.09917	0.0337647	12	0.05304
CVDII	HOSCAR	19	54095964	54194340	Self-reported femoral hernia	186.725	0.0123991	2	0.004142
CVDII	HOSCAR	19	54095964	54194340	Self-reported interstitial lung disease	-130.431	-0.00766694	2	0.021291
CVDII	HOSCAR	19	54095964	54194340	Self-reported stomach cancer	1.11256	0.00139588	2	0.018827
CVDII	HOSCAR	19	54095964	54194340	Total cholesterol	0.130052	5.96948	3	0.007511
CVDII	HOSCAR	19	54095964	54194340	Treatment with aciclovir	-94.5775	-0.00769517	6	0.085485
CVDII	HOSCAR	19	54095964	54194340	Treatment with forceval capsule	-121.866	-0.0216227	4	0.075426
CVDII	HOSCAR	19	54095964	54194340	Treatment with half-inderal la 80mg m or r capsule	-45.443	-0.0220347	3	0.040278
CVDII	HOSCAR	19	54095964	54194340	Treatment with ibuprofen product	-75.0129	-0.00449768	2	0.035761
CVDII	HOSCAR	19	54095964	54194340	Treatment with naramig 2.5mg tablet	-133.274	-0.00749438	39	0.070795
CVDII	HOSCAR	19	54095964	54194340	Treatment with oestradiol product	31.8877	0.0328111	2	0.024884
CVDII	HOSCAR	19	54095964	54194340	Treatment with protopic 0.03% ointment	21.985	0.0473271	2	0.028194
CVDII	HOSCAR	19	54095964	54194340	Treatment with ritonavir	26.8707	0.0378739	3	0.012716
CVDII	HOSCAR	19	54095964	54194340	Treatment with sodium cromoglycate	49.7566	0.0102307	10	0.020866
CVDII	HOSCAR	19	54095964	54194340	Treatment with trisequens tablet	30.9496	0.0323318	2	0.016888
CVDII	HSP27	7	76294901	76294901	Acute pharyngitis	-108.48	-0.00647392	2	0.064005
CVDII	HSP27	7	76294901	76294901	Basophil count	-0.165228	-0.184288	7	0.007206
CVDII	HSP27	7	76294901	76294901	Basophil percentage of granulocytes	-0.301299	-0.243716	5	0.006853
CVDII	HSP27	7	76294901	76294901	Basophil percentage of white cells	-0.257261	-0.239889	7	0.007097
CVDII	HSP27	7	76294901	76294901	Cardiac arrest	-0.0721323	-0.00728851	3	0.039361
CVDII	HSP27	7	76294901	76294901	Cause of death: acute and subacute infective endocarditis	-0.124316	-8.04387	19	0.029814
CVDII	HSP27	7	76294901	76294901	Cause of death: acute lymphoblastic leukaemia	-2.81082	-0.250189	6	0.038272
CVDII	HSP27	7	76294901	76294901	Cause of death: acute vascular disorders of intestine	-6.55592	-0.15255	2	0.052057
CVDII	HSP27	7	76294901	76294901	Cause of death: alcoholic hepatitis	-1.96805	-0.508114	2	0.024555
CVDII	HSP27	7	76294901	76294901	Cause of death: anus, unspecified	-9.60584	-0.0835412	2	0.080623
CVDII	HSP27	7	76294901	76294901	Cause of death: aortic valve disorder, unspecified	6.31705	0.0577698	5	0.166129
CVDII	HSP27	7	76294901	76294901	Cause of death: appendix	4.30126	0.158952	66	0.051378
CVDII	HSP27	7	76294901	76294901	Cause of death: bronchiectasis	20.12	0.0393454	7	0.101791
CVDII	HSP27	7	76294901	76294901	Cause of death: car occupant injured in unspecified traffic accident	0.1124	8.86679	71	0.053928
CVDII	HSP27	7	76294901	76294901	Cause of death: cardia	-7.21345	-0.138824	2	0.074584
CVDII	HSP27	7	76294901	76294901	Cause of death: cardiomegaly	3.34081	0.291673	14	0.036669
CVDII	HSP27	7	76294901	76294901	Cause of death: cerebrovascular disease, unspecified	-2.63559	-0.189811	8	0.048366
CVDII	HSP27	7	76294901	76294901	Cause of death: cerebrum, except lobes and ventricles	-3.30725	-0.302366	12	0.040423
CVDII	HSP27	7	76294901	76294901	Cause of death: chronic myeloid leukaemia	-2.39153	-0.245105	7	0.038292
CVDII	HSP27	7	76294901	76294901	Cause of death: chronic or unspecified with haemorrhage	0.699469	1.54385	5	0.036297
CVDII	HSP27	7	76294901	76294901	Cause of death: congestive heart failure	4.37606	0.0397834	25	0.050243
CVDII	HSP27	7	76294901	76294901	Cause of death: creutzfeldt-jakob disease	-6.17426	-0.161428	4	0.089295
CVDII	HSP27	7	76294901	76294901	Cause of death: duodenum	23.9049	0.0413489	4	0.08637
CVDII	HSP27	7	76294901	76294901	Cause of death: emphysema, unspecified	0.23486	0.139529	11	0.035447
CVDII	HSP27	7	76294901	76294901	Cause of death: epilepsy, unspecified	-17.3091	-0.0502506	3	0.106984
CVDII	HSP27	7	76294901	76294901	Cause of death: fatty liver	-5.96757	-0.0855035	8	0.056411
CVDII	HSP27	7	76294901	76294901	Cause of death: gastro-intestinal haemorrhage, unspecified	2.50174	-0.0627911	2	0.028043
CVDII	HSP27	7	76294901	76294901	Cause of death: heart failure, unspecified	-1.35363	-0.478664	2	0.052475
CVDII	HSP27	7	76294901	76294901	Cause of death: hodgkins disease, unspecified	-0.0157494	-0.186711	2	0.039365
CVDII	HSP27	7	76294901	76294901	Cause of death: home	-10.832	-0.0923199	21	0.081265
CVDII	HSP27	7	76294901	76294901	Cause of death: ischaemic cardiomyopathy	-1.8695	-0.014838	2	0.111013
CVDII	HSP27	7	76294901	76294901	Cause of death: malignant neoplasm of thyroid gland	4.92429	0.0300426	5	0.053773
CVDII	HSP27	7	76294901	76294901	Cause of death: malignant neoplasm of uterus, part unspecified	1.02383	0.265069	4	0.016661
CVDII	HSP27	7	76294901	76294901	Cause of death: malignant neoplasm, unspecified	4.52932	0.220782	3	0.051659
CVDII	HSP27	7	76294901	76294901	Cause of death: multisystem degeneration	-1.53751	-0.646116	4	0.065347
CVDII	HSP27	7	76294901	76294901	Cause of death: myelodysplastic syndrome, unspecified	4.23028	0.236391	3	0.051148
CVDII	HSP27	7	76294901	76294901	Cause of death: other and unspecified t-cell lymphomas	-3.52433	-0.0342424	30	0.132269
CVDII	HSP27	7	76294901	76294901	Cause of death: other specified place	-1.15801	-0.0587472	5	0.05941
CVDII	HSP27	7	76294901	76294901	Cause of death: other specified respiratory disorders	4.51406	0.170047	85	0.05154
CVDII	HSP27	7	76294901	76294901	Cause of death: peripheral vascular disease, unspecified	-6.65628	-0.150235	3	0.069003
CVDII	HSP27	7	76294901	76294901	Cause of death: rheumatoid arthritis, unspecified	-4.16784	-0.181356	8	0.040463
CVDII	HSP27	7	76294901	76294901	Cause of death: secondary malignant neoplasm of retroperitoneum and peritoneum	-3.5529	-0.281482	3	0.040306
CVDII	HSP27	7	76294901	76294901	Cause of death: subarachnoid haemorrhage from intracranial artery, unspecified	-7.04599	-0.141926	4	0.051008
CVDII	HSP27	7	76294901	76294901	Cause of death: unspecified place	-1.75328	-0.570359	3	0.065849
CVDII	HSP27	7	76294901	76294901	Cause of death: urinary tract infection, site not specified	-7.19614	-0.139109	2	0.075153
CVDII	HSP27	7	76294901	76294901	Cause of death: vascular dementia, unspecified	8.46466	0.0810426	4	0.205128
CVDII	HSP27	7	76294901	76294901	Cause of death: without complications	-6.25312	-0.159915	37	0.089116
CVDII	HSP27	7	76294901	76294901	Creatinine in urine	-5.0576	-0.042116	104	0.512184
CVDII	HSP27	7	76294901	76294901	Eosinophil count	0.508184	1.89042	268	0.001004
CVDII	HSP27	7	76294901	76294901	Eosinophil counts	-0.51722	-1.93336	3	0.005792
CVDII	HSP27	7	76294901	76294901	Eosinophil percentage of granulocytes	-0.312457	-0.522882	251	0.001382
CVDII	HSP27	7	76294901	76294901	Eosinophil percentage of white cells	-0.19311	-0.246632	269	0.00123
CVDII	HSP27	7	76294901	76294901	Home area population density: postcode not linkable	-294.303	-0.0034467	5	0.11087
CVDII	HSP27	7	76294901	76294901	Home area population density: Scotland large urban area	12.6223	0.0794736	2	0.059837
CVDII	HSP27	7	76294901	76294901	Hyperfunction of pituitary gland	-118.738	-0.0084416	3	0.342345
CVDII	HSP27	7	76294901	76294901	Injury of unspecified body region	39.0204	0.0256331	2	0.028259
CVDII	HSP27	7	76294901	76294901	Knee surgery or amputation above the knee	-9.32778	-0.107224	2	0.344205
CVDII	HSP27	7	76294901	76294901	Labour and delivery complicated by umbilical cord complications	-109.618	-0.00912172	3	0.098306
CVDII	HSP27	7	76294901	76294901	Mean platelet volume	-1.12684	-0.0519529	241	0.48619
CVDII	HSP27	7	76294901	76294901	Myelodysplastic syndromes	-11.794	-0.00550765	37	0.017227
CVDII	HSP27	7	76294901	76294901	Neoplasm of uncertain or unknown behaviour of endocrine glands	-139.239	-0.00720051	2	0.151605
CVDII	HSP27	7	76294901	76294901	Neutrophil percentage of granulocytes	0.664957	0.852198	181	0.001734
CVDII	HSP27	7	76294901	76294901	Open wound of ankle and foot	96.5682	0.010356	2	0.051148
CVDII	HSP27	7	76294901	76294901	Other disorders of lens	24.169	0.0414046	3	0.065483
CVDII	HSP27	7	76294901	76294901	Other headache syndromes	-352.85	-0.00245874	41	0.099904
CVDII	HSP27	7	76294901	76294901	Paralytic strabismus	-153.214	-0.00543341	2	0.064587
CVDII	HSP27	7	76294901	76294901	Self-reported renal or kidney failure	-123.389	-0.0343017	2	0.035739
CVDII	HSP27	7	76294901	76294901	Self-reported soft tissue inflammation	-86.3469	-0.0115812	2	0.052957
CVDII	HSP27	7	76294901	76294901	Self-reported thalassaemia	-65.9214	-0.0149185	8	0.049418
CVDII	HSP27	7	76294901	76294901	Sum eosinophil basophil counts	-0.072288	-0.660158	256	0.001244
CVDII	HSP27	7	76294901	76294901	Treatment with calceos chewable tablet	153.65	0.00134064	3	0.117572
CVDII	HSP27	7	76294901	76294901	Treatment with formoterol	91.1665	0.00803723	3	0.020975
CVDII	HSP27	7	76294901	76294901	Treatment with madopar 62.5 capsule	-233.63	-0.00228838	6	0.078156
CVDII	HSP27	7	76294901	76294901	Treatment with zapain caplet	40.509	0.0246688	2	0.065922
CVDII	HSP27	7	76294901	76294901	Viral meningitis	26.9538	0.000494694	34	0.037614
CVDII	HSP27	7	76294901	77224731	Acute pharyngitis	-138.896	-0.00505622	2	0.085675
CVDII	HSP27	7	76294901	77224731	Basophil count	0.269008	-0.177326	7	0.008021
CVDII	HSP27	7	76294901	77224731	Basophil percentage of granulocytes	0.452677	-0.144861	5	0.007301
CVDII	HSP27	7	76294901	77224731	Basophil percentage of white cells	0.343303	-0.0661792	7	0.007848
CVDII	HSP27	7	76294901	77224731	Cardiac arrest	-1.14115	-0.000487095	3	0.040368
CVDII	HSP27	7	76294901	77224731	Cause of death: acute and subacute infective endocarditis	3.62846	0.275598	19	0.052631
CVDII	HSP27	7	76294901	77224731	Cause of death: acute lymphoblastic leukaemia	-4.558	-0.154286	6	0.153905
CVDII	HSP27	7	76294901	77224731	Cause of death: acute vascular disorders of intestine	-2.85827	-0.349899	2	0.024038
CVDII	HSP27	7	76294901	77224731	Cause of death: alcoholic hepatitis	2.18837	0.456961	2	0.024898
CVDII	HSP27	7	76294901	77224731	Cause of death: anus, unspecified	-12.2992	-0.0652468	2	0.107276
CVDII	HSP27	7	76294901	77224731	Cause of death: aortic valve disorder, unspecified	7.74869	0.0684064	5	0.109188
CVDII	HSP27	7	76294901	77224731	Cause of death: appendix	0.728328	0.999904	66	0.046691
CVDII	HSP27	7	76294901	77224731	Cause of death: bronchiectasis	23.5167	0.0337122	7	0.123294
CVDII	HSP27	7	76294901	77224731	Cause of death: car occupant injured in unspecified traffic accident	-2.82077	-0.354513	71	0.054661
CVDII	HSP27	7	76294901	77224731	Cause of death: cardia	-5.37474	-0.186316	2	0.069668
CVDII	HSP27	7	76294901	77224731	Cause of death: cardiomegaly	0.802559	1.19301	14	0.018803
CVDII	HSP27	7	76294901	77224731	Cause of death: cerebrovascular disease, unspecified	-3.41139	-0.140719	8	0.049424
CVDII	HSP27	7	76294901	77224731	Cause of death: cerebrum, except lobes and ventricles	-1.53547	-0.651266	12	0.028405
CVDII	HSP27	7	76294901	77224731	Cause of death: chronic myeloid leukaemia	-3.87825	-0.151152	7	0.153896
CVDII	HSP27	7	76294901	77224731	Cause of death: chronic or unspecified with haemorrhage	-5.79734	-0.166445	5	0.055004
CVDII	HSP27	7	76294901	77224731	Cause of death: congestive heart failure	2.29075	0.695611	25	0.046649
CVDII	HSP27	7	76294901	77224731	Cause of death: creutzfeldt-jakob disease	-3.30094	-0.302153	4	0.032726
CVDII	HSP27	7	76294901	77224731	Cause of death: duodenum	28.577	0.0345362	4	0.099249
CVDII	HSP27	7	76294901	77224731	Cause of death: emphysema, unspecified	0.906894	0.0500995	11	0.038441
CVDII	HSP27	7	76294901	77224731	Cause of death: epilepsy, unspecified	-6.62011	-0.109239	3	0.052059
CVDII	HSP27	7	76294901	77224731	Cause of death: fatty liver	-3.49454	-0.291293	8	0.053125
CVDII	HSP27	7	76294901	77224731	Cause of death: heart failure, unspecified	3.55667	-0.0352291	2	0.051742
CVDII	HSP27	7	76294901	77224731	Cause of death: hodgkins disease, unspecified	-0.23703	-0.012406	2	0.040372
CVDII	HSP27	7	76294901	77224731	Cause of death: home	-13.8692	-0.072101	21	0.108132
CVDII	HSP27	7	76294901	77224731	Cause of death: ischaemic cardiomyopathy	-12.4017	-0.0151418	2	0.121333
CVDII	HSP27	7	76294901	77224731	Cause of death: malignant neoplasm of thyroid gland	14.0696	0.0727514	5	0.061244
CVDII	HSP27	7	76294901	77224731	Cause of death: malignant neoplasm of uterus, part unspecified	0.611388	0.457613	4	0.014104
CVDII	HSP27	7	76294901	77224731	Cause of death: malignant neoplasm, unspecified	6.25429	0.159889	3	0.067374
CVDII	HSP27	7	76294901	77224731	Cause of death: multisystem degeneration	3.49213	0.277676	4	0.064846
CVDII	HSP27	7	76294901	77224731	Cause of death: myelodysplastic syndrome, unspecified	6.18941	0.161566	3	0.076304
CVDII	HSP27	7	76294901	77224731	Cause of death: other and unspecified t-cell lymphomas	-7.11561	-0.0627458	30	0.089687
CVDII	HSP27	7	76294901	77224731	Cause of death: other specified place	-1.08631	-0.157343	5	0.029307
CVDII	HSP27	7	76294901	77224731	Cause of death: other specified respiratory disorders	0.749727	1.05575	85	0.046763
CVDII	HSP27	7	76294901	77224731	Cause of death: peripheral vascular disease, unspecified	-3.61294	-0.276799	3	0.065754
CVDII	HSP27	7	76294901	77224731	Cause of death: rheumatoid arthritis, unspecified	-4.34901	-0.173169	8	0.039918
CVDII	HSP27	7	76294901	77224731	Cause of death: secondary malignant neoplasm of retroperitoneum and peritoneum	1.81308	0.551551	3	0.020911
CVDII	HSP27	7	76294901	77224731	Cause of death: subarachnoid haemorrhage from intracranial artery, unspecified	-10.0776	-0.0992313	4	0.084173
CVDII	HSP27	7	76294901	77224731	Cause of death: unspecified place	0.802785	1.24566	3	0.064758
CVDII	HSP27	7	76294901	77224731	Cause of death: urinary tract infection, site not specified	-5.36184	-0.186699	2	0.070203
CVDII	HSP27	7	76294901	77224731	Cause of death: vascular dementia, unspecified	7.14098	0.100313	4	0.120405
CVDII	HSP27	7	76294901	77224731	Cause of death: without complications	-3.34216	-0.2992	37	0.032707
CVDII	HSP27	7	76294901	77224731	Creatinine in urine	-0.295806	1.11132	104	0.005419
CVDII	HSP27	7	76294901	77224731	Eosinophil count	0.791213	1.24123	268	0.007561
CVDII	HSP27	7	76294901	77224731	Eosinophil counts	-0.796707	-1.25517	3	0.007579
CVDII	HSP27	7	76294901	77224731	Eosinophil percentage of granulocytes	0.000727535	-0.0392918	251	0.006296
CVDII	HSP27	7	76294901	77224731	Eosinophil percentage of white cells	0.0298167	-0.290652	269	0.006798
CVDII	HSP27	7	76294901	77224731	Home area population density: postcode not linkable	-138.05	-0.00756336	5	0.029427
CVDII	HSP27	7	76294901	77224731	Home area population density: Scotland large urban area	22.522	0.0445406	2	0.061742
CVDII	HSP27	7	76294901	77224731	Hyperfunction of pituitary gland	-20.6308	-0.0488609	3	0.019617
CVDII	HSP27	7	76294901	77224731	Injury of unspecified body region	18.3726	0.0544404	2	0.024074
CVDII	HSP27	7	76294901	77224731	Knee surgery or amputation above the knee	-1.57493	-0.635327	2	0.019368
CVDII	HSP27	7	76294901	77224731	Labour and delivery complicated by umbilical cord complications	-51.9801	-0.0192364	3	0.029555
CVDII	HSP27	7	76294901	77224731	Mean platelet volume	-0.289397	-0.784722	241	0.005274
CVDII	HSP27	7	76294901	77224731	Myelodysplastic syndromes	-3.31159	-0.000623382	37	0.025966
CVDII	HSP27	7	76294901	77224731	Neoplasm of uncertain or unknown behaviour of endocrine glands	-24.6735	-0.0405324	2	0.006967
CVDII	HSP27	7	76294901	77224731	Neutrophil percentage of granulocytes	0.0580887	2.51033	181	0.005729
CVDII	HSP27	7	76294901	77224731	Open wound of ankle and foot	141.3	0.00707718	2	0.076302
CVDII	HSP27	7	76294901	77224731	Other disorders of lens	-35.9544	-0.0278328	3	0.064848
CVDII	HSP27	7	76294901	77224731	Other headache syndromes	-413.216	-0.00210377	41	0.120381
CVDII	HSP27	7	76294901	77224731	Paralytic strabismus	-151.938	-0.00565649	2	0.063265
CVDII	HSP27	7	76294901	77224731	Self-reported renal or kidney failure	-63.4506	-0.017327	2	0.031976
CVDII	HSP27	7	76294901	77224731	Self-reported soft tissue inflammation	-37.6458	-0.0265634	2	0.024467
CVDII	HSP27	7	76294901	77224731	Self-reported thalassaemia	-92.2983	-0.0106687	8	0.051233
CVDII	HSP27	7	76294901	77224731	Sum eosinophil basophil counts	0.185498	-0.360746	256	0.008024
CVDII	HSP27	7	76294901	77224731	Treatment with calceos chewable tablet	124.362	0.00147343	3	0.065302
CVDII	HSP27	7	76294901	77224731	Treatment with formoterol	-44.1059	-0.0262584	3	0.016488
CVDII	HSP27	7	76294901	77224731	Treatment with madopar 62.5 capsule	-203.155	-0.00448568	6	0.060275
CVDII	HSP27	7	76294901	77224731	Treatment with zapain caplet	-15.2621	-0.0654765	2	0.064734
CVDII	HSP27	7	76294901	77224731	Viral meningitis	5.12824	0.0464262	34	0.033766
CVDII	IGGFCRECEPTORIIB	1	161509955	161509955	1c+mDC:%32+; CD1c+ mDC subset (CD32+)	7.83957	0.127558	29	0.001388
CVDII	IGGFCRECEPTORIIB	1	161509955	161509955	Basophil percentage of granulocytes	-41.5684	-0.0240583	5	0.993179
CVDII	IGGFCRECEPTORIIB	1	161509955	161509955	Basophil percentage of white cells	-45.6657	-0.0219003	4	0.990431
CVDII	IGGFCRECEPTORIIB	1	161509955	161509955	Blood protein levels	-0.977978	-1.02252	7	0
CVDII	IGGFCRECEPTORIIB	1	161509955	161509955	Cause of death: acute and subacute infective endocarditis	-1.38821	0.195187	4	0.030612
CVDII	IGGFCRECEPTORIIB	1	161509955	161509955	Cause of death: acute lymphoblastic leukaemia	-0.22674	0.00127783	3	0.05801
CVDII	IGGFCRECEPTORIIB	1	161509955	161509955	Cause of death: acute pancreatitis, unspecified	-3.81746	-0.261954	2	0.463616
CVDII	IGGFCRECEPTORIIB	1	161509955	161509955	Cause of death: alcoholic hepatic failure	10.6854	0.0774673	2	0.076077
CVDII	IGGFCRECEPTORIIB	1	161509955	161509955	Cause of death: anus, unspecified	-4.79186	-0.137482	2	0.063349
CVDII	IGGFCRECEPTORIIB	1	161509955	161509955	Cause of death: appendix	4.66235	0.767851	2	0.019932
CVDII	IGGFCRECEPTORIIB	1	161509955	161509955	Cause of death: asthma, unspecified	26.804	0.0373165	2	0.222317
CVDII	IGGFCRECEPTORIIB	1	161509955	161509955	Cause of death: calculus of gallbladder without cholecystitis	11.1228	0.0644624	5	0.120466
CVDII	IGGFCRECEPTORIIB	1	161509955	161509955	Cause of death: cardiomegaly	11.2721	0.086719	2	0.854715
CVDII	IGGFCRECEPTORIIB	1	161509955	161509955	Cause of death: cardiomyopathy, unspecified	6.13878	0.161552	4	0.040639
CVDII	IGGFCRECEPTORIIB	1	161509955	161509955	Cause of death: cerebral infarction, unspecified	4.79053	0.208519	2	0.102322
CVDII	IGGFCRECEPTORIIB	1	161509955	161509955	Cause of death: cerebrum, except lobes and ventricles	-14.8342	-0.0396707	6	0.693897
CVDII	IGGFCRECEPTORIIB	1	161509955	161509955	Cause of death: chronic myeloid leukaemia	-0.727246	-1.37885	3	0.061344
CVDII	IGGFCRECEPTORIIB	1	161509955	161509955	Cause of death: chronic or unspecified with haemorrhage	1.66269	-0.0704839	3	0.049095
CVDII	IGGFCRECEPTORIIB	1	161509955	161509955	Cause of death: connective and soft tissue, unspecified	-17.9706	-0.0558634	4	0.051194
CVDII	IGGFCRECEPTORIIB	1	161509955	161509955	Cause of death: creutzfeldt-jakob disease	-0.905275	-11.543	3	0.043382
CVDII	IGGFCRECEPTORIIB	1	161509955	161509955	Cause of death: dilated cardiomyopathy	-5.39713	0.0617534	3	0.095307
CVDII	IGGFCRECEPTORIIB	1	161509955	161509955	Cause of death: duodenum	14.8676	0.0672741	5	0.068984
CVDII	IGGFCRECEPTORIIB	1	161509955	161509955	Cause of death: emphysema, unspecified	3.53324	0.00719451	6	0.097719
CVDII	IGGFCRECEPTORIIB	1	161509955	161509955	Cause of death: endocarditis, valve unspecified	10.0161	0.097695	2	0.075232
CVDII	IGGFCRECEPTORIIB	1	161509955	161509955	Cause of death: endometrium	1.5956	0.0954122	22	0.042507
CVDII	IGGFCRECEPTORIIB	1	161509955	161509955	Cause of death: follicular non-hodgkins lymphoma, unspecified	-3.75852	-0.266064	2	0.065938
CVDII	IGGFCRECEPTORIIB	1	161509955	161509955	Cause of death: gastro-intestinal haemorrhage, unspecified	7.53063	0.14031	2	0.052657
CVDII	IGGFCRECEPTORIIB	1	161509955	161509955	Cause of death: home	23.0827	0.0433226	4	0.158632
CVDII	IGGFCRECEPTORIIB	1	161509955	161509955	Cause of death: ill-defined sites within the digestive system	-8.00266	-0.106069	2	0.204101
CVDII	IGGFCRECEPTORIIB	1	161509955	161509955	Cause of death: inquest adjourned death	-0.169872	-11.8159	2	0.039622
CVDII	IGGFCRECEPTORIIB	1	161509955	161509955	Cause of death: intracranial haemorrhage, unspecified	15.1245	0.0504668	2	0.079801
CVDII	IGGFCRECEPTORIIB	1	161509955	161509955	Cause of death: lobar pneumonia, unspecified	4.28996	0.0791313	28	0.069232
CVDII	IGGFCRECEPTORIIB	1	161509955	161509955	Cause of death: malignant neoplasm of thyroid gland	0.168777	5.92496	4	0.021588
CVDII	IGGFCRECEPTORIIB	1	161509955	161509955	Cause of death: mesothelioma of pleura	15.735	0.0633159	2	0.126351
CVDII	IGGFCRECEPTORIIB	1	161509955	161509955	Cause of death: other and unspecified t-cell lymphomas	2.21599	0.451517	2	0.061301
CVDII	IGGFCRECEPTORIIB	1	161509955	161509955	Cause of death: other specified respiratory disorders	8.14395	0.122791	2	0.080878
CVDII	IGGFCRECEPTORIIB	1	161509955	161509955	Cause of death: parkinsons disease	-11.214	-0.0440995	2	0.104328
CVDII	IGGFCRECEPTORIIB	1	161509955	161509955	Cause of death: perforation of intestine	-7.44079	-0.13107	4	0.24551
CVDII	IGGFCRECEPTORIIB	1	161509955	161509955	Cause of death: peripheral vascular disease, unspecified	-6.69108	-0.149453	8	0.102387
CVDII	IGGFCRECEPTORIIB	1	161509955	161509955	Cause of death: pharynx, unspecified	-4.71655	-0.212019	10	0.065582
CVDII	IGGFCRECEPTORIIB	1	161509955	161509955	Cause of death: pneumonitis due to food and vomit	-1.57796	-0.210874	2	0.061169
CVDII	IGGFCRECEPTORIIB	1	161509955	161509955	Cause of death: rheumatoid arthritis, unspecified	13.1143	0.0762528	2	0.068162
CVDII	IGGFCRECEPTORIIB	1	161509955	161509955	Cause of death: secondary malignant neoplasm of retroperitoneum and peritoneum	13.6559	0.0732284	2	0.68635
CVDII	IGGFCRECEPTORIIB	1	161509955	161509955	Cause of death: subarachnoid haemorrhage from intracranial artery, unspecified	-30.6423	-0.0326367	2	0.72613
CVDII	IGGFCRECEPTORIIB	1	161509955	161509955	Cause of death: tongue, unspecified	-22.6193	-0.0442101	2	0.297241
CVDII	IGGFCRECEPTORIIB	1	161509955	161509955	Cause of death: unspecified place	-6.10624	-0.165183	5	0.053477
CVDII	IGGFCRECEPTORIIB	1	161509955	161509955	Cause of death: urinary organ, unspecified	7.79219	0.130956	3	0.086327
CVDII	IGGFCRECEPTORIIB	1	161509955	161509955	CD161 on CD4mem; Memory CD4	6.86337	0.145701	5	0.999854
CVDII	IGGFCRECEPTORIIB	1	161509955	161509955	CD27 on CD4 T; CD4 T	6.17892	0.161841	10	0.99955
CVDII	IGGFCRECEPTORIIB	1	161509955	161509955	CD27 on CD8 T; CD8 T	4.825	0.207254	10	0.999732
CVDII	IGGFCRECEPTORIIB	1	161509955	161509955	CD27 on IgA+B; IgA+ B	6.997	0.142918	9	0.999694
CVDII	IGGFCRECEPTORIIB	1	161509955	161509955	CD27 on IgG+B; IgG+ B	6.61085	0.151266	9	0.99993
CVDII	IGGFCRECEPTORIIB	1	161509955	161509955	CD32 on 11c+123+DC; CD11c+CD123+ DC	0.809171	0.180863	5	0.989632
CVDII	IGGFCRECEPTORIIB	1	161509955	161509955	CD32 on mDC; mDC	-1.06954	-0.77025	12	0.241811
CVDII	IGGFCRECEPTORIIB	1	161509955	161509955	CD32 on pDC; pDC	7.72498	0.12945	1	1
CVDII	IGGFCRECEPTORIIB	1	161509955	161509955	CD8:%TM-like; CD8 TM-like (CD27-CD28+CD127+CD244-CDRA+)	-5.93405	-0.168519	5	0.999973
CVDII	IGGFCRECEPTORIIB	1	161509955	161509955	Cerebrospinal fluid biomarker levels	Inf	0	1	1
CVDII	IGGFCRECEPTORIIB	1	161509955	161509955	Crohns disease	11.4448	0.0873761	1	1
CVDII	IGGFCRECEPTORIIB	1	161509955	161509955	Enthesopathies of lower limb, excluding foot	-12.3007	-0.0813149	2	0.009516
CVDII	IGGFCRECEPTORIIB	1	161509955	161509955	Granulocyte count	23.7416	0.0421201	52	0.669232
CVDII	IGGFCRECEPTORIIB	1	161509955	161509955	Granulocyte percentage of myeloid white cells	-8.22983	-0.121428	20	0.682903
CVDII	IGGFCRECEPTORIIB	1	161509955	161509955	Hayfever, allergic rhinitis or eczema	-29.8919	-0.0334623	3	0.997928
CVDII	IGGFCRECEPTORIIB	1	161509955	161509955	Hematocrit	5.85197	0.095297	32	0.97626
CVDII	IGGFCRECEPTORIIB	1	161509955	161509955	Hemoglobin concentration	5.90405	0.100672	35	0.741362
CVDII	IGGFCRECEPTORIIB	1	161509955	161509955	Home area population density: postcode not linkable	242.198	0.00235391	3	0.053988
CVDII	IGGFCRECEPTORIIB	1	161509955	161509955	Home area population density: Scotland - remote rural	-527.077	-0.00189827	4	0.089093
CVDII	IGGFCRECEPTORIIB	1	161509955	161509955	Inflammatory bowel disease	7.17011	0.139468	45	0.998393
CVDII	IGGFCRECEPTORIIB	1	161509955	161509955	mDC:%32+; mDC subset (CD32+)	4.57908	0.218385	30	0.001162
CVDII	IGGFCRECEPTORIIB	1	161509955	161509955	Mean platelet volume	-1.92928	-0.0419772	23	0.02262
CVDII	IGGFCRECEPTORIIB	1	161509955	161509955	Monocyte percentage of white cells	5.49834	0.0966388	27	0.972755
CVDII	IGGFCRECEPTORIIB	1	161509955	161509955	Mucocutaneous lymph node syndrome	Inf	0	1	1
CVDII	IGGFCRECEPTORIIB	1	161509955	161509955	Myasthenia gravis and other myoneural disorders	-137.314	-0.00338518	2	0.202957
CVDII	IGGFCRECEPTORIIB	1	161509955	161509955	Myeloid white cell count	24.7047	0.0404781	51	0.243588
CVDII	IGGFCRECEPTORIIB	1	161509955	161509955	Neutrophil count	23.4641	0.0426183	54	0.449733
CVDII	IGGFCRECEPTORIIB	1	161509955	161509955	No blood clot, bronchitis, emphysema, asthma, rhinitis, eczema or allergy diagnosed by doctor	26.8124	0.0373054	3	0.997997
CVDII	IGGFCRECEPTORIIB	1	161509955	161509955	PD1 on CD4mem; Memory CD4	-7.77848	-0.12856	1	1
CVDII	IGGFCRECEPTORIIB	1	161509955	161509955	Platelet distribution width	-10.0375	-0.099076	56	0.001804
CVDII	IGGFCRECEPTORIIB	1	161509955	161509955	Red blood cell count	2.6188	0.103328	5	0.813138
CVDII	IGGFCRECEPTORIIB	1	161509955	161509955	Respiratory failure	-92.9978	-0.0107513	3	0.11803
CVDII	IGGFCRECEPTORIIB	1	161509955	161509955	Self-reported dementia or alzheimers/cognitive impairment	-216.745	-0.00423808	2	0.095868
CVDII	IGGFCRECEPTORIIB	1	161509955	161509955	Self-reported fibrosing alveolitis or unspecified alveolitis	11.5245	0.000349366	4	0.049235
CVDII	IGGFCRECEPTORIIB	1	161509955	161509955	Self-reported ovarian cancer	-28.0648	-0.0111319	5	0.171311
CVDII	IGGFCRECEPTORIIB	1	161509955	161509955	Self-reported ulcerative colitis	898.83	0.00111264	4	0.989152
CVDII	IGGFCRECEPTORIIB	1	161509955	161509955	Sum basophil neutrophil counts	23.4946	0.0425629	55	0.433216
CVDII	IGGFCRECEPTORIIB	1	161509955	161509955	Sum neutrophil eosinophil counts	23.5252	0.0425076	53	0.728453
CVDII	IGGFCRECEPTORIIB	1	161509955	161509955	Systemic lupus erythematosus	-6.05401	-0.16518	3	0.998795
CVDII	IGGFCRECEPTORIIB	1	161509955	161509955	Total cholesterol	Inf	0	1	1
CVDII	IGGFCRECEPTORIIB	1	161509955	161509955	Treatment with alphagan 0.2% eye drops	100.336	0.00389642	3	0.052839
CVDII	IGGFCRECEPTORIIB	1	161509955	161509955	Treatment with arcoxia 90mg tablet	-253.912	-0.00219918	5	0.122905
CVDII	IGGFCRECEPTORIIB	1	161509955	161509955	Treatment with azithromycin	8.03978	0.000870914	2	0.057871
CVDII	IGGFCRECEPTORIIB	1	161509955	161509955	Treatment with ciprofloxacin	65.3181	0.0153024	18	0.055351
CVDII	IGGFCRECEPTORIIB	1	161509955	161509955	Treatment with ferrous salt product	-297.921	-0.00336026	3	0.239499
CVDII	IGGFCRECEPTORIIB	1	161509955	161509955	Treatment with forceval capsule	49.4853	0.0183291	5	0.016222
CVDII	IGGFCRECEPTORIIB	1	161509955	161509955	Treatment with macrogol ointment	-28.0347	-0.0027157	3	0.056847
CVDII	IGGFCRECEPTORIIB	1	161509955	161509955	Treatment with movelat cream	57.1745	0.0174808	2	0.061703
CVDII	IGGFCRECEPTORIIB	1	161509955	161509955	Treatment with polytar liquid	17.8913	0.000270964	2	0.016398
CVDII	IGGFCRECEPTORIIB	1	161509955	161509955	Treatment with testosterone product	130.983	0.0076145	5	0.127904
CVDII	IGGFCRECEPTORIIB	1	161509955	161509955	Ulcerative colitis	5.25696	0.190224	55	0.997397
CVDII	IGGFCRECEPTORIIB	1	161509955	161509955	White blood cell count	7.57145	0.132075	53	0.897337
CVDII	IGGFCRECEPTORIIB	1	161509955	161673537	1c+mDC:%32+; CD1c+ mDC subset (CD32+)	-0.501764	-0.10691	28	0.998048
CVDII	IGGFCRECEPTORIIB	1	161509955	161673537	Basophil percentage of granulocytes	2.84042	0.0603076	4	0.997828
CVDII	IGGFCRECEPTORIIB	1	161509955	161673537	Basophil percentage of white cells	2.80521	0.0503996	3	0.99788
CVDII	IGGFCRECEPTORIIB	1	161509955	161673537	Blood protein levels	0.73283	1.36457	7	1
CVDII	IGGFCRECEPTORIIB	1	161509955	161673537	Cause of death: acute and subacute infective endocarditis	-2.77542	-0.58628	4	0.021516
CVDII	IGGFCRECEPTORIIB	1	161509955	161673537	Cause of death: acute lymphoblastic leukaemia	0.575844	-0.00380443	3	0.104911
CVDII	IGGFCRECEPTORIIB	1	161509955	161673537	Cause of death: acute pancreatitis, unspecified	-2.34848	-0.425808	2	0.092416
CVDII	IGGFCRECEPTORIIB	1	161509955	161673537	Cause of death: alcoholic hepatic failure	3.19858	0.258792	2	0.057848
CVDII	IGGFCRECEPTORIIB	1	161509955	161673537	Cause of death: anus, unspecified	0.839027	0.751285	2	0.054768
CVDII	IGGFCRECEPTORIIB	1	161509955	161673537	Cause of death: appendix	45.1578	0.0221445	2	0.999887
CVDII	IGGFCRECEPTORIIB	1	161509955	161673537	Cause of death: asthma, unspecified	14.2964	0.0716019	2	0.084042
CVDII	IGGFCRECEPTORIIB	1	161509955	161673537	Cause of death: calculus of gallbladder without cholecystitis	5.43054	-8.75744	5	0.031757
CVDII	IGGFCRECEPTORIIB	1	161509955	161673537	Cause of death: cardiomegaly	0.274136	3.65235	2	0.018655
CVDII	IGGFCRECEPTORIIB	1	161509955	161673537	Cause of death: cardiomyopathy, unspecified	1.45841	0.679887	4	0.025672
CVDII	IGGFCRECEPTORIIB	1	161509955	161673537	Cause of death: cerebral infarction, unspecified	-1.74609	-0.57209	2	0.031001
CVDII	IGGFCRECEPTORIIB	1	161509955	161673537	Cause of death: cerebrum, except lobes and ventricles	3.44304	0.17092	6	0.025622
CVDII	IGGFCRECEPTORIIB	1	161509955	161673537	Cause of death: chronic myeloid leukaemia	6.65983	0.150089	3	0.063587
CVDII	IGGFCRECEPTORIIB	1	161509955	161673537	Cause of death: chronic or unspecified with haemorrhage	4.88265	0.121557	3	0.064069
CVDII	IGGFCRECEPTORIIB	1	161509955	161673537	Cause of death: connective and soft tissue, unspecified	-16.9198	-0.0614603	4	0.055285
CVDII	IGGFCRECEPTORIIB	1	161509955	161673537	Cause of death: creutzfeldt-jakob disease	-0.63561	-1.9578	3	0.036283
CVDII	IGGFCRECEPTORIIB	1	161509955	161673537	Cause of death: dilated cardiomyopathy	7.09763	0.216764	3	0.031936
CVDII	IGGFCRECEPTORIIB	1	161509955	161673537	Cause of death: duodenum	-1.78089	-0.561633	5	0.055345
CVDII	IGGFCRECEPTORIIB	1	161509955	161673537	Cause of death: emphysema, unspecified	0.507081	0.00510272	6	0.050141
CVDII	IGGFCRECEPTORIIB	1	161509955	161673537	Cause of death: endocarditis, valve unspecified	15.6929	0.0527862	2	0.229537
CVDII	IGGFCRECEPTORIIB	1	161509955	161673537	Cause of death: endometrium	2.24562	0.067794	22	0.065137
CVDII	IGGFCRECEPTORIIB	1	161509955	161673537	Cause of death: follicular non-hodgkins lymphoma, unspecified	-11.7861	-0.0848448	2	0.165107
CVDII	IGGFCRECEPTORIIB	1	161509955	161673537	Cause of death: gastro-intestinal haemorrhage, unspecified	-1.83083	1.97143	2	0.033376
CVDII	IGGFCRECEPTORIIB	1	161509955	161673537	Cause of death: home	3.07	0.325625	4	0.034581
CVDII	IGGFCRECEPTORIIB	1	161509955	161673537	Cause of death: ill-defined sites within the digestive system	-7.68947	-0.110389	2	0.290209
CVDII	IGGFCRECEPTORIIB	1	161509955	161673537	Cause of death: inquest adjourned death	-0.523328	-2.04186	2	0.034503
CVDII	IGGFCRECEPTORIIB	1	161509955	161673537	Cause of death: intracranial haemorrhage, unspecified	32.5491	0.0276525	2	0.663144
CVDII	IGGFCRECEPTORIIB	1	161509955	161673537	Cause of death: lobar pneumonia, unspecified	1.72005	2.0125	28	0.06171
CVDII	IGGFCRECEPTORIIB	1	161509955	161673537	Cause of death: malignant neoplasm of thyroid gland	0.814229	1.22816	4	0.008219
CVDII	IGGFCRECEPTORIIB	1	161509955	161673537	Cause of death: mesothelioma of pleura	-6.6137	-0.150991	2	0.049644
CVDII	IGGFCRECEPTORIIB	1	161509955	161673537	Cause of death: other and unspecified t-cell lymphomas	22.866	0.0437575	2	0.068618
CVDII	IGGFCRECEPTORIIB	1	161509955	161673537	Cause of death: other specified respiratory disorders	1.04398	0.957888	2	0.010853
CVDII	IGGFCRECEPTORIIB	1	161509955	161673537	Cause of death: parkinsons disease	1.03215	0.10049	2	0.031971
CVDII	IGGFCRECEPTORIIB	1	161509955	161673537	Cause of death: perforation of intestine	1.99679	-0.183972	4	0.052589
CVDII	IGGFCRECEPTORIIB	1	161509955	161673537	Cause of death: peripheral vascular disease, unspecified	1.56043	0.640845	8	0.014952
CVDII	IGGFCRECEPTORIIB	1	161509955	161673537	Cause of death: pharynx, unspecified	1.02302	0.977491	10	0.056395
CVDII	IGGFCRECEPTORIIB	1	161509955	161673537	Cause of death: pneumonitis due to food and vomit	12.2735	0.0833874	2	0.062092
CVDII	IGGFCRECEPTORIIB	1	161509955	161673537	Cause of death: rheumatoid arthritis, unspecified	3.04675	0.328219	2	0.039209
CVDII	IGGFCRECEPTORIIB	1	161509955	161673537	Cause of death: secondary malignant neoplasm of retroperitoneum and peritoneum	-1.73221	-0.553142	2	0.026744
CVDII	IGGFCRECEPTORIIB	1	161509955	161673537	Cause of death: subarachnoid haemorrhage from intracranial artery, unspecified	0.576256	1.73545	2	0.00449
CVDII	IGGFCRECEPTORIIB	1	161509955	161673537	Cause of death: tongue, unspecified	-8.30912	-0.120369	2	0.021819
CVDII	IGGFCRECEPTORIIB	1	161509955	161673537	Cause of death: unspecified place	2.00728	0.442179	5	0.044398
CVDII	IGGFCRECEPTORIIB	1	161509955	161673537	Cause of death: urinary organ, unspecified	-0.693061	-14.8709	3	0.023197
CVDII	IGGFCRECEPTORIIB	1	161509955	161673537	CD161 on CD4mem; Memory CD4	-1.90948	-0.294489	4	0.48022
CVDII	IGGFCRECEPTORIIB	1	161509955	161673537	CD27 on CD4 T; CD4 T	-1.50221	-0.304735	9	0.44717
CVDII	IGGFCRECEPTORIIB	1	161509955	161673537	CD27 on CD8 T; CD8 T	-1.34986	-0.461471	9	0.50164
CVDII	IGGFCRECEPTORIIB	1	161509955	161673537	CD27 on IgA+B; IgA+ B	-1.70504	-0.251955	8	0.343228
CVDII	IGGFCRECEPTORIIB	1	161509955	161673537	CD27 on IgG+B; IgG+ B	-0.799356	-0.0552815	8	0.142817
CVDII	IGGFCRECEPTORIIB	1	161509955	161673537	CD32 on 11c+123+DC; CD11c+CD123+ DC	-0.0113948	-0.00169035	5	0.996979
CVDII	IGGFCRECEPTORIIB	1	161509955	161673537	CD32 on mDC; mDC	0.269991	0.497896	12	0.13175
CVDII	IGGFCRECEPTORIIB	1	161509955	161673537	CD8:%TM-like; CD8 TM-like (CD27-CD28+CD127+CD244-CDRA+)	1.67644	0.336474	4	0.480828
CVDII	IGGFCRECEPTORIIB	1	161509955	161673537	Enthesopathies of lower limb, excluding foot	126.643	0.00789808	2	0.110807
CVDII	IGGFCRECEPTORIIB	1	161509955	161673537	Granulocyte count	-8.23701	-0.0750685	52	0.195165
CVDII	IGGFCRECEPTORIIB	1	161509955	161673537	Granulocyte percentage of myeloid white cells	0.0269392	0.185353	20	0.005149
CVDII	IGGFCRECEPTORIIB	1	161509955	161673537	Hayfever, allergic rhinitis or eczema	-3.42954	-0.299447	3	0.004553
CVDII	IGGFCRECEPTORIIB	1	161509955	161673537	Hematocrit	0.127695	-0.382968	32	0.004434
CVDII	IGGFCRECEPTORIIB	1	161509955	161673537	Hemoglobin concentration	0.453273	0.757531	35	0.005343
CVDII	IGGFCRECEPTORIIB	1	161509955	161673537	Home area population density: postcode not linkable	963.078	0.00116482	3	0.152724
CVDII	IGGFCRECEPTORIIB	1	161509955	161673537	Home area population density: Scotland - remote rural	-211.032	-0.0047596	4	0.050492
CVDII	IGGFCRECEPTORIIB	1	161509955	161673537	Inflammatory bowel disease	0.0627325	-1.06597	40	0.053339
CVDII	IGGFCRECEPTORIIB	1	161509955	161673537	mDC:%32+; mDC subset (CD32+)	-6.00961	-0.1664	29	0
CVDII	IGGFCRECEPTORIIB	1	161509955	161673537	Mean platelet volume	0.0868502	0.0152458	23	0.006683
CVDII	IGGFCRECEPTORIIB	1	161509955	161673537	Monocyte percentage of white cells	-0.255671	-0.0648418	27	0.037213
CVDII	IGGFCRECEPTORIIB	1	161509955	161673537	Myasthenia gravis and other myoneural disorders	-131.94	-0.00352305	2	0.288758
CVDII	IGGFCRECEPTORIIB	1	161509955	161673537	Myeloid white cell count	-0.609461	-0.0105594	51	0.540388
CVDII	IGGFCRECEPTORIIB	1	161509955	161673537	Neutrophil count	-9.19533	-0.0898832	54	0.142347
CVDII	IGGFCRECEPTORIIB	1	161509955	161673537	No blood clot, bronchitis, emphysema, asthma, rhinitis, eczema or allergy diagnosed by doctor	3.02243	0.338376	3	0.004526
CVDII	IGGFCRECEPTORIIB	1	161509955	161673537	Platelet distribution width	-0.261696	-0.905693	56	0.006456
CVDII	IGGFCRECEPTORIIB	1	161509955	161673537	Red blood cell count	-0.455983	-0.96069	5	0.004409
CVDII	IGGFCRECEPTORIIB	1	161509955	161673537	Respiratory failure	19.3704	0.0516338	3	0.011588
CVDII	IGGFCRECEPTORIIB	1	161509955	161673537	Self-reported dementia or alzheimers/cognitive impairment	-140.377	-0.00707769	2	0.054878
CVDII	IGGFCRECEPTORIIB	1	161509955	161673537	Self-reported fibrosing alveolitis or unspecified alveolitis	-0.37094	-0.00019065	4	0.052447
CVDII	IGGFCRECEPTORIIB	1	161509955	161673537	Self-reported ovarian cancer	-33.4197	-0.0228932	5	0.060644
CVDII	IGGFCRECEPTORIIB	1	161509955	161673537	Self-reported ulcerative colitis	328.481	0.000878105	3	0.416051
CVDII	IGGFCRECEPTORIIB	1	161509955	161673537	Sum basophil neutrophil counts	-9.33182	-0.0897404	55	0.110707
CVDII	IGGFCRECEPTORIIB	1	161509955	161673537	Sum neutrophil eosinophil counts	-8.31799	-0.0785391	53	0.28487
CVDII	IGGFCRECEPTORIIB	1	161509955	161673537	Treatment with alphagan 0.2% eye drops	8.15535	0.0648165	3	0.018024
CVDII	IGGFCRECEPTORIIB	1	161509955	161673537	Treatment with arcoxia 90mg tablet	-210.152	-0.00469533	5	0.07893
CVDII	IGGFCRECEPTORIIB	1	161509955	161673537	Treatment with azithromycin	19.3944	0.00036103	2	0.105994
CVDII	IGGFCRECEPTORIIB	1	161509955	161673537	Treatment with ciprofloxacin	-40.9846	-0.0243881	18	0.047331
CVDII	IGGFCRECEPTORIIB	1	161509955	161673537	Treatment with ferrous salt product	-104.069	-0.0096981	3	0.01983
CVDII	IGGFCRECEPTORIIB	1	161509955	161673537	Treatment with forceval capsule	-130.489	-0.00732585	5	0.039484
CVDII	IGGFCRECEPTORIIB	1	161509955	161673537	Treatment with macrogol ointment	-17.8944	-0.00425462	3	0.02706
CVDII	IGGFCRECEPTORIIB	1	161509955	161673537	Treatment with movelat cream	-172.085	-0.0058079	2	0.064274
CVDII	IGGFCRECEPTORIIB	1	161509955	161673537	Treatment with polytar liquid	2.4268	0.00199765	2	0.013579
CVDII	IGGFCRECEPTORIIB	1	161509955	161673537	Treatment with testosterone product	10.4715	0.0957817	5	0.01942
CVDII	IGGFCRECEPTORIIB	1	161509955	161673537	Ulcerative colitis	2.64145	0.310358	47	0.822443
CVDII	IGGFCRECEPTORIIB	1	161509955	161673537	White blood cell count	-3.409	-0.0475019	53	0.128292
CVDII	IL1RL2	2	102212357	102212357	Allergic disease	-0.895006	-0.63458	501	0
CVDII	IL1RL2	2	102212357	102212357	Arm fat-free mass right	-1.90621	-0.0534291	9	0.008529
CVDII	IL1RL2	2	102212357	102212357	Arm predicted mass right	-1.92194	-0.0530873	9	0.008459
CVDII	IL1RL2	2	102212357	102212357	Asthma	-6.45946	-0.0873093	1021	0
CVDII	IL1RL2	2	102212357	102212357	Atopic dermatitis	-0.282461	-3.53971	91	0.01244
CVDII	IL1RL2	2	102212357	102212357	Blood protein levels	0.0883148	11.3231	14	0
CVDII	IL1RL2	2	102212357	102212357	Cause of death: acute lymphoblastic leukaemia	0.354034	0.0660957	55	0.030524
CVDII	IL1RL2	2	102212357	102212357	Cause of death: alcoholic cirrhosis of liver	5.65393	0.176875	2	0.045271
CVDII	IL1RL2	2	102212357	102212357	Cause of death: alcoholic hepatitis	-2.56452	0.110496	29	0.049803
CVDII	IL1RL2	2	102212357	102212357	Cause of death: aortic valve disorder, unspecified	-11.025	-0.0906605	15	0.2365
CVDII	IL1RL2	2	102212357	102212357	Cause of death: bronchopneumonia, unspecified	1.5395	-0.158007	13	0.049972
CVDII	IL1RL2	2	102212357	102212357	Cause of death: cerebrum, except lobes and ventricles	-21.764	-0.0459474	6	0.980414
CVDII	IL1RL2	2	102212357	102212357	Cause of death: cervix uteri, unspecified	8.80862	-0.934415	2	0.047322
CVDII	IL1RL2	2	102212357	102212357	Cause of death: chronic or unspecified with haemorrhage	-18.0822	-0.0553029	2	0.090663
CVDII	IL1RL2	2	102212357	102212357	Cause of death: congestive heart failure	-0.742065	0.863851	10	0.035584
CVDII	IL1RL2	2	102212357	102212357	Cause of death: duodenum	0.75518	1.27962	15	0.016806
CVDII	IL1RL2	2	102212357	102212357	Cause of death: emphysema, unspecified	-18.7389	-0.0296957	16	0.097991
CVDII	IL1RL2	2	102212357	102212357	Cause of death: fatty liver	26.3446	0.0379995	3	0.995867
CVDII	IL1RL2	2	102212357	102212357	Cause of death: heart failure, unspecified	-1.35716	-0.56049	3	0.027085
CVDII	IL1RL2	2	102212357	102212357	Cause of death: hodgkins disease, unspecified	-1.95292	-0.200796	23	0.034721
CVDII	IL1RL2	2	102212357	102212357	Cause of death: home	13.4309	0.0744552	57	0.117312
CVDII	IL1RL2	2	102212357	102212357	Cause of death: ill-defined sites within the digestive system	0.0178649	0.0291585	2	0.010932
CVDII	IL1RL2	2	102212357	102212357	Cause of death: inquest adjourned death	-22.0564	-0.0453381	3	0.988584
CVDII	IL1RL2	2	102212357	102212357	Cause of death: intestinal tract, part unspecified	7.54896	0.132472	2	0.085135
CVDII	IL1RL2	2	102212357	102212357	Cause of death: ischaemic cardiomyopathy	1.38087	0.724188	2	0.028816
CVDII	IL1RL2	2	102212357	102212357	Cause of death: large cell	1.99903	0.501866	2	0.031658
CVDII	IL1RL2	2	102212357	102212357	Cause of death: lobar pneumonia, unspecified	3.25808	0.30705	5	0.04341
CVDII	IL1RL2	2	102212357	102212357	Cause of death: malignant neoplasm of thyroid gland	-1.76211	-0.5675	2	0.015456
CVDII	IL1RL2	2	102212357	102212357	Cause of death: malignant neoplasm of ureter	11.4597	-0.0653609	3	0.118611
CVDII	IL1RL2	2	102212357	102212357	Cause of death: myelodysplastic syndrome, unspecified	-4.57025	-0.194483	7	0.067396
CVDII	IL1RL2	2	102212357	102212357	Cause of death: organ-limited amyloidosis	-6.118	-0.165315	4	0.048043
CVDII	IL1RL2	2	102212357	102212357	Cause of death: oropharynx, unspecified	-3.72976	-0.268114	2	0.060502
CVDII	IL1RL2	2	102212357	102212357	Cause of death: other and unspecified cirrhosis of liver	-1.48744	-0.0456167	11	0.059235
CVDII	IL1RL2	2	102212357	102212357	Cause of death: other and unspecified intestinal obstruction	-29.4284	-0.0339985	3	0.105118
CVDII	IL1RL2	2	102212357	102212357	Cause of death: other specified degenerative diseases of nervous system	-4.07982	-0.0594259	2	0.070537
CVDII	IL1RL2	2	102212357	102212357	Cause of death: other specified place	39.5952	0.0260678	3	0.107412
CVDII	IL1RL2	2	102212357	102212357	Cause of death: other specified respiratory disorders	4.60831	0.216999	7	0.052462
CVDII	IL1RL2	2	102212357	102212357	Cause of death: perforation of intestine	0.421791	0.00116925	5	0.029199
CVDII	IL1RL2	2	102212357	102212357	Cause of death: peripheral vascular disease, unspecified	1.26332	-0.495144	3	0.025384
CVDII	IL1RL2	2	102212357	102212357	Cause of death: pneumonitis due to food and vomit	-2.16185	-0.0699199	3	0.078558
CVDII	IL1RL2	2	102212357	102212357	Cause of death: rheumatoid arthritis, unspecified	0.294616	3.84815	3	0.056736
CVDII	IL1RL2	2	102212357	102212357	Cause of death: secondary malignant neoplasm of retroperitoneum and peritoneum	15.3732	0.0222689	7	0.078572
CVDII	IL1RL2	2	102212357	102212357	Cause of death: tongue, unspecified	23.9322	0.0104007	7	0.085895
CVDII	IL1RL2	2	102212357	102212357	Cause of death: unspecified place	2.06386	0.485219	2	0.025478
CVDII	IL1RL2	2	102212357	102212357	Cause of death: urinary organ, unspecified	4.79441	0.208517	51	0.033188
CVDII	IL1RL2	2	102212357	102212357	Cause of death: urinary tract infection, site not specified	5.75337	0.173819	2	0.042332
CVDII	IL1RL2	2	102212357	102212357	Cause of death: vascular dementia, unspecified	1.70971	0.584895	10	0.065649
CVDII	IL1RL2	2	102212357	102212357	Cause of death: without complications	15.9603	-0.104989	3	0.026337
CVDII	IL1RL2	2	102212357	102212357	Celiac disease	0.427627	2.33848	23	0.015123
CVDII	IL1RL2	2	102212357	102212357	Crohns disease	-0.65005	-1.53757	115	0.015397
CVDII	IL1RL2	2	102212357	102212357	Doctor diagnosed asthma	-2.41033	-0.047062	324	0.140269
CVDII	IL1RL2	2	102212357	102212357	Doctor diagnosed hayfever or allergic rhinitis	-2.72092	-0.0923842	235	0.137292
CVDII	IL1RL2	2	102212357	102212357	Eosinophil count	-0.648321	-1.5423	808	0
CVDII	IL1RL2	2	102212357	102212357	Eosinophil percentage of granulocytes	-0.673922	-1.47554	704	0
CVDII	IL1RL2	2	102212357	102212357	Eosinophil percentage of white cells	-0.64107	-1.55985	769	0
CVDII	IL1RL2	2	102212357	102212357	Hayfever, allergic rhinitis or eczema	-2.63249	-0.0259937	513	0
CVDII	IL1RL2	2	102212357	102212357	Height	-1.79671	-0.0750616	66	0.010584
CVDII	IL1RL2	2	102212357	102212357	Home area population density: Scotland large urban area	-10.3556	-0.0376894	6	0.075706
CVDII	IL1RL2	2	102212357	102212357	Inflammatory bowel disease	-0.848695	-1.14811	142	0.015388
CVDII	IL1RL2	2	102212357	102212357	Lymphocyte count	-0.456804	-0.082615	150	0.01557
CVDII	IL1RL2	2	102212357	102212357	Lymphocyte percentage of white cells	-0.354899	-0.0194893	52	0.014618
CVDII	IL1RL2	2	102212357	102212357	Malignant neoplasm of anus and anal canal	-18.2599	-0.0497935	2	0.026703
CVDII	IL1RL2	2	102212357	102212357	Multiple valve diseases	298.569	0.00335329	2	0.060284
CVDII	IL1RL2	2	102212357	102212357	Neutrophil percentage of granulocytes	0.736732	1.32112	597	0
CVDII	IL1RL2	2	102212357	102212357	Neutrophil percentage of white cells	-0.0858029	0.176105	2	0.005471
CVDII	IL1RL2	2	102212357	102212357	No blood clot, bronchitis, emphysema, asthma, rhinitis, eczema or allergy diagnosed by doctor	3.62149	0.144397	754	0
CVDII	IL1RL2	2	102212357	102212357	Other disorders of veins	-365.429	-0.0027367	2	0.991786
CVDII	IL1RL2	2	102212357	102212357	Other hypothyroidism	-49.3369	-0.0063454	2	0.038608
CVDII	IL1RL2	2	102212357	102212357	Plasmodium falciparum malaria	581.193	0.00172212	2	0.075123
CVDII	IL1RL2	2	102212357	102212357	Polycythaemia vera	88.7583	0.0123278	3	0.036368
CVDII	IL1RL2	2	102212357	102212357	Pyogenic arthritis	265.799	0.00376582	2	0.04447
CVDII	IL1RL2	2	102212357	102212357	Retained placenta and membranes, without haemorrhage	87.1446	-0.000945222	4	0.083806
CVDII	IL1RL2	2	102212357	102212357	Self-reported asthma	-6.16623	-0.0840317	697	0
CVDII	IL1RL2	2	102212357	102212357	Self-reported hayfever or allergic rhinitis	-46.7767	-0.00998351	310	1e-06
CVDII	IL1RL2	2	102212357	102212357	Self-reported malabsorption or coeliac disease	15.9178	0.0643025	2	0.00216
CVDII	IL1RL2	2	102212357	102212357	Self-reported neurological injury or trauma	40.3792	0.000571951	2	0.011454
CVDII	IL1RL2	2	102212357	102212357	Seropositive rheumatoid arthritis	-6.80187	-0.00798548	6	0.017302
CVDII	IL1RL2	2	102212357	102212357	Serum protein levels sST2	-0.354702	-2.81927	11	0.013096
CVDII	IL1RL2	2	102212357	102212357	Sitting height	-2.1126	-0.060551	15	0.012942
CVDII	IL1RL2	2	102212357	102212357	Sum eosinophil basophil counts	-0.445366	-0.482593	686	0
CVDII	IL1RL2	2	102212357	102212357	Treatment with antihypertensive	-56.3089	-0.0154073	2	0.037413
CVDII	IL1RL2	2	102212357	102212357	Treatment with budesonide+formoterol	-22.7181	-0.0196512	2	0.041052
CVDII	IL1RL2	2	102212357	102212357	Treatment with cilest tablet	-107.644	-0.0016315	7	0.185173
CVDII	IL1RL2	2	102212357	102212357	Treatment with conjugated oestrogens	-152.336	-0.00656468	2	0.049815
CVDII	IL1RL2	2	102212357	102212357	Treatment with glucose product	-381.056	-0.00260888	3	0.984492
CVDII	IL1RL2	2	102212357	102212357	Treatment with lyrica 25mg capsule	-42.8635	-0.0113007	2	0.011029
CVDII	IL1RL2	2	102212357	102212357	Treatment with perindopril+indapamide	47.0097	0.0211161	2	0.027523
CVDII	IL1RL2	2	102212357	102212357	Treatment with piriteze 10mg tablet	22.7898	0.111306	2	0.029364
CVDII	IL1RL2	2	102212357	102212357	Treatment with synalar 1:10 cream	42.4584	0.00543487	2	0.015362
CVDII	IL1RL2	2	102212357	102212357	Treatment with trandolapril	39.0106	0.0256366	2	0.03032
CVDII	IL1RL2	2	102212357	102212357	Treatment with ventolin 100micrograms inhaler	-14.7043	-0.0142144	331	3e-06
CVDII	IL1RL2	2	102212357	102212357	Trunk fat-free mass	-1.79895	-0.0629198	30	0.0095
CVDII	IL1RL2	2	102212357	102212357	Trunk predicted mass	-1.80341	-0.0638915	32	0.009466
CVDII	IL1RL2	2	102212357	102212357	Ulcerative colitis	0.14409	6.94015	3	0.004352
CVDII	IL1RL2	2	102212357	102212357	Wheeze or whistling in the chest in last year	-7.03598	-0.0299441	379	0
CVDII	IL1RL2	2	102212357	102212357	Whole body fat-free mass	-1.88513	-0.0562795	9	0.008887
CVDII	IL1RL2	2	102212357	102212357	Whole body water mass	-1.91942	-0.0554447	9	0.008454
CVDII	IL1RL2	2	102212357	102691650	Allergic disease	-0.0634218	-11.1519	500	0.005802
CVDII	IL1RL2	2	102212357	102691650	Arm fat-free mass right	-2.09249	-0.0456527	9	0.011436
CVDII	IL1RL2	2	102212357	102691650	Arm predicted mass right	-2.1135	-0.0454212	9	0.011349
CVDII	IL1RL2	2	102212357	102691650	Asthma	-0.263055	-2.26032	1019	0.001889
CVDII	IL1RL2	2	102212357	102691650	Atopic dermatitis	0.0393165	25.4424	91	0.004932
CVDII	IL1RL2	2	102212357	102691650	Blood protein levels	0.0126069	79.3214	13	0.005018
CVDII	IL1RL2	2	102212357	102691650	Cause of death: acute lymphoblastic leukaemia	0.126249	-1.91289	55	0.011721
CVDII	IL1RL2	2	102212357	102691650	Cause of death: alcoholic cirrhosis of liver	2.23778	0.446887	2	0.041652
CVDII	IL1RL2	2	102212357	102691650	Cause of death: alcoholic hepatitis	-1.5792	-0.49873	29	0.051328
CVDII	IL1RL2	2	102212357	102691650	Cause of death: aortic valve disorder, unspecified	-11.4981	-0.0869423	15	0.298971
CVDII	IL1RL2	2	102212357	102691650	Cause of death: bronchopneumonia, unspecified	0.164039	0.712958	13	0.054899
CVDII	IL1RL2	2	102212357	102691650	Cause of death: cerebrum, except lobes and ventricles	-18.7775	-0.0532551	6	0.92127
CVDII	IL1RL2	2	102212357	102691650	Cause of death: cervix uteri, unspecified	4.12061	-0.0888786	2	0.055226
CVDII	IL1RL2	2	102212357	102691650	Cause of death: chronic or unspecified with haemorrhage	-12.043	-0.0830355	2	0.075638
CVDII	IL1RL2	2	102212357	102691650	Cause of death: congestive heart failure	4.62253	0.369571	10	0.037485
CVDII	IL1RL2	2	102212357	102691650	Cause of death: duodenum	-2.42928	-0.407876	15	0.021671
CVDII	IL1RL2	2	102212357	102691650	Cause of death: emphysema, unspecified	-8.25437	-0.0191585	16	0.075184
CVDII	IL1RL2	2	102212357	102691650	Cause of death: fatty liver	24.7652	0.0404166	3	0.992325
CVDII	IL1RL2	2	102212357	102691650	Cause of death: heart failure, unspecified	-2.68507	-0.303441	3	0.029713
CVDII	IL1RL2	2	102212357	102691650	Cause of death: hodgkins disease, unspecified	0.086274	3.54487	23	0.01125
CVDII	IL1RL2	2	102212357	102691650	Cause of death: home	7.80214	0.12817	57	0.065471
CVDII	IL1RL2	2	102212357	102691650	Cause of death: ill-defined sites within the digestive system	0.0567433	0.00918022	2	0.012385
CVDII	IL1RL2	2	102212357	102691650	Cause of death: inquest adjourned death	-19.0297	-0.0525488	3	0.941461
CVDII	IL1RL2	2	102212357	102691650	Cause of death: intestinal tract, part unspecified	5.73122	0.174488	2	0.076215
CVDII	IL1RL2	2	102212357	102691650	Cause of death: ischaemic cardiomyopathy	4.76852	0.209709	2	0.052989
CVDII	IL1RL2	2	102212357	102691650	Cause of death: large cell	0.949625	1.05646	2	0.025601
CVDII	IL1RL2	2	102212357	102691650	Cause of death: lobar pneumonia, unspecified	7.36246	0.135878	5	0.061482
CVDII	IL1RL2	2	102212357	102691650	Cause of death: malignant neoplasm of thyroid gland	-3.98393	-0.251008	2	0.024099
CVDII	IL1RL2	2	102212357	102691650	Cause of death: malignant neoplasm of ureter	-0.385868	-0.0535594	3	0.08565
CVDII	IL1RL2	2	102212357	102691650	Cause of death: myelodysplastic syndrome, unspecified	-6.70906	-0.136868	7	0.068733
CVDII	IL1RL2	2	102212357	102691650	Cause of death: organ-limited amyloidosis	-5.59465	-0.182911	4	0.044797
CVDII	IL1RL2	2	102212357	102691650	Cause of death: oropharynx, unspecified	-4.60624	-0.217097	2	0.117218
CVDII	IL1RL2	2	102212357	102691650	Cause of death: other and unspecified cirrhosis of liver	-0.820224	-0.0827241	11	0.043963
CVDII	IL1RL2	2	102212357	102691650	Cause of death: other and unspecified intestinal obstruction	-19.9712	-0.0501118	3	0.08177
CVDII	IL1RL2	2	102212357	102691650	Cause of death: other specified degenerative diseases of nervous system	-4.65445	-0.0520893	2	0.071875
CVDII	IL1RL2	2	102212357	102691650	Cause of death: other specified place	25.0537	0.0405505	3	0.079848
CVDII	IL1RL2	2	102212357	102691650	Cause of death: other specified respiratory disorders	9.09417	0.109961	7	0.073614
CVDII	IL1RL2	2	102212357	102691650	Cause of death: perforation of intestine	1.18288	-0.00565071	5	0.026093
CVDII	IL1RL2	2	102212357	102691650	Cause of death: peripheral vascular disease, unspecified	13.4659	0.178412	3	0.029308
CVDII	IL1RL2	2	102212357	102691650	Cause of death: pneumonitis due to food and vomit	-0.510616	-0.17972	3	0.08298
CVDII	IL1RL2	2	102212357	102691650	Cause of death: rheumatoid arthritis, unspecified	-8.02162	-0.123535	3	0.05811
CVDII	IL1RL2	2	102212357	102691650	Cause of death: secondary malignant neoplasm of retroperitoneum and peritoneum	9.79659	0.0304335	7	0.070686
CVDII	IL1RL2	2	102212357	102691650	Cause of death: tongue, unspecified	14.1821	0.0220065	7	0.071366
CVDII	IL1RL2	2	102212357	102691650	Cause of death: unspecified place	-6.25278	-0.160156	2	0.034624
CVDII	IL1RL2	2	102212357	102691650	Cause of death: urinary organ, unspecified	14.6625	0.0682009	51	0.904121
CVDII	IL1RL2	2	102212357	102691650	Cause of death: urinary tract infection, site not specified	-0.619698	-1.61376	2	0.034567
CVDII	IL1RL2	2	102212357	102691650	Cause of death: vascular dementia, unspecified	-0.343626	-2.91014	10	0.065012
CVDII	IL1RL2	2	102212357	102691650	Cause of death: without complications	18.7958	0.109351	3	0.028521
CVDII	IL1RL2	2	102212357	102691650	Celiac disease	0.0264318	37.8332	23	0.004881
CVDII	IL1RL2	2	102212357	102691650	Crohns disease	-0.0533627	-18.7067	115	0.004912
CVDII	IL1RL2	2	102212357	102691650	Doctor diagnosed asthma	-0.0431356	0.942864	324	0.00587
CVDII	IL1RL2	2	102212357	102691650	Doctor diagnosed hayfever or allergic rhinitis	-0.125688	-1.94308	235	0.005799
CVDII	IL1RL2	2	102212357	102691650	Eosinophil count	-0.513308	-1.94801	807	4.1e-05
CVDII	IL1RL2	2	102212357	102691650	Eosinophil percentage of granulocytes	-0.530964	-1.84537	703	4.1e-05
CVDII	IL1RL2	2	102212357	102691650	Eosinophil percentage of white cells	-0.507551	-1.97005	768	7.3e-05
CVDII	IL1RL2	2	102212357	102691650	Hayfever, allergic rhinitis or eczema	-0.354623	-2.54643	512	0.005905
CVDII	IL1RL2	2	102212357	102691650	Height	-4.01694	-0.0453217	66	0.076857
CVDII	IL1RL2	2	102212357	102691650	Home area population density: Scotland large urban area	-7.93982	-0.0472643	6	0.067857
CVDII	IL1RL2	2	102212357	102691650	Inflammatory bowel disease	-0.0695184	-13.6015	142	0.004911
CVDII	IL1RL2	2	102212357	102691650	Lymphocyte count	-0.0524477	-19.4989	150	0.004908
CVDII	IL1RL2	2	102212357	102691650	Lymphocyte percentage of white cells	-0.109368	-12.8783	52	0.004958
CVDII	IL1RL2	2	102212357	102691650	Malignant neoplasm of anus and anal canal	-32.1896	-0.0289925	2	0.029419
CVDII	IL1RL2	2	102212357	102691650	Multiple valve diseases	226.676	0.00441684	2	0.053815
CVDII	IL1RL2	2	102212357	102691650	Neutrophil percentage of granulocytes	0.584734	1.67826	596	0.000261
CVDII	IL1RL2	2	102212357	102691650	Neutrophil percentage of white cells	-2.55518	-0.0483484	2	0.0102
CVDII	IL1RL2	2	102212357	102691650	No blood clot, bronchitis, emphysema, asthma, rhinitis, eczema or allergy diagnosed by doctor	0.120406	4.95058	753	0.003025
CVDII	IL1RL2	2	102212357	102691650	Other disorders of veins	-315.254	-0.0031748	2	0.946605
CVDII	IL1RL2	2	102212357	102691650	Other hypothyroidism	-46.4817	-0.00673517	2	0.037913
CVDII	IL1RL2	2	102212357	102691650	Plasmodium falciparum malaria	441.245	0.00226832	2	0.067175
CVDII	IL1RL2	2	102212357	102691650	Polycythaemia vera	5.35888	-0.00727022	3	0.032962
CVDII	IL1RL2	2	102212357	102691650	Pyogenic arthritis	201.796	0.0049602	2	0.039627
CVDII	IL1RL2	2	102212357	102691650	Retained placenta and membranes, without haemorrhage	73.6784	-0.000671104	4	0.070489
CVDII	IL1RL2	2	102212357	102691650	Self-reported asthma	-0.25653	-2.08274	696	0.00181
CVDII	IL1RL2	2	102212357	102691650	Self-reported hayfever or allergic rhinitis	0.451678	0.00123178	310	0.012333
CVDII	IL1RL2	2	102212357	102691650	Self-reported malabsorption or coeliac disease	-9.39535	-0.0262084	2	0.002215
CVDII	IL1RL2	2	102212357	102691650	Self-reported neurological injury or trauma	9.05242	0.153275	2	0.008684
CVDII	IL1RL2	2	102212357	102691650	Seropositive rheumatoid arthritis	1.20543	-0.0583994	6	0.00846
CVDII	IL1RL2	2	102212357	102691650	Serum protein levels sST2	-0.278876	-3.58582	11	0.008418
CVDII	IL1RL2	2	102212357	102691650	Sitting height	-4.32577	-0.0408776	15	0.164402
CVDII	IL1RL2	2	102212357	102691650	Sum eosinophil basophil counts	-0.354476	-0.653395	685	0.003393
CVDII	IL1RL2	2	102212357	102691650	Treatment with antihypertensive	19.3116	0.112603	2	0.035875
CVDII	IL1RL2	2	102212357	102691650	Treatment with budesonide+formoterol	3.11103	0.143502	2	0.039282
CVDII	IL1RL2	2	102212357	102691650	Treatment with cilest tablet	-65.5276	-0.0074115	7	0.039305
CVDII	IL1RL2	2	102212357	102691650	Treatment with conjugated oestrogens	-176.2	-0.0056756	2	0.057032
CVDII	IL1RL2	2	102212357	102691650	Treatment with glucose product	-326.912	-0.00300944	3	0.931462
CVDII	IL1RL2	2	102212357	102691650	Treatment with lyrica 25mg capsule	-49.6297	-0.0100434	2	0.010979
CVDII	IL1RL2	2	102212357	102691650	Treatment with perindopril+indapamide	-9.33709	-0.108309	2	0.009874
CVDII	IL1RL2	2	102212357	102691650	Treatment with piriteze 10mg tablet	-205.89	-0.00148586	2	0.037395
CVDII	IL1RL2	2	102212357	102691650	Treatment with synalar 1:10 cream	6.23749	-0.0528407	2	0.008401
CVDII	IL1RL2	2	102212357	102691650	Treatment with trandolapril	18.5317	0.0539668	2	0.024513
CVDII	IL1RL2	2	102212357	102691650	Treatment with ventolin 100micrograms inhaler	-0.785912	-0.0317384	331	0.00908
CVDII	IL1RL2	2	102212357	102691650	Trunk fat-free mass	-3.04653	-0.0468935	30	0.017267
CVDII	IL1RL2	2	102212357	102691650	Trunk predicted mass	-3.04761	-0.0475012	32	0.017206
CVDII	IL1RL2	2	102212357	102691650	Ulcerative colitis	0.217871	4.59021	3	0.004618
CVDII	IL1RL2	2	102212357	102691650	Wheeze or whistling in the chest in last year	1.8564	-0.144863	378	0.005936
CVDII	IL1RL2	2	102212357	102691650	Whole body fat-free mass	-2.06137	-0.0479864	9	0.011894
CVDII	IL1RL2	2	102212357	102691650	Whole body water mass	-2.09677	-0.0472656	9	0.011312
CVDII	MARCO	2	118928310	118627799	Bone mineral density hip	-0.961585	-1.04237	2	0.088884
CVDII	MARCO	2	118928310	118627799	Cause of death: acute and subacute infective endocarditis	-18.1653	-0.0881846	6	0.081997
CVDII	MARCO	2	118928310	118627799	Cause of death: alcoholic hepatitis	-32.0482	-0.0304946	4	0.078912
CVDII	MARCO	2	118928310	118627799	Cause of death: aortic stenosis	0.0961278	7.80257	3	0.032007
CVDII	MARCO	2	118928310	118627799	Cause of death: appendix	5.40767	0.184418	13	0.042604
CVDII	MARCO	2	118928310	118627799	Cause of death: atrial fibrillation and flutter	35.2846	0.0422007	2	0.602731
CVDII	MARCO	2	118928310	118627799	Cause of death: brain, unspecified	-9.15627	-0.108852	3	0.069792
CVDII	MARCO	2	118928310	118627799	Cause of death: calculus of gallbladder without cholecystitis	8.77309	0.115371	3	0.071292
CVDII	MARCO	2	118928310	118627799	Cause of death: cervix uteri, unspecified	1.42509	-0.0673221	2	0.061562
CVDII	MARCO	2	118928310	118627799	Cause of death: cholangitis	-0.0400387	-1.19172	4	0.055603
CVDII	MARCO	2	118928310	118627799	Cause of death: chronic lymphocytic leukaemia	0.274711	-1.90723	2	0.032927
CVDII	MARCO	2	118928310	118627799	Cause of death: congestive heart failure	11.1223	0.769313	13	0.038581
CVDII	MARCO	2	118928310	118627799	Cause of death: creutzfeldt-jakob disease	7.20058	0.139096	4	0.043065
CVDII	MARCO	2	118928310	118627799	Cause of death: endocarditis, valve unspecified	8.58129	0.117152	5	0.070852
CVDII	MARCO	2	118928310	118627799	Cause of death: fatty liver	1.14482	0.107641	3	0.02964
CVDII	MARCO	2	118928310	118627799	Cause of death: follicular non-hodgkins lymphoma, unspecified	8.43345	0.111334	2	0.049179
CVDII	MARCO	2	118928310	118627799	Cause of death: gastro-intestinal haemorrhage, unspecified	8.1829	0.122206	2	0.060521
CVDII	MARCO	2	118928310	118627799	Cause of death: hodgkins disease, unspecified	9.04918	0.025664	8	0.087093
CVDII	MARCO	2	118928310	118627799	Cause of death: home	0.112755	8.86513	31	0.031852
CVDII	MARCO	2	118928310	118627799	Cause of death: ill-defined sites within the digestive system	6.79536	0.0869206	3	0.063913
CVDII	MARCO	2	118928310	118627799	Cause of death: inquest adjourned death	2.75847	0.362536	2	0.040165
CVDII	MARCO	2	118928310	118627799	Cause of death: interstitial pulmonary disease, unspecified	2.50242	0.399613	2	0.066146
CVDII	MARCO	2	118928310	118627799	Cause of death: intracerebral haemorrhage, unspecified	2.42151	0.373121	7	0.048487
CVDII	MARCO	2	118928310	118627799	Cause of death: ischaemic cardiomyopathy	14.5324	0.0653797	2	0.05489
CVDII	MARCO	2	118928310	118627799	Cause of death: large cell	1.74656	0.0013318	2	0.254913
CVDII	MARCO	2	118928310	118627799	Cause of death: lobar pneumonia, unspecified	-11.1041	-0.0900821	4	0.060632
CVDII	MARCO	2	118928310	118627799	Cause of death: malignant neoplasm of thyroid gland	-22.5915	-0.0442679	18	0.078514
CVDII	MARCO	2	118928310	118627799	Cause of death: malignant neoplasm of ureter	-0.158854	-6.24713	8	0.031993
CVDII	MARCO	2	118928310	118627799	Cause of death: multisystem degeneration	-11.4624	-0.0874289	21	0.080559
CVDII	MARCO	2	118928310	118627799	Cause of death: myelodysplastic syndrome, unspecified	0.499796	-0.535146	4	0.036731
CVDII	MARCO	2	118928310	118627799	Cause of death: organ-limited amyloidosis	5.94407	0.169062	5	0.05541
CVDII	MARCO	2	118928310	118627799	Cause of death: other and unspecified t-cell lymphomas	-2.91327	-0.342805	11	0.046133
CVDII	MARCO	2	118928310	118627799	Cause of death: other specified respiratory disorders	-4.77458	-0.209804	2	0.022365
CVDII	MARCO	2	118928310	118627799	Cause of death: parkinsons disease	12.6901	0.0730212	3	0.090727
CVDII	MARCO	2	118928310	118627799	Cause of death: perforation of intestine	13.5351	0.0739043	7	0.073399
CVDII	MARCO	2	118928310	118627799	Cause of death: peripheral vascular disease, unspecified	-17.4401	-0.0573388	19	0.319936
CVDII	MARCO	2	118928310	118627799	Cause of death: peritoneum, unspecified	-1.08879	0.188368	24	0.025043
CVDII	MARCO	2	118928310	118627799	Cause of death: pneumonitis due to food and vomit	4.47324	0.223551	8	0.13187
CVDII	MARCO	2	118928310	118627799	Cause of death: pulmonary embolism without mention of acute cor pulmonale	-4.84462	0.00423267	4	0.04475
CVDII	MARCO	2	118928310	118627799	Cause of death: rheumatoid arthritis, unspecified	5.74842	0.173961	3	0.072083
CVDII	MARCO	2	118928310	118627799	Cause of death: subarachnoid haemorrhage from intracranial artery, unspecified	-17.9261	-0.0525546	10	0.079257
CVDII	MARCO	2	118928310	118627799	Cause of death: thoracic aortic aneurysm, ruptured	9.37349	0.157839	3	0.069053
CVDII	MARCO	2	118928310	118627799	Cause of death: tongue, unspecified	-0.816637	-0.115387	2	0.036536
CVDII	MARCO	2	118928310	118627799	Cause of death: unspecified place	5.84483	0.0827047	3	0.067626
CVDII	MARCO	2	118928310	118627799	Cause of death: vascular dementia, unspecified	2.19548	0.452362	4	0.02576
CVDII	MARCO	2	118928310	118627799	Cause of death: without complications	18.1741	0.0617529	5	0.156691
CVDII	MARCO	2	118928310	118627799	Comparative body size at age 10	-1.43962	-0.333478	8	0.005087
CVDII	MARCO	2	118928310	118627799	Elevated blood glucose level	42.6769	0.00351142	2	0.027104
CVDII	MARCO	2	118928310	118627799	Forced vital capacity	0.0736782	-1.26108	15	0.004432
CVDII	MARCO	2	118928310	118627799	Heel bone mineral density	-0.850724	-1.17547	192	0.088309
CVDII	MARCO	2	118928310	118627799	Heel bone mineral density left	-0.76921	-1.30004	147	0.088522
CVDII	MARCO	2	118928310	118627799	Heel bone mineral density right	-0.820893	-1.21819	142	0.088535
CVDII	MARCO	2	118928310	118627799	Home area population density: Scotland - remote rural	-711.832	-0.00126546	7	0.115621
CVDII	MARCO	2	118928310	118627799	Home area population density: Scotland large urban area	10.0541	0.0418346	3	0.036192
CVDII	MARCO	2	118928310	118627799	Impedance of leg left	-0.402263	-0.0514907	37	0.008832
CVDII	MARCO	2	118928310	118627799	Impedance of leg right	-0.570409	-0.190034	22	0.007492
CVDII	MARCO	2	118928310	118627799	Lumber spine bone mineral density	-0.446085	-0.366267	5	0.085228
CVDII	MARCO	2	118928310	118627799	Malignant neoplasm of rectum	-19.9307	-0.00405709	2	0.112091
CVDII	MARCO	2	118928310	118627799	Other venous embolism and thrombosis	-17.4659	-0.0572664	2	0.021043
CVDII	MARCO	2	118928310	118627799	Persons encountering health services in other circumstances	48.688	0.0205659	2	0.018374
CVDII	MARCO	2	118928310	118627799	Self-reported chronic skin ulcers	-113.296	-0.00882686	2	0.010816
CVDII	MARCO	2	118928310	118627799	Self-reported female infertility	23.0924	0.0159882	2	0.029171
CVDII	MARCO	2	118928310	118627799	Self-reported gall bladder disease	-25.1589	-0.0397486	2	0.027224
CVDII	MARCO	2	118928310	118627799	Self-reported hypopituitarism	143.805	0.000856197	30	0.047731
CVDII	MARCO	2	118928310	118627799	Self-reported macular degeneration	27.124	0.0281553	2	0.017048
CVDII	MARCO	2	118928310	118627799	Self-reported obsessive compulsive disorder	8.42471	0.0211436	2	0.021884
CVDII	MARCO	2	118928310	118627799	Self-reported thyroid cancer	25.3047	0.0426919	2	0.039233
CVDII	MARCO	2	118928310	118627799	Self-reported thyroid radioablation therapy	96.4296	0.0075719	4	0.035567
CVDII	MARCO	2	118928310	118627799	Sitting height	-3.64494	-0.0938298	6	0.076259
CVDII	MARCO	2	118928310	118627799	Total body bone mineral density	-1.03455	-0.966613	6	0.088997
CVDII	MARCO	2	118928310	118627799	Treatment with avodart 500micrograms capsule	-206.953	-0.00483262	2	0.040529
CVDII	MARCO	2	118928310	118627799	Treatment with b12 - cyanocobalamin prep	-275.194	-0.00353508	3	0.119141
CVDII	MARCO	2	118928310	118627799	Treatment with capasal shampoo	-88.5476	-0.0183559	5	0.035275
CVDII	MARCO	2	118928310	118627799	Treatment with gamolenic acid	95.18	0.0105064	2	0.070528
CVDII	MARCO	2	118928310	118627799	Treatment with glucose product	-74.7073	-0.0135493	2	0.040677
CVDII	MARCO	2	118928310	118627799	Treatment with polytar liquid	338.233	0.00192499	3	0.078277
CVDII	MARCO	2	118928310	118627799	Treatment with premique cycle 10mg tablet	44.1589	0.0226461	2	0.016709
CVDII	MARCO	2	118928310	118627799	Treatment with reductil 10mg capsule	-179.63	-0.00557515	3	0.114787
CVDII	MARCO	2	118928310	118627799	Treatment with strontium product	-523.052	-0.00187546	5	0.095261
CVDII	MARCO	2	118928310	118627799	Treatment with vitamin k product	-4.29375	-0.0118913	2	0.014945
CVDII	MARCO	2	118928310	118627799	Unspecified diabetes mellitus	20.7743	0.0490772	2	0.011534
CVDII	MARCO	2	118928310	118627799	Viral warts	0.29918	0.0537134	2	0.019344
CVDII	MARCO	2	118928310	118928310	Bone mineral density hip	-0.846425	-1.18159	2	0.061715
CVDII	MARCO	2	118928310	118928310	Cause of death: acute and subacute infective endocarditis	-35.1159	-0.0262496	6	0.138118
CVDII	MARCO	2	118928310	118928310	Cause of death: alcoholic hepatitis	-35.9733	-0.027308	4	0.086585
CVDII	MARCO	2	118928310	118928310	Cause of death: aortic stenosis	-0.837649	-0.904715	3	0.034366
CVDII	MARCO	2	118928310	118928310	Cause of death: appendix	7.20072	0.138702	13	0.070658
CVDII	MARCO	2	118928310	118928310	Cause of death: atrial fibrillation and flutter	35.8046	0.0327479	2	0.625058
CVDII	MARCO	2	118928310	118928310	Cause of death: brain, unspecified	-10.4707	-0.0947264	3	0.071348
CVDII	MARCO	2	118928310	118928310	Cause of death: calculus of gallbladder without cholecystitis	10.307	0.0972146	3	0.073082
CVDII	MARCO	2	118928310	118928310	Cause of death: cervix uteri, unspecified	0.49726	-0.212553	2	0.05952
CVDII	MARCO	2	118928310	118928310	Cause of death: cholangitis	-1.92303	-0.364981	4	0.056321
CVDII	MARCO	2	118928310	118928310	Cause of death: chronic lymphocytic leukaemia	0.869673	1.17877	2	0.033907
CVDII	MARCO	2	118928310	118928310	Cause of death: congestive heart failure	12.8823	-1.26599	13	0.041518
CVDII	MARCO	2	118928310	118928310	Cause of death: creutzfeldt-jakob disease	6.78387	0.14764	4	0.042719
CVDII	MARCO	2	118928310	118928310	Cause of death: endocarditis, valve unspecified	10.1722	0.0983758	5	0.072919
CVDII	MARCO	2	118928310	118928310	Cause of death: fatty liver	2.72934	0.093577	3	0.037259
CVDII	MARCO	2	118928310	118928310	Cause of death: follicular non-hodgkins lymphoma, unspecified	10.3699	0.0920801	2	0.056504
CVDII	MARCO	2	118928310	118928310	Cause of death: gastro-intestinal haemorrhage, unspecified	9.3884	0.106514	2	0.077661
CVDII	MARCO	2	118928310	118928310	Cause of death: hodgkins disease, unspecified	7.61427	0.0347308	8	0.083405
CVDII	MARCO	2	118928310	118928310	Cause of death: home	-0.972461	-1.02789	31	0.034198
CVDII	MARCO	2	118928310	118928310	Cause of death: ill-defined sites within the digestive system	9.44071	0.0651531	3	0.062984
CVDII	MARCO	2	118928310	118928310	Cause of death: inquest adjourned death	1.9442	0.51438	2	0.037192
CVDII	MARCO	2	118928310	118928310	Cause of death: interstitial pulmonary disease, unspecified	1.37244	0.728628	2	0.065726
CVDII	MARCO	2	118928310	118928310	Cause of death: intracerebral haemorrhage, unspecified	3.01624	0.299045	7	0.073215
CVDII	MARCO	2	118928310	118928310	Cause of death: ischaemic cardiomyopathy	17.9166	0.0533374	2	0.065136
CVDII	MARCO	2	118928310	118928310	Cause of death: large cell	1.7981	0.00129362	2	0.271945
CVDII	MARCO	2	118928310	118928310	Cause of death: lobar pneumonia, unspecified	-12.8109	-0.0676586	4	0.063054
CVDII	MARCO	2	118928310	118928310	Cause of death: malignant neoplasm of thyroid gland	-25.0218	-0.0399684	18	0.081769
CVDII	MARCO	2	118928310	118928310	Cause of death: malignant neoplasm of ureter	1.38094	0.724363	8	0.034354
CVDII	MARCO	2	118928310	118928310	Cause of death: multisystem degeneration	-9.28058	-0.106845	21	0.074947
CVDII	MARCO	2	118928310	118928310	Cause of death: myelodysplastic syndrome, unspecified	2.75647	136.012	4	0.040771
CVDII	MARCO	2	118928310	118928310	Cause of death: organ-limited amyloidosis	2.51953	0.423012	5	0.053194
CVDII	MARCO	2	118928310	118928310	Cause of death: other and unspecified t-cell lymphomas	-2.12432	-0.469744	11	0.045275
CVDII	MARCO	2	118928310	118928310	Cause of death: other specified respiratory disorders	-2.47049	-0.451873	2	0.019458
CVDII	MARCO	2	118928310	118928310	Cause of death: parkinsons disease	10.7363	0.0843012	3	0.074255
CVDII	MARCO	2	118928310	118928310	Cause of death: perforation of intestine	13.8318	0.0723576	7	0.075338
CVDII	MARCO	2	118928310	118928310	Cause of death: peripheral vascular disease, unspecified	-15.085	-0.0662903	19	0.176514
CVDII	MARCO	2	118928310	118928310	Cause of death: peritoneum, unspecified	-1.73281	-0.0389503	24	0.067076
CVDII	MARCO	2	118928310	118928310	Cause of death: pneumonitis due to food and vomit	4.70924	0.212348	8	0.156541
CVDII	MARCO	2	118928310	118928310	Cause of death: pulmonary embolism without mention of acute cor pulmonale	-3.78262	-0.250677	4	0.039776
CVDII	MARCO	2	118928310	118928310	Cause of death: rheumatoid arthritis, unspecified	7.36094	0.135852	3	0.147096
CVDII	MARCO	2	118928310	118928310	Cause of death: subarachnoid haemorrhage from intracranial artery, unspecified	-17.9949	-0.0509138	10	0.078567
CVDII	MARCO	2	118928310	118928310	Cause of death: thoracic aortic aneurysm, ruptured	5.33419	0.191381	3	0.066086
CVDII	MARCO	2	118928310	118928310	Cause of death: tongue, unspecified	-2.44628	-0.153075	2	0.029312
CVDII	MARCO	2	118928310	118928310	Cause of death: unspecified place	-1.91941	0.167978	3	0.024804
CVDII	MARCO	2	118928310	118928310	Cause of death: vascular dementia, unspecified	-0.414421	-2.44117	4	0.0245
CVDII	MARCO	2	118928310	118928310	Cause of death: without complications	14.7593	0.071238	5	0.103952
CVDII	MARCO	2	118928310	118928310	Comparative body size at age 10	-0.0200728	-5.50621	8	0.004112
CVDII	MARCO	2	118928310	118928310	Elevated blood glucose level	53.659	0.00279275	2	0.028655
CVDII	MARCO	2	118928310	118928310	Forced vital capacity	-4.95567	-0.0480961	15	0.059583
CVDII	MARCO	2	118928310	118928310	Heel bone mineral density	-0.748752	-1.33556	192	0.003625
CVDII	MARCO	2	118928310	118928310	Heel bone mineral density left	-0.677008	-1.47709	147	0.061569
CVDII	MARCO	2	118928310	118928310	Heel bone mineral density right	-0.722496	-1.38409	142	0.061048
CVDII	MARCO	2	118928310	118928310	Home area population density: Scotland - remote rural	-643.138	-0.00132604	7	0.099952
CVDII	MARCO	2	118928310	118928310	Home area population density: Scotland large urban area	-5.67901	-0.0953404	3	0.009637
CVDII	MARCO	2	118928310	118928310	Impedance of leg left	-0.141949	-0.0138365	37	0.009642
CVDII	MARCO	2	118928310	118928310	Impedance of leg right	-0.0411668	-0.28337	22	0.005218
CVDII	MARCO	2	118928310	118928310	Lumber spine bone mineral density	-0.326693	-0.508403	5	0.036951
CVDII	MARCO	2	118928310	118928310	Malignant neoplasm of rectum	-17.3342	-0.00541056	2	0.05182
CVDII	MARCO	2	118928310	118928310	Other venous embolism and thrombosis	12.8972	0.0775524	2	0.020791
CVDII	MARCO	2	118928310	118928310	Persons encountering health services in other circumstances	56.3673	0.0177641	2	0.019152
CVDII	MARCO	2	118928310	118928310	Self-reported chronic skin ulcers	-67.3449	-0.0148497	2	0.010155
CVDII	MARCO	2	118928310	118928310	Self-reported female infertility	-11.0846	-0.0260504	2	0.009734
CVDII	MARCO	2	118928310	118928310	Self-reported gall bladder disease	-13.6386	-0.0733235	2	0.025533
CVDII	MARCO	2	118928310	118928310	Self-reported hypopituitarism	194.141	0.000941138	30	0.051859
CVDII	MARCO	2	118928310	118928310	Self-reported macular degeneration	-28.7569	-0.0265565	2	0.017499
CVDII	MARCO	2	118928310	118928310	Self-reported obsessive compulsive disorder	-1.74888	-0.101853	2	0.020842
CVDII	MARCO	2	118928310	118928310	Self-reported thyroid cancer	-3.87458	0.0333995	2	0.037331
CVDII	MARCO	2	118928310	118928310	Self-reported thyroid radioablation therapy	121.548	0.00560243	4	0.043261
CVDII	MARCO	2	118928310	118928310	Sitting height	-2.67171	-0.133618	6	0.033374
CVDII	MARCO	2	118928310	118928310	Total body bone mineral density	-0.910525	-1.09827	6	0.061786
CVDII	MARCO	2	118928310	118928310	Treatment with avodart 500micrograms capsule	-188.735	-0.00529908	2	0.036945
CVDII	MARCO	2	118928310	118928310	Treatment with b12 - cyanocobalamin prep	-247.408	-0.00393911	3	0.103019
CVDII	MARCO	2	118928310	118928310	Treatment with capasal shampoo	-43.273	0.0153715	5	0.03651
CVDII	MARCO	2	118928310	118928310	Treatment with gamolenic acid	113.654	0.00879863	2	0.072808
CVDII	MARCO	2	118928310	118928310	Treatment with glucose product	-99.0817	-0.00967674	2	0.043871
CVDII	MARCO	2	118928310	118928310	Treatment with polytar liquid	190.123	0.0034246	3	0.043847
CVDII	MARCO	2	118928310	118928310	Treatment with premique cycle 10mg tablet	52.6558	0.0189918	2	0.016811
CVDII	MARCO	2	118928310	118928310	Treatment with reductil 10mg capsule	-200.505	-0.00499447	3	0.148762
CVDII	MARCO	2	118928310	118928310	Treatment with strontium product	-446.864	-0.00220123	5	0.085894
CVDII	MARCO	2	118928310	118928310	Treatment with vitamin k product	-10.2335	-0.0166216	2	0.014411
CVDII	MARCO	2	118928310	118928310	Unspecified diabetes mellitus	5.40207	0.287947	2	0.01083
CVDII	MARCO	2	118928310	118928310	Viral warts	-2.58031	-0.00622794	2	0.02079
CVDII	SERPINA12	14	94499100	94499100	Basal metabolic rate	-13.5144	-0.074005	2	0.061084
CVDII	SERPINA12	14	94499100	94499100	Blood protein levels	0.166298	6.0133	6	0.132349
CVDII	SERPINA12	14	94499100	94499100	Cause of death: acute and subacute infective endocarditis	-17.5205	-0.0572794	4	0.07205
CVDII	SERPINA12	14	94499100	94499100	Cause of death: acute lymphoblastic leukaemia	-2.67224	-0.114876	5	0.035577
CVDII	SERPINA12	14	94499100	94499100	Cause of death: alcoholic cirrhosis of liver	-2.59065	-0.394235	3	0.009451
CVDII	SERPINA12	14	94499100	94499100	Cause of death: alcoholic hepatitis	-2.81983	-0.379218	6	0.0227
CVDII	SERPINA12	14	94499100	94499100	Cause of death: aortic valve disorder, unspecified	0.0667811	-0.0474933	13	0.052078
CVDII	SERPINA12	14	94499100	94499100	Cause of death: appendix	-4.44252	-0.225084	17	0.001547
CVDII	SERPINA12	14	94499100	94499100	Cause of death: asthma, unspecified	-4.57916	-0.218977	3	0.046636
CVDII	SERPINA12	14	94499100	94499100	Cause of death: brain, unspecified	0.865328	1.16034	7	0.016642
CVDII	SERPINA12	14	94499100	94499100	Cause of death: bronchiectasis	-2.39304	-0.417633	2	0.038618
CVDII	SERPINA12	14	94499100	94499100	Cause of death: calculus of gallbladder without cholecystitis	-10.0528	-0.0994836	2	0.015348
CVDII	SERPINA12	14	94499100	94499100	Cause of death: car occupant injured in unspecified traffic accident	-3.65999	-0.273225	9	0.041158
CVDII	SERPINA12	14	94499100	94499100	Cause of death: cardiomyopathy, unspecified	-0.954027	-9.36113	3	0.026414
CVDII	SERPINA12	14	94499100	94499100	Cause of death: cerebrum, except lobes and ventricles	0.336471	2.97202	10	0.020037
CVDII	SERPINA12	14	94499100	94499100	Cause of death: cholangitis	13.5546	0.020043	8	0.994022
CVDII	SERPINA12	14	94499100	94499100	Cause of death: chronic myeloid leukaemia	-13.5895	-0.0736903	30	0.080431
CVDII	SERPINA12	14	94499100	94499100	Cause of death: congestive heart failure	-16.2186	-0.0614137	3	0.959881
CVDII	SERPINA12	14	94499100	94499100	Cause of death: creutzfeldt-jakob disease	-2.68276	0.521613	5	0.029454
CVDII	SERPINA12	14	94499100	94499100	Cause of death: diverticular disease of intestine, part unspecified, with perforation and abscess	-42.1068	-0.0211214	4	0.291453
CVDII	SERPINA12	14	94499100	94499100	Cause of death: duodenum	-0.277383	-0.0922829	3	0.02347
CVDII	SERPINA12	14	94499100	94499100	Cause of death: emphysema, unspecified	-0.973236	0.785242	18	0.042433
CVDII	SERPINA12	14	94499100	94499100	Cause of death: endocarditis, valve unspecified	4.01209	0.249247	5	0.069342
CVDII	SERPINA12	14	94499100	94499100	Cause of death: epilepsy, unspecified	0.109514	0.268388	5	0.028355
CVDII	SERPINA12	14	94499100	94499100	Cause of death: follicular non-hodgkins lymphoma, unspecified	2.08176	0.488887	9	0.035822
CVDII	SERPINA12	14	94499100	94499100	Cause of death: gastro-intestinal haemorrhage, unspecified	7.43692	0.134467	7	0.059817
CVDII	SERPINA12	14	94499100	94499100	Cause of death: heart failure, unspecified	27.5438	0.0362453	4	0.222992
CVDII	SERPINA12	14	94499100	94499100	Cause of death: hodgkins disease, unspecified	-6.79048	-0.147654	5	0.044533
CVDII	SERPINA12	14	94499100	94499100	Cause of death: home	-1.71435	-0.579531	40	0.018836
CVDII	SERPINA12	14	94499100	94499100	Cause of death: hypertensive heart disease with heart failure	1.01334	0.154626	2	0.039598
CVDII	SERPINA12	14	94499100	94499100	Cause of death: inquest adjourned death	30.8318	0.0430857	2	0.095944
CVDII	SERPINA12	14	94499100	94499100	Cause of death: intracranial haemorrhage, unspecified	26.3059	0.0377062	4	0.46206
CVDII	SERPINA12	14	94499100	94499100	Cause of death: larynx, unspecified	-1.96682	-0.508435	2	0.046264
CVDII	SERPINA12	14	94499100	94499100	Cause of death: lobar pneumonia, unspecified	-1.32306	-0.7558	5	0.022822
CVDII	SERPINA12	14	94499100	94499100	Cause of death: malignant neoplasm of gallbladder	11.8129	0.12252	3	0.069552
CVDII	SERPINA12	14	94499100	94499100	Cause of death: malignant neoplasm of ovary	-0.00995274	-100.614	2	0.046061
CVDII	SERPINA12	14	94499100	94499100	Cause of death: malignant neoplasm of thyroid gland	-32.7529	0.151277	22	0.133636
CVDII	SERPINA12	14	94499100	94499100	Cause of death: malignant neoplasm of ureter	10.9741	0.0911226	7	0.999341
CVDII	SERPINA12	14	94499100	94499100	Cause of death: malignant neoplasm, primary site unknown, so stated	3.56	0.2812	2	0.0615
CVDII	SERPINA12	14	94499100	94499100	Cause of death: malignant neoplasms of independent multiple sites	-0.503505	-1.08413	6	0.028348
CVDII	SERPINA12	14	94499100	94499100	Cause of death: mesothelioma of pleura	-4.61892	-0.214478	2	0.046555
CVDII	SERPINA12	14	94499100	94499100	Cause of death: myelodysplastic syndrome, unspecified	-1.23448	-0.720361	18	0.02302
CVDII	SERPINA12	14	94499100	94499100	Cause of death: organ-limited amyloidosis	2.42187	0.425012	5	0.035752
CVDII	SERPINA12	14	94499100	94499100	Cause of death: oropharynx, unspecified	26.4687	0.0379172	4	0.042311
CVDII	SERPINA12	14	94499100	94499100	Cause of death: other and unspecified intestinal obstruction	1.49827	0.669854	8	0.024345
CVDII	SERPINA12	14	94499100	94499100	Cause of death: other and unspecified t-cell lymphomas	-5.28236	-0.165071	21	0.053101
CVDII	SERPINA12	14	94499100	94499100	Cause of death: other ill-defined and unspecified causes of mortality	-0.363772	-28.9076	2	0.026819
CVDII	SERPINA12	14	94499100	94499100	Cause of death: other specified place	0.793648	1.20922	6	0.028667
CVDII	SERPINA12	14	94499100	94499100	Cause of death: other specified respiratory disorders	27.0395	0.0369543	10	0.079239
CVDII	SERPINA12	14	94499100	94499100	Cause of death: perforation of intestine	-1.45759	-0.685374	5	0.041856
CVDII	SERPINA12	14	94499100	94499100	Cause of death: peripheral vascular disease, unspecified	9.35998	0.106838	2	0.060124
CVDII	SERPINA12	14	94499100	94499100	Cause of death: peritoneum, unspecified	13.2257	0.0756105	2	0.999178
CVDII	SERPINA12	14	94499100	94499100	Cause of death: pharynx, unspecified	-16.1353	-0.0618151	3	0.977142
CVDII	SERPINA12	14	94499100	94499100	Cause of death: rheumatoid arthritis, unspecified	11.8013	0.08497	4	0.90148
CVDII	SERPINA12	14	94499100	94499100	Cause of death: secondary malignant neoplasm of retroperitoneum and peritoneum	-51.4469	-0.0194375	3	1
CVDII	SERPINA12	14	94499100	94499100	Cause of death: sigmoid colon	12.3781	0.0807871	3	0.994933
CVDII	SERPINA12	14	94499100	94499100	Cause of death: subarachnoid haemorrhage from intracranial artery, unspecified	81.2195	0.0125317	4	0.371345
CVDII	SERPINA12	14	94499100	94499100	Cause of death: thoracic aortic aneurysm, ruptured	-0.521565	-1.92024	5	0.018877
CVDII	SERPINA12	14	94499100	94499100	Cause of death: tongue, unspecified	2.16344	0.462228	2	0.035674
CVDII	SERPINA12	14	94499100	94499100	Cause of death: unspecified place	3.28983	0.303967	4	0.036406
CVDII	SERPINA12	14	94499100	94499100	Cause of death: urinary organ, unspecified	0.237478	0.649749	9	0.003408
CVDII	SERPINA12	14	94499100	94499100	Cause of death: vascular dementia, unspecified	-1.3456	0.152584	4	0.054137
CVDII	SERPINA12	14	94499100	94499100	Chronic rhinitis, nasopharyngitis and pharyngitis	83.4747	0.0120422	4	0.01672
CVDII	SERPINA12	14	94499100	94499100	Comparative height size at age 10	-7.72429	-0.129469	6	0.061633
CVDII	SERPINA12	14	94499100	94499100	Coronary artery disease	-1.28925	-0.167222	4	0.061591
CVDII	SERPINA12	14	94499100	94499100	Dislocation, sprain and strain of joints and ligaments at wrist and hand level	102.885	0.00972503	2	0.066636
CVDII	SERPINA12	14	94499100	94499100	Disorders of tooth development and eruption	-83.1936	-0.0120267	2	0.027694
CVDII	SERPINA12	14	94499100	94499100	Doctor diagnosed emphysema	-74.0052	-0.0135165	2	0.061499
CVDII	SERPINA12	14	94499100	94499100	Emphysema	-469.441	-0.00213024	2	0.061478
CVDII	SERPINA12	14	94499100	94499100	Forced expiratory volume in 1-second, predicted	-7.07056	-0.141494	2	0.061634
CVDII	SERPINA12	14	94499100	94499100	Forced vital capacity	-9.93936	-0.100649	2	0.061625
CVDII	SERPINA12	14	94499100	94499100	Forced vital capacity, best measure	-9.07777	-0.110188	2	0.061622
CVDII	SERPINA12	14	94499100	94499100	Gestational hypertension with significant proteinuria	-1.25404	-0.0028004	2	0.008796
CVDII	SERPINA12	14	94499100	94499100	Hair or balding pattern: pattern 4	-6.80223	-0.0457081	26	0.309265
CVDII	SERPINA12	14	94499100	94499100	Height	-4.0652	-0.246005	31	0.061599
CVDII	SERPINA12	14	94499100	94499100	Home area population density: postcode not linkable	-166.591	-0.00607505	3	0.040432
CVDII	SERPINA12	14	94499100	94499100	Illnesses of father: chronic bronchitis or emphysema	-24.3621	-0.041053	2	0.061594
CVDII	SERPINA12	14	94499100	94499100	Illnesses of father: heart disease	18.6086	0.0537494	2	0.059148
CVDII	SERPINA12	14	94499100	94499100	Impedance of arm left	-10.6627	-0.0937905	2	0.06164
CVDII	SERPINA12	14	94499100	94499100	Impedance of arm right	-11.2349	-0.0890163	2	0.061638
CVDII	SERPINA12	14	94499100	94499100	Impedance of whole body	-11.421	-0.0875581	2	0.061489
CVDII	SERPINA12	14	94499100	94499100	Labour and delivery complicated by umbilical cord complications	33.355	-0.0431588	2	0.009846
CVDII	SERPINA12	14	94499100	94499100	Nonsuppurative otitis media	-1.33356	-0.00305112	8	0.01892
CVDII	SERPINA12	14	94499100	94499100	Other predominantly sexually transmitted diseases	-47.1855	-0.0211973	2	0.041429
CVDII	SERPINA12	14	94499100	94499100	Paralytic strabismus	-593.127	-0.0016857	2	0.530083
CVDII	SERPINA12	14	94499100	94499100	Platelet count	1.95584	0.578187	4	0.020012
CVDII	SERPINA12	14	94499100	94499100	Post bronchodilator FEV1FVC ratio	-5.62906	-0.183135	4	0.035188
CVDII	SERPINA12	14	94499100	94499100	Self-reported bursitis	-139.824	-0.00715299	3	0.057356
CVDII	SERPINA12	14	94499100	94499100	Self-reported cerebral aneurysm	-18.6245	0.00647	2	0.029318
CVDII	SERPINA12	14	94499100	94499100	Self-reported cholelithiasis or gall stones	-52.7221	-0.0189694	2	0.06164
CVDII	SERPINA12	14	94499100	94499100	Self-reported hepatitis b	-292.319	-0.00294261	2	0.075241
CVDII	SERPINA12	14	94499100	94499100	Self-reported hepatitis c	-105.933	-0.00565786	9	0.045618
CVDII	SERPINA12	14	94499100	94499100	Self-reported lymphoma	-267.581	-0.00354557	6	0.415036
CVDII	SERPINA12	14	94499100	94499100	Self-reported malignant lymph node, unspecified	496.95	0.00200537	2	0.254531
CVDII	SERPINA12	14	94499100	94499100	Self-reported spinal stenosis	45.7985	0.0164125	2	0.023982
CVDII	SERPINA12	14	94499100	94499100	Self-reported squamous cell carcinoma	-34.8561	-0.00434765	3	0.04821
CVDII	SERPINA12	14	94499100	94499100	Sitting height	-5.73425	-0.174392	15	0.061624
CVDII	SERPINA12	14	94499100	94499100	Superficial injury of wrist and hand	0.36374	-0.02117	3	0.02448
CVDII	SERPINA12	14	94499100	94499100	Treatment with balsalazide disodium	-1.40684	-0.597807	3	0.023454
CVDII	SERPINA12	14	94499100	94499100	Treatment with benadryl allergy relief 8mg capsule	-48.8351	-0.0204872	3	0.025466
CVDII	SERPINA12	14	94499100	94499100	Treatment with bendroflumethiazide+potassium 2.5mg or 7.7mmol m/r tablet	-503.348	-0.00198436	2	0.254593
CVDII	SERPINA12	14	94499100	94499100	Treatment with bezafibrate	-1.63565	-0.287803	2	0.010928
CVDII	SERPINA12	14	94499100	94499100	Treatment with bumetanide	43.2309	0.00559006	6	0.062837
CVDII	SERPINA12	14	94499100	94499100	Treatment with canesten 1% cream	91.9505	0.0108756	2	0.064476
CVDII	SERPINA12	14	94499100	94499100	Treatment with captopril	-15.8739	0.0295347	2	0.017692
CVDII	SERPINA12	14	94499100	94499100	Treatment with co-careldopa	1.63243	0.0547821	2	0.003548
CVDII	SERPINA12	14	94499100	94499100	Treatment with ibuprofen product	-118.615	-0.00843066	4	0.054531
CVDII	SERPINA12	14	94499100	94499100	Treatment with macrogol ointment	21.8015	0.0447775	2	0.016688
CVDII	SERPINA12	14	94499100	94499100	Treatment with nedocromil	-31.4966	-0.000240341	6	0.024759
CVDII	SERPINA12	14	94499100	94499100	Treatment with nefopam	-76.8232	-0.010136	9	0.047872
CVDII	SERPINA12	14	94499100	94499100	Treatment with paramax tablet	123.915	0.00404198	3	0.066214
CVDII	SERPINA12	14	94499100	94499100	Treatment with phenergan 10mg tablet	-232.718	-0.00429978	2	0.083743
CVDII	SERPINA12	14	94499100	94499100	Treatment with vitamin a+d capsule	-208.473	-0.00487636	2	0.034352
CVDII	SERPINA12	14	94499100	94499100	Trunk fat-free mass	-12.2788	-0.0814665	2	0.061639
CVDII	SERPINA12	14	94499100	94499100	Trunk predicted mass	-12.1857	-0.0820872	2	0.06164
CVDII	SERPINA12	14	94499100	94499100	Whole body fat-free mass	-13.6603	-0.0732178	2	0.061489
CVDII	SERPINA12	14	94499100	94499100	Whole body water mass	-13.6827	-0.0731014	2	0.061464
CVDII	SERPINA12	14	94499100	94502621	Basal metabolic rate	-11.1519	-0.0896823	2	0.051833
CVDII	SERPINA12	14	94499100	94502621	Blood protein levels	0.0705132	14.1817	6	0.008058
CVDII	SERPINA12	14	94499100	94502621	Cause of death: acute and subacute infective endocarditis	-14.591	-0.0653822	4	0.069121
CVDII	SERPINA12	14	94499100	94502621	Cause of death: acute lymphoblastic leukaemia	-2.60104	-0.118014	5	0.0335
CVDII	SERPINA12	14	94499100	94502621	Cause of death: alcoholic cirrhosis of liver	-5.13464	-0.195387	3	0.012773
CVDII	SERPINA12	14	94499100	94502621	Cause of death: alcoholic hepatitis	-4.17994	-0.262981	6	0.025985
CVDII	SERPINA12	14	94499100	94502621	Cause of death: aortic valve disorder, unspecified	7.63332	-0.274409	13	0.055677
CVDII	SERPINA12	14	94499100	94502621	Cause of death: appendix	-5.34121	-0.187247	17	0.040056
CVDII	SERPINA12	14	94499100	94502621	Cause of death: asthma, unspecified	-1.22141	-0.915584	3	0.020662
CVDII	SERPINA12	14	94499100	94502621	Cause of death: brain, unspecified	2.28219	0.438208	7	0.117573
CVDII	SERPINA12	14	94499100	94502621	Cause of death: bronchiectasis	-3.32918	-0.300144	2	0.042413
CVDII	SERPINA12	14	94499100	94502621	Cause of death: calculus of gallbladder without cholecystitis	5.66595	0.00253946	2	0.011679
CVDII	SERPINA12	14	94499100	94502621	Cause of death: car occupant injured in unspecified traffic accident	-3.17499	-0.314962	9	0.036027
CVDII	SERPINA12	14	94499100	94502621	Cause of death: cardiomyopathy, unspecified	-2.13412	0.0112998	3	0.027228
CVDII	SERPINA12	14	94499100	94502621	Cause of death: cerebrum, except lobes and ventricles	2.38508	0.419274	10	0.033758
CVDII	SERPINA12	14	94499100	94502621	Cause of death: cholangitis	-0.0546622	-5.79981	8	0.022832
CVDII	SERPINA12	14	94499100	94502621	Cause of death: chronic myeloid leukaemia	-17.3989	-0.057474	30	0.098701
CVDII	SERPINA12	14	94499100	94502621	Cause of death: congestive heart failure	7.93969	0.128542	3	0.110679
CVDII	SERPINA12	14	94499100	94502621	Cause of death: creutzfeldt-jakob disease	-6.33875	-0.56711	5	0.048786
CVDII	SERPINA12	14	94499100	94502621	Cause of death: diverticular disease of intestine, part unspecified, with perforation and abscess	-44.9556	-0.0206769	4	0.440003
CVDII	SERPINA12	14	94499100	94502621	Cause of death: duodenum	-0.744677	-0.030086	3	0.118938
CVDII	SERPINA12	14	94499100	94502621	Cause of death: emphysema, unspecified	-2.05331	-0.48883	18	0.038607
CVDII	SERPINA12	14	94499100	94502621	Cause of death: endocarditis, valve unspecified	3.73736	0.267569	5	0.066325
CVDII	SERPINA12	14	94499100	94502621	Cause of death: epilepsy, unspecified	-0.253685	-0.115489	5	0.03588
CVDII	SERPINA12	14	94499100	94502621	Cause of death: follicular non-hodgkins lymphoma, unspecified	-0.189688	-4.03392	9	0.02614
CVDII	SERPINA12	14	94499100	94502621	Cause of death: gastro-intestinal haemorrhage, unspecified	3.52219	0.283914	7	0.046762
CVDII	SERPINA12	14	94499100	94502621	Cause of death: heart failure, unspecified	4.24236	0.234909	4	0.063543
CVDII	SERPINA12	14	94499100	94502621	Cause of death: hodgkins disease, unspecified	-3.14588	-0.310945	5	0.029116
CVDII	SERPINA12	14	94499100	94502621	Cause of death: home	0.457707	2.14891	40	0.014267
CVDII	SERPINA12	14	94499100	94502621	Cause of death: hypertensive heart disease with heart failure	10.4593	0.147639	2	0.123475
CVDII	SERPINA12	14	94499100	94502621	Cause of death: inquest adjourned death	29.4245	0.0527863	2	0.07921
CVDII	SERPINA12	14	94499100	94502621	Cause of death: intracranial haemorrhage, unspecified	22.8841	0.0443392	4	0.374173
CVDII	SERPINA12	14	94499100	94502621	Cause of death: larynx, unspecified	-4.28237	-0.233516	2	0.053678
CVDII	SERPINA12	14	94499100	94502621	Cause of death: lobar pneumonia, unspecified	-1.39069	-0.71907	5	0.024604
CVDII	SERPINA12	14	94499100	94502621	Cause of death: malignant neoplasm of gallbladder	6.23664	0.180871	3	0.476384
CVDII	SERPINA12	14	94499100	94502621	Cause of death: malignant neoplasm of ovary	-0.179329	-5.58405	2	0.043628
CVDII	SERPINA12	14	94499100	94502621	Cause of death: malignant neoplasm of thyroid gland	-38.3983	0.0120357	22	0.209545
CVDII	SERPINA12	14	94499100	94502621	Cause of death: malignant neoplasm of ureter	9.20269	0.108657	7	0.995053
CVDII	SERPINA12	14	94499100	94502621	Cause of death: malignant neoplasm, primary site unknown, so stated	3.58902	0.278814	2	0.067242
CVDII	SERPINA12	14	94499100	94502621	Cause of death: malignant neoplasms of independent multiple sites	1.23564	0.470488	6	0.036025
CVDII	SERPINA12	14	94499100	94502621	Cause of death: mesothelioma of pleura	-8.56866	-0.115582	2	0.109188
CVDII	SERPINA12	14	94499100	94502621	Cause of death: myelodysplastic syndrome, unspecified	-1.33667	-0.673663	18	0.024684
CVDII	SERPINA12	14	94499100	94502621	Cause of death: organ-limited amyloidosis	3.33582	0.293538	5	0.036506
CVDII	SERPINA12	14	94499100	94502621	Cause of death: oropharynx, unspecified	3.64592	0.273876	4	0.026355
CVDII	SERPINA12	14	94499100	94502621	Cause of death: other and unspecified intestinal obstruction	-0.0333149	13.7554	8	0.019358
CVDII	SERPINA12	14	94499100	94502621	Cause of death: other and unspecified t-cell lymphomas	1.78514	0.657511	21	0.043839
CVDII	SERPINA12	14	94499100	94502621	Cause of death: other ill-defined and unspecified causes of mortality	2.24114	0.364104	2	0.040773
CVDII	SERPINA12	14	94499100	94502621	Cause of death: other specified place	3.68431	0.269138	6	0.06182
CVDII	SERPINA12	14	94499100	94502621	Cause of death: other specified respiratory disorders	33.1481	0.0301243	10	0.092582
CVDII	SERPINA12	14	94499100	94502621	Cause of death: perforation of intestine	-5.66381	-0.176405	5	0.051913
CVDII	SERPINA12	14	94499100	94502621	Cause of death: peripheral vascular disease, unspecified	4.43308	0.225577	2	0.046772
CVDII	SERPINA12	14	94499100	94502621	Cause of death: peritoneum, unspecified	11.4013	0.0877096	2	0.99632
CVDII	SERPINA12	14	94499100	94502621	Cause of death: pharynx, unspecified	6.37379	0.477921	3	0.069776
CVDII	SERPINA12	14	94499100	94502621	Cause of death: rheumatoid arthritis, unspecified	9.77227	0.0962436	4	0.718295
CVDII	SERPINA12	14	94499100	94502621	Cause of death: secondary malignant neoplasm of retroperitoneum and peritoneum	-18.094	-0.055267	3	0.537512
CVDII	SERPINA12	14	94499100	94502621	Cause of death: sigmoid colon	-5.31969	-0.187962	3	0.119696
CVDII	SERPINA12	14	94499100	94502621	Cause of death: subarachnoid haemorrhage from intracranial artery, unspecified	45.855	0.0225249	4	0.11282
CVDII	SERPINA12	14	94499100	94502621	Cause of death: thoracic aortic aneurysm, ruptured	5.55556	0.176331	5	0.025475
CVDII	SERPINA12	14	94499100	94502621	Cause of death: tongue, unspecified	-0.251529	-3.97568	2	0.025923
CVDII	SERPINA12	14	94499100	94502621	Cause of death: unspecified place	-2.8878	-0.346282	4	0.03195
CVDII	SERPINA12	14	94499100	94502621	Cause of death: urinary organ, unspecified	-0.551547	-0.279759	9	0.020428
CVDII	SERPINA12	14	94499100	94502621	Cause of death: vascular dementia, unspecified	-10.2533	0.444236	4	0.054375
CVDII	SERPINA12	14	94499100	94502621	Chronic rhinitis, nasopharyngitis and pharyngitis	93.6026	0.0106934	4	0.024546
CVDII	SERPINA12	14	94499100	94502621	Comparative height size at age 10	-6.37401	-0.156896	6	0.052301
CVDII	SERPINA12	14	94499100	94502621	Coronary artery disease	-1.06388	-0.202646	4	0.052268
CVDII	SERPINA12	14	94499100	94502621	Dislocation, sprain and strain of joints and ligaments at wrist and hand level	139.38	0.00717864	2	0.071566
CVDII	SERPINA12	14	94499100	94502621	Disorders of tooth development and eruption	-88.5271	-0.0113021	2	0.039532
CVDII	SERPINA12	14	94499100	94502621	Doctor diagnosed emphysema	-61.0684	-0.0163799	2	0.052189
CVDII	SERPINA12	14	94499100	94502621	Emphysema	-387.378	-0.00258151	2	0.05217
CVDII	SERPINA12	14	94499100	94502621	Forced expiratory volume in 1-second, predicted	-5.83456	-0.171468	2	0.052304
CVDII	SERPINA12	14	94499100	94502621	Forced vital capacity	-8.20187	-0.12197	2	0.052296
CVDII	SERPINA12	14	94499100	94502621	Forced vital capacity, best measure	-7.49089	-0.133531	2	0.052294
CVDII	SERPINA12	14	94499100	94502621	Gestational hypertension with significant proteinuria	0.239797	0.0146449	2	0.006662
CVDII	SERPINA12	14	94499100	94502621	Hair or balding pattern: pattern 4	-3.13943	-0.0293366	26	0.008716
CVDII	SERPINA12	14	94499100	94502621	Height	-3.35457	-0.298119	31	0.052282
CVDII	SERPINA12	14	94499100	94502621	Home area population density: postcode not linkable	-144.474	-0.00682115	3	0.035471
CVDII	SERPINA12	14	94499100	94502621	Illnesses of father: chronic bronchitis or emphysema	-20.1034	-0.0497497	2	0.05227
CVDII	SERPINA12	14	94499100	94502621	Illnesses of father: heart disease	15.3556	0.0651357	2	0.050174
CVDII	SERPINA12	14	94499100	94502621	Impedance of arm left	-8.79878	-0.113659	2	0.052309
CVDII	SERPINA12	14	94499100	94502621	Impedance of arm right	-9.27097	-0.107874	2	0.052307
CVDII	SERPINA12	14	94499100	94502621	Impedance of whole body	-9.42451	-0.106107	2	0.05218
CVDII	SERPINA12	14	94499100	94502621	Labour and delivery complicated by umbilical cord complications	51.8929	-0.00971421	2	0.010775
CVDII	SERPINA12	14	94499100	94502621	Nonsuppurative otitis media	0.669204	0.00608014	8	0.016261
CVDII	SERPINA12	14	94499100	94502621	Other predominantly sexually transmitted diseases	-63.466	-0.0157597	2	0.043815
CVDII	SERPINA12	14	94499100	94502621	Paralytic strabismus	-256.66	-0.00389556	2	0.081928
CVDII	SERPINA12	14	94499100	94502621	Platelet count	1.67893	0.531099	4	0.018392
CVDII	SERPINA12	14	94499100	94502621	Post bronchodilator FEV1FVC ratio	-5.83156	-0.173967	4	0.040739
CVDII	SERPINA12	14	94499100	94502621	Self-reported bursitis	-199.474	-0.00501319	3	0.097646
CVDII	SERPINA12	14	94499100	94502621	Self-reported cerebral aneurysm	-8.34057	-0.122582	2	0.011331
CVDII	SERPINA12	14	94499100	94502621	Self-reported cholelithiasis or gall stones	-43.5058	-0.0229879	2	0.05231
CVDII	SERPINA12	14	94499100	94502621	Self-reported hepatitis b	-359.109	-0.00243007	2	0.088372
CVDII	SERPINA12	14	94499100	94502621	Self-reported hepatitis c	-61.8724	-0.00968694	9	0.036703
CVDII	SERPINA12	14	94499100	94502621	Self-reported lymphoma	-210.782	-0.00441596	6	0.238809
CVDII	SERPINA12	14	94499100	94502621	Self-reported malignant lymph node, unspecified	78.0486	0.0127686	2	0.063954
CVDII	SERPINA12	14	94499100	94502621	Self-reported spinal stenosis	137.244	0.00668217	2	0.104174
CVDII	SERPINA12	14	94499100	94502621	Self-reported squamous cell carcinoma	-7.5195	-0.0201533	3	0.023061
CVDII	SERPINA12	14	94499100	94502621	Sitting height	-4.73185	-0.211335	15	0.052295
CVDII	SERPINA12	14	94499100	94502621	Superficial injury of wrist and hand	95.1926	0.0249289	3	0.026308
CVDII	SERPINA12	14	94499100	94502621	Treatment with balsalazide disodium	11.881	0.00289573	3	0.077793
CVDII	SERPINA12	14	94499100	94502621	Treatment with benadryl allergy relief 8mg capsule	6.38966	0.15658	3	0.016834
CVDII	SERPINA12	14	94499100	94502621	Treatment with bendroflumethiazide+potassium 2.5mg or 7.7mmol m/r tablet	-79.0534	-0.0126348	2	0.063973
CVDII	SERPINA12	14	94499100	94502621	Treatment with bezafibrate	3.36568	0.139866	2	0.010284
CVDII	SERPINA12	14	94499100	94502621	Treatment with bumetanide	29.2072	0.00599491	6	0.059804
CVDII	SERPINA12	14	94499100	94502621	Treatment with canesten 1% cream	90.0238	0.0111085	2	0.06716
CVDII	SERPINA12	14	94499100	94502621	Treatment with captopril	-25.5466	0.232153	2	0.017011
CVDII	SERPINA12	14	94499100	94502621	Treatment with co-careldopa	-3.35907	-0.0266229	2	0.003338
CVDII	SERPINA12	14	94499100	94502621	Treatment with ibuprofen product	-25.69	-0.0389256	4	0.047136
CVDII	SERPINA12	14	94499100	94502621	Treatment with macrogol ointment	58.4665	0.0171015	2	0.117789
CVDII	SERPINA12	14	94499100	94502621	Treatment with nedocromil	-18.6389	0.00056931	6	0.012959
CVDII	SERPINA12	14	94499100	94502621	Treatment with nefopam	-16.665	-0.0467255	9	0.03486
CVDII	SERPINA12	14	94499100	94502621	Treatment with paramax tablet	167.87	0.00298363	3	0.071114
CVDII	SERPINA12	14	94499100	94502621	Treatment with phenergan 10mg tablet	-94.3874	-0.0108451	2	0.037029
CVDII	SERPINA12	14	94499100	94502621	Treatment with vitamin a+d capsule	-297.036	-0.00340419	2	0.036753
CVDII	SERPINA12	14	94499100	94502621	Trunk fat-free mass	-10.1323	-0.0987244	2	0.052308
CVDII	SERPINA12	14	94499100	94502621	Trunk predicted mass	-10.0556	-0.0994766	2	0.052309
CVDII	SERPINA12	14	94499100	94502621	Whole body fat-free mass	-11.2724	-0.0887283	2	0.05218
CVDII	SERPINA12	14	94499100	94502621	Whole body water mass	-11.2908	-0.0885872	2	0.052158
CVDII	SERPINA12	14	94499100	94521214	Basal metabolic rate	-13.3937	-0.0746714	2	0.061478
CVDII	SERPINA12	14	94499100	94521214	Blood protein levels	0.258571	3.86742	6	0.884613
CVDII	SERPINA12	14	94499100	94521214	Cause of death: acute and subacute infective endocarditis	1.59226	1.0295	4	0.062303
CVDII	SERPINA12	14	94499100	94521214	Cause of death: acute lymphoblastic leukaemia	-3.65852	-0.0839066	5	0.035855
CVDII	SERPINA12	14	94499100	94521214	Cause of death: alcoholic cirrhosis of liver	-3.0078	-0.338446	3	0.009535
CVDII	SERPINA12	14	94499100	94521214	Cause of death: alcoholic hepatitis	0.761178	0.109245	6	0.031887
CVDII	SERPINA12	14	94499100	94521214	Cause of death: aortic valve disorder, unspecified	-1.62445	-0.030381	13	0.054557
CVDII	SERPINA12	14	94499100	94521214	Cause of death: appendix	-6.72844	-0.148808	17	0.045798
CVDII	SERPINA12	14	94499100	94521214	Cause of death: asthma, unspecified	-7.61611	-0.131309	3	0.209599
CVDII	SERPINA12	14	94499100	94521214	Cause of death: brain, unspecified	0.170958	5.57941	7	0.012024
CVDII	SERPINA12	14	94499100	94521214	Cause of death: bronchiectasis	1.37701	0.7268	2	0.03427
CVDII	SERPINA12	14	94499100	94521214	Cause of death: calculus of gallbladder without cholecystitis	-12.6257	-0.0818142	2	0.019615
CVDII	SERPINA12	14	94499100	94521214	Cause of death: car occupant injured in unspecified traffic accident	-1.69128	-0.591269	9	0.025884
CVDII	SERPINA12	14	94499100	94521214	Cause of death: cardiomyopathy, unspecified	-0.502772	-0.253032	3	0.024516
CVDII	SERPINA12	14	94499100	94521214	Cause of death: cerebrum, except lobes and ventricles	-3.32584	-0.300676	10	0.057361
CVDII	SERPINA12	14	94499100	94521214	Cause of death: cholangitis	-1.12459	-0.259638	8	0.025741
CVDII	SERPINA12	14	94499100	94521214	Cause of death: chronic myeloid leukaemia	-12.1301	-0.0821415	30	0.076785
CVDII	SERPINA12	14	94499100	94521214	Cause of death: congestive heart failure	0.0194759	-0.231598	3	0.021982
CVDII	SERPINA12	14	94499100	94521214	Cause of death: creutzfeldt-jakob disease	-3.4227	-2.00622	5	0.03027
CVDII	SERPINA12	14	94499100	94521214	Cause of death: diverticular disease of intestine, part unspecified, with perforation and abscess	-46.2852	-0.0227437	4	0.425178
CVDII	SERPINA12	14	94499100	94521214	Cause of death: duodenum	-0.048089	-0.473302	3	0.01794
CVDII	SERPINA12	14	94499100	94521214	Cause of death: emphysema, unspecified	0.135082	2.33546	18	0.037865
CVDII	SERPINA12	14	94499100	94521214	Cause of death: endocarditis, valve unspecified	4.00981	0.249388	5	0.071702
CVDII	SERPINA12	14	94499100	94521214	Cause of death: epilepsy, unspecified	0.101978	0.288251	5	0.027232
CVDII	SERPINA12	14	94499100	94521214	Cause of death: follicular non-hodgkins lymphoma, unspecified	2.39886	0.417715	9	0.038318
CVDII	SERPINA12	14	94499100	94521214	Cause of death: gastro-intestinal haemorrhage, unspecified	10.0286	0.0997146	7	0.076394
CVDII	SERPINA12	14	94499100	94521214	Cause of death: heart failure, unspecified	2.62085	0.379567	4	0.063003
CVDII	SERPINA12	14	94499100	94521214	Cause of death: hodgkins disease, unspecified	-8.68491	-0.115519	5	0.062799
CVDII	SERPINA12	14	94499100	94521214	Cause of death: home	-0.244282	-4.05144	40	0.014493
CVDII	SERPINA12	14	94499100	94521214	Cause of death: hypertensive heart disease with heart failure	9.78544	0.152797	2	0.104876
CVDII	SERPINA12	14	94499100	94521214	Cause of death: inquest adjourned death	27.0682	0.049835	2	0.080209
CVDII	SERPINA12	14	94499100	94521214	Cause of death: intracranial haemorrhage, unspecified	29.5396	0.0557515	4	0.702017
CVDII	SERPINA12	14	94499100	94521214	Cause of death: larynx, unspecified	-4.49587	-0.222427	2	0.055281
CVDII	SERPINA12	14	94499100	94521214	Cause of death: lobar pneumonia, unspecified	-0.84007	-1.19032	5	0.016398
CVDII	SERPINA12	14	94499100	94521214	Cause of death: malignant neoplasm of gallbladder	7.23754	0.17279	3	0.328175
CVDII	SERPINA12	14	94499100	94521214	Cause of death: malignant neoplasm of ovary	0.885953	1.13029	2	0.047384
CVDII	SERPINA12	14	94499100	94521214	Cause of death: malignant neoplasm of thyroid gland	-38.7836	0.0120743	22	0.202253
CVDII	SERPINA12	14	94499100	94521214	Cause of death: malignant neoplasm of ureter	7.87886	0.126227	7	0.914503
CVDII	SERPINA12	14	94499100	94521214	Cause of death: malignant neoplasm, primary site unknown, so stated	6.82757	0.146623	2	0.484419
CVDII	SERPINA12	14	94499100	94521214	Cause of death: malignant neoplasms of independent multiple sites	-0.481931	-1.16293	6	0.027226
CVDII	SERPINA12	14	94499100	94521214	Cause of death: mesothelioma of pleura	-6.64151	-0.151417	2	0.066074
CVDII	SERPINA12	14	94499100	94521214	Cause of death: myelodysplastic syndrome, unspecified	-0.280236	-1.06532	18	0.017698
CVDII	SERPINA12	14	94499100	94521214	Cause of death: organ-limited amyloidosis	3.79894	0.255209	5	0.038671
CVDII	SERPINA12	14	94499100	94521214	Cause of death: oropharynx, unspecified	0.662553	1.51075	4	0.022026
CVDII	SERPINA12	14	94499100	94521214	Cause of death: other and unspecified intestinal obstruction	1.80649	0.60331	8	0.024625
CVDII	SERPINA12	14	94499100	94521214	Cause of death: other and unspecified t-cell lymphomas	-3.7296	-0.152812	21	0.053333
CVDII	SERPINA12	14	94499100	94521214	Cause of death: other ill-defined and unspecified causes of mortality	-0.380321	-3.24752	2	0.025163
CVDII	SERPINA12	14	94499100	94521214	Cause of death: other specified place	0.491509	1.82679	6	0.027129
CVDII	SERPINA12	14	94499100	94521214	Cause of death: other specified respiratory disorders	36.1463	0.0276464	10	0.097608
CVDII	SERPINA12	14	94499100	94521214	Cause of death: perforation of intestine	-1.15492	-0.856708	5	0.040237
CVDII	SERPINA12	14	94499100	94521214	Cause of death: peripheral vascular disease, unspecified	12.6222	0.0792257	2	0.076426
CVDII	SERPINA12	14	94499100	94521214	Cause of death: peritoneum, unspecified	9.74309	0.102618	2	0.925949
CVDII	SERPINA12	14	94499100	94521214	Cause of death: pharynx, unspecified	-1.18078	-0.685736	3	0.024007
CVDII	SERPINA12	14	94499100	94521214	Cause of death: rheumatoid arthritis, unspecified	7.63096	0.163575	4	0.155888
CVDII	SERPINA12	14	94499100	94521214	Cause of death: secondary malignant neoplasm of retroperitoneum and peritoneum	-11.2524	-0.0888701	3	0.072052
CVDII	SERPINA12	14	94499100	94521214	Cause of death: sigmoid colon	-1.4697	-0.758237	3	0.031416
CVDII	SERPINA12	14	94499100	94521214	Cause of death: subarachnoid haemorrhage from intracranial artery, unspecified	35.5161	0.0296303	4	0.079039
CVDII	SERPINA12	14	94499100	94521214	Cause of death: thoracic aortic aneurysm, ruptured	-2.81222	-0.356104	5	0.019746
CVDII	SERPINA12	14	94499100	94521214	Cause of death: tongue, unspecified	2.46433	0.405789	2	0.038203
CVDII	SERPINA12	14	94499100	94521214	Cause of death: unspecified place	2.22884	0.44866	4	0.025747
CVDII	SERPINA12	14	94499100	94521214	Cause of death: urinary organ, unspecified	0.221116	0.697827	9	0.026184
CVDII	SERPINA12	14	94499100	94521214	Cause of death: vascular dementia, unspecified	-4.9506	0.118656	4	0.06149
CVDII	SERPINA12	14	94499100	94521214	Chronic rhinitis, nasopharyngitis and pharyngitis	82.106	0.0122138	4	0.016966
CVDII	SERPINA12	14	94499100	94521214	Comparative height size at age 10	-7.65535	-0.130635	6	0.062025
CVDII	SERPINA12	14	94499100	94521214	Coronary artery disease	-1.27775	-0.168728	4	0.061988
CVDII	SERPINA12	14	94499100	94521214	Dislocation, sprain and strain of joints and ligaments at wrist and hand level	140.271	0.00713302	2	0.071724
CVDII	SERPINA12	14	94499100	94521214	Disorders of tooth development and eruption	-52.8026	-0.0189488	2	0.012482
CVDII	SERPINA12	14	94499100	94521214	Doctor diagnosed emphysema	-73.3447	-0.0136383	2	0.061897
CVDII	SERPINA12	14	94499100	94521214	Emphysema	-465.251	-0.00214942	2	0.061875
CVDII	SERPINA12	14	94499100	94521214	Forced expiratory volume in 1-second, predicted	-7.00745	-0.142768	2	0.062032
CVDII	SERPINA12	14	94499100	94521214	Forced vital capacity	-9.85065	-0.101555	2	0.062023
CVDII	SERPINA12	14	94499100	94521214	Forced vital capacity, best measure	-8.99675	-0.111181	2	0.06202
CVDII	SERPINA12	14	94499100	94521214	Gestational hypertension with significant proteinuria	1.38336	0.00253861	2	0.009016
CVDII	SERPINA12	14	94499100	94521214	Hair or balding pattern: pattern 4	-11.9487	-0.0798927	26	0.358299
CVDII	SERPINA12	14	94499100	94521214	Height	-4.02892	-0.248221	31	0.061986
CVDII	SERPINA12	14	94499100	94521214	Home area population density: postcode not linkable	-76.0089	-0.0127814	3	0.025603
CVDII	SERPINA12	14	94499100	94521214	Illnesses of father: chronic bronchitis or emphysema	-24.1447	-0.0414227	2	0.061992
CVDII	SERPINA12	14	94499100	94521214	Illnesses of father: heart disease	18.4425	0.0542334	2	0.059531
CVDII	SERPINA12	14	94499100	94521214	Impedance of arm left	-10.5676	-0.0946352	2	0.062038
CVDII	SERPINA12	14	94499100	94521214	Impedance of arm right	-11.1347	-0.0898179	2	0.062036
CVDII	SERPINA12	14	94499100	94521214	Impedance of whole body	-11.3191	-0.0883466	2	0.061886
CVDII	SERPINA12	14	94499100	94521214	Labour and delivery complicated by umbilical cord complications	73.2428	0.000582023	2	0.015381
CVDII	SERPINA12	14	94499100	94521214	Nonsuppurative otitis media	0.906013	0.00449095	8	0.017176
CVDII	SERPINA12	14	94499100	94521214	Other predominantly sexually transmitted diseases	-62.6881	-0.0159553	2	0.044065
CVDII	SERPINA12	14	94499100	94521214	Paralytic strabismus	-182.075	-0.00549133	2	0.059519
CVDII	SERPINA12	14	94499100	94521214	Platelet count	3.33936	0.278243	4	0.024909
CVDII	SERPINA12	14	94499100	94521214	Post bronchodilator FEV1FVC ratio	-7.69932	-0.13071	4	0.077876
CVDII	SERPINA12	14	94499100	94521214	Self-reported bursitis	-133.438	-0.00749635	3	0.055505
CVDII	SERPINA12	14	94499100	94521214	Self-reported cerebral aneurysm	-16.1412	-0.000626637	2	0.073834
CVDII	SERPINA12	14	94499100	94521214	Self-reported cholelithiasis or gall stones	-52.2515	-0.0191402	2	0.062038
CVDII	SERPINA12	14	94499100	94521214	Self-reported hepatitis b	-397.421	-0.00200193	2	0.09262
CVDII	SERPINA12	14	94499100	94521214	Self-reported hepatitis c	-174.486	-0.00343496	9	0.073471
CVDII	SERPINA12	14	94499100	94521214	Self-reported lymphoma	-286.718	-0.00339873	6	0.599155
CVDII	SERPINA12	14	94499100	94521214	Self-reported malignant lymph node, unspecified	165.061	0.00603757	2	0.07458
CVDII	SERPINA12	14	94499100	94521214	Self-reported spinal stenosis	131.938	0.00671777	2	0.091713
CVDII	SERPINA12	14	94499100	94521214	Self-reported squamous cell carcinoma	-35.7976	-0.00423331	3	0.052596
CVDII	SERPINA12	14	94499100	94521214	Sitting height	-5.68307	-0.175962	15	0.062016
CVDII	SERPINA12	14	94499100	94521214	Superficial injury of wrist and hand	72.2412	-0.00109393	3	0.024224
CVDII	SERPINA12	14	94499100	94521214	Treatment with balsalazide disodium	-4.80674	-0.0762143	3	0.020444
CVDII	SERPINA12	14	94499100	94521214	Treatment with benadryl allergy relief 8mg capsule	-37.9172	-0.0263862	3	0.021698
CVDII	SERPINA12	14	94499100	94521214	Treatment with bendroflumethiazide+potassium 2.5mg or 7.7mmol m/r tablet	-167.186	-0.0059743	2	0.074602
CVDII	SERPINA12	14	94499100	94521214	Treatment with bezafibrate	19.5973	0.0240209	2	0.015453
CVDII	SERPINA12	14	94499100	94521214	Treatment with bumetanide	71.4613	0.00443935	6	0.123678
CVDII	SERPINA12	14	94499100	94521214	Treatment with canesten 1% cream	173.99	0.00574754	2	0.540427
CVDII	SERPINA12	14	94499100	94521214	Treatment with captopril	-12.0776	-0.161591	2	0.015465
CVDII	SERPINA12	14	94499100	94521214	Treatment with co-careldopa	-19.5588	-0.00457228	2	0.005033
CVDII	SERPINA12	14	94499100	94521214	Treatment with ibuprofen product	92.4739	0.0108139	4	0.050888
CVDII	SERPINA12	14	94499100	94521214	Treatment with macrogol ointment	1.47887	0.216808	2	0.012184
CVDII	SERPINA12	14	94499100	94521214	Treatment with nedocromil	-46.5408	-0.000444284	6	0.020427
CVDII	SERPINA12	14	94499100	94521214	Treatment with nefopam	-91.7558	-0.00848647	9	0.053964
CVDII	SERPINA12	14	94499100	94521214	Treatment with paramax tablet	168.943	0.00296467	3	0.071271
CVDII	SERPINA12	14	94499100	94521214	Treatment with phenergan 10mg tablet	-251.477	-0.00398046	2	0.108156
CVDII	SERPINA12	14	94499100	94521214	Treatment with vitamin a+d capsule	-177.837	-0.00682855	2	0.033398
CVDII	SERPINA12	14	94499100	94521214	Trunk fat-free mass	-12.1692	-0.0822001	2	0.062037
CVDII	SERPINA12	14	94499100	94521214	Trunk predicted mass	-12.077	-0.0828264	2	0.062038
CVDII	SERPINA12	14	94499100	94521214	Whole body fat-free mass	-13.5384	-0.0738771	2	0.061886
CVDII	SERPINA12	14	94499100	94521214	Whole body water mass	-13.5605	-0.0737597	2	0.061861
CVDII	TNFRSF10A	8	23225458	23210773	Arm fat mass left	-2.16404	-0.0597657	21	0.019011
CVDII	TNFRSF10A	8	23225458	23210773	Arm fat mass right	-1.34512	-0.0188372	20	0.016475
CVDII	TNFRSF10A	8	23225458	23210773	Arm fat percentage left	-0.618974	0.0175239	5	0.014261
CVDII	TNFRSF10A	8	23225458	23210773	Arm fat percentage right	-0.582635	0.0154774	5	0.014353
CVDII	TNFRSF10A	8	23225458	23210773	Arm fat-free mass left	2.50475	0.0296506	43	0.015047
CVDII	TNFRSF10A	8	23225458	23210773	Arm fat-free mass right	2.68067	0.124289	37	0.007746
CVDII	TNFRSF10A	8	23225458	23210773	Arm predicted mass left	1.91683	0.0977657	37	0.008404
CVDII	TNFRSF10A	8	23225458	23210773	Arm predicted mass right	3.08782	0.118248	38	0.007944
CVDII	TNFRSF10A	8	23225458	23210773	Basal metabolic rate	4.29168	0.154504	54	0.010552
CVDII	TNFRSF10A	8	23225458	23210773	Basophil count	4.98442	0.154915	18	0.289833
CVDII	TNFRSF10A	8	23225458	23210773	Benign neoplasm of urinary organs	-104.884	-0.0095343	2	0.066947
CVDII	TNFRSF10A	8	23225458	23210773	Body fat percentage	-2.12408	-0.0289491	6	0.015921
CVDII	TNFRSF10A	8	23225458	23210773	Cause of death: acute and subacute infective endocarditis	18.7173	0.049886	27	0.059728
CVDII	TNFRSF10A	8	23225458	23210773	Cause of death: acute lymphoblastic leukaemia	-3.26283	0.0224206	4	0.04102
CVDII	TNFRSF10A	8	23225458	23210773	Cause of death: acute vascular disorders of intestine	-27.6085	-0.0424173	2	0.082997
CVDII	TNFRSF10A	8	23225458	23210773	Cause of death: alcoholic hepatitis	-3.8807	-0.243909	3	0.029452
CVDII	TNFRSF10A	8	23225458	23210773	Cause of death: aortic valve disorder, unspecified	31.7318	0.0315128	7	0.085622
CVDII	TNFRSF10A	8	23225458	23210773	Cause of death: appendix	-0.935497	-0.522076	8	0.025647
CVDII	TNFRSF10A	8	23225458	23210773	Cause of death: asthma, unspecified	2.93794	0.34037	6	0.029984
CVDII	TNFRSF10A	8	23225458	23210773	Cause of death: atrial fibrillation and flutter	1.98489	0.502175	3	0.033791
CVDII	TNFRSF10A	8	23225458	23210773	Cause of death: brain, unspecified	-6.22646	-0.160605	4	0.046605
CVDII	TNFRSF10A	8	23225458	23210773	Cause of death: calculus of gallbladder without cholecystitis	1.13321	0.882452	10	0.064417
CVDII	TNFRSF10A	8	23225458	23210773	Cause of death: car occupant injured in unspecified traffic accident	-5.40951	-0.184986	3	0.037807
CVDII	TNFRSF10A	8	23225458	23210773	Cause of death: cerebrum, except lobes and ventricles	10.7891	0.0915328	6	0.057492
CVDII	TNFRSF10A	8	23225458	23210773	Cause of death: cervix uteri, unspecified	1.55212	0.0925543	4	0.03287
CVDII	TNFRSF10A	8	23225458	23210773	Cause of death: cholangitis	3.02977	0.327602	4	0.065048
CVDII	TNFRSF10A	8	23225458	23210773	Cause of death: chronic myeloid leukaemia	-8.82719	-0.0246753	11	0.069544
CVDII	TNFRSF10A	8	23225458	23210773	Cause of death: chronic or unspecified with haemorrhage	2.38273	0.424891	12	0.049266
CVDII	TNFRSF10A	8	23225458	23210773	Cause of death: congestive heart failure	20.8026	0.0480709	5	0.152585
CVDII	TNFRSF10A	8	23225458	23210773	Cause of death: creutzfeldt-jakob disease	31.9392	0.0341133	2	0.055796
CVDII	TNFRSF10A	8	23225458	23210773	Cause of death: diverticular disease of intestine, part unspecified, with perforation and abscess	1.42726	0.206504	6	0.04878
CVDII	TNFRSF10A	8	23225458	23210773	Cause of death: emphysema, unspecified	-4.44007	-0.862371	6	0.040654
CVDII	TNFRSF10A	8	23225458	23210773	Cause of death: endocarditis, valve unspecified	-1.63674	-0.163407	13	0.050269
CVDII	TNFRSF10A	8	23225458	23210773	Cause of death: fatty liver	-5.15154	-0.194821	2	0.065859
[truncated: 18,227 more rows]
