# Supplementary material for: Whole-genome sequencing analysis of the cardiometabolic proteome
Source: Nat Commun. 2020 Dec 10;11:6336. doi: 10.1038/s41467-020-20079-2 (PMC7729872; doi:10.1038/s41467-020-20079-2)
Supplement: Supplementary file 23 — Source Data [file 41467_2020_20079_MOESM23_ESM.zip]

Archive with 1 entries (1 files):
- ALL.associations.10e-5.txt
