# Supplementary material for: Whole-genome sequencing analysis of the cardiometabolic proteome
Source: Nat Commun. 2020 Dec 10;11:6336. doi: 10.1038/s41467-020-20079-2 (PMC7729872; doi:10.1038/s41467-020-20079-2)
Supplement: Supplementary file 23 — Source Data [file 41467_2020_20079_MOESM23_ESM.zip › ALL.associations.10e-5.txt]

PPP1R2 1 chr1:14997046[b38] 14997046 0 C T 0.421 -1.920134e-01 3.946926e-02 2.412376e+00 2.442845e+00 1.285533e-06 1.280917e-06 1.618372e-06
PPP1R2 1 chr1:14998797[b38] 14998797 0 G A 0.436 -1.843197e-01 3.935203e-02 2.423536e+00 2.454091e+00 3.111127e-06 3.095659e-06 3.788074e-06
PPP1R2 1 chr1:14999946[b38] 14999946 0 T A 0.397 -1.812927e-01 4.029247e-02 2.398909e+00 2.428640e+00 7.424371e-06 7.453236e-06 8.925287e-06
PPP1R2 1 chr1:21075989[b38] 21075989 0 T C 0.005 -1.239871e+00 2.681424e-01 2.527446e+00 2.560653e+00 4.141502e-06 4.054154e-06 4.866604e-06
PPP1R2 1 chr1:21598419[b38] 21598419 0 G A 0.028 5.588454e-01 1.227291e-01 2.151075e+00 2.177314e+00 5.772025e-06 6.722056e-06 9.113355e-06
PPP1R2 1 chr1:52190953[b38] 52190953 0 C C 0.005 1.336390e+00 2.856606e-01 2.581852e+00 2.619580e+00 3.196209e-06 3.124621e-06 3.793160e-06
PPP1R2 1 chr1:88869883[b38] 88869883 0 A C 0.002 1.807579e+00 3.965309e-01 2.555524e+00 2.594301e+00 5.638602e-06 5.515527e-06 6.563699e-06
PPP1R2 1 chr1:115170427[b38] 115170427 0 G T 0.010 -9.208933e-01 2.034076e-01 2.746677e+00 2.782444e+00 6.521780e-06 6.572609e-06 8.089655e-06
PPP1R2 1 chr1:115171887[b38] 115171887 0 C T 0.010 -9.142159e-01 1.987596e-01 2.743080e+00 2.779419e+00 4.646853e-06 4.674700e-06 5.807753e-06
PPP1R2 1 chr1:115175562[b38] 115175562 5 C G 0.010 -9.230332e-01 2.033975e-01 2.748646e+00 2.784479e+00 6.203169e-06 6.254678e-06 7.715323e-06
PPP1R2 1 chr1:115175906[b38] 115175906 0 C T 0.012 -8.221682e-01 1.832023e-01 2.731594e+00 2.767830e+00 7.835689e-06 7.864292e-06 9.576983e-06
PPP1R2 1 chr1:115177178[b38] 115177178 0 T A 0.013 -8.146559e-01 1.799884e-01 2.705296e+00 2.741210e+00 6.557488e-06 6.533760e-06 7.936748e-06
PPP1R2 1 chr1:115177289[b38] 115177289 0 A G 0.012 -8.221682e-01 1.832023e-01 2.731594e+00 2.767830e+00 7.835689e-06 7.864292e-06 9.576983e-06
PPP1R2 1 chr1:115177660[b38] 115177660 0 G A 0.012 -8.221682e-01 1.832023e-01 2.731594e+00 2.767830e+00 7.835689e-06 7.864292e-06 9.576983e-06
PPP1R2 1 chr1:170549439[b38] 170549439 0 G A 0.006 -1.193393e+00 2.611828e-01 2.738849e+00 2.775287e+00 5.362502e-06 5.389228e-06 6.660327e-06
PPP1R2 1 chr1:170593450[b38] 170593450 0 C G 0.006 -1.193393e+00 2.611828e-01 2.738849e+00 2.775287e+00 5.362502e-06 5.389228e-06 6.660327e-06
PPP1R2 1 chr1:170613550[b38] 170613550 0 A G 0.006 -1.193393e+00 2.611828e-01 2.738849e+00 2.775287e+00 5.362502e-06 5.389228e-06 6.660327e-06
PPP1R2 1 chr1:171086037[b38] 171086037 0 C T 0.006 -1.193393e+00 2.611828e-01 2.738849e+00 2.775287e+00 5.362502e-06 5.389228e-06 6.660327e-06
PPP1R2 1 chr1:171185936[b38] 171185936 0 C A 0.006 -1.193393e+00 2.611828e-01 2.738849e+00 2.775287e+00 5.362502e-06 5.389228e-06 6.660327e-06
PPP1R2 1 chr1:187190774[b38] 187190774 0 G A 0.007 1.031207e+00 2.269006e-01 2.353040e+00 2.382621e+00 6.012639e-06 6.135583e-06 7.487721e-06
PPP1R2 2 chr2:224299848[b38] 224299848 5 A G 0.393 -1.713129e-01 3.790108e-02 2.459846e+00 2.492480e+00 6.748045e-06 6.668527e-06 7.915018e-06
PPP1R2 3 chr3:55373026[b38] 55373026 0 A C 0.002 2.343978e+00 4.912182e-01 2.547659e+00 2.582981e+00 2.033103e-06 1.985679e-06 2.440886e-06
PPP1R2 3 chr3:55413382[b38] 55413382 0 C G 0.002 2.343978e+00 4.912182e-01 2.547659e+00 2.582981e+00 2.033103e-06 1.985679e-06 2.440886e-06
PPP1R2 3 chr3:55531724[b38] 55531724 0 T C 0.002 2.343978e+00 4.912182e-01 2.547659e+00 2.582981e+00 2.033103e-06 1.985679e-06 2.440886e-06
PPP1R2 3 chr3:55546998[b38] 55546998 0 T C 0.002 2.343978e+00 4.912182e-01 2.547659e+00 2.582981e+00 2.033103e-06 1.985679e-06 2.440886e-06
PPP1R2 3 chr3:55759271[b38] 55759271 0 C T 0.002 2.343978e+00 4.912182e-01 2.547659e+00 2.582981e+00 2.033103e-06 1.985679e-06 2.440886e-06
PPP1R2 3 chr3:55831253[b38] 55831253 0 G A 0.002 2.343978e+00 4.912182e-01 2.547659e+00 2.582981e+00 2.033103e-06 1.985679e-06 2.440886e-06
PPP1R2 3 chr3:56531187[b38] 56531187 0 C T 0.002 2.343978e+00 4.912182e-01 2.547659e+00 2.582981e+00 2.033103e-06 1.985679e-06 2.440886e-06
PPP1R2 3 chr3:56638177[b38] 56638177 0 C A 0.002 2.343978e+00 4.912182e-01 2.547659e+00 2.582981e+00 2.033103e-06 1.985679e-06 2.440886e-06
PPP1R2 3 chr3:56668795[b38] 56668795 0 A G 0.002 2.343978e+00 4.912182e-01 2.547659e+00 2.582981e+00 2.033103e-06 1.985679e-06 2.440886e-06
PPP1R2 3 chr3:56687025[b38] 56687025 0 C G 0.002 2.343978e+00 4.912182e-01 2.547659e+00 2.582981e+00 2.033103e-06 1.985679e-06 2.440886e-06
PPP1R2 3 chr3:56715289[b38] 56715289 0 A G 0.002 2.343978e+00 4.912182e-01 2.547659e+00 2.582981e+00 2.033103e-06 1.985679e-06 2.440886e-06
PPP1R2 3 chr3:56877741[b38] 56877741 0 C G 0.002 2.343978e+00 4.912182e-01 2.547659e+00 2.582981e+00 2.033103e-06 1.985679e-06 2.440886e-06
PPP1R2 3 chr3:58388544[b38] 58388544 0 C A 0.002 2.343978e+00 4.912182e-01 2.547659e+00 2.582981e+00 2.033103e-06 1.985679e-06 2.440886e-06
PPP1R2 3 chr3:58660709[b38] 58660709 0 A G 0.002 2.343978e+00 4.912182e-01 2.547659e+00 2.582981e+00 2.033103e-06 1.985679e-06 2.440886e-06
PPP1R2 3 chr3:58865751[b38] 58865751 0 C G 0.001 2.604207e+00 5.670951e-01 2.529612e+00 2.564921e+00 4.812425e-06 4.711118e-06 5.628623e-06
PPP1R2 3 chr3:58978988[b38] 58978988 0 A G 0.001 2.604207e+00 5.670951e-01 2.529612e+00 2.564921e+00 4.812425e-06 4.711118e-06 5.628623e-06
PPP1R2 3 chr3:111419789[b38] 111419789 0 T G 0.016 7.039853e-01 1.554558e-01 2.445434e+00 2.477728e+00 6.485630e-06 6.427748e-06 7.653827e-06
PPP1R2 3 chr3:115387628[b38] 115387628 0 C T 0.010 9.047494e-01 1.940747e-01 2.459157e+00 2.492547e+00 3.456974e-06 3.412183e-06 4.135745e-06
PPP1R2 3 chr3:115400607[b38] 115400607 0 A G 0.005 1.303172e+00 2.831042e-01 2.521069e+00 2.553565e+00 4.569607e-06 4.476266e-06 5.356811e-06
PPP1R2 3 chr3:115449266[b38] 115449266 0 A G 0.007 1.091257e+00 2.332904e-01 2.504536e+00 2.537157e+00 3.204907e-06 3.141943e-06 3.804434e-06
PPP1R2 3 chr3:115456731[b38] 115456731 0 A T 0.007 1.091257e+00 2.332904e-01 2.504536e+00 2.537157e+00 3.204907e-06 3.141943e-06 3.804434e-06
PPP1R2 3 chr3:115728599[b38] 115728599 0 A G 0.008 1.044689e+00 2.265943e-01 2.501897e+00 2.535154e+00 4.415788e-06 4.332680e-06 5.193109e-06
PPP1R2 3 chr3:115799762[b38] 115799762 0 G C 0.008 1.044689e+00 2.265943e-01 2.501897e+00 2.535154e+00 4.415788e-06 4.332680e-06 5.193109e-06
PPP1R2 3 chr3:115970816[b38] 115970816 0 A G 0.009 1.001861e+00 2.148464e-01 2.416182e+00 2.446473e+00 3.435760e-06 3.426293e-06 4.184400e-06
PPP1R2 3 chr3:115977301[b38] 115977301 0 G A 0.009 1.001861e+00 2.148464e-01 2.416182e+00 2.446473e+00 3.435760e-06 3.426293e-06 4.184400e-06
PPP1R2 3 chr3:116044396[b38] 116044396 0 T C 0.009 1.001861e+00 2.148464e-01 2.416182e+00 2.446473e+00 3.435760e-06 3.426293e-06 4.184400e-06
PPP1R2 3 chr3:116636726[b38] 116636726 0 G A 0.011 9.072244e-01 1.932932e-01 2.404658e+00 2.435590e+00 2.970237e-06 2.971056e-06 3.654001e-06
PPP1R2 4 chr4:26304788[b38] 26304788 153 A A 0.083 -3.771065e-01 7.488881e-02 2.847901e+00 2.892488e+00 5.436425e-07 5.662311e-07 7.917032e-07
PPP1R2 4 chr4:151880010[b38] 151880010 0 C T 0.003 -1.448140e+00 3.141886e-01 2.411878e+00 2.438268e+00 4.441983e-06 4.438232e-06 5.387293e-06
PPP1R2 4 chr4:151947575[b38] 151947575 0 G A 0.003 -1.448140e+00 3.141886e-01 2.411878e+00 2.438268e+00 4.441983e-06 4.438232e-06 5.387293e-06
PPP1R2 4 chr4:152011990[b38] 152011990 0 A C 0.004 -1.523512e+00 2.989434e-01 2.408557e+00 2.435232e+00 3.975898e-07 3.957923e-07 5.229321e-07
PPP1R2 4 chr4:152076799[b38] 152076799 0 G A 0.003 -1.448140e+00 3.141886e-01 2.411878e+00 2.438268e+00 4.441983e-06 4.438232e-06 5.387293e-06
PPP1R2 4 chr4:152395465[b38] 152395465 0 C T 0.003 -1.448140e+00 3.141886e-01 2.411878e+00 2.438268e+00 4.441983e-06 4.438232e-06 5.387293e-06
PPP1R2 4 chr4:152569909[b38] 152569909 0 C T 0.003 -1.448140e+00 3.141886e-01 2.411878e+00 2.438268e+00 4.441983e-06 4.438232e-06 5.387293e-06
PPP1R2 4 chr4:152573928[b38] 152573928 0 A G 0.003 -1.448140e+00 3.141886e-01 2.411878e+00 2.438268e+00 4.441983e-06 4.438232e-06 5.387293e-06
PPP1R2 4 chr4:186228386[b38] 186228386 0 A G 0.483 -1.804178e-01 3.986274e-02 2.386010e+00 2.416480e+00 6.563064e-06 6.614938e-06 7.971395e-06
PPP1R2 4 chr4:186229324[b38] 186229324 0 G A 0.484 -1.799053e-01 3.981494e-02 2.389711e+00 2.420397e+00 6.794110e-06 6.839593e-06 8.225145e-06
PPP1R2 4 chr4:186235350[b38] 186235350 0 T T 0.482 -1.801043e-01 3.991465e-02 2.380293e+00 2.410755e+00 6.996025e-06 7.066316e-06 8.511711e-06
PPP1R2 4 chr4:186236095[b38] 186236095 205 C C 0.436 -1.756474e-01 3.790447e-02 2.425486e+00 2.457732e+00 3.948948e-06 3.928762e-06 4.766660e-06
PPP1R2 4 chr4:186239096[b38] 186239096 12 T C 0.474 -1.885193e-01 3.956980e-02 2.432499e+00 2.464105e+00 2.109309e-06 2.092412e-06 2.588108e-06
PPP1R2 4 chr4:186240057[b38] 186240057 27 C T 0.458 -1.808701e-01 3.942890e-02 2.460388e+00 2.493091e+00 4.925795e-06 4.864288e-06 5.829559e-06
PPP1R2 4 chr4:186240347[b38] 186240347 0 A G 0.482 -1.821345e-01 3.998344e-02 2.392752e+00 2.423412e+00 5.724637e-06 5.755234e-06 6.951945e-06
PPP1R2 4 chr4:186253529[b38] 186253529 0 G A 0.482 -1.793316e-01 3.993406e-02 2.380856e+00 2.411248e+00 7.730227e-06 7.807896e-06 9.375835e-06
PPP1R2 7 chr7:13489253[b38] 13489253 0 C G 0.037 -5.193880e-01 1.052488e-01 2.327959e+00 2.357967e+00 9.062162e-07 9.314939e-07 1.219467e-06
PPP1R2 7 chr7:15850206[b38] 15850206 0 T C 0.002 2.281176e+00 4.928736e-01 2.477288e+00 2.512042e+00 4.056017e-06 3.991621e-06 4.804240e-06
PPP1R2 9 chr9:76660784[b38] 76660784 40 A A 0.003 1.672595e+00 3.453339e-01 2.698255e+00 2.739569e+00 1.429861e-06 1.417722e-06 1.808155e-06
PPP1R2 9 chr9:86082306[b38] 86082306 0 G A 0.012 -8.782139e-01 1.842564e-01 2.396030e+00 2.428166e+00 2.088458e-06 2.093086e-06 2.608632e-06
PPP1R2 9 chr9:114973309[b38] 114973309 0 C A 0.006 -1.246366e+00 2.642470e-01 2.425385e+00 2.451878e+00 2.656592e-06 2.641996e-06 3.249589e-06
PPP1R2 9 chr9:114983332[b38] 114983332 0 C T 0.006 -1.246366e+00 2.642470e-01 2.425385e+00 2.451878e+00 2.656592e-06 2.641996e-06 3.249589e-06
PPP1R2 9 chr9:115103278[b38] 115103278 0 T C 0.007 -1.249830e+00 2.467034e-01 2.399394e+00 2.426359e+00 4.646598e-07 4.639913e-07 6.102337e-07
PPP1R2 9 chr9:115131302[b38] 115131302 0 A G 0.007 -1.249830e+00 2.467034e-01 2.399394e+00 2.426359e+00 4.646598e-07 4.639913e-07 6.102337e-07
PPP1R2 9 chr9:115269759[b38] 115269759 0 A C 0.007 -1.138407e+00 2.393675e-01 2.394577e+00 2.422101e+00 2.196587e-06 2.203316e-06 2.744967e-06
PPP1R2 9 chr9:115537083[b38] 115537083 0 A C 0.007 -1.214210e+00 2.522510e-01 2.459035e+00 2.489582e+00 1.657172e-06 1.633791e-06 2.029732e-06
PPP1R2 10 chr10:120416043[b38] 120416043 0 T A 0.092 -3.066998e-01 6.773250e-02 2.203371e+00 2.231302e+00 6.498307e-06 7.243976e-06 9.463260e-06
PPP1R2 10 chr10:120416467[b38] 120416467 0 G A 0.092 -3.066998e-01 6.773250e-02 2.203371e+00 2.231302e+00 6.498307e-06 7.243976e-06 9.463260e-06
PPP1R2 10 chr10:120417096[b38] 120417096 0 G A 0.092 -3.066998e-01 6.773250e-02 2.203371e+00 2.231302e+00 6.498307e-06 7.243976e-06 9.463260e-06
PPP1R2 10 chr10:120424977[b38] 120424977 0 G T 0.097 -3.071050e-01 6.647096e-02 2.175139e+00 2.202614e+00 4.216581e-06 4.803998e-06 6.481211e-06
PPP1R2 11 chr11:7688219[b38] 7688219 0 C T 0.153 -2.459048e-01 5.475013e-02 2.389356e+00 2.418926e+00 7.705002e-06 7.760052e-06 9.297399e-06
PPP1R2 11 chr11:13882785[b38] 13882785 0 G G 0.005 1.226568e+00 2.696475e-01 2.539336e+00 2.578972e+00 5.900495e-06 5.774186e-06 6.857168e-06
PPP1R2 11 chr11:25795782[b38] 25795782 0 C A 0.015 7.463340e-01 1.666369e-01 2.473951e+00 2.504358e+00 8.166509e-06 8.053819e-06 9.493632e-06
PPP1R2 12 chr12:4947767[b38] 4947767 0 T A 0.007 1.278967e+00 2.397154e-01 2.329269e+00 2.358331e+00 1.124251e-07 1.150170e-07 1.633127e-07
PPP1R2 12 chr12:4947769[b38] 4947769 0 T A 0.007 1.278967e+00 2.397154e-01 2.329269e+00 2.358331e+00 1.124251e-07 1.150170e-07 1.633127e-07
PPP1R2 12 chr12:116512944[b38] 116512944 0 T C 0.018 -7.076823e-01 1.543989e-01 2.466045e+00 2.498832e+00 5.014309e-06 4.946936e-06 5.920503e-06
PPP1R2 14 chr14:67651918[b38] 67651918 0 T C 0.003 -1.599420e+00 3.549810e-01 2.434630e+00 2.465019e+00 7.213106e-06 7.168719e-06 8.527271e-06
PPP1R2 14 chr14:67814735[b38] 67814735 0 A T 0.003 -1.599420e+00 3.549810e-01 2.434630e+00 2.465019e+00 7.213106e-06 7.168719e-06 8.527271e-06
PPP1R2 14 chr14:67939389[b38] 67939389 0 C T 0.014 -7.308709e-01 1.623589e-01 2.661477e+00 2.695872e+00 7.350538e-06 7.259401e-06 8.692343e-06
PPP1R2 14 chr14:67945616[b38] 67945616 0 C A 0.003 -1.599420e+00 3.549810e-01 2.434630e+00 2.465019e+00 7.213106e-06 7.168719e-06 8.527271e-06
PPP1R2 14 chr14:68072453[b38] 68072453 0 T A 0.014 -7.308709e-01 1.623589e-01 2.661477e+00 2.695872e+00 7.350538e-06 7.259401e-06 8.692343e-06
PPP1R2 14 chr14:68082127[b38] 68082127 0 G A 0.014 -7.308709e-01 1.623589e-01 2.661477e+00 2.695872e+00 7.350538e-06 7.259401e-06 8.692343e-06
PPP1R2 14 chr14:68137574[b38] 68137574 0 T G 0.013 -7.672349e-01 1.643338e-01 2.666252e+00 2.700621e+00 3.344786e-06 3.301206e-06 4.055349e-06
PPP1R2 14 chr14:68203162[b38] 68203162 0 T G 0.013 -8.292367e-01 1.741781e-01 2.587635e+00 2.620196e+00 2.144178e-06 2.095719e-06 2.578203e-06
PPP1R2 17 chr17:19289729[b38] 19289729 35 G T 0.021 -5.052980e-01 1.113009e-01 2.687945e+00 2.729266e+00 6.149768e-06 6.100231e-06 7.402969e-06
PPP1R2 19 chr19:405298[b38] 405298 0 T C 0.319 2.061254e-01 4.407204e-02 2.428667e+00 2.460124e+00 3.215175e-06 3.195054e-06 3.900192e-06
PPP1R2 19 chr19:9930039[b38] 9930039 33 C C 0.017 -6.951962e-01 1.495292e-01 2.634594e+00 2.675531e+00 3.671788e-06 3.605585e-06 4.391290e-06
PPP1R2 19 chr19:43007594[b38] 43007594 1 G A 0.017 -7.018192e-01 1.516629e-01 2.428902e+00 2.458922e+00 4.071928e-06 4.048416e-06 4.905125e-06
PPP1R2 20 chr20:52338099[b38] 52338099 0 T C 0.001 3.135546e+00 6.958885e-01 2.494104e+00 2.528355e+00 7.207446e-06 7.084156e-06 8.366403e-06
PPP1R2 20 chr20:52344537[b38] 52344537 0 A G 0.001 3.135546e+00 6.958885e-01 2.494104e+00 2.528355e+00 7.207446e-06 7.084156e-06 8.366403e-06
PPP1R2 21 chr21:34158749[b38] 34158749 0 T T 0.007 1.120881e+00 2.435932e-01 2.354462e+00 2.383206e+00 4.606573e-06 4.695786e-06 5.774511e-06
APLP1 1 chr1:204071638[b38] 204071638 0 A G 0.044 4.780828e-01 1.008560e-01 3.033209e+00 3.076014e+00 2.367602e-06 2.336377e-06 2.861590e-06
APLP1 1 chr1:206618206[b38] 206618206 0 T G 0.238 -2.165727e-01 4.813165e-02 3.264358e+00 3.312188e+00 7.412190e-06 7.302727e-06 8.711274e-06
APLP1 1 chr1:209164959[b38] 209164959 1 T T 0.002 -1.970626e+00 4.324935e-01 3.494904e+00 3.559895e+00 5.688061e-06 5.922203e-06 7.624198e-06
APLP1 1 chr1:224231810[b38] 224231810 0 A A 0.001 -2.495203e+00 5.485358e-01 3.420447e+00 3.491358e+00 5.893644e-06 5.987687e-06 7.500868e-06
APLP1 1 chr1:245735067[b38] 245735067 0 G A 0.007 -1.105166e+00 2.312595e-01 2.976032e+00 3.021838e+00 1.961404e-06 1.956673e-06 2.428353e-06
APLP1 2 chr2:26303895[b38] 26303895 0 T C 0.193 2.404661e-01 5.144315e-02 3.096418e+00 3.139423e+00 3.252393e-06 3.187267e-06 3.849366e-06
APLP1 2 chr2:26304352[b38] 26304352 0 T C 0.237 2.246686e-01 4.780055e-02 3.158895e+00 3.203317e+00 2.874377e-06 2.809114e-06 3.409436e-06
APLP1 2 chr2:26311382[b38] 26311382 0 C T 0.073 3.654722e-01 7.812710e-02 3.273171e+00 3.318264e+00 3.198077e-06 3.149954e-06 3.860268e-06
APLP1 2 chr2:46139735[b38] 46139735 0 T T 0.045 4.742230e-01 1.001713e-01 2.947840e+00 2.987336e+00 2.439062e-06 2.452844e-06 3.041948e-06
APLP1 4 chr4:135206667[b38] 135206667 0 A A 0.016 -7.637737e-01 1.629730e-01 3.147927e+00 3.196060e+00 3.068974e-06 2.999354e-06 3.631353e-06
APLP1 5 chr5:34492266[b38] 34492266 417 C T 0.007 -1.098934e+00 2.328970e-01 3.483332e+00 3.553472e+00 2.630042e-06 2.722106e-06 3.569365e-06
APLP1 6 chr6:84067730[b38] 84067730 69 G G 0.095 2.602191e-01 5.792895e-02 3.054640e+00 3.105187e+00 7.675843e-06 7.563973e-06 8.908554e-06
APLP1 6 chr6:125018028[b38] 125018028 0 G A 0.093 3.103618e-01 6.815779e-02 3.033376e+00 3.075272e+00 5.764506e-06 5.698164e-06 6.784978e-06
APLP1 6 chr6:125019445[b38] 125019445 0 C T 0.088 3.168072e-01 7.007034e-02 3.058787e+00 3.101051e+00 6.702457e-06 6.602861e-06 7.810122e-06
APLP1 6 chr6:125021512[b38] 125021512 546 A G 0.119 3.479331e-01 7.782315e-02 3.013668e+00 3.057376e+00 8.465739e-06 8.402306e-06 9.909409e-06
APLP1 6 chr6:162189420[b38] 162189420 0 T G 0.006 -1.148425e+00 2.537732e-01 2.805298e+00 2.843015e+00 6.574996e-06 6.999646e-06 8.791728e-06
APLP1 7 chr7:30746770[b38] 30746770 377 C C 0.043 4.150606e-01 8.711746e-02 3.304142e+00 3.362679e+00 2.105479e-06 2.080250e-06 2.606117e-06
APLP1 7 chr7:72484305[b38] 72484305 0 T C 0.362 -1.948938e-01 4.185479e-02 2.971862e+00 3.012937e+00 3.544494e-06 3.544463e-06 4.321369e-06
APLP1 7 chr7:77987014[b38] 77987014 19 A G 0.043 4.306541e-01 9.606943e-02 3.003600e+00 3.053731e+00 8.012953e-06 7.964191e-06 9.413954e-06
APLP1 7 chr7:137427670[b38] 137427670 0 A G 0.001 -2.620890e+00 5.503135e-01 3.457096e+00 3.528383e+00 2.124427e-06 2.178374e-06 2.849334e-06
APLP1 7 chr7:142171837[b38] 142171837 0 T C 0.005 -1.257123e+00 2.695596e-01 3.501649e+00 3.567627e+00 3.424790e-06 3.570800e-06 4.672391e-06
APLP1 7 chr7:155673947[b38] 155673947 187 T T 0.001 -3.152588e+00 6.611416e-01 3.855636e+00 3.946035e+00 2.064594e-06 2.580739e-06 4.126085e-06
APLP1 8 chr8:16260723[b38] 16260723 1233 A A 0.025 -1.618842e+00 3.336067e-01 3.898861e+00 3.990868e+00 1.365135e-06 1.754836e-06 2.920719e-06
APLP1 8 chr8:16260724[b38] 16260724 1238 T T 0.027 -1.658880e+00 3.336161e-01 3.915018e+00 4.007771e+00 7.488240e-07 9.718686e-07 1.666448e-06
APLP1 8 chr8:68594469[b38] 68594469 0 T G 0.001 -3.330841e+00 6.625364e-01 3.572424e+00 3.653048e+00 5.660427e-07 6.042910e-07 8.666584e-07
APLP1 8 chr8:103226519[b38] 103226519 0 C T 0.418 1.862524e-01 4.140294e-02 2.974655e+00 3.016602e+00 7.448662e-06 7.453674e-06 8.877930e-06
APLP1 8 chr8:103244497[b38] 103244497 0 C T 0.415 1.864344e-01 4.147635e-02 2.986526e+00 3.028437e+00 7.572936e-06 7.557330e-06 8.979694e-06
APLP1 8 chr8:103272503[b38] 103272503 0 T T 0.444 1.878869e-01 4.104913e-02 2.917222e+00 2.958089e+00 5.161567e-06 5.246019e-06 6.395953e-06
APLP1 8 chr8:111386217[b38] 111386217 0 A A 0.001 -2.852303e+00 5.403313e-01 4.153254e+00 4.247636e+00 1.520584e-07 2.363344e-07 5.116948e-07
APLP1 9 chr9:109950150[b38] 109950150 0 A C 0.009 9.736211e-01 2.107739e-01 3.208001e+00 3.256788e+00 4.230089e-06 4.142011e-06 4.986350e-06
APLP1 10 chr10:17775579[b38] 17775579 0 G A 0.155 -2.462662e-01 5.472139e-02 3.152725e+00 3.196989e+00 7.385634e-06 7.230578e-06 8.519208e-06
APLP1 10 chr10:17782268[b38] 17782268 0 T A 0.162 -2.509996e-01 5.416863e-02 3.187902e+00 3.232943e+00 3.950470e-06 3.864778e-06 4.652526e-06
APLP1 10 chr10:95921417[b38] 95921417 0 A G 0.234 2.235126e-01 4.921650e-02 2.992485e+00 3.035492e+00 6.101849e-06 6.078766e-06 7.258550e-06
APLP1 10 chr10:107245034[b38] 107245034 0 A G 0.002 2.565796e+00 5.187015e-01 3.249312e+00 3.299114e+00 8.532818e-07 8.358429e-07 1.067436e-06
APLP1 10 chr10:107315249[b38] 107315249 0 T A 0.002 2.565796e+00 5.187015e-01 3.249312e+00 3.299114e+00 8.532818e-07 8.358429e-07 1.067436e-06
APLP1 10 chr10:107315252[b38] 107315252 0 A G 0.002 2.565796e+00 5.187015e-01 3.249312e+00 3.299114e+00 8.532818e-07 8.358429e-07 1.067436e-06
APLP1 10 chr10:107464393[b38] 107464393 0 A G 0.002 2.565796e+00 5.187015e-01 3.249312e+00 3.299114e+00 8.532818e-07 8.358429e-07 1.067436e-06
APLP1 10 chr10:107535635[b38] 107535635 0 C T 0.002 2.565796e+00 5.187015e-01 3.249312e+00 3.299114e+00 8.532818e-07 8.358429e-07 1.067436e-06
APLP1 10 chr10:107551900[b38] 107551900 0 G T 0.002 2.565796e+00 5.187015e-01 3.249312e+00 3.299114e+00 8.532818e-07 8.358429e-07 1.067436e-06
APLP1 10 chr10:107939308[b38] 107939308 0 A G 0.002 2.565796e+00 5.187015e-01 3.249312e+00 3.299114e+00 8.532818e-07 8.358429e-07 1.067436e-06
APLP1 10 chr10:108479502[b38] 108479502 0 G C 0.002 2.565796e+00 5.187015e-01 3.249312e+00 3.299114e+00 8.532818e-07 8.358429e-07 1.067436e-06
APLP1 10 chr10:108751050[b38] 108751050 0 G A 0.002 2.565796e+00 5.187015e-01 3.249312e+00 3.299114e+00 8.532818e-07 8.358429e-07 1.067436e-06
APLP1 10 chr10:109000949[b38] 109000949 0 A C 0.002 1.878812e+00 4.187547e-01 3.230977e+00 3.280265e+00 7.868959e-06 7.726411e-06 9.152749e-06
APLP1 10 chr10:109017319[b38] 109017319 0 A G 0.002 2.565796e+00 5.187015e-01 3.249312e+00 3.299114e+00 8.532818e-07 8.358429e-07 1.067436e-06
APLP1 10 chr10:109018167[b38] 109018167 0 G C 0.002 1.878812e+00 4.187547e-01 3.230977e+00 3.280265e+00 7.868959e-06 7.726411e-06 9.152749e-06
APLP1 10 chr10:109020066[b38] 109020066 0 T C 0.002 1.878812e+00 4.187547e-01 3.230977e+00 3.280265e+00 7.868959e-06 7.726411e-06 9.152749e-06
APLP1 10 chr10:109021974[b38] 109021974 0 T C 0.002 2.565796e+00 5.187015e-01 3.249312e+00 3.299114e+00 8.532818e-07 8.358429e-07 1.067436e-06
APLP1 10 chr10:109022944[b38] 109022944 0 T C 0.002 1.878812e+00 4.187547e-01 3.230977e+00 3.280265e+00 7.868959e-06 7.726411e-06 9.152749e-06
APLP1 10 chr10:109028184[b38] 109028184 0 T C 0.002 1.878812e+00 4.187547e-01 3.230977e+00 3.280265e+00 7.868959e-06 7.726411e-06 9.152749e-06
APLP1 10 chr10:109184314[b38] 109184314 0 A G 0.002 1.878812e+00 4.187547e-01 3.230977e+00 3.280265e+00 7.868959e-06 7.726411e-06 9.152749e-06
APLP1 10 chr10:109250240[b38] 109250240 0 T A 0.002 2.565796e+00 5.187015e-01 3.249312e+00 3.299114e+00 8.532818e-07 8.358429e-07 1.067436e-06
APLP1 10 chr10:109385041[b38] 109385041 0 A G 0.002 2.565796e+00 5.187015e-01 3.249312e+00 3.299114e+00 8.532818e-07 8.358429e-07 1.067436e-06
APLP1 10 chr10:109463467[b38] 109463467 0 A G 0.006 1.213919e+00 2.488937e-01 3.067985e+00 3.113797e+00 1.207473e-06 1.184201e-06 1.479785e-06
APLP1 10 chr10:109531616[b38] 109531616 0 G A 0.002 2.565796e+00 5.187015e-01 3.249312e+00 3.299114e+00 8.532818e-07 8.358429e-07 1.067436e-06
APLP1 10 chr10:109593609[b38] 109593609 0 T G 0.002 2.565796e+00 5.187015e-01 3.249312e+00 3.299114e+00 8.532818e-07 8.358429e-07 1.067436e-06
APLP1 10 chr10:109651326[b38] 109651326 0 A C 0.002 2.565796e+00 5.187015e-01 3.249312e+00 3.299114e+00 8.532818e-07 8.358429e-07 1.067436e-06
APLP1 10 chr10:109663260[b38] 109663260 0 T C 0.002 2.565796e+00 5.187015e-01 3.249312e+00 3.299114e+00 8.532818e-07 8.358429e-07 1.067436e-06
APLP1 10 chr10:109765358[b38] 109765358 0 G A 0.002 2.565796e+00 5.187015e-01 3.249312e+00 3.299114e+00 8.532818e-07 8.358429e-07 1.067436e-06
APLP1 10 chr10:109883310[b38] 109883310 0 A G 0.002 2.565796e+00 5.187015e-01 3.249312e+00 3.299114e+00 8.532818e-07 8.358429e-07 1.067436e-06
APLP1 10 chr10:109958574[b38] 109958574 0 A G 0.002 2.565796e+00 5.187015e-01 3.249312e+00 3.299114e+00 8.532818e-07 8.358429e-07 1.067436e-06
APLP1 10 chr10:110283775[b38] 110283775 0 C T 0.002 2.565796e+00 5.187015e-01 3.249312e+00 3.299114e+00 8.532818e-07 8.358429e-07 1.067436e-06
APLP1 10 chr10:110413584[b38] 110413584 0 C T 0.002 2.565796e+00 5.187015e-01 3.249312e+00 3.299114e+00 8.532818e-07 8.358429e-07 1.067436e-06
APLP1 10 chr10:110424708[b38] 110424708 0 G C 0.002 2.565796e+00 5.187015e-01 3.249312e+00 3.299114e+00 8.532818e-07 8.358429e-07 1.067436e-06
APLP1 10 chr10:110467849[b38] 110467849 0 C T 0.002 2.565796e+00 5.187015e-01 3.249312e+00 3.299114e+00 8.532818e-07 8.358429e-07 1.067436e-06
APLP1 10 chr10:110484444[b38] 110484444 0 C T 0.002 2.565796e+00 5.187015e-01 3.249312e+00 3.299114e+00 8.532818e-07 8.358429e-07 1.067436e-06
APLP1 10 chr10:110500193[b38] 110500193 0 G T 0.002 2.565796e+00 5.187015e-01 3.249312e+00 3.299114e+00 8.532818e-07 8.358429e-07 1.067436e-06
APLP1 10 chr10:110501020[b38] 110501020 0 A C 0.002 2.565796e+00 5.187015e-01 3.249312e+00 3.299114e+00 8.532818e-07 8.358429e-07 1.067436e-06
APLP1 10 chr10:110504934[b38] 110504934 0 C A 0.002 2.565796e+00 5.187015e-01 3.249312e+00 3.299114e+00 8.532818e-07 8.358429e-07 1.067436e-06
APLP1 10 chr10:110587640[b38] 110587640 0 G T 0.002 2.565796e+00 5.187015e-01 3.249312e+00 3.299114e+00 8.532818e-07 8.358429e-07 1.067436e-06
APLP1 10 chr10:110593484[b38] 110593484 0 G A 0.002 2.565796e+00 5.187015e-01 3.249312e+00 3.299114e+00 8.532818e-07 8.358429e-07 1.067436e-06
APLP1 10 chr10:110621240[b38] 110621240 0 T C 0.002 2.565796e+00 5.187015e-01 3.249312e+00 3.299114e+00 8.532818e-07 8.358429e-07 1.067436e-06
APLP1 10 chr10:110627798[b38] 110627798 0 C T 0.002 2.565796e+00 5.187015e-01 3.249312e+00 3.299114e+00 8.532818e-07 8.358429e-07 1.067436e-06
APLP1 10 chr10:110658310[b38] 110658310 0 C T 0.002 2.565796e+00 5.187015e-01 3.249312e+00 3.299114e+00 8.532818e-07 8.358429e-07 1.067436e-06
APLP1 10 chr10:110690193[b38] 110690193 0 A G 0.002 2.565796e+00 5.187015e-01 3.249312e+00 3.299114e+00 8.532818e-07 8.358429e-07 1.067436e-06
APLP1 10 chr10:110722647[b38] 110722647 0 A A 0.002 2.565796e+00 5.187015e-01 3.249312e+00 3.299114e+00 8.532818e-07 8.358429e-07 1.067436e-06
APLP1 10 chr10:110729731[b38] 110729731 0 T C 0.002 2.565796e+00 5.187015e-01 3.249312e+00 3.299114e+00 8.532818e-07 8.358429e-07 1.067436e-06
APLP1 10 chr10:110770646[b38] 110770646 0 C A 0.002 2.565796e+00 5.187015e-01 3.249312e+00 3.299114e+00 8.532818e-07 8.358429e-07 1.067436e-06
APLP1 10 chr10:110781984[b38] 110781984 0 C T 0.002 2.565796e+00 5.187015e-01 3.249312e+00 3.299114e+00 8.532818e-07 8.358429e-07 1.067436e-06
APLP1 10 chr10:110852455[b38] 110852455 0 T C 0.002 2.072667e+00 4.604134e-01 3.242570e+00 3.292399e+00 7.338326e-06 7.211977e-06 8.574947e-06
APLP1 10 chr10:110895305[b38] 110895305 0 G C 0.002 2.565796e+00 5.187015e-01 3.249312e+00 3.299114e+00 8.532818e-07 8.358429e-07 1.067436e-06
APLP1 10 chr10:110973497[b38] 110973497 0 A C 0.002 2.565796e+00 5.187015e-01 3.249312e+00 3.299114e+00 8.532818e-07 8.358429e-07 1.067436e-06
APLP1 10 chr10:111088269[b38] 111088269 0 C T 0.002 2.565796e+00 5.187015e-01 3.249312e+00 3.299114e+00 8.532818e-07 8.358429e-07 1.067436e-06
APLP1 10 chr10:111184282[b38] 111184282 0 G C 0.002 2.565796e+00 5.187015e-01 3.249312e+00 3.299114e+00 8.532818e-07 8.358429e-07 1.067436e-06
APLP1 10 chr10:112003152[b38] 112003152 0 C A 0.002 2.565796e+00 5.187015e-01 3.249312e+00 3.299114e+00 8.532818e-07 8.358429e-07 1.067436e-06
APLP1 10 chr10:112139758[b38] 112139758 0 G G 0.002 2.565796e+00 5.187015e-01 3.249312e+00 3.299114e+00 8.532818e-07 8.358429e-07 1.067436e-06
APLP1 10 chr10:112299990[b38] 112299990 0 T C 0.002 2.565796e+00 5.187015e-01 3.249312e+00 3.299114e+00 8.532818e-07 8.358429e-07 1.067436e-06
APLP1 10 chr10:112308846[b38] 112308846 0 C T 0.002 2.565796e+00 5.187015e-01 3.249312e+00 3.299114e+00 8.532818e-07 8.358429e-07 1.067436e-06
APLP1 10 chr10:112447927[b38] 112447927 0 T C 0.002 2.565796e+00 5.187015e-01 3.249312e+00 3.299114e+00 8.532818e-07 8.358429e-07 1.067436e-06
APLP1 10 chr10:112784969[b38] 112784969 0 G A 0.003 1.807904e+00 3.644867e-01 3.011402e+00 3.055734e+00 7.968336e-07 7.876742e-07 1.003682e-06
APLP1 10 chr10:112870616[b38] 112870616 0 C T 0.002 1.996272e+00 4.162877e-01 3.156814e+00 3.205612e+00 1.809089e-06 1.766127e-06 2.176893e-06
APLP1 10 chr10:112881100[b38] 112881100 0 T C 0.002 2.565796e+00 5.187015e-01 3.249312e+00 3.299114e+00 8.532818e-07 8.358429e-07 1.067436e-06
APLP1 10 chr10:113118070[b38] 113118070 0 G A 0.003 1.864108e+00 3.844681e-01 3.130900e+00 3.178758e+00 1.392500e-06 1.359501e-06 1.689009e-06
APLP1 10 chr10:113281216[b38] 113281216 0 A G 0.002 1.996272e+00 4.162877e-01 3.156814e+00 3.205612e+00 1.809089e-06 1.766127e-06 2.176893e-06
APLP1 10 chr10:113321763[b38] 113321763 0 T C 0.002 1.996272e+00 4.162877e-01 3.156814e+00 3.205612e+00 1.809089e-06 1.766127e-06 2.176893e-06
APLP1 10 chr10:113558997[b38] 113558997 0 A G 0.002 2.565796e+00 5.187015e-01 3.249312e+00 3.299114e+00 8.532818e-07 8.358429e-07 1.067436e-06
APLP1 10 chr10:113738903[b38] 113738903 0 A G 0.002 2.565796e+00 5.187015e-01 3.249312e+00 3.299114e+00 8.532818e-07 8.358429e-07 1.067436e-06
APLP1 11 chr11:91951803[b38] 91951803 525 T T 0.039 -4.362501e-01 9.438723e-02 3.425078e+00 3.487075e+00 4.177219e-06 4.248997e-06 5.378321e-06
APLP1 12 chr12:31446877[b38] 31446877 37 A A 0.002 -2.299223e+00 4.801986e-01 3.467700e+00 3.536114e+00 1.875402e-06 1.929599e-06 2.542677e-06
APLP1 12 chr12:129404670[b38] 129404670 0 G A 0.021 -6.436461e-01 1.428001e-01 2.978684e+00 3.017301e+00 7.151225e-06 7.149771e-06 8.526878e-06
APLP1 13 chr13:21971677[b38] 21971677 0 G G 0.002 -2.241734e+00 4.731050e-01 3.403455e+00 3.474619e+00 2.389610e-06 2.411844e-06 3.093354e-06
APLP1 13 chr13:45356146[b38] 45356146 1 T T 0.001 -2.833542e+00 5.511133e-01 3.561733e+00 3.634310e+00 3.139825e-07 3.334397e-07 4.858249e-07
APLP1 15 chr15:93127774[b38] 93127774 0 C G 0.009 9.926533e-01 2.184783e-01 3.148556e+00 3.193646e+00 6.043070e-06 5.914195e-06 7.009326e-06
APLP1 15 chr15:93154722[b38] 93154722 0 G A 0.009 9.926533e-01 2.184783e-01 3.148556e+00 3.193646e+00 6.043070e-06 5.914195e-06 7.009326e-06
APLP1 16 chr16:67793344[b38] 67793344 7 A G 0.140 2.658900e-01 5.764786e-02 2.881634e+00 2.922137e+00 4.371798e-06 4.497550e-06 5.566335e-06
APLP1 16 chr16:81131076[b38] 81131076 0 T G 0.003 -1.711481e+00 3.690739e-01 3.237904e+00 3.292613e+00 3.884132e-06 3.809784e-06 4.620745e-06
APLP1 19 chr19:49494815[b38] 49494815 424 C C 0.082 -2.945840e-01 6.405073e-02 3.338804e+00 3.401097e+00 4.650849e-06 4.631112e-06 5.697604e-06
APLP1 20 chr20:28747858[b38] 28747858 0 C T 0.003 -1.619296e+00 3.207033e-01 3.620228e+00 3.692417e+00 5.062351e-07 5.523691e-07 8.115755e-07
APLP1 20 chr20:46951335[b38] 46951335 0 A G 0.062 -3.925842e-01 8.565843e-02 2.981980e+00 3.019929e+00 5.017564e-06 5.009481e-06 6.035950e-06
APLP1 20 chr20:46978093[b38] 46978093 0 A G 0.057 -4.040824e-01 8.914318e-02 2.942305e+00 2.979540e+00 6.347430e-06 6.405840e-06 7.723443e-06
APLP1 20 chr20:47000840[b38] 47000840 0 G A 0.056 -4.375444e-01 8.920444e-02 2.924331e+00 2.961182e+00 1.051575e-06 1.063276e-06 1.365221e-06
APLP1 20 chr20:47018314[b38] 47018314 0 C C 0.085 -3.318933e-01 7.150148e-02 2.941342e+00 2.981238e+00 3.801136e-06 3.832834e-06 4.692752e-06
APLP1 20 chr20:47018319[b38] 47018319 0 A A 0.085 -3.318933e-01 7.150148e-02 2.941342e+00 2.981238e+00 3.801136e-06 3.832834e-06 4.692752e-06
APLP1 20 chr20:47052975[b38] 47052975 0 C T 0.081 -3.589896e-01 7.490379e-02 2.914421e+00 2.952799e+00 1.833540e-06 1.861704e-06 2.349376e-06
APLP1 22 chr22:29009905[b38] 29009905 189 C C 0.190 1.917387e-01 3.906641e-02 3.163754e+00 3.216867e+00 1.035607e-06 1.009713e-06 1.269617e-06
APLP1 22 chr22:45188942[b38] 45188942 0 T C 0.019 -6.650289e-01 1.458131e-01 2.881466e+00 2.922827e+00 5.571968e-06 5.735288e-06 7.038448e-06
NECTIN2 1 chr1:3271717[b38] 3271717 0 A G 0.010 9.612013e-01 2.078834e-01 1.810667e+00 1.834400e+00 4.141036e-06 4.070634e-06 4.920302e-06
NECTIN2 1 chr1:52987176[b38] 52987176 0 G T 0.095 3.034675e-01 6.748747e-02 1.616234e+00 1.640580e+00 7.513823e-06 7.534976e-06 8.994576e-06
NECTIN2 1 chr1:52990596[b38] 52990596 1 C T 0.095 2.998146e-01 6.679759e-02 1.635452e+00 1.660375e+00 7.805933e-06 7.777916e-06 9.228406e-06
NECTIN2 1 chr1:52991533[b38] 52991533 0 T C 0.098 2.942448e-01 6.567851e-02 1.666363e+00 1.691408e+00 8.111993e-06 8.017779e-06 9.449667e-06
NECTIN2 1 chr1:123655962[b38] 123655962 25 A A 0.008 -9.182780e-01 1.997878e-01 1.812224e+00 1.846803e+00 4.716371e-06 4.635102e-06 5.592448e-06
NECTIN2 1 chr1:183183959[b38] 183183959 0 C T 0.045 -4.427829e-01 9.773345e-02 1.642899e+00 1.666507e+00 6.420144e-06 6.381193e-06 7.605367e-06
NECTIN2 1 chr1:183194180[b38] 183194180 0 G A 0.044 -4.437400e-01 9.835782e-02 1.675167e+00 1.699255e+00 7.014355e-06 6.918773e-06 8.181358e-06
NECTIN2 1 chr1:183194927[b38] 183194927 0 C G 0.045 -4.427829e-01 9.773345e-02 1.642899e+00 1.666507e+00 6.420144e-06 6.381193e-06 7.605367e-06
NECTIN2 1 chr1:183195338[b38] 183195338 0 A G 0.045 -4.427829e-01 9.773345e-02 1.642899e+00 1.666507e+00 6.420144e-06 6.381193e-06 7.605367e-06
NECTIN2 1 chr1:183196834[b38] 183196834 0 G A 0.045 -4.427829e-01 9.773345e-02 1.642899e+00 1.666507e+00 6.420144e-06 6.381193e-06 7.605367e-06
NECTIN2 1 chr1:183200675[b38] 183200675 0 T C 0.045 -4.427829e-01 9.773345e-02 1.642899e+00 1.666507e+00 6.420144e-06 6.381193e-06 7.605367e-06
NECTIN2 1 chr1:183215293[b38] 183215293 0 T C 0.062 -3.803559e-01 8.333008e-02 1.529477e+00 1.551196e+00 5.478193e-06 5.732161e-06 7.139442e-06
NECTIN2 1 chr1:183219899[b38] 183219899 0 G C 0.062 -3.913595e-01 8.381261e-02 1.552529e+00 1.574835e+00 3.330383e-06 3.433841e-06 4.296217e-06
NECTIN2 1 chr1:183223361[b38] 183223361 0 G A 0.062 -3.803559e-01 8.333008e-02 1.529477e+00 1.551196e+00 5.478193e-06 5.732161e-06 7.139442e-06
NECTIN2 1 chr1:183223793[b38] 183223793 0 A G 0.062 -3.741097e-01 8.321691e-02 1.526547e+00 1.548293e+00 7.550545e-06 7.920581e-06 9.787618e-06
NECTIN2 1 chr1:183229230[b38] 183229230 0 A G 0.063 -3.768374e-01 8.229083e-02 1.525568e+00 1.547294e+00 5.108125e-06 5.357470e-06 6.700514e-06
NECTIN2 1 chr1:183232835[b38] 183232835 0 C G 0.062 -3.773864e-01 8.296227e-02 1.521766e+00 1.543458e+00 5.892314e-06 6.197070e-06 7.733649e-06
NECTIN2 1 chr1:183233795[b38] 183233795 0 A T 0.062 -3.741097e-01 8.321691e-02 1.526547e+00 1.548293e+00 7.550545e-06 7.920581e-06 9.787618e-06
NECTIN2 1 chr1:183239707[b38] 183239707 0 G T 0.062 -3.790315e-01 8.328315e-02 1.535916e+00 1.557806e+00 5.831238e-06 6.077966e-06 7.532372e-06
NECTIN2 1 chr1:183244275[b38] 183244275 13 T G 0.064 -3.727865e-01 8.232577e-02 1.522333e+00 1.544095e+00 6.490179e-06 6.824696e-06 8.487313e-06
NECTIN2 1 chr1:183378119[b38] 183378119 0 T C 0.116 -2.896866e-01 6.238238e-02 1.612987e+00 1.634700e+00 3.765893e-06 3.776675e-06 4.610755e-06
NECTIN2 1 chr1:183382916[b38] 183382916 0 C T 0.116 -2.861939e-01 6.251854e-02 1.615847e+00 1.637804e+00 5.146502e-06 5.158809e-06 6.232144e-06
NECTIN2 1 chr1:183383430[b38] 183383430 0 A G 0.116 -2.896866e-01 6.238238e-02 1.612987e+00 1.634700e+00 3.765893e-06 3.776675e-06 4.610755e-06
NECTIN2 1 chr1:183383501[b38] 183383501 0 G G 0.069 -3.694385e-01 8.108543e-02 1.532511e+00 1.553327e+00 5.695137e-06 5.948620e-06 7.396650e-06
NECTIN2 1 chr1:183384048[b38] 183384048 0 C A 0.116 -2.924493e-01 6.242885e-02 1.609458e+00 1.631112e+00 3.098343e-06 3.110197e-06 3.824697e-06
NECTIN2 1 chr1:183387796[b38] 183387796 0 A G 0.116 -2.896866e-01 6.238238e-02 1.612987e+00 1.634700e+00 3.765893e-06 3.776675e-06 4.610755e-06
NECTIN2 1 chr1:183389270[b38] 183389270 0 T C 0.117 -2.846188e-01 6.231572e-02 1.609690e+00 1.631405e+00 5.403656e-06 5.429639e-06 6.561049e-06
NECTIN2 1 chr1:183390744[b38] 183390744 0 T C 0.069 -3.694385e-01 8.108543e-02 1.532511e+00 1.553327e+00 5.695137e-06 5.948620e-06 7.396650e-06
NECTIN2 1 chr1:183402057[b38] 183402057 0 A C 0.116 -2.908417e-01 6.294933e-02 1.609965e+00 1.631555e+00 4.210409e-06 4.228211e-06 5.148592e-06
NECTIN2 1 chr1:183407845[b38] 183407845 0 T G 0.069 -3.694385e-01 8.108543e-02 1.532511e+00 1.553327e+00 5.695137e-06 5.948620e-06 7.396650e-06
NECTIN2 1 chr1:199513858[b38] 199513858 0 C T 0.416 1.822737e-01 4.024848e-02 1.519733e+00 1.540794e+00 6.474401e-06 6.819759e-06 8.524531e-06
NECTIN2 1 chr1:199515873[b38] 199515873 0 T C 0.417 1.823991e-01 4.037585e-02 1.505688e+00 1.526393e+00 6.820156e-06 7.254455e-06 9.130529e-06
NECTIN2 1 chr1:199525583[b38] 199525583 0 A G 0.417 1.827238e-01 4.020412e-02 1.509821e+00 1.530594e+00 6.003241e-06 6.365257e-06 8.020996e-06
NECTIN2 1 chr1:199531371[b38] 199531371 0 C T 0.416 1.834278e-01 4.022867e-02 1.513397e+00 1.534270e+00 5.603425e-06 5.925803e-06 7.466962e-06
NECTIN2 1 chr1:199534152[b38] 199534152 0 C T 0.417 1.835381e-01 4.018155e-02 1.510492e+00 1.531347e+00 5.394726e-06 5.716061e-06 7.222544e-06
NECTIN2 1 chr1:199534286[b38] 199534286 0 C C 0.417 1.808248e-01 4.014181e-02 1.510245e+00 1.531043e+00 7.240405e-06 7.677820e-06 9.619155e-06
NECTIN2 1 chr1:199536144[b38] 199536144 0 G T 0.417 1.854839e-01 4.024081e-02 1.504448e+00 1.525185e+00 4.433587e-06 4.715723e-06 6.016375e-06
NECTIN2 1 chr1:199537766[b38] 199537766 0 C T 0.415 1.818359e-01 4.034081e-02 1.507754e+00 1.528644e+00 7.145563e-06 7.590184e-06 9.526662e-06
NECTIN2 1 chr1:199538090[b38] 199538090 0 G A 0.417 1.821639e-01 4.015566e-02 1.510305e+00 1.531107e+00 6.245062e-06 6.619982e-06 8.329759e-06
NECTIN2 1 chr1:199547490[b38] 199547490 0 T T 0.409 1.898920e-01 4.098423e-02 1.478852e+00 1.499415e+00 3.957542e-06 4.290511e-06 5.585474e-06
NECTIN2 1 chr1:201214308[b38] 201214308 0 T C 0.003 -1.623985e+00 3.546842e-01 1.682525e+00 1.709220e+00 5.123961e-06 5.043388e-06 6.014537e-06
NECTIN2 1 chr1:237798441[b38] 237798441 0 A G 0.067 3.606856e-01 7.672125e-02 1.719937e+00 1.746521e+00 2.858901e-06 2.797902e-06 3.392543e-06
NECTIN2 1 chr1:237799968[b38] 237799968 0 G G 0.067 3.617245e-01 7.751437e-02 1.688226e+00 1.714038e+00 3.377109e-06 3.318525e-06 4.007864e-06
NECTIN2 2 chr2:9684523[b38] 9684523 0 T A 0.090 -3.239011e-01 6.908468e-02 1.578360e+00 1.600142e+00 3.040216e-06 3.092589e-06 3.848803e-06
NECTIN2 2 chr2:21644724[b38] 21644724 0 A T 0.002 -1.913700e+00 4.183316e-01 1.527175e+00 1.547102e+00 5.223130e-06 5.473075e-06 6.864745e-06
NECTIN2 2 chr2:21974126[b38] 21974126 0 T C 0.002 -1.913700e+00 4.183316e-01 1.527175e+00 1.547102e+00 5.223130e-06 5.473075e-06 6.864745e-06
NECTIN2 2 chr2:36150900[b38] 36150900 16 G G 0.004 -1.525476e+00 2.958123e-01 1.755189e+00 1.786257e+00 2.896802e-07 2.819141e-07 3.715352e-07
NECTIN2 2 chr2:36621028[b38] 36621028 0 A G 0.036 -4.850877e-01 1.077019e-01 1.538399e+00 1.558277e+00 7.262799e-06 7.562962e-06 9.315935e-06
NECTIN2 2 chr2:37387510[b38] 37387510 0 G C 0.141 2.566391e-01 5.682176e-02 1.694010e+00 1.718149e+00 6.850871e-06 6.735593e-06 7.955865e-06
NECTIN2 2 chr2:37420115[b38] 37420115 0 G A 0.124 2.831002e-01 6.011042e-02 1.718674e+00 1.743230e+00 2.745161e-06 2.686985e-06 3.262452e-06
NECTIN2 2 chr2:37421991[b38] 37421991 2 C T 0.140 2.636857e-01 5.699312e-02 1.677062e+00 1.701057e+00 4.084986e-06 4.023831e-06 4.836709e-06
NECTIN2 2 chr2:37424779[b38] 37424779 0 C T 0.140 2.626312e-01 5.695693e-02 1.673240e+00 1.697129e+00 4.398037e-06 4.336054e-06 5.202410e-06
NECTIN2 2 chr2:37425070[b38] 37425070 0 G A 0.124 2.852123e-01 6.034362e-02 1.731525e+00 1.756384e+00 2.531122e-06 2.475106e-06 3.013301e-06
NECTIN2 2 chr2:47102432[b38] 47102432 0 G C 0.012 -8.443771e-01 1.870998e-01 1.842234e+00 1.866889e+00 6.965960e-06 6.894783e-06 8.259937e-06
NECTIN2 2 chr2:47138570[b38] 47138570 0 G A 0.013 -8.264143e-01 1.814923e-01 1.827190e+00 1.851471e+00 5.768200e-06 5.689600e-06 6.829070e-06
NECTIN2 2 chr2:47159718[b38] 47159718 0 T C 0.010 -9.443145e-01 2.049265e-01 1.800905e+00 1.824236e+00 4.460591e-06 4.379630e-06 5.269854e-06
NECTIN2 2 chr2:47261086[b38] 47261086 0 T G 0.010 -9.584173e-01 2.135669e-01 1.747155e+00 1.769092e+00 7.832586e-06 7.673396e-06 9.021804e-06
NECTIN2 2 chr2:47282574[b38] 47282574 0 A T 0.010 -9.443145e-01 2.049265e-01 1.800905e+00 1.824236e+00 4.460591e-06 4.379630e-06 5.269854e-06
NECTIN2 2 chr2:47323072[b38] 47323072 0 T T 0.011 -9.053134e-01 1.912037e-01 1.737037e+00 1.763556e+00 2.430903e-06 2.376194e-06 2.897276e-06
NECTIN2 2 chr2:47492728[b38] 47492728 0 G A 0.010 -9.443145e-01 2.049265e-01 1.800905e+00 1.824236e+00 4.460591e-06 4.379630e-06 5.269854e-06
NECTIN2 2 chr2:47514895[b38] 47514895 0 T A 0.010 -9.443145e-01 2.049265e-01 1.800905e+00 1.824236e+00 4.460591e-06 4.379630e-06 5.269854e-06
NECTIN2 2 chr2:48608499[b38] 48608499 0 C T 0.010 -9.391899e-01 2.084158e-01 1.743076e+00 1.768315e+00 7.184333e-06 7.036174e-06 8.293633e-06
NECTIN2 2 chr2:180485576[b38] 180485576 0 C A 0.022 -6.010089e-01 1.316603e-01 1.876689e+00 1.905440e+00 5.468021e-06 5.457565e-06 6.669565e-06
NECTIN2 2 chr2:225963748[b38] 225963748 0 T C 0.030 -5.492755e-01 1.174783e-01 1.673626e+00 1.697477e+00 3.234643e-06 3.186961e-06 3.861139e-06
NECTIN2 2 chr2:225977325[b38] 225977325 0 T C 0.032 -5.528996e-01 1.152817e-01 1.652020e+00 1.675653e+00 1.803251e-06 1.783561e-06 2.210183e-06
NECTIN2 3 chr3:29924886[b38] 29924886 0 A G 0.001 -2.575928e+00 5.640698e-01 2.039686e+00 2.078658e+00 5.421063e-06 5.840692e-06 7.756810e-06
NECTIN2 3 chr3:30004595[b38] 30004595 0 T C 0.001 -2.575928e+00 5.640698e-01 2.039686e+00 2.078658e+00 5.421063e-06 5.840692e-06 7.756810e-06
NECTIN2 3 chr3:30100757[b38] 30100757 0 T A 0.001 -2.575928e+00 5.640698e-01 2.039686e+00 2.078658e+00 5.421063e-06 5.840692e-06 7.756810e-06
NECTIN2 3 chr3:30179016[b38] 30179016 0 A G 0.001 -2.575928e+00 5.640698e-01 2.039686e+00 2.078658e+00 5.421063e-06 5.840692e-06 7.756810e-06
NECTIN2 3 chr3:30337376[b38] 30337376 0 A G 0.001 -2.575928e+00 5.640698e-01 2.039686e+00 2.078658e+00 5.421063e-06 5.840692e-06 7.756810e-06
NECTIN2 3 chr3:30443511[b38] 30443511 0 G T 0.001 -2.575928e+00 5.640698e-01 2.039686e+00 2.078658e+00 5.421063e-06 5.840692e-06 7.756810e-06
NECTIN2 3 chr3:30501701[b38] 30501701 0 G A 0.001 -2.575928e+00 5.640698e-01 2.039686e+00 2.078658e+00 5.421063e-06 5.840692e-06 7.756810e-06
NECTIN2 4 chr4:57526048[b38] 57526048 0 T C 0.002 -2.164796e+00 4.532335e-01 1.830476e+00 1.856303e+00 1.986129e-06 1.956171e-06 2.433674e-06
NECTIN2 4 chr4:65224541[b38] 65224541 0 C T 0.003 -1.685985e+00 3.634092e-01 1.760898e+00 1.784846e+00 3.845036e-06 3.762106e-06 4.525614e-06
NECTIN2 4 chr4:65238900[b38] 65238900 0 A G 0.003 -1.685985e+00 3.634092e-01 1.760898e+00 1.784846e+00 3.845036e-06 3.762106e-06 4.525614e-06
NECTIN2 4 chr4:65307430[b38] 65307430 0 C T 0.003 -1.685985e+00 3.634092e-01 1.760898e+00 1.784846e+00 3.845036e-06 3.762106e-06 4.525614e-06
NECTIN2 4 chr4:65759207[b38] 65759207 0 C T 0.003 -1.685985e+00 3.634092e-01 1.760898e+00 1.784846e+00 3.845036e-06 3.762106e-06 4.525614e-06
NECTIN2 4 chr4:65776531[b38] 65776531 0 A T 0.003 -1.685985e+00 3.634092e-01 1.760898e+00 1.784846e+00 3.845036e-06 3.762106e-06 4.525614e-06
NECTIN2 4 chr4:65977682[b38] 65977682 0 A G 0.003 -1.685985e+00 3.634092e-01 1.760898e+00 1.784846e+00 3.845036e-06 3.762106e-06 4.525614e-06
NECTIN2 4 chr4:66031939[b38] 66031939 0 A G 0.003 -1.685985e+00 3.634092e-01 1.760898e+00 1.784846e+00 3.845036e-06 3.762106e-06 4.525614e-06
NECTIN2 4 chr4:66073179[b38] 66073179 0 T C 0.003 -1.685985e+00 3.634092e-01 1.760898e+00 1.784846e+00 3.845036e-06 3.762106e-06 4.525614e-06
NECTIN2 4 chr4:66075640[b38] 66075640 0 T C 0.003 -1.685985e+00 3.634092e-01 1.760898e+00 1.784846e+00 3.845036e-06 3.762106e-06 4.525614e-06
NECTIN2 4 chr4:66435670[b38] 66435670 0 T C 0.003 -1.685985e+00 3.634092e-01 1.760898e+00 1.784846e+00 3.845036e-06 3.762106e-06 4.525614e-06
NECTIN2 4 chr4:128965829[b38] 128965829 168 C C 0.107 2.465674e-01 5.489571e-02 1.669921e+00 1.697819e+00 7.692894e-06 7.595145e-06 8.959179e-06
NECTIN2 5 chr5:413988[b38] 413988 0 C G 0.002 -2.068334e+00 4.395468e-01 1.703603e+00 1.733293e+00 2.799489e-06 2.743305e-06 3.329501e-06
NECTIN2 5 chr5:15016510[b38] 15016510 0 G A 0.041 4.670892e-01 1.020828e-01 1.781953e+00 1.806729e+00 5.198923e-06 5.095268e-06 6.087072e-06
NECTIN2 5 chr5:15348041[b38] 15348041 0 G G 0.049 4.284584e-01 9.427522e-02 1.749041e+00 1.773415e+00 6.007203e-06 5.881189e-06 6.971831e-06
NECTIN2 5 chr5:89068179[b38] 89068179 40 G A 0.005 -1.290425e+00 2.802619e-01 1.542223e+00 1.568003e+00 4.539540e-06 4.710088e-06 5.855058e-06
NECTIN2 5 chr5:103097211[b38] 103097211 0 A A 0.004 -1.340053e+00 2.965550e-01 1.793751e+00 1.826252e+00 6.782068e-06 6.654418e-06 7.907948e-06
NECTIN2 5 chr5:126682764[b38] 126682764 0 C T 0.491 1.836326e-01 4.101869e-02 1.648720e+00 1.671302e+00 8.235459e-06 8.176327e-06 9.667588e-06
NECTIN2 5 chr5:133070842[b38] 133070842 0 T C 0.007 1.091822e+00 2.370120e-01 1.610072e+00 1.636096e+00 4.491357e-06 4.509423e-06 5.472915e-06
NECTIN2 5 chr5:133086185[b38] 133086185 0 G A 0.008 1.031577e+00 2.186569e-01 1.610684e+00 1.637658e+00 2.639661e-06 2.646790e-06 3.265422e-06
NECTIN2 6 chr6:31936952[b38] 31936952 0 T T 0.048 4.350739e-01 9.233198e-02 1.541487e+00 1.564147e+00 2.713673e-06 2.814408e-06 3.568873e-06
NECTIN2 6 chr6:32511900[b38] 32511900 34 C G 0.336 -1.807498e-01 4.006988e-02 1.485647e+00 1.506640e+00 7.034627e-06 7.595407e-06 9.637135e-06
NECTIN2 6 chr6:32517315[b38] 32517315 152 T C 0.419 -1.670388e-01 3.433314e-02 1.656233e+00 1.679789e+00 1.281851e-06 1.265731e-06 1.585426e-06
NECTIN2 6 chr6:32517322[b38] 32517322 140 T C 0.437 -1.578766e-01 3.371594e-02 1.683097e+00 1.707335e+00 3.127813e-06 3.076069e-06 3.726416e-06
NECTIN2 6 chr6:32517327[b38] 32517327 156 A G 0.427 -1.599394e-01 3.413662e-02 1.635341e+00 1.658573e+00 3.087196e-06 3.071210e-06 3.750442e-06
NECTIN2 6 chr6:32517334[b38] 32517334 143 C T 0.439 -1.552616e-01 3.404041e-02 1.617261e+00 1.640304e+00 5.564994e-06 5.575924e-06 6.715002e-06
NECTIN2 6 chr6:32517344[b38] 32517344 118 A G 0.452 -1.504769e-01 3.342484e-02 1.669547e+00 1.693837e+00 7.331718e-06 7.240718e-06 8.555848e-06
NECTIN2 6 chr6:32573599[b38] 32573599 94 T G 0.368 -1.609792e-01 3.524897e-02 1.426939e+00 1.446479e+00 5.415018e-06 6.153001e-06 8.214863e-06
NECTIN2 6 chr6:32573860[b38] 32573860 44 A A 0.403 3.171844e-01 6.832795e-02 1.608220e+00 1.632693e+00 3.795354e-06 3.812524e-06 4.655345e-06
NECTIN2 6 chr6:32576047[b38] 32576047 0 C C 0.379 2.923268e-01 6.488660e-02 1.650251e+00 1.673832e+00 7.222113e-06 7.165306e-06 8.498452e-06
NECTIN2 6 chr6:32577067[b38] 32577067 25 T C 0.387 -1.781547e-01 3.663734e-02 1.449868e+00 1.467849e+00 1.298381e-06 1.439305e-06 1.981467e-06
NECTIN2 6 chr6:32577867[b38] 32577867 7 C T 0.392 -1.675034e-01 3.695984e-02 1.479886e+00 1.498599e+00 6.374723e-06 6.913501e-06 8.857013e-06
NECTIN2 6 chr6:32577943[b38] 32577943 13 A G 0.380 -1.707158e-01 3.672617e-02 1.453896e+00 1.472106e+00 3.683913e-06 4.078585e-06 5.411990e-06
NECTIN2 6 chr6:32578142[b38] 32578142 77 A A 0.398 3.206399e-01 7.014720e-02 1.572942e+00 1.597376e+00 5.313323e-06 5.424219e-06 6.634763e-06
NECTIN2 6 chr6:32578295[b38] 32578295 3 A A 0.389 3.250782e-01 6.597030e-02 1.623261e+00 1.646553e+00 9.385588e-07 9.352242e-07 1.192647e-06
NECTIN2 6 chr6:32578297[b38] 32578297 3 C T 0.387 -1.786853e-01 3.642759e-02 1.486091e+00 1.504962e+00 1.050226e-06 1.129052e-06 1.525263e-06
NECTIN2 6 chr6:32638168[b38] 32638168 30 T C 0.013 6.938761e-01 1.536898e-01 1.688551e+00 1.715257e+00 6.907788e-06 6.795989e-06 8.027204e-06
NECTIN2 6 chr6:32655265[b38] 32655265 186 T T 0.086 3.527301e-01 7.669815e-02 1.712669e+00 1.735539e+00 4.657231e-06 4.565710e-06 5.451967e-06
NECTIN2 6 chr6:112715596[b38] 112715596 0 A C 0.028 5.481699e-01 1.221693e-01 1.754985e+00 1.779060e+00 7.857908e-06 7.697588e-06 9.054767e-06
NECTIN2 6 chr6:132676432[b38] 132676432 0 G C 0.316 -1.948496e-01 4.314285e-02 1.611679e+00 1.635353e+00 6.856612e-06 6.886731e-06 8.252170e-06
NECTIN2 7 chr7:85402816[b38] 85402816 588 T T 0.003 2.013959e+00 4.394150e-01 1.758102e+00 1.789108e+00 5.014300e-06 4.905898e-06 5.854913e-06
NECTIN2 7 chr7:151167726[b38] 151167726 1 G A 0.001 3.398785e+00 6.941398e-01 1.807692e+00 1.838104e+00 1.097565e-06 1.075312e-06 1.359483e-06
NECTIN2 8 chr8:47282862[b38] 47282862 29 C C 0.024 -5.518657e-01 1.231338e-01 1.715681e+00 1.746724e+00 8.046361e-06 7.889644e-06 9.264171e-06
NECTIN2 8 chr8:137402886[b38] 137402886 0 T A 0.004 -1.426169e+00 3.110194e-01 1.617556e+00 1.638481e+00 4.962781e-06 4.971427e-06 6.014446e-06
NECTIN2 8 chr8:137587932[b38] 137587932 0 A C 0.004 -1.426169e+00 3.110194e-01 1.617556e+00 1.638481e+00 4.962781e-06 4.971427e-06 6.014446e-06
NECTIN2 8 chr8:137870442[b38] 137870442 0 A C 0.004 -1.493306e+00 3.257051e-01 1.621321e+00 1.642486e+00 4.977407e-06 4.979389e-06 6.017300e-06
NECTIN2 8 chr8:137882486[b38] 137882486 0 G A 0.004 -1.493306e+00 3.257051e-01 1.621321e+00 1.642486e+00 4.977407e-06 4.979389e-06 6.017300e-06
NECTIN2 8 chr8:137913125[b38] 137913125 0 G T 0.004 -1.493306e+00 3.257051e-01 1.621321e+00 1.642486e+00 4.977407e-06 4.979389e-06 6.017300e-06
NECTIN2 8 chr8:137948488[b38] 137948488 0 C T 0.004 -1.493306e+00 3.257051e-01 1.621321e+00 1.642486e+00 4.977407e-06 4.979389e-06 6.017300e-06
NECTIN2 8 chr8:138397336[b38] 138397336 0 A G 0.005 -1.643341e+00 2.744267e-01 1.540690e+00 1.561539e+00 2.735115e-09 2.799928e-09 4.742438e-09
NECTIN2 8 chr8:138564832[b38] 138564832 0 T C 0.005 -1.643341e+00 2.744267e-01 1.540690e+00 1.561539e+00 2.735115e-09 2.799928e-09 4.742438e-09
NECTIN2 8 chr8:138626522[b38] 138626522 0 T C 0.005 -1.643341e+00 2.744267e-01 1.540690e+00 1.561539e+00 2.735115e-09 2.799928e-09 4.742438e-09
NECTIN2 8 chr8:138656060[b38] 138656060 0 T C 0.005 -1.643341e+00 2.744267e-01 1.540690e+00 1.561539e+00 2.735115e-09 2.799928e-09 4.742438e-09
NECTIN2 8 chr8:138852463[b38] 138852463 0 G A 0.008 -1.259151e+00 2.287111e-01 1.536371e+00 1.558155e+00 4.426607e-08 4.567619e-08 6.786477e-08
NECTIN2 8 chr8:139090498[b38] 139090498 0 C T 0.005 -1.643341e+00 2.744267e-01 1.540690e+00 1.561539e+00 2.735115e-09 2.799928e-09 4.742438e-09
NECTIN2 8 chr8:139104755[b38] 139104755 0 A G 0.008 -1.213647e+00 2.225206e-01 1.490155e+00 1.511970e+00 5.878197e-08 6.261281e-08 9.420260e-08
NECTIN2 8 chr8:139132307[b38] 139132307 0 A G 0.008 -1.213647e+00 2.225206e-01 1.490155e+00 1.511970e+00 5.878197e-08 6.261281e-08 9.420260e-08
NECTIN2 8 chr8:139271103[b38] 139271103 0 A G 0.004 -1.710561e+00 3.080385e-01 1.552751e+00 1.575245e+00 3.394712e-08 3.468092e-08 5.172255e-08
NECTIN2 8 chr8:139318309[b38] 139318309 0 G A 0.004 -1.710561e+00 3.080385e-01 1.552751e+00 1.575245e+00 3.394712e-08 3.468092e-08 5.172255e-08
NECTIN2 8 chr8:139326232[b38] 139326232 0 T G 0.005 -1.518751e+00 2.707240e-01 1.584990e+00 1.609210e+00 2.466252e-08 2.477536e-08 3.700030e-08
NECTIN2 8 chr8:139585760[b38] 139585760 0 G A 0.005 -1.436987e+00 2.946375e-01 1.546566e+00 1.569486e+00 1.208205e-06 1.247312e-06 1.620246e-06
NECTIN2 9 chr9:8940261[b38] 8940261 207 A A 0.071 3.302916e-01 7.050693e-02 1.976757e+00 2.013204e+00 3.098274e-06 3.216416e-06 4.189226e-06
NECTIN2 9 chr9:85503687[b38] 85503687 30 T T 0.014 -7.691929e-01 1.666687e-01 1.643450e+00 1.674526e+00 4.314444e-06 4.282003e-06 5.158317e-06
NECTIN2 9 chr9:88938734[b38] 88938734 0 G A 0.075 -3.445012e-01 7.626617e-02 1.689045e+00 1.713269e+00 6.834112e-06 6.723799e-06 7.946325e-06
NECTIN2 9 chr9:88939016[b38] 88939016 0 T C 0.077 -3.365228e-01 7.497030e-02 1.707187e+00 1.731851e+00 7.793564e-06 7.650899e-06 8.995491e-06
NECTIN2 9 chr9:88939117[b38] 88939117 0 A G 0.076 -3.502042e-01 7.608677e-02 1.694010e+00 1.718336e+00 4.575331e-06 4.494750e-06 5.375285e-06
NECTIN2 9 chr9:88942024[b38] 88942024 0 C T 0.076 -3.407533e-01 7.602705e-02 1.699341e+00 1.723751e+00 8.040283e-06 7.901085e-06 9.285043e-06
NECTIN2 9 chr9:88950078[b38] 88950078 0 T G 0.079 -3.587214e-01 7.486286e-02 1.667957e+00 1.691886e+00 1.842211e-06 1.815221e-06 2.242304e-06
NECTIN2 9 chr9:88950079[b38] 88950079 0 T C 0.079 -3.587214e-01 7.486286e-02 1.667957e+00 1.691886e+00 1.842211e-06 1.815221e-06 2.242304e-06
NECTIN2 9 chr9:93768569[b38] 93768569 0 C A 0.005 -1.346079e+00 2.959603e-01 1.491297e+00 1.506921e+00 5.912086e-06 6.355139e-06 8.119045e-06
NECTIN2 9 chr9:114110220[b38] 114110220 0 C G 0.005 -1.446453e+00 3.140330e-01 1.516628e+00 1.529691e+00 4.503237e-06 4.751630e-06 6.037851e-06
NECTIN2 9 chr9:114354841[b38] 114354841 0 G T 0.005 -1.446453e+00 3.140330e-01 1.516628e+00 1.529691e+00 4.503237e-06 4.751630e-06 6.037851e-06
NECTIN2 9 chr9:114604428[b38] 114604428 0 C A 0.005 -1.446453e+00 3.140330e-01 1.516628e+00 1.529691e+00 4.503237e-06 4.751630e-06 6.037851e-06
NECTIN2 9 chr9:114729668[b38] 114729668 0 C C 0.005 -1.439858e+00 2.995018e-01 1.514023e+00 1.528106e+00 1.704816e-06 1.798299e-06 2.359413e-06
NECTIN2 9 chr9:115897067[b38] 115897067 0 T T 0.009 -1.025513e+00 2.179037e-01 1.486927e+00 1.505567e+00 2.790596e-06 3.004366e-06 3.936304e-06
NECTIN2 10 chr10:5076039[b38] 5076039 0 A G 0.106 2.921964e-01 6.491959e-02 1.599988e+00 1.622638e+00 7.367440e-06 7.435338e-06 8.929379e-06
NECTIN2 10 chr10:5076130[b38] 5076130 0 A C 0.106 2.990706e-01 6.486871e-02 1.593462e+00 1.616039e+00 4.411623e-06 4.460094e-06 5.452283e-06
NECTIN2 10 chr10:5079014[b38] 5079014 0 T C 0.104 3.075613e-01 6.530191e-02 1.540828e+00 1.562654e+00 2.742944e-06 2.846098e-06 3.609771e-06
NECTIN2 10 chr10:5080378[b38] 5080378 0 T C 0.104 2.931843e-01 6.532373e-02 1.598324e+00 1.620873e+00 7.814226e-06 7.892622e-06 9.467933e-06
NECTIN2 10 chr10:19906426[b38] 19906426 0 G A 0.002 -2.376498e+00 4.389039e-01 1.750770e+00 1.780699e+00 7.298594e-08 7.085236e-08 9.872735e-08
NECTIN2 10 chr10:19941083[b38] 19941083 0 T C 0.002 -2.376498e+00 4.389039e-01 1.750770e+00 1.780699e+00 7.298594e-08 7.085236e-08 9.872735e-08
NECTIN2 10 chr10:20105819[b38] 20105819 0 T A 0.002 -2.746555e+00 4.900624e-01 1.793293e+00 1.824200e+00 2.543402e-08 2.470005e-08 3.624747e-08
NECTIN2 10 chr10:20198258[b38] 20198258 0 C G 0.002 -2.376498e+00 4.389039e-01 1.750770e+00 1.780699e+00 7.298594e-08 7.085236e-08 9.872735e-08
NECTIN2 10 chr10:20307928[b38] 20307928 0 C C 0.002 -2.376498e+00 4.389039e-01 1.750770e+00 1.780699e+00 7.298594e-08 7.085236e-08 9.872735e-08
NECTIN2 10 chr10:20477324[b38] 20477324 0 C T 0.005 -1.255988e+00 2.689918e-01 1.758321e+00 1.785959e+00 3.333798e-06 3.260029e-06 3.939937e-06
NECTIN2 10 chr10:20512959[b38] 20512959 0 A G 0.005 -1.255988e+00 2.689918e-01 1.758321e+00 1.785959e+00 3.333798e-06 3.260029e-06 3.939937e-06
NECTIN2 10 chr10:20550949[b38] 20550949 0 G A 0.005 -1.355810e+00 2.796730e-01 1.739591e+00 1.766253e+00 1.397324e-06 1.364331e-06 1.695045e-06
NECTIN2 10 chr10:20632630[b38] 20632630 0 T G 0.005 -1.248610e+00 2.693428e-01 1.725613e+00 1.752255e+00 3.911287e-06 3.828426e-06 4.595775e-06
NECTIN2 10 chr10:20918178[b38] 20918178 0 G C 0.003 -1.680726e+00 3.742410e-01 1.809518e+00 1.839366e+00 7.711858e-06 7.585201e-06 9.004676e-06
NECTIN2 10 chr10:20940158[b38] 20940158 0 G A 0.005 -1.355810e+00 2.796730e-01 1.739591e+00 1.766253e+00 1.397324e-06 1.364331e-06 1.695045e-06
NECTIN2 10 chr10:20952816[b38] 20952816 0 G A 0.005 -1.397384e+00 2.918294e-01 1.764731e+00 1.791574e+00 1.872735e-06 1.829830e-06 2.254919e-06
NECTIN2 10 chr10:21093477[b38] 21093477 0 A G 0.003 -1.680726e+00 3.742410e-01 1.809518e+00 1.839366e+00 7.711858e-06 7.585201e-06 9.004676e-06
NECTIN2 10 chr10:21302923[b38] 21302923 0 G T 0.002 -1.998892e+00 4.011065e-01 1.748237e+00 1.778250e+00 7.081327e-07 6.903137e-07 8.791292e-07
NECTIN2 10 chr10:21325085[b38] 21325085 0 T A 0.002 -1.998892e+00 4.011065e-01 1.748237e+00 1.778250e+00 7.081327e-07 6.903137e-07 8.791292e-07
NECTIN2 10 chr10:21327561[b38] 21327561 0 C A 0.002 -1.998892e+00 4.011065e-01 1.748237e+00 1.778250e+00 7.081327e-07 6.903137e-07 8.791292e-07
NECTIN2 10 chr10:21379418[b38] 21379418 0 G C 0.002 -2.376498e+00 4.389039e-01 1.750770e+00 1.780699e+00 7.298594e-08 7.085236e-08 9.872735e-08
NECTIN2 10 chr10:21403180[b38] 21403180 0 A G 0.002 -1.998892e+00 4.011065e-01 1.748237e+00 1.778250e+00 7.081327e-07 6.903137e-07 8.791292e-07
NECTIN2 10 chr10:21475561[b38] 21475561 0 T A 0.002 -1.998892e+00 4.011065e-01 1.748237e+00 1.778250e+00 7.081327e-07 6.903137e-07 8.791292e-07
NECTIN2 10 chr10:21683961[b38] 21683961 0 C T 0.002 -1.998892e+00 4.011065e-01 1.748237e+00 1.778250e+00 7.081327e-07 6.903137e-07 8.791292e-07
NECTIN2 10 chr10:21741545[b38] 21741545 0 G A 0.002 -2.376498e+00 4.389039e-01 1.750770e+00 1.780699e+00 7.298594e-08 7.085236e-08 9.872735e-08
NECTIN2 10 chr10:21752295[b38] 21752295 0 A C 0.002 -1.998892e+00 4.011065e-01 1.748237e+00 1.778250e+00 7.081327e-07 6.903137e-07 8.791292e-07
NECTIN2 10 chr10:21772829[b38] 21772829 1 T G 0.002 -1.998183e+00 4.011088e-01 1.747914e+00 1.777919e+00 7.146096e-07 6.966401e-07 8.868723e-07
NECTIN2 10 chr10:21829857[b38] 21829857 0 G T 0.002 -1.998892e+00 4.011065e-01 1.748237e+00 1.778250e+00 7.081327e-07 6.903137e-07 8.791292e-07
NECTIN2 10 chr10:21833992[b38] 21833992 0 T C 0.002 -1.998892e+00 4.011065e-01 1.748237e+00 1.778250e+00 7.081327e-07 6.903137e-07 8.791292e-07
NECTIN2 10 chr10:21838618[b38] 21838618 0 G A 0.002 -1.998892e+00 4.011065e-01 1.748237e+00 1.778250e+00 7.081327e-07 6.903137e-07 8.791292e-07
NECTIN2 10 chr10:21848324[b38] 21848324 0 A G 0.002 -1.998892e+00 4.011065e-01 1.748237e+00 1.778250e+00 7.081327e-07 6.903137e-07 8.791292e-07
NECTIN2 10 chr10:21893458[b38] 21893458 0 C T 0.002 -1.998892e+00 4.011065e-01 1.748237e+00 1.778250e+00 7.081327e-07 6.903137e-07 8.791292e-07
NECTIN2 10 chr10:21974902[b38] 21974902 0 G C 0.002 -1.998892e+00 4.011065e-01 1.748237e+00 1.778250e+00 7.081327e-07 6.903137e-07 8.791292e-07
NECTIN2 10 chr10:22188855[b38] 22188855 0 G C 0.002 -1.998892e+00 4.011065e-01 1.748237e+00 1.778250e+00 7.081327e-07 6.903137e-07 8.791292e-07
NECTIN2 10 chr10:22298643[b38] 22298643 0 G C 0.002 -1.998892e+00 4.011065e-01 1.748237e+00 1.778250e+00 7.081327e-07 6.903137e-07 8.791292e-07
NECTIN2 10 chr10:22304227[b38] 22304227 0 T A 0.002 -1.998892e+00 4.011065e-01 1.748237e+00 1.778250e+00 7.081327e-07 6.903137e-07 8.791292e-07
NECTIN2 10 chr10:22319956[b38] 22319956 0 C T 0.002 -1.998892e+00 4.011065e-01 1.748237e+00 1.778250e+00 7.081327e-07 6.903137e-07 8.791292e-07
NECTIN2 10 chr10:22462361[b38] 22462361 0 G T 0.002 -1.998892e+00 4.011065e-01 1.748237e+00 1.778250e+00 7.081327e-07 6.903137e-07 8.791292e-07
NECTIN2 10 chr10:22538720[b38] 22538720 0 A C 0.002 -1.998892e+00 4.011065e-01 1.748237e+00 1.778250e+00 7.081327e-07 6.903137e-07 8.791292e-07
NECTIN2 10 chr10:22720427[b38] 22720427 0 T C 0.002 -1.998892e+00 4.011065e-01 1.748237e+00 1.778250e+00 7.081327e-07 6.903137e-07 8.791292e-07
NECTIN2 10 chr10:22752790[b38] 22752790 0 C T 0.002 -1.998892e+00 4.011065e-01 1.748237e+00 1.778250e+00 7.081327e-07 6.903137e-07 8.791292e-07
NECTIN2 10 chr10:22805820[b38] 22805820 0 T G 0.002 -1.998892e+00 4.011065e-01 1.748237e+00 1.778250e+00 7.081327e-07 6.903137e-07 8.791292e-07
NECTIN2 10 chr10:22944161[b38] 22944161 0 C G 0.003 -1.842455e+00 3.715171e-01 1.755315e+00 1.785436e+00 8.003175e-07 7.803888e-07 9.899987e-07
NECTIN2 10 chr10:23302481[b38] 23302481 0 T C 0.002 -2.376498e+00 4.389039e-01 1.750770e+00 1.780699e+00 7.298594e-08 7.085236e-08 9.872735e-08
NECTIN2 10 chr10:76363167[b38] 76363167 89 A A 0.001 3.234217e+00 6.977466e-01 1.756427e+00 1.784128e+00 3.921265e-06 3.835390e-06 4.610841e-06
NECTIN2 10 chr10:77685787[b38] 77685787 938 C C 0.003 3.282143e+00 6.987219e-01 1.755281e+00 1.783025e+00 2.913014e-06 2.847606e-06 3.455728e-06
NECTIN2 10 chr10:116084761[b38] 116084761 1099 A A 0.237 -4.465714e-01 9.815288e-02 1.664297e+00 1.693004e+00 5.868597e-06 5.798067e-06 6.898676e-06
NECTIN2 10 chr10:121596661[b38] 121596661 0 A T 0.199 2.339240e-01 5.047577e-02 1.496418e+00 1.517989e+00 3.937149e-06 4.210909e-06 5.410056e-06
NECTIN2 11 chr11:5411713[b38] 5411713 0 A G 0.003 -1.675307e+00 3.476432e-01 1.546660e+00 1.565544e+00 1.610809e-06 1.664216e-06 2.145223e-06
NECTIN2 11 chr11:5920247[b38] 5920247 0 A A 0.003 -1.675307e+00 3.476432e-01 1.546660e+00 1.565544e+00 1.610809e-06 1.664216e-06 2.145223e-06
NECTIN2 11 chr11:6890912[b38] 6890912 0 T A 0.003 -1.509665e+00 3.285202e-01 1.539192e+00 1.558652e+00 4.736836e-06 4.925957e-06 6.153716e-06
NECTIN2 11 chr11:7572988[b38] 7572988 0 A G 0.003 -1.509665e+00 3.285202e-01 1.539192e+00 1.558652e+00 4.736836e-06 4.925957e-06 6.153716e-06
NECTIN2 11 chr11:8964381[b38] 8964381 0 G A 0.003 -1.509665e+00 3.285202e-01 1.539192e+00 1.558652e+00 4.736836e-06 4.925957e-06 6.153716e-06
NECTIN2 11 chr11:11463480[b38] 11463480 0 T C 0.003 -1.940237e+00 3.710993e-01 1.504167e+00 1.522217e+00 1.988717e-07 2.102459e-07 2.991128e-07
NECTIN2 11 chr11:12749332[b38] 12749332 0 G A 0.004 -1.424659e+00 3.142643e-01 1.516883e+00 1.536882e+00 6.336904e-06 6.687891e-06 8.368581e-06
NECTIN2 11 chr11:12817880[b38] 12817880 0 A C 0.004 -1.424659e+00 3.142643e-01 1.516883e+00 1.536882e+00 6.336904e-06 6.687891e-06 8.368581e-06
NECTIN2 11 chr11:13004363[b38] 13004363 0 A T 0.004 -1.424659e+00 3.142643e-01 1.516883e+00 1.536882e+00 6.336904e-06 6.687891e-06 8.368581e-06
NECTIN2 11 chr11:24213407[b38] 24213407 0 T A 0.059 -3.752375e-01 8.356664e-02 1.799573e+00 1.826068e+00 7.738584e-06 7.603171e-06 8.999310e-06
NECTIN2 11 chr11:34701294[b38] 34701294 0 A G 0.002 -2.265810e+00 4.952506e-01 1.659430e+00 1.672880e+00 5.211442e-06 5.157951e-06 6.178651e-06
NECTIN2 11 chr11:39360929[b38] 39360929 0 A G 0.010 -9.547325e-01 2.130300e-01 1.733778e+00 1.756030e+00 8.052197e-06 7.891183e-06 9.266338e-06
NECTIN2 11 chr11:70528774[b38] 70528774 0 C G 0.006 -1.140995e+00 2.531863e-01 1.515473e+00 1.535449e+00 7.177053e-06 7.583763e-06 9.465679e-06
NECTIN2 11 chr11:76088337[b38] 76088337 0 A C 0.005 -1.358253e+00 2.964039e-01 1.595177e+00 1.613198e+00 5.034047e-06 5.088328e-06 6.196753e-06
NECTIN2 11 chr11:76103108[b38] 76103108 0 G A 0.005 -1.358253e+00 2.964039e-01 1.595177e+00 1.613198e+00 5.034047e-06 5.088328e-06 6.196753e-06
NECTIN2 11 chr11:76126916[b38] 76126916 0 C T 0.005 -1.358253e+00 2.964039e-01 1.595177e+00 1.613198e+00 5.034047e-06 5.088328e-06 6.196753e-06
NECTIN2 12 chr12:50036959[b38] 50036959 0 A G 0.001 3.149699e+00 6.982690e-01 1.693368e+00 1.720289e+00 7.039225e-06 6.920231e-06 8.166384e-06
NECTIN2 12 chr12:50113136[b38] 50113136 0 G A 0.001 3.149699e+00 6.982690e-01 1.693368e+00 1.720289e+00 7.039225e-06 6.920231e-06 8.166384e-06
NECTIN2 12 chr12:50246615[b38] 50246615 0 G A 0.001 3.149699e+00 6.982690e-01 1.693368e+00 1.720289e+00 7.039225e-06 6.920231e-06 8.166384e-06
NECTIN2 12 chr12:50253923[b38] 50253923 0 A G 0.001 3.149699e+00 6.982690e-01 1.693368e+00 1.720289e+00 7.039225e-06 6.920231e-06 8.166384e-06
NECTIN2 12 chr12:50263548[b38] 50263548 0 C A 0.001 3.149699e+00 6.982690e-01 1.693368e+00 1.720289e+00 7.039225e-06 6.920231e-06 8.166384e-06
NECTIN2 12 chr12:50274458[b38] 50274458 0 T C 0.001 3.149699e+00 6.982690e-01 1.693368e+00 1.720289e+00 7.039225e-06 6.920231e-06 8.166384e-06
NECTIN2 12 chr12:50314258[b38] 50314258 0 T T 0.001 3.149699e+00 6.982690e-01 1.693368e+00 1.720289e+00 7.039225e-06 6.920231e-06 8.166384e-06
NECTIN2 12 chr12:50323037[b38] 50323037 0 A C 0.001 3.149699e+00 6.982690e-01 1.693368e+00 1.720289e+00 7.039225e-06 6.920231e-06 8.166384e-06
NECTIN2 12 chr12:129747569[b38] 129747569 0 G G 0.004 -1.416837e+00 3.087415e-01 1.797301e+00 1.831685e+00 4.879179e-06 4.785688e-06 5.750263e-06
NECTIN2 13 chr13:46913989[b38] 46913989 0 C A 0.003 -1.754515e+00 3.865149e-01 1.485643e+00 1.505379e+00 6.161823e-06 6.651353e-06 8.521730e-06
NECTIN2 13 chr13:46915889[b38] 46915889 0 C T 0.003 -1.754515e+00 3.865149e-01 1.485643e+00 1.505379e+00 6.161823e-06 6.651353e-06 8.521730e-06
NECTIN2 13 chr13:47051015[b38] 47051015 0 C T 0.003 -1.754515e+00 3.865149e-01 1.485643e+00 1.505379e+00 6.161823e-06 6.651353e-06 8.521730e-06
NECTIN2 13 chr13:49157553[b38] 49157553 0 A G 0.003 -1.563003e+00 3.417948e-01 1.538196e+00 1.558615e+00 5.264391e-06 5.478631e-06 6.831877e-06
NECTIN2 13 chr13:49568914[b38] 49568914 0 T C 0.003 -1.563003e+00 3.417948e-01 1.538196e+00 1.558615e+00 5.264391e-06 5.478631e-06 6.831877e-06
NECTIN2 13 chr13:49778735[b38] 49778735 0 G C 0.003 -1.563003e+00 3.417948e-01 1.538196e+00 1.558615e+00 5.264391e-06 5.478631e-06 6.831877e-06
NECTIN2 13 chr13:49815402[b38] 49815402 0 T C 0.004 -1.584823e+00 3.083441e-01 1.560704e+00 1.581502e+00 3.167800e-07 3.236783e-07 4.397342e-07
NECTIN2 13 chr13:50142169[b38] 50142169 0 T C 0.003 -1.563003e+00 3.417948e-01 1.538196e+00 1.558615e+00 5.264391e-06 5.478631e-06 6.831877e-06
NECTIN2 13 chr13:50297924[b38] 50297924 0 C A 0.003 -1.563003e+00 3.417948e-01 1.538196e+00 1.558615e+00 5.264391e-06 5.478631e-06 6.831877e-06
NECTIN2 13 chr13:75332234[b38] 75332234 0 T C 0.004 -1.475480e+00 3.259459e-01 1.804982e+00 1.831075e+00 6.533344e-06 6.421637e-06 7.647295e-06
NECTIN2 13 chr13:75411704[b38] 75411704 0 A T 0.004 -1.475480e+00 3.259459e-01 1.804982e+00 1.831075e+00 6.533344e-06 6.421637e-06 7.647295e-06
NECTIN2 13 chr13:75711622[b38] 75711622 0 T C 0.004 -1.475480e+00 3.259459e-01 1.804982e+00 1.831075e+00 6.533344e-06 6.421637e-06 7.647295e-06
NECTIN2 13 chr13:75733717[b38] 75733717 0 A G 0.004 -1.475480e+00 3.259459e-01 1.804982e+00 1.831075e+00 6.533344e-06 6.421637e-06 7.647295e-06
NECTIN2 13 chr13:75819241[b38] 75819241 0 T C 0.004 -1.475480e+00 3.259459e-01 1.804982e+00 1.831075e+00 6.533344e-06 6.421637e-06 7.647295e-06
NECTIN2 13 chr13:76029300[b38] 76029300 0 C T 0.004 -1.475480e+00 3.259459e-01 1.804982e+00 1.831075e+00 6.533344e-06 6.421637e-06 7.647295e-06
NECTIN2 13 chr13:76033138[b38] 76033138 0 C T 0.004 -1.475480e+00 3.259459e-01 1.804982e+00 1.831075e+00 6.533344e-06 6.421637e-06 7.647295e-06
NECTIN2 13 chr13:76033625[b38] 76033625 0 C T 0.004 -1.475480e+00 3.259459e-01 1.804982e+00 1.831075e+00 6.533344e-06 6.421637e-06 7.647295e-06
NECTIN2 13 chr13:76121207[b38] 76121207 0 G A 0.004 -1.475480e+00 3.259459e-01 1.804982e+00 1.831075e+00 6.533344e-06 6.421637e-06 7.647295e-06
NECTIN2 13 chr13:76130378[b38] 76130378 0 T A 0.004 -1.475480e+00 3.259459e-01 1.804982e+00 1.831075e+00 6.533344e-06 6.421637e-06 7.647295e-06
NECTIN2 13 chr13:76130379[b38] 76130379 0 T A 0.004 -1.475480e+00 3.259459e-01 1.804982e+00 1.831075e+00 6.533344e-06 6.421637e-06 7.647295e-06
NECTIN2 13 chr13:76161508[b38] 76161508 0 G A 0.004 -1.475480e+00 3.259459e-01 1.804982e+00 1.831075e+00 6.533344e-06 6.421637e-06 7.647295e-06
NECTIN2 13 chr13:76164665[b38] 76164665 0 A G 0.004 -1.475480e+00 3.259459e-01 1.804982e+00 1.831075e+00 6.533344e-06 6.421637e-06 7.647295e-06
NECTIN2 13 chr13:76189986[b38] 76189986 0 T C 0.004 -1.475480e+00 3.259459e-01 1.804982e+00 1.831075e+00 6.533344e-06 6.421637e-06 7.647295e-06
NECTIN2 13 chr13:76190432[b38] 76190432 0 T C 0.004 -1.475480e+00 3.259459e-01 1.804982e+00 1.831075e+00 6.533344e-06 6.421637e-06 7.647295e-06
NECTIN2 13 chr13:76341494[b38] 76341494 0 T C 0.004 -1.475480e+00 3.259459e-01 1.804982e+00 1.831075e+00 6.533344e-06 6.421637e-06 7.647295e-06
NECTIN2 13 chr13:76394492[b38] 76394492 0 G A 0.004 -1.475480e+00 3.259459e-01 1.804982e+00 1.831075e+00 6.533344e-06 6.421637e-06 7.647295e-06
NECTIN2 13 chr13:76864246[b38] 76864246 0 C T 0.004 -1.475480e+00 3.259459e-01 1.804982e+00 1.831075e+00 6.533344e-06 6.421637e-06 7.647295e-06
NECTIN2 13 chr13:76878181[b38] 76878181 0 A C 0.004 -1.475480e+00 3.259459e-01 1.804982e+00 1.831075e+00 6.533344e-06 6.421637e-06 7.647295e-06
NECTIN2 13 chr13:76880658[b38] 76880658 0 T T 0.005 -1.346545e+00 2.953005e-01 1.778293e+00 1.804673e+00 5.595872e-06 5.483080e-06 6.533017e-06
NECTIN2 13 chr13:76989807[b38] 76989807 0 A G 0.004 -1.475480e+00 3.259459e-01 1.804982e+00 1.831075e+00 6.533344e-06 6.421637e-06 7.647295e-06
NECTIN2 13 chr13:77500100[b38] 77500100 0 A G 0.004 -1.475480e+00 3.259459e-01 1.804982e+00 1.831075e+00 6.533344e-06 6.421637e-06 7.647295e-06
NECTIN2 13 chr13:77749720[b38] 77749720 0 C T 0.004 -1.475480e+00 3.259459e-01 1.804982e+00 1.831075e+00 6.533344e-06 6.421637e-06 7.647295e-06
NECTIN2 13 chr13:78121659[b38] 78121659 0 G A 0.004 -1.475480e+00 3.259459e-01 1.804982e+00 1.831075e+00 6.533344e-06 6.421637e-06 7.647295e-06
NECTIN2 13 chr13:78217382[b38] 78217382 0 G G 0.005 -1.279619e+00 2.830467e-01 1.784589e+00 1.811211e+00 6.714812e-06 6.584874e-06 7.809732e-06
NECTIN2 13 chr13:78272742[b38] 78272742 0 G C 0.004 -1.555352e+00 3.090527e-01 1.795706e+00 1.821817e+00 5.510869e-07 5.385649e-07 6.957562e-07
NECTIN2 13 chr13:78274532[b38] 78274532 0 T C 0.004 -1.475480e+00 3.259459e-01 1.804982e+00 1.831075e+00 6.533344e-06 6.421637e-06 7.647295e-06
NECTIN2 13 chr13:78347284[b38] 78347284 0 A G 0.004 -1.475480e+00 3.259459e-01 1.804982e+00 1.831075e+00 6.533344e-06 6.421637e-06 7.647295e-06
NECTIN2 13 chr13:78440640[b38] 78440640 0 T A 0.004 -1.475480e+00 3.259459e-01 1.804982e+00 1.831075e+00 6.533344e-06 6.421637e-06 7.647295e-06
NECTIN2 13 chr13:78557872[b38] 78557872 0 T C 0.004 -1.475480e+00 3.259459e-01 1.804982e+00 1.831075e+00 6.533344e-06 6.421637e-06 7.647295e-06
NECTIN2 13 chr13:78671557[b38] 78671557 0 T C 0.004 -1.475480e+00 3.259459e-01 1.804982e+00 1.831075e+00 6.533344e-06 6.421637e-06 7.647295e-06
NECTIN2 13 chr13:78699944[b38] 78699944 0 C T 0.004 -1.475480e+00 3.259459e-01 1.804982e+00 1.831075e+00 6.533344e-06 6.421637e-06 7.647295e-06
NECTIN2 13 chr13:78826671[b38] 78826671 0 G A 0.004 -1.475480e+00 3.259459e-01 1.804982e+00 1.831075e+00 6.533344e-06 6.421637e-06 7.647295e-06
NECTIN2 13 chr13:78918307[b38] 78918307 0 C C 0.004 -1.475480e+00 3.259459e-01 1.804982e+00 1.831075e+00 6.533344e-06 6.421637e-06 7.647295e-06
NECTIN2 13 chr13:78992089[b38] 78992089 0 T C 0.004 -1.475480e+00 3.259459e-01 1.804982e+00 1.831075e+00 6.533344e-06 6.421637e-06 7.647295e-06
NECTIN2 13 chr13:79441994[b38] 79441994 0 C T 0.004 -1.461014e+00 3.093826e-01 1.837236e+00 1.864634e+00 2.582041e-06 2.547711e-06 3.146767e-06
NECTIN2 13 chr13:79665231[b38] 79665231 0 T T 0.004 -1.475480e+00 3.259459e-01 1.804982e+00 1.831075e+00 6.533344e-06 6.421637e-06 7.647295e-06
NECTIN2 13 chr13:80100902[b38] 80100902 0 A G 0.004 -1.475480e+00 3.259459e-01 1.804982e+00 1.831075e+00 6.533344e-06 6.421637e-06 7.647295e-06
NECTIN2 13 chr13:80131635[b38] 80131635 0 T T 0.004 -1.475480e+00 3.259459e-01 1.804982e+00 1.831075e+00 6.533344e-06 6.421637e-06 7.647295e-06
NECTIN2 13 chr13:80346047[b38] 80346047 0 C T 0.004 -1.475480e+00 3.259459e-01 1.804982e+00 1.831075e+00 6.533344e-06 6.421637e-06 7.647295e-06
NECTIN2 13 chr13:80490938[b38] 80490938 0 T C 0.004 -1.475480e+00 3.259459e-01 1.804982e+00 1.831075e+00 6.533344e-06 6.421637e-06 7.647295e-06
NECTIN2 13 chr13:80811623[b38] 80811623 0 A G 0.005 -1.242386e+00 2.727172e-01 1.761908e+00 1.788150e+00 5.710654e-06 5.590990e-06 6.645263e-06
NECTIN2 13 chr13:80870291[b38] 80870291 0 C G 0.005 -1.242386e+00 2.727172e-01 1.761908e+00 1.788150e+00 5.710654e-06 5.590990e-06 6.645263e-06
NECTIN2 13 chr13:80953647[b38] 80953647 0 A G 0.005 -1.242386e+00 2.727172e-01 1.761908e+00 1.788150e+00 5.710654e-06 5.590990e-06 6.645263e-06
NECTIN2 13 chr13:80963481[b38] 80963481 0 A G 0.005 -1.242386e+00 2.727172e-01 1.761908e+00 1.788150e+00 5.710654e-06 5.590990e-06 6.645263e-06
NECTIN2 13 chr13:80965825[b38] 80965825 0 T C 0.004 -1.475480e+00 3.259459e-01 1.804982e+00 1.831075e+00 6.533344e-06 6.421637e-06 7.647295e-06
NECTIN2 13 chr13:81052187[b38] 81052187 0 G T 0.005 -1.242386e+00 2.727172e-01 1.761908e+00 1.788150e+00 5.710654e-06 5.590990e-06 6.645263e-06
NECTIN2 13 chr13:81180985[b38] 81180985 0 G A 0.003 -1.899956e+00 3.596615e-01 1.743413e+00 1.769635e+00 1.489855e-07 1.448642e-07 1.958050e-07
NECTIN2 13 chr13:81471721[b38] 81471721 0 G A 0.003 -1.899956e+00 3.596615e-01 1.743413e+00 1.769635e+00 1.489855e-07 1.448642e-07 1.958050e-07
NECTIN2 13 chr13:81530706[b38] 81530706 0 C A 0.003 -1.899956e+00 3.596615e-01 1.743413e+00 1.769635e+00 1.489855e-07 1.448642e-07 1.958050e-07
NECTIN2 13 chr13:81727547[b38] 81727547 0 A G 0.003 -1.899956e+00 3.596615e-01 1.743413e+00 1.769635e+00 1.489855e-07 1.448642e-07 1.958050e-07
NECTIN2 13 chr13:81852146[b38] 81852146 0 T G 0.003 -1.899956e+00 3.596615e-01 1.743413e+00 1.769635e+00 1.489855e-07 1.448642e-07 1.958050e-07
NECTIN2 13 chr13:82029723[b38] 82029723 0 C T 0.003 -1.899956e+00 3.596615e-01 1.743413e+00 1.769635e+00 1.489855e-07 1.448642e-07 1.958050e-07
NECTIN2 13 chr13:82338325[b38] 82338325 0 A G 0.003 -1.899956e+00 3.596615e-01 1.743413e+00 1.769635e+00 1.489855e-07 1.448642e-07 1.958050e-07
NECTIN2 13 chr13:82726450[b38] 82726450 0 A G 0.003 -1.899956e+00 3.596615e-01 1.743413e+00 1.769635e+00 1.489855e-07 1.448642e-07 1.958050e-07
NECTIN2 13 chr13:82735408[b38] 82735408 0 C T 0.003 -1.899956e+00 3.596615e-01 1.743413e+00 1.769635e+00 1.489855e-07 1.448642e-07 1.958050e-07
NECTIN2 13 chr13:83256496[b38] 83256496 0 A C 0.003 -1.899956e+00 3.596615e-01 1.743413e+00 1.769635e+00 1.489855e-07 1.448642e-07 1.958050e-07
NECTIN2 13 chr13:83595693[b38] 83595693 0 T C 0.003 -1.899956e+00 3.596615e-01 1.743413e+00 1.769635e+00 1.489855e-07 1.448642e-07 1.958050e-07
NECTIN2 13 chr13:100947159[b38] 100947159 0 T C 0.001 3.398339e+00 6.941424e-01 1.807751e+00 1.838163e+00 1.101197e-06 1.078886e-06 1.363860e-06
NECTIN2 14 chr14:40164269[b38] 40164269 12 G G 0.002 -2.392921e+00 5.060305e-01 1.628612e+00 1.652227e+00 2.502640e-06 2.493826e-06 3.072684e-06
NECTIN2 14 chr14:79982110[b38] 79982110 0 A T 0.047 -4.716788e-01 9.194040e-02 1.641647e+00 1.667656e+00 3.328947e-07 3.291054e-07 4.339509e-07
NECTIN2 14 chr14:80002330[b38] 80002330 0 A G 0.047 -4.716788e-01 9.194040e-02 1.641647e+00 1.667656e+00 3.328947e-07 3.291054e-07 4.339509e-07
NECTIN2 16 chr16:30502819[b38] 30502819 4 G T 0.043 -4.352399e-01 9.157408e-02 1.638450e+00 1.664684e+00 2.226806e-06 2.211393e-06 2.725919e-06
NECTIN2 16 chr16:64135842[b38] 64135842 0 G G 0.006 -1.205712e+00 2.558593e-01 1.676677e+00 1.704682e+00 2.709213e-06 2.666016e-06 3.245882e-06
NECTIN2 16 chr16:64135847[b38] 64135847 0 A C 0.006 -1.205712e+00 2.558593e-01 1.676677e+00 1.704682e+00 2.709213e-06 2.666016e-06 3.245882e-06
NECTIN2 16 chr16:80778750[b38] 80778750 0 C T 0.017 7.080259e-01 1.536519e-01 1.738291e+00 1.765422e+00 4.462271e-06 4.366237e-06 5.221427e-06
NECTIN2 17 chr17:14423696[b38] 14423696 0 T A 0.023 -6.147084e-01 1.365207e-01 1.655038e+00 1.676663e+00 7.307050e-06 7.241580e-06 8.582124e-06
NECTIN2 17 chr17:14487132[b38] 14487132 0 T G 0.022 -6.158005e-01 1.377413e-01 1.658494e+00 1.680097e+00 8.470154e-06 8.389429e-06 9.893115e-06
NECTIN2 17 chr17:14495985[b38] 14495985 0 G A 0.021 -6.814153e-01 1.423858e-01 1.622935e+00 1.643961e+00 1.897286e-06 1.893537e-06 2.358729e-06
NECTIN2 17 chr17:14576837[b38] 14576837 0 T C 0.022 -6.425155e-01 1.399875e-01 1.646360e+00 1.667901e+00 4.862326e-06 4.826158e-06 5.800141e-06
NECTIN2 17 chr17:45119718[b38] 45119718 0 A G 0.122 -2.783256e-01 5.987391e-02 1.764213e+00 1.789430e+00 3.680642e-06 3.601033e-06 4.339855e-06
NECTIN2 17 chr17:45123626[b38] 45123626 0 A G 0.121 -2.730830e-01 6.012609e-02 1.767638e+00 1.792895e+00 6.089781e-06 5.964413e-06 7.079120e-06
NECTIN2 17 chr17:45124058[b38] 45124058 0 T C 0.120 -2.778595e-01 6.010753e-02 1.762436e+00 1.787810e+00 4.161636e-06 4.072250e-06 4.887960e-06
NECTIN2 17 chr17:60931502[b38] 60931502 0 T C 0.026 -5.636000e-01 1.214841e-01 1.626709e+00 1.650890e+00 3.846247e-06 3.838061e-06 4.666143e-06
NECTIN2 17 chr17:61096044[b38] 61096044 0 T C 0.022 -6.719082e-01 1.314120e-01 1.604575e+00 1.628211e+00 3.641876e-07 3.647154e-07 4.843441e-07
NECTIN2 18 chr18:1932361[b38] 1932361 0 C T 0.001 -2.700194e+00 5.894069e-01 1.592947e+00 1.613970e+00 5.063376e-06 5.121926e-06 6.243033e-06
NECTIN2 18 chr18:10809261[b38] 10809261 188 T T 0.020 -5.404612e-01 1.087948e-01 1.827714e+00 1.862289e+00 7.668917e-07 7.531686e-07 9.691279e-07
NECTIN2 18 chr18:54633446[b38] 54633446 0 G G 0.166 -2.513684e-01 5.363359e-02 1.594172e+00 1.616083e+00 3.065057e-06 3.095715e-06 3.828414e-06
NECTIN2 18 chr18:54633956[b38] 54633956 1 A G 0.166 -2.492353e-01 5.356080e-02 1.581056e+00 1.602751e+00 3.597547e-06 3.656126e-06 4.520020e-06
NECTIN2 19 chr19:6825296[b38] 6825296 0 T C 0.002 -2.205783e+00 4.506824e-01 1.758450e+00 1.784573e+00 1.109027e-06 1.082414e-06 1.357225e-06
NECTIN2 19 chr19:7217857[b38] 7217857 0 C C 0.001 -3.037615e+00 5.889867e-01 1.770497e+00 1.795362e+00 2.889956e-07 2.815145e-07 3.713712e-07
NECTIN2 19 chr19:7238369[b38] 7238369 0 T C 0.001 -3.037615e+00 5.889867e-01 1.770497e+00 1.795362e+00 2.889956e-07 2.815145e-07 3.713712e-07
NECTIN2 19 chr19:7330674[b38] 7330674 0 T T 0.002 -2.519939e+00 5.059907e-01 1.712396e+00 1.737203e+00 7.198517e-07 7.032142e-07 8.942205e-07
NECTIN2 19 chr19:7343436[b38] 7343436 0 C T 0.001 -3.037615e+00 5.889867e-01 1.770497e+00 1.795362e+00 2.889956e-07 2.815145e-07 3.713712e-07
NECTIN2 19 chr19:7451698[b38] 7451698 0 A G 0.002 -2.519939e+00 5.059907e-01 1.712396e+00 1.737203e+00 7.198517e-07 7.032142e-07 8.942205e-07
NECTIN2 19 chr19:7746126[b38] 7746126 0 A C 0.002 -2.519939e+00 5.059907e-01 1.712396e+00 1.737203e+00 7.198517e-07 7.032142e-07 8.942205e-07
NECTIN2 19 chr19:7798505[b38] 7798505 0 G T 0.002 -2.519939e+00 5.059907e-01 1.712396e+00 1.737203e+00 7.198517e-07 7.032142e-07 8.942205e-07
NECTIN2 19 chr19:7801360[b38] 7801360 0 C G 0.002 -2.519939e+00 5.059907e-01 1.712396e+00 1.737203e+00 7.198517e-07 7.032142e-07 8.942205e-07
NECTIN2 19 chr19:7825105[b38] 7825105 0 T G 0.015 -7.394511e-01 1.621987e-01 1.651391e+00 1.676149e+00 5.622052e-06 5.573134e-06 6.657080e-06
NECTIN2 19 chr19:7847982[b38] 7847982 0 T C 0.015 -8.056915e-01 1.641280e-01 1.655454e+00 1.680085e+00 1.030943e-06 1.017680e-06 1.284504e-06
NECTIN2 19 chr19:7862356[b38] 7862356 0 T C 0.002 -2.519939e+00 5.059907e-01 1.712396e+00 1.737203e+00 7.198517e-07 7.032142e-07 8.942205e-07
NECTIN2 19 chr19:7877934[b38] 7877934 2 G G 0.001 -3.037424e+00 5.889831e-01 1.770123e+00 1.794984e+00 2.894384e-07 2.819411e-07 3.718967e-07
NECTIN2 19 chr19:7902842[b38] 7902842 0 C G 0.002 -2.519939e+00 5.059907e-01 1.712396e+00 1.737203e+00 7.198517e-07 7.032142e-07 8.942205e-07
NECTIN2 19 chr19:7907184[b38] 7907184 0 T G 0.002 -2.519939e+00 5.059907e-01 1.712396e+00 1.737203e+00 7.198517e-07 7.032142e-07 8.942205e-07
NECTIN2 19 chr19:7922240[b38] 7922240 0 G C 0.002 -2.519939e+00 5.059907e-01 1.712396e+00 1.737203e+00 7.198517e-07 7.032142e-07 8.942205e-07
NECTIN2 19 chr19:8116012[b38] 8116012 0 G A 0.001 -3.037615e+00 5.889867e-01 1.770497e+00 1.795362e+00 2.889956e-07 2.815145e-07 3.713712e-07
NECTIN2 19 chr19:8147088[b38] 8147088 0 A C 0.001 -3.037615e+00 5.889867e-01 1.770497e+00 1.795362e+00 2.889956e-07 2.815145e-07 3.713712e-07
NECTIN2 19 chr19:8221493[b38] 8221493 0 G G 0.001 -3.037615e+00 5.889867e-01 1.770497e+00 1.795362e+00 2.889956e-07 2.815145e-07 3.713712e-07
NECTIN2 19 chr19:8235654[b38] 8235654 0 A G 0.001 -3.037615e+00 5.889867e-01 1.770497e+00 1.795362e+00 2.889956e-07 2.815145e-07 3.713712e-07
NECTIN2 19 chr19:8317242[b38] 8317242 0 C T 0.001 -3.037615e+00 5.889867e-01 1.770497e+00 1.795362e+00 2.889956e-07 2.815145e-07 3.713712e-07
NECTIN2 19 chr19:8453298[b38] 8453298 0 A G 0.001 -3.037615e+00 5.889867e-01 1.770497e+00 1.795362e+00 2.889956e-07 2.815145e-07 3.713712e-07
NECTIN2 19 chr19:8661155[b38] 8661155 0 T T 0.001 -3.037615e+00 5.889867e-01 1.770497e+00 1.795362e+00 2.889956e-07 2.815145e-07 3.713712e-07
NECTIN2 19 chr19:8877694[b38] 8877694 0 A G 0.001 -3.037615e+00 5.889867e-01 1.770497e+00 1.795362e+00 2.889956e-07 2.815145e-07 3.713712e-07
NECTIN2 19 chr19:8975272[b38] 8975272 0 A T 0.001 -3.037615e+00 5.889867e-01 1.770497e+00 1.795362e+00 2.889956e-07 2.815145e-07 3.713712e-07
NECTIN2 19 chr19:9058499[b38] 9058499 0 A G 0.001 -3.037615e+00 5.889867e-01 1.770497e+00 1.795362e+00 2.889956e-07 2.815145e-07 3.713712e-07
NECTIN2 19 chr19:9390784[b38] 9390784 0 T C 0.001 -3.037615e+00 5.889867e-01 1.770497e+00 1.795362e+00 2.889956e-07 2.815145e-07 3.713712e-07
NECTIN2 19 chr19:9394176[b38] 9394176 0 G A 0.002 -2.037172e+00 4.143473e-01 1.712582e+00 1.737822e+00 9.921346e-07 9.697280e-07 1.218999e-06
NECTIN2 19 chr19:9545224[b38] 9545224 0 A G 0.001 -3.037615e+00 5.889867e-01 1.770497e+00 1.795362e+00 2.889956e-07 2.815145e-07 3.713712e-07
NECTIN2 19 chr19:9629312[b38] 9629312 0 T C 0.001 -3.037615e+00 5.889867e-01 1.770497e+00 1.795362e+00 2.889956e-07 2.815145e-07 3.713712e-07
NECTIN2 19 chr19:9709275[b38] 9709275 0 A T 0.001 -3.037615e+00 5.889867e-01 1.770497e+00 1.795362e+00 2.889956e-07 2.815145e-07 3.713712e-07
NECTIN2 19 chr19:12136519[b38] 12136519 39 T T 0.029 -5.434314e-01 1.166924e-01 1.732647e+00 1.763589e+00 3.535579e-06 3.457797e-06 4.165244e-06
NECTIN2 19 chr19:29115708[b38] 29115708 17 T T 0.005 -1.256873e+00 2.632154e-01 1.825784e+00 1.859578e+00 1.998445e-06 1.965525e-06 2.445562e-06
NECTIN2 19 chr19:36687960[b38] 36687960 1 C C 0.013 -7.718224e-01 1.720245e-01 1.799454e+00 1.832253e+00 7.867619e-06 7.726419e-06 9.153058e-06
NECTIN2 19 chr19:55154321[b38] 55154321 0 G C 0.025 5.567916e-01 1.241517e-01 1.774092e+00 1.798317e+00 7.938147e-06 7.781777e-06 9.168488e-06
NECTIN2 19 chr19:55156132[b38] 55156132 0 T A 0.025 5.567916e-01 1.241517e-01 1.774092e+00 1.798317e+00 7.938147e-06 7.781777e-06 9.168488e-06
NECTIN2 19 chr19:55156829[b38] 55156829 0 G T 0.025 5.567916e-01 1.241517e-01 1.774092e+00 1.798317e+00 7.938147e-06 7.781777e-06 9.168488e-06
NECTIN2 19 chr19:55159621[b38] 55159621 0 A G 0.025 5.567916e-01 1.241517e-01 1.774092e+00 1.798317e+00 7.938147e-06 7.781777e-06 9.168488e-06
NECTIN2 19 chr19:55159745[b38] 55159745 0 T T 0.021 5.965211e-01 1.329326e-01 1.726305e+00 1.750099e+00 7.842442e-06 7.687129e-06 9.033243e-06
NECTIN2 19 chr19:55160687[b38] 55160687 0 G A 0.025 5.567916e-01 1.241517e-01 1.774092e+00 1.798317e+00 7.938147e-06 7.781777e-06 9.168488e-06
NECTIN2 19 chr19:55160886[b38] 55160886 0 C T 0.025 5.567916e-01 1.241517e-01 1.774092e+00 1.798317e+00 7.938147e-06 7.781777e-06 9.168488e-06
NECTIN2 19 chr19:55160930[b38] 55160930 0 C T 0.025 5.567916e-01 1.241517e-01 1.774092e+00 1.798317e+00 7.938147e-06 7.781777e-06 9.168488e-06
NECTIN2 19 chr19:55161478[b38] 55161478 0 T C 0.025 5.567916e-01 1.241517e-01 1.774092e+00 1.798317e+00 7.938147e-06 7.781777e-06 9.168488e-06
NECTIN2 19 chr19:55161777[b38] 55161777 0 T C 0.025 5.567916e-01 1.241517e-01 1.774092e+00 1.798317e+00 7.938147e-06 7.781777e-06 9.168488e-06
NECTIN2 19 chr19:55161796[b38] 55161796 0 C T 0.025 5.567916e-01 1.241517e-01 1.774092e+00 1.798317e+00 7.938147e-06 7.781777e-06 9.168488e-06
NECTIN2 19 chr19:55162286[b38] 55162286 0 C T 0.025 5.567916e-01 1.241517e-01 1.774092e+00 1.798317e+00 7.938147e-06 7.781777e-06 9.168488e-06
NECTIN2 19 chr19:55167028[b38] 55167028 0 G G 0.025 5.567916e-01 1.241517e-01 1.774092e+00 1.798317e+00 7.938147e-06 7.781777e-06 9.168488e-06
NECTIN2 19 chr19:55167031[b38] 55167031 0 A C 0.025 5.567916e-01 1.241517e-01 1.774092e+00 1.798317e+00 7.938147e-06 7.781777e-06 9.168488e-06
NECTIN2 19 chr19:55167345[b38] 55167345 0 T C 0.025 5.567916e-01 1.241517e-01 1.774092e+00 1.798317e+00 7.938147e-06 7.781777e-06 9.168488e-06
NECTIN2 19 chr19:55174715[b38] 55174715 0 C A 0.025 5.567916e-01 1.241517e-01 1.774092e+00 1.798317e+00 7.938147e-06 7.781777e-06 9.168488e-06
NECTIN2 19 chr19:55174770[b38] 55174770 0 G A 0.025 5.567916e-01 1.241517e-01 1.774092e+00 1.798317e+00 7.938147e-06 7.781777e-06 9.168488e-06
NECTIN2 19 chr19:55174780[b38] 55174780 0 G T 0.025 5.567916e-01 1.241517e-01 1.774092e+00 1.798317e+00 7.938147e-06 7.781777e-06 9.168488e-06
NECTIN2 19 chr19:55174862[b38] 55174862 0 T C 0.025 5.567916e-01 1.241517e-01 1.774092e+00 1.798317e+00 7.938147e-06 7.781777e-06 9.168488e-06
NECTIN2 19 chr19:55175012[b38] 55175012 0 A G 0.025 5.567916e-01 1.241517e-01 1.774092e+00 1.798317e+00 7.938147e-06 7.781777e-06 9.168488e-06
NECTIN2 19 chr19:55175046[b38] 55175046 0 T G 0.025 5.567916e-01 1.241517e-01 1.774092e+00 1.798317e+00 7.938147e-06 7.781777e-06 9.168488e-06
NECTIN2 19 chr19:55175049[b38] 55175049 0 C T 0.025 5.567916e-01 1.241517e-01 1.774092e+00 1.798317e+00 7.938147e-06 7.781777e-06 9.168488e-06
NECTIN2 19 chr19:55175155[b38] 55175155 0 T C 0.025 5.567916e-01 1.241517e-01 1.774092e+00 1.798317e+00 7.938147e-06 7.781777e-06 9.168488e-06
NECTIN2 19 chr19:55175418[b38] 55175418 0 G A 0.025 5.567916e-01 1.241517e-01 1.774092e+00 1.798317e+00 7.938147e-06 7.781777e-06 9.168488e-06
NECTIN2 19 chr19:55175618[b38] 55175618 0 T C 0.025 5.567916e-01 1.241517e-01 1.774092e+00 1.798317e+00 7.938147e-06 7.781777e-06 9.168488e-06
NECTIN2 19 chr19:55175984[b38] 55175984 0 A T 0.025 5.567916e-01 1.241517e-01 1.774092e+00 1.798317e+00 7.938147e-06 7.781777e-06 9.168488e-06
NECTIN2 19 chr19:55176129[b38] 55176129 0 G A 0.025 5.567916e-01 1.241517e-01 1.774092e+00 1.798317e+00 7.938147e-06 7.781777e-06 9.168488e-06
NECTIN2 19 chr19:55176434[b38] 55176434 0 G A 0.025 5.567916e-01 1.241517e-01 1.774092e+00 1.798317e+00 7.938147e-06 7.781777e-06 9.168488e-06
NECTIN2 19 chr19:55176510[b38] 55176510 0 G A 0.025 5.567916e-01 1.241517e-01 1.774092e+00 1.798317e+00 7.938147e-06 7.781777e-06 9.168488e-06
NECTIN2 19 chr19:55176625[b38] 55176625 0 C T 0.025 5.567916e-01 1.241517e-01 1.774092e+00 1.798317e+00 7.938147e-06 7.781777e-06 9.168488e-06
NECTIN2 19 chr19:55176673[b38] 55176673 0 C T 0.025 5.567916e-01 1.241517e-01 1.774092e+00 1.798317e+00 7.938147e-06 7.781777e-06 9.168488e-06
NECTIN2 19 chr19:55176698[b38] 55176698 0 C T 0.025 5.567916e-01 1.241517e-01 1.774092e+00 1.798317e+00 7.938147e-06 7.781777e-06 9.168488e-06
NECTIN2 19 chr19:55176763[b38] 55176763 0 T T 0.025 5.567916e-01 1.241517e-01 1.774092e+00 1.798317e+00 7.938147e-06 7.781777e-06 9.168488e-06
NECTIN2 19 chr19:55177053[b38] 55177053 0 G A 0.025 5.567916e-01 1.241517e-01 1.774092e+00 1.798317e+00 7.938147e-06 7.781777e-06 9.168488e-06
NECTIN2 19 chr19:55177167[b38] 55177167 0 T A 0.025 5.567916e-01 1.241517e-01 1.774092e+00 1.798317e+00 7.938147e-06 7.781777e-06 9.168488e-06
NECTIN2 19 chr19:55177208[b38] 55177208 0 T C 0.025 5.567916e-01 1.241517e-01 1.774092e+00 1.798317e+00 7.938147e-06 7.781777e-06 9.168488e-06
NECTIN2 19 chr19:55177313[b38] 55177313 0 T A 0.025 5.567916e-01 1.241517e-01 1.774092e+00 1.798317e+00 7.938147e-06 7.781777e-06 9.168488e-06
NECTIN2 19 chr19:55177566[b38] 55177566 0 C C 0.025 5.567916e-01 1.241517e-01 1.774092e+00 1.798317e+00 7.938147e-06 7.781777e-06 9.168488e-06
NECTIN2 19 chr19:55177709[b38] 55177709 0 G A 0.025 5.567916e-01 1.241517e-01 1.774092e+00 1.798317e+00 7.938147e-06 7.781777e-06 9.168488e-06
NECTIN2 19 chr19:55179485[b38] 55179485 0 A G 0.025 5.567916e-01 1.241517e-01 1.774092e+00 1.798317e+00 7.938147e-06 7.781777e-06 9.168488e-06
NECTIN2 19 chr19:55180577[b38] 55180577 0 A G 0.025 5.567916e-01 1.241517e-01 1.774092e+00 1.798317e+00 7.938147e-06 7.781777e-06 9.168488e-06
NECTIN2 19 chr19:55181647[b38] 55181647 0 T C 0.025 5.567916e-01 1.241517e-01 1.774092e+00 1.798317e+00 7.938147e-06 7.781777e-06 9.168488e-06
NECTIN2 19 chr19:55181755[b38] 55181755 0 C T 0.025 5.567916e-01 1.241517e-01 1.774092e+00 1.798317e+00 7.938147e-06 7.781777e-06 9.168488e-06
NECTIN2 19 chr19:55182383[b38] 55182383 0 C G 0.025 5.567916e-01 1.241517e-01 1.774092e+00 1.798317e+00 7.938147e-06 7.781777e-06 9.168488e-06
NECTIN2 19 chr19:55184466[b38] 55184466 0 A G 0.025 5.567916e-01 1.241517e-01 1.774092e+00 1.798317e+00 7.938147e-06 7.781777e-06 9.168488e-06
NECTIN2 19 chr19:55189493[b38] 55189493 0 T C 0.025 5.567916e-01 1.241517e-01 1.774092e+00 1.798317e+00 7.938147e-06 7.781777e-06 9.168488e-06
NECTIN2 19 chr19:55195325[b38] 55195325 2 C C 0.025 5.370059e-01 1.197993e-01 1.777275e+00 1.801742e+00 8.019978e-06 7.863691e-06 9.266088e-06
NECTIN2 19 chr19:55195388[b38] 55195388 0 C G 0.025 5.567916e-01 1.241517e-01 1.774092e+00 1.798317e+00 7.938147e-06 7.781777e-06 9.168488e-06
NECTIN2 19 chr19:55195628[b38] 55195628 0 G A 0.025 5.567916e-01 1.241517e-01 1.774092e+00 1.798317e+00 7.938147e-06 7.781777e-06 9.168488e-06
NECTIN2 21 chr21:21243253[b38] 21243253 0 G C 0.065 -3.645818e-01 8.049964e-02 1.548625e+00 1.571059e+00 6.466053e-06 6.690355e-06 8.225901e-06
NECTIN2 21 chr21:21262738[b38] 21262738 0 A G 0.063 -3.675801e-01 8.199574e-02 1.598957e+00 1.622435e+00 8.006340e-06 8.084498e-06 9.683999e-06
LRP11 1 chr1:183379258[b38] 183379258 0 A G 0.069 -3.806572e-01 8.228436e-02 2.747611e+00 2.785416e+00 4.094792e-06 4.159868e-06 5.105998e-06
LRP11 1 chr1:183383501[b38] 183383501 0 G G 0.069 -3.911506e-01 8.226715e-02 2.747671e+00 2.785387e+00 2.207748e-06 2.240085e-06 2.804719e-06
LRP11 1 chr1:183388293[b38] 183388293 0 G G 0.068 -3.743390e-01 8.276202e-02 2.754401e+00 2.792287e+00 6.646447e-06 6.743305e-06 8.141526e-06
LRP11 1 chr1:183389034[b38] 183389034 0 C T 0.069 -3.805351e-01 8.251909e-02 2.751203e+00 2.789021e+00 4.389097e-06 4.454119e-06 5.450501e-06
LRP11 1 chr1:183390744[b38] 183390744 0 T C 0.069 -3.911506e-01 8.226715e-02 2.747671e+00 2.785387e+00 2.207748e-06 2.240085e-06 2.804719e-06
LRP11 1 chr1:183406319[b38] 183406319 0 A G 0.069 -3.805351e-01 8.251909e-02 2.751203e+00 2.789021e+00 4.389097e-06 4.454119e-06 5.450501e-06
LRP11 1 chr1:183407675[b38] 183407675 0 A T 0.069 -3.805351e-01 8.251909e-02 2.751203e+00 2.789021e+00 4.389097e-06 4.454119e-06 5.450501e-06
LRP11 1 chr1:183407845[b38] 183407845 0 T G 0.069 -3.911506e-01 8.226715e-02 2.747671e+00 2.785387e+00 2.207748e-06 2.240085e-06 2.804719e-06
LRP11 1 chr1:183425343[b38] 183425343 0 T G 0.075 -3.774318e-01 7.945604e-02 2.731113e+00 2.768719e+00 2.255962e-06 2.302361e-06 2.893157e-06
LRP11 1 chr1:183426931[b38] 183426931 0 A G 0.083 -3.477244e-01 7.556942e-02 2.789741e+00 2.828168e+00 4.603608e-06 4.618298e-06 5.595699e-06
LRP11 1 chr1:183430489[b38] 183430489 0 A G 0.072 -3.646468e-01 8.087852e-02 2.714881e+00 2.751923e+00 7.109826e-06 7.317358e-06 8.915181e-06
LRP11 1 chr1:214576512[b38] 214576512 0 A T 0.006 1.056094e+00 2.363571e-01 2.882606e+00 2.925471e+00 8.567806e-06 8.443963e-06 9.914375e-06
LRP11 1 chr1:233232869[b38] 233232869 0 G G 0.004 -1.384105e+00 3.082016e-01 3.084987e+00 3.136239e+00 7.716062e-06 7.603845e-06 9.077198e-06
LRP11 2 chr2:18505227[b38] 18505227 0 C T 0.012 -7.954348e-01 1.757533e-01 2.987205e+00 3.031543e+00 6.560889e-06 6.421309e-06 7.598841e-06
LRP11 2 chr2:36621028[b38] 36621028 0 A G 0.036 -4.961993e-01 1.095926e-01 2.730667e+00 2.767031e+00 6.505812e-06 6.655144e-06 8.091900e-06
LRP11 2 chr2:231882519[b38] 231882519 0 C T 0.009 9.673581e-01 2.057201e-01 2.790655e+00 2.831217e+00 2.844400e-06 2.849805e-06 3.503822e-06
LRP11 3 chr3:9867028[b38] 9867028 0 C G 0.006 -1.284341e+00 2.777793e-01 2.879607e+00 2.918244e+00 4.143996e-06 4.081202e-06 4.901465e-06
LRP11 3 chr3:29924886[b38] 29924886 0 A G 0.001 -2.750141e+00 5.590788e-01 3.463597e+00 3.529670e+00 9.798961e-07 1.092369e-06 1.599634e-06
LRP11 3 chr3:30004595[b38] 30004595 0 T C 0.001 -2.750141e+00 5.590788e-01 3.463597e+00 3.529670e+00 9.798961e-07 1.092369e-06 1.599634e-06
LRP11 3 chr3:30100757[b38] 30100757 0 T A 0.001 -2.750141e+00 5.590788e-01 3.463597e+00 3.529670e+00 9.798961e-07 1.092369e-06 1.599634e-06
LRP11 3 chr3:30179016[b38] 30179016 0 A G 0.001 -2.750141e+00 5.590788e-01 3.463597e+00 3.529670e+00 9.798961e-07 1.092369e-06 1.599634e-06
LRP11 3 chr3:30337376[b38] 30337376 0 A G 0.001 -2.750141e+00 5.590788e-01 3.463597e+00 3.529670e+00 9.798961e-07 1.092369e-06 1.599634e-06
LRP11 3 chr3:30443511[b38] 30443511 0 G T 0.001 -2.750141e+00 5.590788e-01 3.463597e+00 3.529670e+00 9.798961e-07 1.092369e-06 1.599634e-06
LRP11 3 chr3:30501701[b38] 30501701 0 G A 0.001 -2.750141e+00 5.590788e-01 3.463597e+00 3.529670e+00 9.798961e-07 1.092369e-06 1.599634e-06
LRP11 4 chr4:15998722[b38] 15998722 49 C C 0.022 -5.991030e-01 1.327349e-01 2.984875e+00 3.035455e+00 6.948147e-06 6.798074e-06 8.033366e-06
LRP11 4 chr4:156019365[b38] 156019365 0 C G 0.005 1.276021e+00 2.704909e-01 3.207750e+00 3.263993e+00 2.644254e-06 2.665850e-06 3.393628e-06
LRP11 5 chr5:4186519[b38] 4186519 0 A G 0.227 2.238738e-01 4.784002e-02 2.905095e+00 2.947209e+00 3.171884e-06 3.112143e-06 3.763286e-06
LRP11 5 chr5:8332063[b38] 8332063 0 G C 0.197 -2.247340e-01 4.953867e-02 2.795023e+00 2.835400e+00 6.242389e-06 6.256505e-06 7.499443e-06
LRP11 5 chr5:28661556[b38] 28661556 11 A A 0.049 3.281745e-01 7.232959e-02 2.775380e+00 2.821360e+00 6.222813e-06 6.268810e-06 7.534953e-06
LRP11 5 chr5:152107624[b38] 152107624 0 T C 0.064 -3.852461e-01 8.426245e-02 2.712359e+00 2.749647e+00 5.287913e-06 5.444186e-06 6.702117e-06
LRP11 5 chr5:152122640[b38] 152122640 0 A G 0.064 -3.852461e-01 8.426245e-02 2.712359e+00 2.749647e+00 5.287913e-06 5.444186e-06 6.702117e-06
LRP11 5 chr5:154452729[b38] 154452729 1 T G 0.482 1.952152e-01 4.178372e-02 2.781815e+00 2.822469e+00 3.289481e-06 3.304724e-06 4.050115e-06
LRP11 5 chr5:174308504[b38] 174308504 0 C T 0.164 -2.548284e-01 5.465895e-02 2.881892e+00 2.922356e+00 3.448833e-06 3.393947e-06 4.098793e-06
LRP11 5 chr5:174308527[b38] 174308527 0 G A 0.147 -2.626301e-01 5.715341e-02 2.914600e+00 2.955579e+00 4.740684e-06 4.650968e-06 5.551467e-06
LRP11 6 chr6:3951206[b38] 3951206 0 T C 0.051 4.078640e-01 9.074415e-02 2.705363e+00 2.744011e+00 7.583400e-06 7.834831e-06 9.543340e-06
LRP11 6 chr6:18897900[b38] 18897900 279 T T 0.475 -2.101805e-01 4.655735e-02 2.996421e+00 3.039664e+00 6.918743e-06 6.773442e-06 8.007507e-06
LRP11 6 chr6:31781043[b38] 31781043 0 A G 0.090 3.237189e-01 7.182795e-02 2.609094e+00 2.644154e+00 7.166410e-06 7.759515e-06 9.867333e-06
LRP11 6 chr6:31783950[b38] 31783950 0 T C 0.090 3.237189e-01 7.182795e-02 2.609094e+00 2.644154e+00 7.166410e-06 7.759515e-06 9.867333e-06
LRP11 6 chr6:31797122[b38] 31797122 0 C T 0.091 3.267606e-01 7.151689e-02 2.604301e+00 2.639127e+00 5.362429e-06 5.818576e-06 7.481947e-06
LRP11 6 chr6:31801023[b38] 31801023 0 G A 0.091 3.267606e-01 7.151689e-02 2.604301e+00 2.639127e+00 5.362429e-06 5.818576e-06 7.481947e-06
LRP11 6 chr6:31808011[b38] 31808011 37 C C 0.093 3.390879e-01 7.187862e-02 2.581336e+00 2.616302e+00 2.643226e-06 2.903212e-06 3.857036e-06
LRP11 6 chr6:31830816[b38] 31830816 0 C G 0.079 3.562818e-01 7.600818e-02 2.544989e+00 2.580053e+00 3.055612e-06 3.437795e-06 4.636668e-06
LRP11 6 chr6:31842308[b38] 31842308 0 T G 0.078 3.508898e-01 7.670478e-02 2.581944e+00 2.617707e+00 5.224392e-06 5.744591e-06 7.467316e-06
LRP11 6 chr6:31848008[b38] 31848008 2 C C 0.092 3.227561e-01 7.155550e-02 2.630541e+00 2.669445e+00 7.044267e-06 7.535576e-06 9.478426e-06
LRP11 6 chr6:31848720[b38] 31848720 0 C T 0.079 3.557542e-01 7.639820e-02 2.574433e+00 2.610033e+00 3.541938e-06 3.909561e-06 5.163225e-06
LRP11 6 chr6:31851599[b38] 31851599 0 A G 0.079 3.557542e-01 7.639820e-02 2.574433e+00 2.610033e+00 3.541938e-06 3.909561e-06 5.163225e-06
LRP11 6 chr6:31866621[b38] 31866621 0 A G 0.079 3.557542e-01 7.639820e-02 2.574433e+00 2.610033e+00 3.541938e-06 3.909561e-06 5.163225e-06
LRP11 6 chr6:32555492[b38] 32555492 2 T C 0.464 2.254742e-01 4.544036e-02 2.733095e+00 2.770406e+00 7.894384e-07 8.034301e-07 1.047062e-06
LRP11 6 chr6:32558170[b38] 32558170 88 G C 0.084 2.892507e-01 6.327536e-02 2.671922e+00 2.714609e+00 5.304753e-06 5.554740e-06 6.919213e-06
LRP11 6 chr6:32566813[b38] 32566813 48 A G 0.389 -1.702495e-01 3.759999e-02 2.580855e+00 2.613097e+00 6.498453e-06 7.155272e-06 9.260855e-06
LRP11 6 chr6:32566828[b38] 32566828 48 A G 0.390 -1.693175e-01 3.753549e-02 2.592738e+00 2.625323e+00 7.034666e-06 7.690917e-06 9.867750e-06
LRP11 6 chr6:32573860[b38] 32573860 44 A A 0.403 3.193272e-01 6.889530e-02 2.842429e+00 2.884240e+00 3.926271e-06 3.889355e-06 4.694544e-06
LRP11 6 chr6:32577943[b38] 32577943 13 A G 0.380 -1.711880e-01 3.741952e-02 2.576068e+00 2.608065e+00 5.217461e-06 5.759215e-06 7.525683e-06
LRP11 6 chr6:32638168[b38] 32638168 30 T C 0.013 7.133171e-01 1.540574e-01 2.983981e+00 3.030061e+00 4.016092e-06 3.926533e-06 4.717145e-06
LRP11 6 chr6:32655265[b38] 32655265 186 T T 0.086 3.510148e-01 7.773891e-02 2.956122e+00 2.995935e+00 6.891102e-06 6.748889e-06 7.962750e-06
LRP11 6 chr6:149226694[b38] 149226694 0 T C 0.180 -2.610783e-01 5.328472e-02 2.994737e+00 3.035758e+00 1.079692e-06 1.053523e-06 1.322791e-06
LRP11 6 chr6:149386706[b38] 149386706 0 G C 0.009 1.007880e+00 2.209925e-01 2.913390e+00 2.954502e+00 5.575433e-06 5.472084e-06 6.499208e-06
LRP11 6 chr6:149474409[b38] 149474409 0 A G 0.011 9.127909e-01 1.905047e-01 2.974464e+00 3.018040e+00 1.844718e-06 1.801303e-06 2.218093e-06
LRP11 6 chr6:149474565[b38] 149474565 0 T C 0.011 9.127909e-01 1.905047e-01 2.974464e+00 3.018040e+00 1.844718e-06 1.801303e-06 2.218093e-06
LRP11 6 chr6:149475584[b38] 149475584 0 T C 0.011 9.289836e-01 1.996175e-01 2.899961e+00 2.940479e+00 3.588903e-06 3.524328e-06 4.246173e-06
LRP11 6 chr6:149479443[b38] 149479443 0 T A 0.010 9.488704e-01 2.023084e-01 2.903415e+00 2.944707e+00 3.014706e-06 2.958290e-06 3.583490e-06
LRP11 6 chr6:149479959[b38] 149479959 0 T C 0.010 9.488704e-01 2.023084e-01 2.903415e+00 2.944707e+00 3.014706e-06 2.958290e-06 3.583490e-06
LRP11 6 chr6:149480745[b38] 149480745 0 C C 0.141 2.816574e-01 5.781372e-02 2.803492e+00 2.842225e+00 1.240655e-06 1.237019e-06 1.561351e-06
LRP11 6 chr6:149488642[b38] 149488642 0 T C 0.027 9.433426e-01 1.239590e-01 2.586592e+00 2.622807e+00 5.210487e-14 5.503985e-14 1.985018e-13
LRP11 6 chr6:149489059[b38] 149489059 0 A G 0.175 2.632038e-01 5.249924e-02 2.991753e+00 3.034666e+00 6.077870e-07 5.923303e-07 7.592214e-07
LRP11 6 chr6:149489289[b38] 149489289 0 C C 0.176 2.620263e-01 5.247316e-02 2.995738e+00 3.038695e+00 6.727764e-07 6.558348e-07 8.377321e-07
LRP11 6 chr6:149489514[b38] 149489514 0 C A 0.202 3.788498e-01 4.864828e-02 2.841808e+00 2.882379e+00 1.380775e-14 1.318911e-14 4.955930e-14
LRP11 6 chr6:149490557[b38] 149490557 0 G A 0.199 3.723284e-01 4.871793e-02 2.821503e+00 2.861904e+00 4.096071e-14 3.936693e-14 1.354636e-13
LRP11 6 chr6:149490760[b38] 149490760 0 C T 0.201 3.804601e-01 4.865277e-02 2.805959e+00 2.845838e+00 1.080418e-14 1.039474e-14 4.006839e-14
LRP11 6 chr6:149491027[b38] 149491027 0 G C 0.027 9.465432e-01 1.249258e-01 2.592366e+00 2.628566e+00 6.664235e-14 7.019057e-14 2.475746e-13
LRP11 6 chr6:149492002[b38] 149492002 0 C G 0.027 9.433426e-01 1.239590e-01 2.586592e+00 2.622807e+00 5.210487e-14 5.503985e-14 1.985018e-13
LRP11 6 chr6:149492226[b38] 149492226 0 A C 0.182 2.740347e-01 5.150752e-02 2.847063e+00 2.886713e+00 1.217364e-07 1.197157e-07 1.639431e-07
LRP11 6 chr6:149492391[b38] 149492391 16 G A 0.158 2.909885e-01 5.245801e-02 2.985452e+00 3.029739e+00 3.510507e-08 3.402810e-08 4.897299e-08
LRP11 6 chr6:149492392[b38] 149492392 15 T C 0.158 2.890956e-01 5.238221e-02 2.985871e+00 3.030026e+00 4.105835e-08 3.981075e-08 5.689835e-08
LRP11 6 chr6:149492601[b38] 149492601 0 T C 0.190 4.115410e-01 5.017079e-02 2.554714e+00 2.589654e+00 5.552039e-16 5.930124e-16 3.226217e-15
LRP11 6 chr6:149492804[b38] 149492804 0 G C 0.179 2.845996e-01 5.207562e-02 2.877120e+00 2.917196e+00 5.531685e-08 5.405556e-08 7.631166e-08
LRP11 6 chr6:149492996[b38] 149492996 0 C T 0.210 4.070077e-01 4.803284e-02 2.635166e+00 2.671593e+00 6.316726e-17 6.412727e-17 4.144328e-16
LRP11 6 chr6:149493522[b38] 149493522 0 C T 0.209 4.017019e-01 4.811812e-02 2.607905e+00 2.643811e+00 1.740400e-16 1.796188e-16 1.063434e-15
LRP11 6 chr6:149493626[b38] 149493626 0 G A 0.209 4.017019e-01 4.811812e-02 2.607905e+00 2.643811e+00 1.740400e-16 1.796188e-16 1.063434e-15
LRP11 6 chr6:149494257[b38] 149494257 0 G C 0.208 3.981698e-01 4.818336e-02 2.568973e+00 2.604368e+00 3.425005e-16 3.621691e-16 2.045906e-15
LRP11 6 chr6:149494291[b38] 149494291 0 A T 0.180 2.819910e-01 5.197705e-02 2.842897e+00 2.882543e+00 6.884391e-08 6.768122e-08 9.497761e-08
LRP11 6 chr6:149494333[b38] 149494333 0 C T 0.210 4.041316e-01 4.819129e-02 2.583337e+00 2.618795e+00 1.284248e-16 1.343579e-16 8.277964e-16
LRP11 6 chr6:149494427[b38] 149494427 1 A G 0.178 2.792753e-01 5.200290e-02 2.863537e+00 2.903498e+00 9.286960e-08 9.102428e-08 1.258380e-07
LRP11 6 chr6:149494626[b38] 149494626 0 T C 0.029 9.270936e-01 1.191353e-01 2.419233e+00 2.452792e+00 1.441280e-14 1.721917e-14 7.580571e-14
LRP11 6 chr6:149494646[b38] 149494646 0 A G 0.179 2.795000e-01 5.214560e-02 2.889028e+00 2.929361e+00 9.824868e-08 9.596023e-08 1.320813e-07
LRP11 6 chr6:149495486[b38] 149495486 0 G A 0.208 4.007365e-01 4.827784e-02 2.613771e+00 2.649841e+00 2.549344e-16 2.624485e-16 1.494496e-15
LRP11 6 chr6:149495679[b38] 149495679 0 C G 0.208 4.006121e-01 4.825158e-02 2.614345e+00 2.650337e+00 2.510151e-16 2.583254e-16 1.473282e-15
LRP11 6 chr6:149495853[b38] 149495853 0 A G 0.179 2.818892e-01 5.209401e-02 2.882889e+00 2.923166e+00 7.437796e-08 7.266474e-08 1.012402e-07
LRP11 6 chr6:149496183[b38] 149496183 0 T A 0.209 4.017019e-01 4.811812e-02 2.607905e+00 2.643811e+00 1.740400e-16 1.796188e-16 1.063434e-15
LRP11 6 chr6:149496614[b38] 149496614 0 G A 0.030 9.247271e-01 1.183071e-01 2.414266e+00 2.447843e+00 1.110143e-14 1.331664e-14 6.012209e-14
LRP11 6 chr6:149497883[b38] 149497883 0 G A 0.029 9.270936e-01 1.191353e-01 2.419233e+00 2.452792e+00 1.441280e-14 1.721917e-14 7.580571e-14
LRP11 6 chr6:149498186[b38] 149498186 0 T A 0.029 9.270936e-01 1.191353e-01 2.419233e+00 2.452792e+00 1.441280e-14 1.721917e-14 7.580571e-14
LRP11 6 chr6:149498374[b38] 149498374 0 T A 0.030 9.247271e-01 1.183071e-01 2.414266e+00 2.447843e+00 1.110143e-14 1.331664e-14 6.012209e-14
LRP11 6 chr6:149499663[b38] 149499663 0 T C 0.209 4.045927e-01 4.829076e-02 2.629621e+00 2.666119e+00 1.366815e-16 1.393596e-16 8.369947e-16
LRP11 6 chr6:149499812[b38] 149499812 0 G A 0.209 4.121334e-01 4.840538e-02 2.660401e+00 2.697680e+00 4.532716e-17 4.542302e-17 3.005523e-16
LRP11 6 chr6:149499837[b38] 149499837 0 G A 0.209 4.113370e-01 4.830597e-02 2.652630e+00 2.689767e+00 4.494535e-17 4.520574e-17 3.001404e-16
LRP11 6 chr6:149499920[b38] 149499920 0 T T 0.030 9.185666e-01 1.173774e-01 2.460356e+00 2.495014e+00 1.033501e-14 1.190431e-14 5.241384e-14
LRP11 6 chr6:149500186[b38] 149500186 0 G A 0.179 2.843668e-01 5.210254e-02 2.890135e+00 2.930622e+00 5.758394e-08 5.617887e-08 7.909828e-08
LRP11 6 chr6:149500608[b38] 149500608 0 T A 0.174 2.746790e-01 5.395319e-02 2.780692e+00 2.819805e+00 4.080125e-07 4.084072e-07 5.390325e-07
LRP11 6 chr6:149500619[b38] 149500619 0 T A 0.173 2.695003e-01 5.383665e-02 2.785567e+00 2.824905e+00 6.317639e-07 6.320384e-07 8.198502e-07
LRP11 6 chr6:149500870[b38] 149500870 0 G A 0.179 2.818477e-01 5.221009e-02 2.855940e+00 2.895647e+00 7.976962e-08 7.826073e-08 1.089762e-07
LRP11 6 chr6:149500873[b38] 149500873 0 A G 0.179 2.818477e-01 5.221009e-02 2.855940e+00 2.895647e+00 7.976962e-08 7.826073e-08 1.089762e-07
LRP11 6 chr6:149502760[b38] 149502760 0 A C 0.200 2.759130e-01 4.991257e-02 2.829450e+00 2.867390e+00 3.906128e-08 3.846615e-08 5.544604e-08
LRP11 6 chr6:149502763[b38] 149502763 0 A C 0.178 2.919068e-01 5.236662e-02 2.853198e+00 2.893045e+00 3.014385e-08 2.953369e-08 4.292371e-08
LRP11 6 chr6:149504128[b38] 149504128 0 C T 0.119 -2.807913e-01 6.224288e-02 2.863486e+00 2.904647e+00 7.023040e-06 6.939053e-06 8.209580e-06
LRP11 6 chr6:149508625[b38] 149508625 0 T C 0.179 2.869445e-01 5.220388e-02 2.856613e+00 2.896527e+00 4.648181e-08 4.555117e-08 6.491593e-08
LRP11 6 chr6:149509525[b38] 149509525 0 T C 0.179 2.818892e-01 5.209401e-02 2.882889e+00 2.923166e+00 7.437796e-08 7.266474e-08 1.012402e-07
LRP11 6 chr6:149510674[b38] 149510674 0 A G 0.179 2.793892e-01 5.189680e-02 2.864803e+00 2.904913e+00 8.645545e-08 8.470871e-08 1.174441e-07
LRP11 6 chr6:149510738[b38] 149510738 0 A G 0.178 2.784897e-01 5.226427e-02 2.872661e+00 2.912831e+00 1.164749e-07 1.140492e-07 1.560580e-07
LRP11 6 chr6:149510766[b38] 149510766 0 T C 0.432 -2.455190e-01 4.053244e-02 2.770329e+00 2.807140e+00 1.805336e-09 1.794108e-09 3.034789e-09
LRP11 6 chr6:149511584[b38] 149511584 0 T C 0.212 4.102481e-01 4.796633e-02 2.643695e+00 2.680281e+00 3.303107e-17 3.334838e-17 2.291233e-16
LRP11 6 chr6:149511615[b38] 149511615 0 T C 0.211 4.100185e-01 4.798091e-02 2.646752e+00 2.683366e+00 3.509404e-17 3.538202e-17 2.413767e-16
LRP11 6 chr6:149513043[b38] 149513043 0 C T 0.030 9.092298e-01 1.157893e-01 2.402513e+00 2.436102e+00 8.435602e-15 1.022501e-14 4.764947e-14
LRP11 6 chr6:149513497[b38] 149513497 0 C T 0.028 8.608993e-01 1.194747e-01 2.471499e+00 2.507520e+00 9.718019e-13 1.119169e-12 3.425794e-12
LRP11 6 chr6:149513810[b38] 149513810 0 A A 0.030 9.247271e-01 1.183071e-01 2.414266e+00 2.447843e+00 1.110143e-14 1.331664e-14 6.012209e-14
LRP11 6 chr6:149513942[b38] 149513942 0 A G 0.178 2.799449e-01 5.249299e-02 2.908320e+00 2.949032e+00 1.136809e-07 1.108269e-07 1.514740e-07
LRP11 6 chr6:149516286[b38] 149516286 0 C T 0.030 9.247271e-01 1.183071e-01 2.414266e+00 2.447843e+00 1.110143e-14 1.331664e-14 6.012209e-14
LRP11 6 chr6:149516626[b38] 149516626 0 C T 0.030 9.247271e-01 1.183071e-01 2.414266e+00 2.447843e+00 1.110143e-14 1.331664e-14 6.012209e-14
LRP11 6 chr6:149519041[b38] 149519041 0 A G 0.179 2.807257e-01 5.208739e-02 2.887196e+00 2.927486e+00 8.369771e-08 8.174240e-08 1.132864e-07
LRP11 6 chr6:149519407[b38] 149519407 0 A G 0.179 2.818892e-01 5.209401e-02 2.882889e+00 2.923166e+00 7.437796e-08 7.266474e-08 1.012402e-07
LRP11 6 chr6:149519840[b38] 149519840 0 A C 0.029 9.270936e-01 1.191353e-01 2.419233e+00 2.452792e+00 1.441280e-14 1.721917e-14 7.580571e-14
LRP11 6 chr6:149521558[b38] 149521558 0 C T 0.179 2.818892e-01 5.209401e-02 2.882889e+00 2.923166e+00 7.437796e-08 7.266474e-08 1.012402e-07
LRP11 6 chr6:149523649[b38] 149523649 0 T C 0.207 4.039450e-01 4.818039e-02 2.639615e+00 2.676146e+00 1.304893e-16 1.323584e-16 7.955610e-16
LRP11 6 chr6:149523981[b38] 149523981 0 C T 0.030 9.247271e-01 1.183071e-01 2.414266e+00 2.447843e+00 1.110143e-14 1.331664e-14 6.012209e-14
LRP11 6 chr6:149524130[b38] 149524130 0 T C 0.209 4.065785e-01 4.807461e-02 2.623053e+00 2.659208e+00 7.211859e-17 7.369589e-17 4.723105e-16
LRP11 6 chr6:149524214[b38] 149524214 0 G G 0.179 2.793798e-01 5.228672e-02 2.883318e+00 2.923605e+00 1.075741e-07 1.051626e-07 1.442550e-07
LRP11 6 chr6:149524514[b38] 149524514 0 A G 0.179 2.818892e-01 5.209401e-02 2.882889e+00 2.923166e+00 7.437796e-08 7.266474e-08 1.012402e-07
LRP11 6 chr6:149525826[b38] 149525826 0 T C 0.178 2.824980e-01 5.211612e-02 2.875111e+00 2.915288e+00 7.065742e-08 6.909708e-08 9.653706e-08
LRP11 6 chr6:149527996[b38] 149527996 0 T C 0.179 2.845996e-01 5.207562e-02 2.877120e+00 2.917196e+00 5.531685e-08 5.405556e-08 7.631166e-08
LRP11 6 chr6:149529463[b38] 149529463 10 A T 0.167 2.635686e-01 5.226107e-02 3.060465e+00 3.105880e+00 5.217872e-07 5.103727e-07 6.629388e-07
LRP11 6 chr6:149529670[b38] 149529670 5 A G 0.172 2.756030e-01 5.212385e-02 2.902223e+00 2.943908e+00 1.451764e-07 1.416755e-07 1.917381e-07
LRP11 6 chr6:149530902[b38] 149530902 0 A G 0.178 2.749701e-01 5.212125e-02 2.874425e+00 2.914639e+00 1.546946e-07 1.515138e-07 2.048973e-07
LRP11 6 chr6:149532571[b38] 149532571 0 G C 0.179 2.818892e-01 5.209401e-02 2.882889e+00 2.923166e+00 7.437796e-08 7.266474e-08 1.012402e-07
LRP11 6 chr6:149534606[b38] 149534606 0 T C 0.209 4.017019e-01 4.811812e-02 2.607905e+00 2.643811e+00 1.740400e-16 1.796188e-16 1.063434e-15
LRP11 6 chr6:149536014[b38] 149536014 0 T G 0.179 2.842441e-01 5.201806e-02 2.888671e+00 2.929282e+00 5.555748e-08 5.420755e-08 7.644752e-08
LRP11 6 chr6:149539225[b38] 149539225 0 C T 0.030 9.247271e-01 1.183071e-01 2.414266e+00 2.447843e+00 1.110143e-14 1.331664e-14 6.012209e-14
LRP11 6 chr6:149540468[b38] 149540468 0 G A 0.208 4.041579e-01 4.827360e-02 2.668207e+00 2.705058e+00 1.434882e-16 1.435946e-16 8.470538e-16
LRP11 6 chr6:149540845[b38] 149540845 0 T C 0.030 9.247271e-01 1.183071e-01 2.414266e+00 2.447843e+00 1.110143e-14 1.331664e-14 6.012209e-14
LRP11 6 chr6:149542008[b38] 149542008 0 C T 0.210 4.050025e-01 4.819492e-02 2.640585e+00 2.677113e+00 1.115542e-16 1.130630e-16 6.897928e-16
LRP11 6 chr6:149542651[b38] 149542651 0 T T 0.179 2.857226e-01 5.216627e-02 2.899588e+00 2.940395e+00 5.176443e-08 5.043589e-08 7.130480e-08
LRP11 6 chr6:149544160[b38] 149544160 0 T C 0.179 2.818892e-01 5.209401e-02 2.882889e+00 2.923166e+00 7.437796e-08 7.266474e-08 1.012402e-07
LRP11 6 chr6:149545316[b38] 149545316 0 A G 0.212 4.128355e-01 4.793369e-02 2.646351e+00 2.682967e+00 2.018813e-17 2.033629e-17 1.466932e-16
LRP11 6 chr6:149545644[b38] 149545644 0 A C 0.179 2.854582e-01 5.239798e-02 2.873256e+00 2.913197e+00 6.082143e-08 5.947808e-08 8.364973e-08
LRP11 6 chr6:149547628[b38] 149547628 0 G A 0.179 2.787252e-01 5.207659e-02 2.879498e+00 2.919668e+00 1.024725e-07 1.002176e-07 1.377901e-07
LRP11 6 chr6:149548933[b38] 149548933 0 T C 0.010 9.112861e-01 2.034892e-01 2.778590e+00 2.817626e+00 8.178700e-06 8.239087e-06 9.834839e-06
LRP11 6 chr6:149550012[b38] 149550012 0 G T 0.030 9.291773e-01 1.166273e-01 2.416385e+00 2.450035e+00 3.503666e-15 4.184939e-15 2.083491e-14
LRP11 6 chr6:149550113[b38] 149550113 0 T C 0.030 9.314262e-01 1.174153e-01 2.421091e+00 2.454731e+00 4.563354e-15 5.430167e-15 2.633817e-14
LRP11 6 chr6:149550286[b38] 149550286 0 A A 0.173 2.519221e-01 5.337626e-02 2.796327e+00 2.834909e+00 2.614854e-06 2.615637e-06 3.224620e-06
LRP11 6 chr6:149550812[b38] 149550812 0 A C 0.212 4.152914e-01 4.805207e-02 2.655492e+00 2.692209e+00 1.576621e-17 1.580461e-17 1.165445e-16
LRP11 6 chr6:149551931[b38] 149551931 0 A G 0.210 4.063415e-01 4.806892e-02 2.610354e+00 2.646204e+00 7.445830e-17 7.661621e-17 4.920538e-16
LRP11 6 chr6:149552354[b38] 149552354 0 G A 0.209 4.108669e-01 4.829119e-02 2.590913e+00 2.626408e+00 4.764184e-17 4.952526e-17 3.350989e-16
LRP11 6 chr6:149553041[b38] 149553041 0 A G 0.208 3.984326e-01 4.834308e-02 2.582016e+00 2.617541e+00 4.075885e-16 4.277051e-16 2.362826e-15
LRP11 6 chr6:149553763[b38] 149553763 0 G T 0.385 4.367431e-01 3.937969e-02 2.535610e+00 2.567058e+00 2.209258e-27 2.272911e-27 3.396224e-25
LRP11 6 chr6:149553805[b38] 149553805 0 A G 0.180 2.876170e-01 5.190636e-02 2.859818e+00 2.899528e+00 3.630080e-08 3.553890e-08 5.118942e-08
LRP11 6 chr6:149555798[b38] 149555798 44 T T 0.249 3.576249e-01 4.817398e-02 2.518802e+00 2.554911e+00 2.044265e-13 2.263564e-13 7.606565e-13
LRP11 6 chr6:149556109[b38] 149556109 0 G A 0.385 4.354762e-01 3.930436e-02 2.530109e+00 2.561458e+00 2.471372e-27 2.552745e-27 3.758395e-25
LRP11 6 chr6:149556531[b38] 149556531 9 A T 0.158 2.613945e-01 5.445388e-02 2.716495e+00 2.754598e+00 1.766333e-06 1.811486e-06 2.308415e-06
LRP11 6 chr6:149556869[b38] 149556869 0 C T 0.179 2.805950e-01 5.212626e-02 2.888296e+00 2.928671e+00 8.672239e-08 8.469023e-08 1.171867e-07
LRP11 6 chr6:149557451[b38] 149557451 0 A C 0.179 2.822115e-01 5.206299e-02 2.878376e+00 2.918573e+00 7.064567e-08 6.905393e-08 9.645309e-08
LRP11 6 chr6:149557760[b38] 149557760 125 T T 0.324 3.965783e-01 3.808196e-02 2.400780e+00 2.432829e+00 1.873392e-24 2.177704e-24 1.277539e-22
LRP11 6 chr6:149557954[b38] 149557954 0 G T 0.030 9.314262e-01 1.174153e-01 2.421091e+00 2.454731e+00 4.563354e-15 5.430167e-15 2.633817e-14
LRP11 6 chr6:149558971[b38] 149558971 0 C T 0.385 4.367431e-01 3.937969e-02 2.535610e+00 2.567058e+00 2.209258e-27 2.272911e-27 3.396224e-25
LRP11 6 chr6:149560181[b38] 149560181 0 G A 0.030 9.291773e-01 1.166273e-01 2.416385e+00 2.450035e+00 3.503666e-15 4.184939e-15 2.083491e-14
LRP11 6 chr6:149560246[b38] 149560246 0 T C 0.030 9.291773e-01 1.166273e-01 2.416385e+00 2.450035e+00 3.503666e-15 4.184939e-15 2.083491e-14
LRP11 6 chr6:149560278[b38] 149560278 0 A T 0.209 4.114077e-01 4.813186e-02 2.606771e+00 2.642613e+00 3.450580e-17 3.552391e-17 2.465543e-16
LRP11 6 chr6:149560687[b38] 149560687 0 A G 0.212 4.155511e-01 4.803188e-02 2.641469e+00 2.678017e+00 1.462846e-17 1.476234e-17 1.102197e-16
LRP11 6 chr6:149561316[b38] 149561316 0 A A 0.212 4.192312e-01 4.813231e-02 2.606419e+00 2.642221e+00 9.000945e-18 9.244525e-18 7.356153e-17
LRP11 6 chr6:149563244[b38] 149563244 1 C T 0.381 4.386084e-01 3.932840e-02 2.521894e+00 2.553292e+00 1.172000e-27 1.215821e-27 2.022283e-25
LRP11 6 chr6:149563461[b38] 149563461 0 C T 0.383 4.417574e-01 3.935202e-02 2.523565e+00 2.554728e+00 5.509629e-28 5.700758e-28 1.069273e-25
LRP11 6 chr6:149564449[b38] 149564449 0 T C 0.034 8.258884e-01 1.092351e-01 2.432485e+00 2.467015e+00 7.509530e-14 8.894360e-14 3.385890e-13
LRP11 6 chr6:149564986[b38] 149564986 0 A G 0.178 2.835768e-01 5.224805e-02 2.879328e+00 2.919991e+00 6.801525e-08 6.646815e-08 9.298088e-08
LRP11 6 chr6:149566308[b38] 149566308 131 C T 0.300 3.241875e-01 4.110821e-02 2.686230e+00 2.721351e+00 6.520425e-15 6.521363e-15 2.708121e-14
LRP11 6 chr6:149566749[b38] 149566749 0 C T 0.034 8.258884e-01 1.092351e-01 2.432485e+00 2.467015e+00 7.509530e-14 8.894360e-14 3.385890e-13
LRP11 6 chr6:149567128[b38] 149567128 0 A G 0.385 4.352066e-01 3.960499e-02 2.529520e+00 2.560532e+00 6.233922e-27 6.453267e-27 8.233872e-25
LRP11 6 chr6:149568917[b38] 149568917 0 C T 0.435 3.494454e-01 3.949058e-02 2.622974e+00 2.657889e+00 2.805200e-18 2.849072e-18 2.548610e-17
LRP11 6 chr6:149570534[b38] 149570534 0 C C 0.353 3.375944e-01 4.126654e-02 2.791852e+00 2.827151e+00 6.605436e-16 6.345133e-16 3.147953e-15
LRP11 6 chr6:149572078[b38] 149572078 2 A A 0.403 4.104949e-01 3.972543e-02 2.531086e+00 2.563753e+00 4.081763e-24 4.273202e-24 2.083101e-22
LRP11 6 chr6:149572935[b38] 149572935 0 A G 0.027 9.361600e-01 1.239602e-01 2.613053e+00 2.649791e+00 7.997488e-14 8.327914e-14 2.869346e-13
LRP11 6 chr6:149573347[b38] 149573347 0 A A 0.383 3.263079e-01 4.078337e-02 2.729574e+00 2.763903e+00 2.695310e-15 2.646252e-15 1.171986e-14
LRP11 6 chr6:149575182[b38] 149575182 0 C T 0.353 3.325024e-01 4.120957e-02 2.769299e+00 2.804326e+00 1.594145e-15 1.543501e-15 7.096832e-15
LRP11 6 chr6:149575540[b38] 149575540 3 G C 0.355 3.403694e-01 4.115397e-02 2.815332e+00 2.851079e+00 3.239293e-16 3.089765e-16 1.631960e-15
LRP11 6 chr6:149576319[b38] 149576319 0 G A 0.387 4.342743e-01 3.946776e-02 2.557911e+00 2.589614e+00 5.376061e-27 5.459236e-27 7.026793e-25
LRP11 6 chr6:149579515[b38] 149579515 0 A A 0.341 3.130943e-01 4.111621e-02 2.731623e+00 2.766701e+00 5.030445e-14 4.962627e-14 1.712719e-13
LRP11 6 chr6:149582978[b38] 149582978 0 T T 0.387 4.370324e-01 3.939534e-02 2.520063e+00 2.551157e+00 2.143920e-27 2.229555e-27 3.377410e-25
LRP11 6 chr6:149584828[b38] 149584828 0 T G 0.193 -2.913357e-01 5.160541e-02 2.856548e+00 2.896077e+00 2.017559e-08 1.974143e-08 2.921305e-08
LRP11 6 chr6:149585576[b38] 149585576 0 G T 0.356 3.445266e-01 4.106083e-02 2.809274e+00 2.844935e+00 1.236931e-16 1.179332e-16 6.836594e-16
LRP11 6 chr6:149588241[b38] 149588241 0 G T 0.353 3.348716e-01 4.125809e-02 2.794149e+00 2.829657e+00 1.095728e-15 1.052920e-15 4.984015e-15
LRP11 6 chr6:149588355[b38] 149588355 0 T C 0.328 3.450712e-01 4.214511e-02 2.944642e+00 2.982598e+00 6.256671e-16 5.872108e-16 2.889399e-15
LRP11 6 chr6:149588797[b38] 149588797 0 C T 0.355 3.404849e-01 4.123467e-02 2.785868e+00 2.821386e+00 3.603815e-16 3.463289e-16 1.819875e-15
LRP11 6 chr6:149589051[b38] 149589051 0 A G 0.350 3.316770e-01 4.119885e-02 2.798351e+00 2.834102e+00 1.833284e-15 1.761477e-15 7.952087e-15
LRP11 6 chr6:149591063[b38] 149591063 0 G T 0.109 2.969003e-01 6.492164e-02 2.936768e+00 2.980054e+00 5.257385e-06 5.149916e-06 6.125278e-06
LRP11 6 chr6:149591721[b38] 149591721 157 C C 0.292 2.514179e-01 3.760395e-02 2.564788e+00 2.604955e+00 3.387111e-11 3.671490e-11 8.393404e-11
LRP11 6 chr6:149592448[b38] 149592448 72 T C 0.332 2.674153e-01 3.634574e-02 2.657892e+00 2.695691e+00 3.293866e-13 3.361239e-13 1.021548e-12
LRP11 6 chr6:149592731[b38] 149592731 0 G T 0.348 3.250300e-01 4.072797e-02 2.752682e+00 2.787901e+00 3.158288e-15 3.077510e-15 1.336072e-14
LRP11 6 chr6:149593202[b38] 149593202 0 G G 0.351 3.360713e-01 4.120582e-02 2.809140e+00 2.844716e+00 8.038938e-16 7.691982e-16 3.736517e-15
LRP11 6 chr6:149593917[b38] 149593917 0 T C 0.352 3.455814e-01 4.134165e-02 2.886954e+00 2.923678e+00 1.594171e-16 1.499699e-16 8.411148e-16
LRP11 6 chr6:149594518[b38] 149594518 0 C T 0.032 9.291762e-01 1.121157e-01 2.423630e+00 2.457458e+00 2.827980e-16 3.338933e-16 2.076923e-15
LRP11 6 chr6:149594921[b38] 149594921 0 A T 0.388 4.406244e-01 3.930451e-02 2.555503e+00 2.586947e+00 6.448749e-28 6.532265e-28 1.177698e-25
LRP11 6 chr6:149596021[b38] 149596021 0 A G 0.352 3.400565e-01 4.130343e-02 2.850042e+00 2.886098e+00 4.365497e-16 4.137409e-16 2.115472e-15
LRP11 6 chr6:149596311[b38] 149596311 0 A G 0.350 3.432652e-01 4.137650e-02 2.835380e+00 2.871355e+00 2.642588e-16 2.508988e-16 1.347316e-15
LRP11 6 chr6:149596392[b38] 149596392 0 G A 0.385 4.449514e-01 3.946760e-02 2.543700e+00 2.574937e+00 3.352580e-28 3.418131e-28 6.887065e-26
LRP11 6 chr6:149598007[b38] 149598007 0 G T 0.386 4.442269e-01 3.929796e-02 2.525504e+00 2.556566e+00 2.450550e-28 2.528207e-28 5.404636e-26
LRP11 6 chr6:149598747[b38] 149598747 0 A A 0.353 3.503747e-01 4.111354e-02 2.855587e+00 2.891823e+00 4.248441e-17 4.005013e-17 2.563669e-16
LRP11 6 chr6:149599113[b38] 149599113 0 T C 0.353 3.404342e-01 4.113891e-02 2.835942e+00 2.871913e+00 3.122581e-16 2.965323e-16 1.567264e-15
LRP11 6 chr6:149599581[b38] 149599581 0 C C 0.170 2.567838e-01 5.404181e-02 2.799634e+00 2.837853e+00 2.240888e-06 2.239027e-06 2.772998e-06
LRP11 6 chr6:149600252[b38] 149600252 1 A G 0.380 4.371239e-01 3.944255e-02 2.538185e+00 2.569803e+00 2.397840e-27 2.462977e-27 3.629310e-25
LRP11 6 chr6:149600862[b38] 149600862 0 A G 0.353 3.413782e-01 4.092104e-02 2.738794e+00 2.773244e+00 1.824616e-16 1.776543e-16 1.006735e-15
LRP11 6 chr6:149603650[b38] 149603650 0 T A 0.356 3.443358e-01 4.109723e-02 2.811966e+00 2.847603e+00 1.363507e-16 1.299443e-16 7.459136e-16
LRP11 6 chr6:149604196[b38] 149604196 0 A G 0.012 -8.190377e-01 1.808057e-01 2.981134e+00 3.024363e+00 6.437644e-06 6.300363e-06 7.457151e-06
LRP11 6 chr6:149604554[b38] 149604554 0 T C 0.030 9.500748e-01 1.181195e-01 2.407851e+00 2.441164e+00 1.940484e-15 2.333499e-15 1.231290e-14
LRP11 6 chr6:149607655[b38] 149607655 73 T C 0.397 4.335631e-01 4.023743e-02 2.554432e+00 2.586297e+00 5.346142e-26 5.464858e-26 4.958722e-24
LRP11 6 chr6:149608038[b38] 149608038 0 A C 0.354 3.396828e-01 4.103526e-02 2.782429e+00 2.817510e+00 3.058687e-16 2.941286e-16 1.571127e-15
LRP11 6 chr6:149609680[b38] 149609680 0 G A 0.354 3.335367e-01 4.129895e-02 2.834513e+00 2.870725e+00 1.502552e-15 1.431503e-15 6.543369e-15
LRP11 6 chr6:149610982[b38] 149610982 0 G A 0.356 3.449405e-01 4.109211e-02 2.841589e+00 2.877806e+00 1.200689e-16 1.136929e-16 6.580215e-16
LRP11 6 chr6:149612718[b38] 149612718 0 T C 0.354 3.407090e-01 4.112110e-02 2.816803e+00 2.852765e+00 2.876962e-16 2.742605e-16 1.464602e-15
LRP11 6 chr6:149613040[b38] 149613040 2 C T 0.348 3.260278e-01 4.107517e-02 2.721266e+00 2.755602e+00 4.405057e-15 4.341897e-15 1.846306e-14
LRP11 6 chr6:149613041[b38] 149613041 2 A G 0.348 3.260278e-01 4.107517e-02 2.721266e+00 2.755602e+00 4.405057e-15 4.341897e-15 1.846306e-14
LRP11 6 chr6:149613143[b38] 149613143 26 A G 0.329 2.952791e-01 4.018698e-02 2.775196e+00 2.811896e+00 3.537088e-13 3.453722e-13 1.011849e-12
LRP11 6 chr6:149613607[b38] 149613607 0 C T 0.356 3.424468e-01 4.107533e-02 2.820150e+00 2.855912e+00 1.904287e-16 1.812624e-16 1.006331e-15
LRP11 6 chr6:149616188[b38] 149616188 0 T C 0.356 3.450600e-01 4.112091e-02 2.824194e+00 2.859986e+00 1.229846e-16 1.168663e-16 6.763568e-16
LRP11 6 chr6:149616860[b38] 149616860 0 C T 0.356 3.518929e-01 4.112939e-02 2.834991e+00 2.870807e+00 3.224936e-17 3.050028e-17 2.011689e-16
LRP11 6 chr6:149616921[b38] 149616921 0 C A 0.356 3.444365e-01 4.105917e-02 2.818797e+00 2.854508e+00 1.255617e-16 1.194595e-16 6.905134e-16
LRP11 6 chr6:149617659[b38] 149617659 0 G A 0.354 3.386629e-01 4.102598e-02 2.744331e+00 2.779084e+00 3.673538e-16 3.574793e-16 1.892695e-15
LRP11 6 chr6:149617860[b38] 149617860 0 C T 0.350 3.528398e-01 4.075553e-02 2.850427e+00 2.887098e+00 1.392963e-17 1.311518e-17 9.402067e-17
LRP11 6 chr6:149617914[b38] 149617914 1 C T 0.346 3.590538e-01 4.054297e-02 2.783585e+00 2.819035e+00 2.637226e-18 2.512458e-18 2.165450e-17
LRP11 6 chr6:149617939[b38] 149617939 276 A A 0.216 2.588318e-01 4.691416e-02 2.754638e+00 2.795089e+00 4.147840e-08 4.165992e-08 6.070972e-08
LRP11 6 chr6:149618427[b38] 149618427 0 A G 0.351 3.308068e-01 4.087688e-02 2.802890e+00 2.838748e+00 1.319694e-15 1.265793e-15 5.881749e-15
LRP11 6 chr6:149618465[b38] 149618465 5 A G 0.351 3.411440e-01 4.091489e-02 2.839257e+00 2.876058e+00 1.891327e-16 1.793171e-16 9.934963e-16
LRP11 6 chr6:149618492[b38] 149618492 1 T A 0.175 2.551538e-01 5.287603e-02 2.796344e+00 2.834677e+00 1.560298e-06 1.559237e-06 1.955801e-06
LRP11 6 chr6:149618888[b38] 149618888 0 C T 0.357 3.462619e-01 4.091299e-02 2.821867e+00 2.857695e+00 6.860997e-17 6.515726e-17 3.993483e-16
LRP11 6 chr6:149619645[b38] 149619645 0 G T 0.352 3.469174e-01 4.095055e-02 2.819711e+00 2.855902e+00 6.415794e-17 6.094894e-17 3.761223e-16
LRP11 6 chr6:149619960[b38] 149619960 11 T T 0.357 3.497618e-01 4.126911e-02 2.805082e+00 2.840876e+00 6.234071e-17 5.941934e-17 3.685734e-16
LRP11 6 chr6:149620161[b38] 149620161 0 G C 0.357 3.500459e-01 4.097096e-02 2.871295e+00 2.908115e+00 3.558544e-17 3.345245e-17 2.176384e-16
LRP11 6 chr6:149620485[b38] 149620485 0 G T 0.357 3.462619e-01 4.091299e-02 2.821867e+00 2.857695e+00 6.860997e-17 6.515726e-17 3.993483e-16
LRP11 6 chr6:149622016[b38] 149622016 1 G A 0.355 3.524232e-01 4.095860e-02 2.808838e+00 2.844372e+00 2.161265e-17 2.054063e-17 1.415861e-16
LRP11 6 chr6:149622132[b38] 149622132 50 G G 0.333 3.047192e-01 3.751610e-02 2.558597e+00 2.595363e+00 1.046566e-15 1.116239e-15 5.732047e-15
LRP11 6 chr6:149622279[b38] 149622279 0 T C 0.029 9.502154e-01 1.189626e-01 2.410676e+00 2.444054e+00 2.991895e-15 3.591482e-15 1.819706e-14
LRP11 6 chr6:149622458[b38] 149622458 0 G A 0.355 3.398072e-01 4.098990e-02 2.800709e+00 2.836377e+00 2.774961e-16 2.655224e-16 1.426570e-15
LRP11 6 chr6:149622577[b38] 149622577 0 A C 0.387 4.436258e-01 3.937120e-02 2.570071e+00 2.601741e+00 3.569868e-28 3.578914e-28 7.052455e-26
LRP11 6 chr6:149622592[b38] 149622592 0 G A 0.356 3.466124e-01 4.112880e-02 2.846846e+00 2.883164e+00 9.181630e-17 8.681251e-17 5.154370e-16
LRP11 6 chr6:149622669[b38] 149622669 0 T G 0.356 3.442070e-01 4.101663e-02 2.821077e+00 2.856988e+00 1.224508e-16 1.164352e-16 6.744247e-16
LRP11 6 chr6:149622782[b38] 149622782 1 T C 0.353 3.388399e-01 4.062180e-02 2.796285e+00 2.832338e+00 1.839816e-16 1.760977e-16 9.845503e-16
LRP11 6 chr6:149622987[b38] 149622987 0 C T 0.356 3.540912e-01 4.104953e-02 2.842636e+00 2.878608e+00 1.808503e-17 1.706047e-17 1.191940e-16
LRP11 6 chr6:149623772[b38] 149623772 0 C T 0.356 3.471148e-01 4.099918e-02 2.804122e+00 2.839839e+00 6.695107e-17 6.383753e-17 3.932464e-16
LRP11 6 chr6:149625336[b38] 149625336 0 T G 0.356 3.460897e-01 4.103343e-02 2.830039e+00 2.866080e+00 8.685664e-17 8.238053e-17 4.927878e-16
LRP11 6 chr6:149626749[b38] 149626749 0 C T 0.353 3.512993e-01 4.066521e-02 2.818186e+00 2.854207e+00 1.625830e-17 1.541044e-17 1.091799e-16
LRP11 6 chr6:149627553[b38] 149627553 2 C T 0.350 3.393652e-01 4.014735e-02 2.833153e+00 2.870043e+00 7.465231e-17 7.073758e-17 4.292374e-16
LRP11 6 chr6:149627691[b38] 149627691 23 A G 0.286 2.687912e-01 4.016244e-02 2.884074e+00 2.924632e+00 3.241342e-11 3.120620e-11 6.565544e-11
LRP11 6 chr6:149628331[b38] 149628331 2 A G 0.381 -1.825340e-01 3.994490e-02 2.826212e+00 2.865336e+00 5.346194e-06 5.317160e-06 6.373946e-06
LRP11 6 chr6:149628792[b38] 149628792 31 G C 0.343 2.724203e-01 3.894703e-02 2.658678e+00 2.693278e+00 4.229363e-12 4.336116e-12 1.098898e-11
LRP11 6 chr6:149628899[b38] 149628899 0 C A 0.355 3.442824e-01 4.104343e-02 2.844320e+00 2.880637e+00 1.261043e-16 1.193578e-16 6.873122e-16
LRP11 6 chr6:149628912[b38] 149628912 0 T C 0.355 3.446454e-01 4.103065e-02 2.829984e+00 2.865988e+00 1.149607e-16 1.090951e-16 6.350164e-16
LRP11 6 chr6:149629684[b38] 149629684 0 T T 0.352 3.556946e-01 4.145334e-02 2.791383e+00 2.826466e+00 2.629056e-17 2.510416e-17 1.701839e-16
LRP11 6 chr6:149629690[b38] 149629690 0 T C 0.353 3.548106e-01 4.147499e-02 2.792443e+00 2.827579e+00 3.250027e-17 3.103749e-17 2.059202e-16
LRP11 6 chr6:149630078[b38] 149630078 0 A G 0.357 3.513530e-01 4.092202e-02 2.821132e+00 2.856955e+00 2.516545e-17 2.385763e-17 1.616267e-16
LRP11 6 chr6:149631394[b38] 149631394 0 A G 0.093 -3.361127e-01 7.003223e-02 2.723231e+00 2.759340e+00 1.774082e-06 1.814984e-06 2.310374e-06
LRP11 6 chr6:149631585[b38] 149631585 66 A C 0.288 2.729483e-01 4.072249e-02 2.771087e+00 2.808991e+00 3.033086e-11 2.989978e-11 6.421502e-11
LRP11 6 chr6:149631973[b38] 149631973 0 C A 0.356 3.473815e-01 4.105724e-02 2.778466e+00 2.813608e+00 6.999945e-17 6.719888e-17 4.141022e-16
LRP11 6 chr6:149632121[b38] 149632121 0 T C 0.357 3.451834e-01 4.097729e-02 2.787931e+00 2.823293e+00 9.462086e-17 9.065194e-17 5.413735e-16
LRP11 6 chr6:149632845[b38] 149632845 0 T C 0.357 3.454094e-01 4.091011e-02 2.823740e+00 2.859530e+00 8.087676e-17 7.679980e-17 4.630503e-16
LRP11 6 chr6:149633256[b38] 149633256 0 T C 0.353 3.418386e-01 4.085142e-02 2.791209e+00 2.826741e+00 1.486457e-16 1.424080e-16 8.135047e-16
LRP11 6 chr6:149633501[b38] 149633501 0 C T 0.355 3.427298e-01 4.104618e-02 2.843854e+00 2.880163e+00 1.718005e-16 1.627178e-16 9.095108e-16
LRP11 6 chr6:149633581[b38] 149633581 0 A A 0.347 3.402010e-01 4.129807e-02 2.750922e+00 2.786096e+00 4.209962e-16 4.088952e-16 2.133734e-15
LRP11 6 chr6:149633663[b38] 149633663 0 G A 0.353 3.360367e-01 4.090533e-02 2.766540e+00 2.801840e+00 5.041350e-16 4.874462e-16 2.492226e-15
LRP11 6 chr6:149633832[b38] 149633832 0 T C 0.354 3.419417e-01 4.110139e-02 2.807081e+00 2.842761e+00 2.192510e-16 2.093754e-16 1.149122e-15
LRP11 6 chr6:149633912[b38] 149633912 0 G A 0.354 3.427065e-01 4.130014e-02 2.851342e+00 2.887972e+00 2.604630e-16 2.465541e-16 1.323218e-15
LRP11 6 chr6:149634142[b38] 149634142 1 A G 0.354 3.462792e-01 4.067301e-02 2.785258e+00 2.821154e+00 4.550239e-17 4.356371e-17 2.796909e-16
LRP11 6 chr6:149634204[b38] 149634204 1 T C 0.352 3.395531e-01 4.093210e-02 2.865950e+00 2.902708e+00 2.655707e-16 2.507994e-16 1.341644e-15
LRP11 6 chr6:149634230[b38] 149634230 0 G A 0.348 3.325906e-01 4.105927e-02 2.883569e+00 2.920991e+00 1.244525e-15 1.175779e-15 5.440785e-15
LRP11 6 chr6:149634275[b38] 149634275 628 A A 0.285 3.061566e-01 5.918632e-02 2.994864e+00 3.041093e+00 2.665912e-07 2.593858e-07 3.431749e-07
LRP11 6 chr6:149634464[b38] 149634464 0 C A 0.356 3.417978e-01 4.094236e-02 2.794139e+00 2.829510e+00 1.740067e-16 1.666298e-16 9.370882e-16
LRP11 6 chr6:149635330[b38] 149635330 0 C T 0.355 3.433940e-01 4.096143e-02 2.769144e+00 2.804240e+00 1.311884e-16 1.264271e-16 7.341515e-16
LRP11 6 chr6:149635657[b38] 149635657 0 T C 0.357 3.516256e-01 4.117371e-02 2.858050e+00 2.894517e+00 3.668281e-17 3.455714e-17 2.244070e-16
LRP11 6 chr6:149636047[b38] 149636047 0 C A 0.355 3.501618e-01 4.104572e-02 2.784218e+00 2.819490e+00 3.950147e-17 3.781984e-17 2.463857e-16
LRP11 6 chr6:149636471[b38] 149636471 0 A A 0.356 3.473425e-01 4.085782e-02 2.825704e+00 2.861648e+00 5.038902e-17 4.778614e-17 3.017903e-16
LRP11 6 chr6:149636647[b38] 149636647 58 A A 0.338 2.846616e-01 4.370537e-02 2.550827e+00 2.586412e+00 1.046051e-10 1.147058e-10 2.478410e-10
LRP11 6 chr6:149636726[b38] 149636726 1 C T 0.355 3.335214e-01 4.078250e-02 2.784079e+00 2.819593e+00 6.751707e-16 6.499222e-16 3.222456e-15
LRP11 6 chr6:149637048[b38] 149637048 0 C T 0.357 3.470971e-01 4.088955e-02 2.823233e+00 2.859135e+00 5.584399e-17 5.299741e-17 3.314226e-16
LRP11 6 chr6:149637835[b38] 149637835 0 A C 0.030 9.500748e-01 1.181195e-01 2.407851e+00 2.441164e+00 1.940484e-15 2.333499e-15 1.231290e-14
LRP11 6 chr6:149637911[b38] 149637911 0 A C 0.391 4.329572e-01 3.928986e-02 2.537299e+00 2.568462e+00 4.555592e-27 4.687964e-27 6.258740e-25
LRP11 6 chr6:149637924[b38] 149637924 0 T G 0.355 3.465443e-01 4.119187e-02 2.827810e+00 2.863862e+00 1.033011e-16 9.805428e-17 5.768696e-16
LRP11 6 chr6:149638717[b38] 149638717 13 T T 0.343 2.697298e-01 3.757626e-02 2.873823e+00 2.913538e+00 1.179716e-12 1.130353e-12 2.984829e-12
LRP11 6 chr6:149638727[b38] 149638727 31 G A 0.347 2.695196e-01 3.801610e-02 2.860484e+00 2.899378e+00 2.192538e-12 2.107586e-12 5.329159e-12
LRP11 6 chr6:149639034[b38] 149639034 4 C T 0.343 3.346960e-01 4.033688e-02 2.816053e+00 2.852479e+00 2.613563e-16 2.491412e-16 1.342673e-15
LRP11 6 chr6:149639648[b38] 149639648 0 A G 0.357 3.506889e-01 4.093550e-02 2.831828e+00 2.867745e+00 2.943569e-17 2.785181e-17 1.854626e-16
LRP11 6 chr6:149640116[b38] 149640116 0 T C 0.357 3.462619e-01 4.091299e-02 2.821867e+00 2.857695e+00 6.860997e-17 6.515726e-17 3.993483e-16
LRP11 6 chr6:149640416[b38] 149640416 0 T C 0.356 3.417978e-01 4.094236e-02 2.794139e+00 2.829510e+00 1.740067e-16 1.666298e-16 9.370882e-16
LRP11 6 chr6:149640827[b38] 149640827 0 A G 0.385 -2.141152e-01 4.125917e-02 2.871307e+00 2.911663e+00 2.441230e-07 2.394184e-07 3.179898e-07
LRP11 6 chr6:149641317[b38] 149641317 1 T C 0.349 3.419319e-01 4.112630e-02 2.738823e+00 2.773514e+00 2.287185e-16 2.227828e-16 1.235403e-15
LRP11 6 chr6:149641481[b38] 149641481 0 C T 0.385 4.097223e-01 3.902472e-02 2.523146e+00 2.554677e+00 8.169188e-25 8.573643e-25 5.294222e-23
LRP11 6 chr6:149641947[b38] 149641947 0 C G 0.356 3.429010e-01 4.098464e-02 2.786600e+00 2.821897e+00 1.501793e-16 1.440569e-16 8.228441e-16
LRP11 6 chr6:149642969[b38] 149642969 0 A T 0.355 3.400183e-01 4.107806e-02 2.792862e+00 2.828199e+00 3.069904e-16 2.943881e-16 1.568791e-15
LRP11 6 chr6:149644487[b38] 149644487 0 T C 0.356 3.416098e-01 4.092279e-02 2.801231e+00 2.836899e+00 1.748521e-16 1.671409e-16 9.383016e-16
LRP11 6 chr6:149644540[b38] 149644540 0 G A 0.357 3.506889e-01 4.093550e-02 2.831828e+00 2.867745e+00 2.943569e-17 2.785181e-17 1.854626e-16
LRP11 6 chr6:149644604[b38] 149644604 0 A G 0.355 3.555496e-01 4.110832e-02 2.844595e+00 2.880759e+00 1.493197e-17 1.407576e-17 1.002597e-16
LRP11 6 chr6:149644992[b38] 149644992 0 G C 0.356 3.442371e-01 4.094274e-02 2.798698e+00 2.834162e+00 1.077069e-16 1.029281e-16 6.058236e-16
LRP11 6 chr6:149645947[b38] 149645947 0 C T 0.358 3.463268e-01 4.091072e-02 2.859595e+00 2.896338e+00 6.747203e-17 6.361837e-17 3.887916e-16
LRP11 6 chr6:149647022[b38] 149647022 0 C T 0.357 3.400462e-01 4.077843e-02 2.784224e+00 2.819564e+00 1.876489e-16 1.801900e-16 1.007843e-15
LRP11 6 chr6:149650630[b38] 149650630 0 G G 0.355 3.543870e-01 4.121292e-02 2.836092e+00 2.872032e+00 2.260590e-17 2.136082e-17 1.460053e-16
LRP11 6 chr6:149650951[b38] 149650951 0 A G 0.356 3.442753e-01 4.093064e-02 2.799067e+00 2.834521e+00 1.047699e-16 1.001070e-16 5.907709e-16
LRP11 6 chr6:149650996[b38] 149650996 0 A G 0.357 3.462619e-01 4.091299e-02 2.821867e+00 2.857695e+00 6.860997e-17 6.515726e-17 3.993483e-16
LRP11 6 chr6:149652628[b38] 149652628 0 A G 0.310 3.535613e-01 4.200925e-02 2.648674e+00 2.683101e+00 1.005445e-16 1.014877e-16 6.253060e-16
LRP11 6 chr6:149655662[b38] 149655662 0 A G 0.345 3.546938e-01 4.106910e-02 2.764983e+00 2.799587e+00 1.657160e-17 1.592778e-17 1.137295e-16
LRP11 6 chr6:149655935[b38] 149655935 0 A C 0.346 3.566466e-01 4.103530e-02 2.788890e+00 2.823867e+00 1.052372e-17 1.003818e-17 7.473728e-17
LRP11 6 chr6:149656666[b38] 149656666 0 A G 0.345 3.556531e-01 4.103350e-02 2.765232e+00 2.800005e+00 1.282937e-17 1.232398e-17 9.031876e-17
LRP11 6 chr6:149657185[b38] 149657185 0 A G 0.345 3.523741e-01 4.105381e-02 2.765424e+00 2.800133e+00 2.572887e-17 2.474650e-17 1.689581e-16
LRP11 6 chr6:149657419[b38] 149657419 0 T A 0.346 3.531293e-01 4.103220e-02 2.787673e+00 2.822744e+00 2.129818e-17 2.034909e-17 1.409833e-16
LRP11 6 chr6:149657633[b38] 149657633 0 C T 0.377 4.588083e-01 3.924688e-02 2.499136e+00 2.529705e+00 4.211519e-30 4.394624e-30 1.878606e-27
LRP11 6 chr6:149658280[b38] 149658280 0 A G 0.319 3.187977e-01 4.238023e-02 2.684544e+00 2.718604e+00 9.953209e-14 1.001443e-13 3.320624e-13
LRP11 6 chr6:149658547[b38] 149658547 0 T A 0.345 3.538814e-01 4.112880e-02 2.746381e+00 2.780604e+00 2.163994e-17 2.093198e-17 1.460933e-16
LRP11 6 chr6:149658700[b38] 149658700 0 T A 0.094 -3.230437e-01 6.907718e-02 2.752966e+00 2.789563e+00 3.218945e-06 3.262723e-06 4.038677e-06
LRP11 6 chr6:149658764[b38] 149658764 0 A G 0.346 3.548993e-01 4.113686e-02 2.770705e+00 2.805743e+00 1.788677e-17 1.716504e-17 1.214359e-16
LRP11 6 chr6:149659317[b38] 149659317 0 C A 0.346 3.557564e-01 4.107495e-02 2.777977e+00 2.812865e+00 1.351070e-17 1.293182e-17 9.402844e-17
LRP11 6 chr6:149659442[b38] 149659442 0 C G 0.043 5.934578e-01 1.015071e-01 2.907807e+00 2.948201e+00 6.331796e-09 6.140158e-09 9.569229e-09
LRP11 6 chr6:149659591[b38] 149659591 0 G A 0.345 3.502697e-01 4.107329e-02 2.769925e+00 2.804651e+00 4.051629e-17 3.895080e-17 2.538671e-16
LRP11 6 chr6:149660323[b38] 149660323 0 G A 0.346 3.570301e-01 4.106603e-02 2.773044e+00 2.807800e+00 1.027827e-17 9.846620e-18 7.371719e-17
LRP11 6 chr6:149661115[b38] 149661115 18 T T 0.327 3.494659e-01 4.061797e-02 2.755087e+00 2.790223e+00 2.172910e-17 2.095846e-17 1.459130e-16
LRP11 6 chr6:149661281[b38] 149661281 0 G A 0.345 3.509833e-01 4.109897e-02 2.779590e+00 2.814689e+00 3.671273e-17 3.518999e-17 2.311397e-16
LRP11 6 chr6:149662080[b38] 149662080 0 A G 0.345 3.546938e-01 4.106910e-02 2.764983e+00 2.799587e+00 1.657160e-17 1.592778e-17 1.137295e-16
LRP11 6 chr6:149664079[b38] 149664079 3 G T 0.374 4.482499e-01 3.891121e-02 2.509840e+00 2.540748e+00 2.566497e-29 2.666131e-29 8.335497e-27
LRP11 6 chr6:149664340[b38] 149664340 0 T T 0.345 3.638389e-01 4.116834e-02 2.797136e+00 2.832366e+00 3.078278e-18 2.923186e-18 2.472102e-17
LRP11 6 chr6:149667929[b38] 149667929 0 C T 0.345 3.562074e-01 4.118998e-02 2.766260e+00 2.800925e+00 1.507821e-17 1.448427e-17 1.043930e-16
LRP11 6 chr6:149667964[b38] 149667964 0 T C 0.312 -2.241086e-01 4.354922e-02 2.829594e+00 2.868798e+00 3.065144e-07 3.029928e-07 4.008135e-07
LRP11 6 chr6:149668443[b38] 149668443 119 A A 0.279 2.729038e-01 4.513805e-02 2.724534e+00 2.762593e+00 1.933618e-09 1.950944e-09 3.329683e-09
LRP11 6 chr6:149668608[b38] 149668608 109 A A 0.334 2.624010e-01 4.535466e-02 2.547139e+00 2.584459e+00 9.031264e-09 1.001719e-08 1.701559e-08
LRP11 6 chr6:149668635[b38] 149668635 1 C T 0.342 3.499997e-01 4.063628e-02 2.726214e+00 2.761043e+00 2.012986e-17 1.960371e-17 1.384527e-16
LRP11 6 chr6:149669173[b38] 149669173 0 G A 0.345 3.526402e-01 4.121348e-02 2.792688e+00 2.827967e+00 3.207121e-17 3.062529e-17 2.033902e-16
LRP11 6 chr6:149669447[b38] 149669447 0 G A 0.346 3.569558e-01 4.104850e-02 2.789217e+00 2.824205e+00 1.011684e-17 9.648515e-18 7.212468e-17
LRP11 6 chr6:149670189[b38] 149670189 122 A A 0.252 2.084807e-01 4.069781e-02 2.844438e+00 2.888140e+00 3.463539e-07 3.413637e-07 4.483203e-07
LRP11 6 chr6:149670380[b38] 149670380 0 T G 0.344 3.478325e-01 4.109502e-02 2.736279e+00 2.770458e+00 6.820461e-17 6.634201e-17 4.139065e-16
LRP11 6 chr6:149670625[b38] 149670625 0 C T 0.377 4.547136e-01 3.940367e-02 2.524560e+00 2.555316e+00 2.077100e-29 2.134304e-29 6.871946e-27
LRP11 6 chr6:149671122[b38] 149671122 4 T T 0.342 3.367857e-01 4.145495e-02 2.817962e+00 2.854462e+00 1.032073e-15 9.859678e-16 4.673753e-15
LRP11 6 chr6:149671172[b38] 149671172 0 G A 0.345 3.476962e-01 4.112696e-02 2.798831e+00 2.834382e+00 7.391261e-17 7.058059e-17 4.309668e-16
LRP11 6 chr6:149671240[b38] 149671240 0 T C 0.345 3.512163e-01 4.128746e-02 2.750524e+00 2.784952e+00 4.823022e-17 4.665997e-17 3.001675e-16
LRP11 6 chr6:149671397[b38] 149671397 0 A G 0.010 9.686758e-01 2.077244e-01 2.764816e+00 2.803349e+00 3.430411e-06 3.464222e-06 4.259998e-06
LRP11 6 chr6:149671572[b38] 149671572 0 G C 0.346 3.614539e-01 4.107114e-02 2.799191e+00 2.834268e+00 4.210484e-18 3.998689e-18 3.270235e-17
LRP11 6 chr6:149671999[b38] 149671999 0 T C 0.342 3.468278e-01 4.128409e-02 2.766284e+00 2.801061e+00 1.137593e-16 1.096953e-16 6.463386e-16
LRP11 6 chr6:149672905[b38] 149672905 0 C T 0.342 3.584548e-01 4.122774e-02 2.734729e+00 2.768900e+00 1.023926e-17 9.929208e-18 7.503016e-17
LRP11 6 chr6:149674639[b38] 149674639 1 A G 0.339 3.319656e-01 4.118826e-02 2.720227e+00 2.754516e+00 1.708156e-15 1.681287e-15 7.778398e-15
LRP11 6 chr6:149675588[b38] 149675588 0 A G 0.345 3.541349e-01 4.114534e-02 2.772427e+00 2.807217e+00 2.116280e-17 2.030536e-17 1.411950e-16
LRP11 6 chr6:149675705[b38] 149675705 0 C T 0.378 4.534726e-01 3.936108e-02 2.500910e+00 2.531416e+00 2.539028e-29 2.654998e-29 8.359974e-27
LRP11 6 chr6:149675847[b38] 149675847 0 A G 0.346 3.550015e-01 4.108232e-02 2.765305e+00 2.799919e+00 1.593776e-17 1.531596e-17 1.097890e-16
LRP11 6 chr6:149676207[b38] 149676207 0 A C 0.030 9.475696e-01 1.173180e-01 2.403291e+00 2.436616e+00 1.493420e-15 1.802659e-15 9.766609e-15
LRP11 6 chr6:149676521[b38] 149676521 0 C T 0.378 4.588509e-01 3.926707e-02 2.514359e+00 2.545062e+00 4.438735e-30 4.580669e-30 1.926722e-27
LRP11 6 chr6:149677147[b38] 149677147 0 A A 0.378 4.530741e-01 3.934329e-02 2.487839e+00 2.518212e+00 2.674124e-29 2.824392e-29 8.874788e-27
LRP11 6 chr6:149677438[b38] 149677438 0 C T 0.377 4.518236e-01 3.943979e-02 2.466773e+00 2.496729e+00 5.018597e-29 5.396175e-29 1.545124e-26
LRP11 6 chr6:149677587[b38] 149677587 0 G A 0.342 3.578803e-01 4.135834e-02 2.709177e+00 2.742999e+00 1.443678e-17 1.414077e-17 1.038662e-16
LRP11 6 chr6:149678086[b38] 149678086 3 G A 0.338 3.077884e-01 3.902993e-02 2.680252e+00 2.714534e+00 6.532335e-15 6.550403e-15 2.725894e-14
LRP11 6 chr6:149678345[b38] 149678345 1 A A 0.330 3.513259e-01 4.223833e-02 2.827265e+00 2.863809e+00 2.223742e-16 2.114042e-16 1.155061e-15
LRP11 6 chr6:149679506[b38] 149679506 1 C G 0.345 3.504402e-01 4.094947e-02 2.779658e+00 2.814555e+00 3.169392e-17 3.037061e-17 2.024566e-16
LRP11 6 chr6:149681766[b38] 149681766 0 C T 0.345 3.544444e-01 4.125142e-02 2.730282e+00 2.764380e+00 2.387666e-17 2.322709e-17 1.611453e-16
LRP11 6 chr6:149682090[b38] 149682090 16 G G 0.332 3.234635e-01 4.064205e-02 2.757651e+00 2.793678e+00 3.733269e-15 3.633119e-15 1.551702e-14
LRP11 6 chr6:149682472[b38] 149682472 0 T C 0.029 9.420980e-01 1.167806e-01 2.340084e+00 2.373592e+00 1.610686e-15 2.072810e-15 1.169434e-14
LRP11 6 chr6:149682891[b38] 149682891 0 C A 0.345 3.497765e-01 4.116811e-02 2.738238e+00 2.772397e+00 5.246743e-17 5.097508e-17 3.262117e-16
LRP11 6 chr6:149683643[b38] 149683643 0 G A 0.338 3.338363e-01 4.098812e-02 2.695632e+00 2.729741e+00 8.780316e-16 8.714498e-16 4.311965e-15
LRP11 6 chr6:149688122[b38] 149688122 0 C G 0.345 3.549275e-01 4.098295e-02 2.809361e+00 2.844879e+00 1.359860e-17 1.291127e-17 9.329234e-17
LRP11 6 chr6:149688459[b38] 149688459 0 T C 0.345 3.523898e-01 4.121071e-02 2.758552e+00 2.792896e+00 3.355294e-17 3.235609e-17 2.154625e-16
LRP11 6 chr6:149690150[b38] 149690150 0 T C 0.377 4.541454e-01 3.924335e-02 2.501347e+00 2.531728e+00 1.470908e-29 1.535997e-29 5.303915e-27
LRP11 6 chr6:149691226[b38] 149691226 0 C T 0.345 3.536805e-01 4.121271e-02 2.762774e+00 2.797385e+00 2.602644e-17 2.505336e-17 1.709560e-16
LRP11 6 chr6:149692821[b38] 149692821 0 T C 0.344 3.542399e-01 4.119234e-02 2.737500e+00 2.771780e+00 2.247134e-17 2.180252e-17 1.519018e-16
LRP11 6 chr6:149693334[b38] 149693334 0 G A 0.373 4.517877e-01 3.923069e-02 2.474026e+00 2.504465e+00 2.666685e-29 2.847154e-29 9.009503e-27
LRP11 6 chr6:149693611[b38] 149693611 213 A A 0.376 3.438311e-01 4.427378e-02 2.704106e+00 2.738985e+00 1.624299e-14 1.615505e-14 6.170949e-14
LRP11 6 chr6:149693894[b38] 149693894 0 T A 0.343 3.545398e-01 4.130645e-02 2.713830e+00 2.747501e+00 2.574307e-17 2.519818e-17 1.743112e-16
LRP11 6 chr6:149694122[b38] 149694122 0 A G 0.377 4.569328e-01 3.929806e-02 2.492517e+00 2.523019e+00 8.228317e-30 8.640123e-30 3.304203e-27
LRP11 6 chr6:149695440[b38] 149695440 0 A G 0.342 3.541276e-01 4.123500e-02 2.776604e+00 2.811490e+00 2.473003e-17 2.370662e-17 1.621321e-16
LRP11 6 chr6:149695967[b38] 149695967 0 T C 0.029 9.454210e-01 1.161680e-01 2.376655e+00 2.411529e+00 9.227290e-16 1.141811e-15 6.573747e-15
LRP11 6 chr6:149696414[b38] 149696414 1 C T 0.028 9.257443e-01 1.183742e-01 2.358384e+00 2.392020e+00 1.075629e-14 1.362861e-14 6.447327e-14
LRP11 6 chr6:149696642[b38] 149696642 0 T C 0.346 3.624419e-01 4.113129e-02 2.800804e+00 2.836003e+00 3.833165e-18 3.638244e-18 3.004093e-17
LRP11 6 chr6:149698239[b38] 149698239 175 C C 0.317 2.262524e-01 4.214356e-02 2.503281e+00 2.538487e+00 9.376425e-08 1.078662e-07 1.699241e-07
LRP11 6 chr6:149699417[b38] 149699417 0 T G 0.343 3.563737e-01 4.116811e-02 2.743263e+00 2.777615e+00 1.403675e-17 1.358034e-17 9.911946e-17
LRP11 6 chr6:149700161[b38] 149700161 0 T C 0.346 3.614539e-01 4.107114e-02 2.799191e+00 2.834268e+00 4.210484e-18 3.998689e-18 3.270235e-17
LRP11 6 chr6:149700741[b38] 149700741 0 A A 0.346 3.550015e-01 4.108232e-02 2.765305e+00 2.799919e+00 1.593776e-17 1.531596e-17 1.097890e-16
LRP11 6 chr6:149702212[b38] 149702212 0 G C 0.345 3.525384e-01 4.108249e-02 2.760553e+00 2.795078e+00 2.615449e-17 2.519401e-17 1.719181e-16
LRP11 6 chr6:149702517[b38] 149702517 0 T C 0.345 3.466863e-01 4.092470e-02 2.772580e+00 2.807645e+00 6.431265e-17 6.183329e-17 3.846748e-16
LRP11 6 chr6:149702732[b38] 149702732 0 C T 0.377 4.621107e-01 3.937972e-02 2.497616e+00 2.527985e+00 2.620760e-30 2.735364e-30 1.270947e-27
LRP11 6 chr6:149702964[b38] 149702964 23 C T 0.329 3.269764e-01 4.057519e-02 2.668664e+00 2.702898e+00 1.723986e-15 1.733263e-15 8.141459e-15
LRP11 6 chr6:149703986[b38] 149703986 0 T C 0.344 3.470408e-01 4.130432e-02 2.774120e+00 2.808997e+00 1.128073e-16 1.085266e-16 6.388943e-16
LRP11 6 chr6:149704229[b38] 149704229 1 G C 0.030 9.067350e-01 1.163923e-01 2.424695e+00 2.458742e+00 1.351779e-14 1.606742e-14 7.093054e-14
LRP11 6 chr6:149704860[b38] 149704860 0 T A 0.030 8.749575e-01 1.138002e-01 2.435136e+00 2.469280e+00 2.906530e-14 3.427966e-14 1.410313e-13
LRP11 6 chr6:149705060[b38] 149705060 0 C T 0.339 3.455403e-01 4.094445e-02 2.715965e+00 2.750148e+00 8.346547e-17 8.181349e-17 5.031012e-16
LRP11 6 chr6:149711111[b38] 149711111 0 C T 0.345 3.500183e-01 4.112841e-02 2.756020e+00 2.790655e+00 4.676835e-17 4.516370e-17 2.910361e-16
LRP11 6 chr6:149711896[b38] 149711896 0 C T 0.346 3.569558e-01 4.104850e-02 2.789217e+00 2.824205e+00 1.011684e-17 9.648515e-18 7.212468e-17
LRP11 6 chr6:149712355[b38] 149712355 0 T C 0.345 3.581842e-01 4.121841e-02 2.791339e+00 2.826514e+00 1.063877e-17 1.014152e-17 7.538492e-17
LRP11 6 chr6:149713919[b38] 149713919 0 T C 0.343 3.519523e-01 4.110974e-02 2.726755e+00 2.761058e+00 3.081613e-17 3.002978e-17 2.031959e-16
LRP11 6 chr6:149714640[b38] 149714640 0 G T 0.346 3.554115e-01 4.108546e-02 2.769040e+00 2.803711e+00 1.475341e-17 1.416000e-17 1.022291e-16
LRP11 6 chr6:149716268[b38] 149716268 0 C T 0.346 3.542962e-01 4.102672e-02 2.772086e+00 2.806857e+00 1.667752e-17 1.599618e-17 1.139686e-16
LRP11 6 chr6:149716436[b38] 149716436 0 G A 0.346 3.562420e-01 4.111693e-02 2.796332e+00 2.831489e+00 1.318210e-17 1.255502e-17 9.120775e-17
LRP11 6 chr6:149716807[b38] 149716807 0 G A 0.346 3.576235e-01 4.116903e-02 2.792812e+00 2.827771e+00 1.092554e-17 1.041154e-17 7.716567e-17
LRP11 6 chr6:149718012[b38] 149718012 0 A G 0.345 3.533725e-01 4.106098e-02 2.758309e+00 2.792856e+00 2.131769e-17 2.054104e-17 1.431722e-16
LRP11 6 chr6:149718157[b38] 149718157 0 C T 0.345 3.537027e-01 4.106166e-02 2.759643e+00 2.794115e+00 1.997180e-17 1.923397e-17 1.349118e-16
LRP11 6 chr6:149718225[b38] 149718225 0 G C 0.345 3.577174e-01 4.102676e-02 2.754212e+00 2.788589e+00 8.339483e-18 8.031752e-18 6.170079e-17
LRP11 6 chr6:149718360[b38] 149718360 0 C T 0.345 3.569753e-01 4.112384e-02 2.766217e+00 2.800831e+00 1.150528e-17 1.104658e-17 8.186187e-17
LRP11 6 chr6:149718584[b38] 149718584 0 C G 0.343 3.515568e-01 4.136511e-02 2.796497e+00 2.831757e+00 5.137558e-17 4.905510e-17 3.106416e-16
LRP11 6 chr6:149719597[b38] 149719597 0 C G 0.030 9.500748e-01 1.181195e-01 2.407851e+00 2.441164e+00 1.940484e-15 2.333499e-15 1.231290e-14
LRP11 6 chr6:149720309[b38] 149720309 0 A G 0.345 3.553445e-01 4.114132e-02 2.779531e+00 2.814344e+00 1.648218e-17 1.577510e-17 1.123652e-16
LRP11 6 chr6:149721079[b38] 149721079 150 A T 0.250 1.824841e-01 3.885443e-02 2.668978e+00 2.708232e+00 2.923435e-06 3.062189e-06 3.898370e-06
LRP11 6 chr6:149721194[b38] 149721194 11 A G 0.330 3.375487e-01 4.029403e-02 2.809875e+00 2.846276e+00 1.379259e-16 1.315075e-16 7.541323e-16
LRP11 6 chr6:149721542[b38] 149721542 0 T C 0.031 9.373718e-01 1.152570e-01 2.441864e+00 2.475818e+00 9.635690e-16 1.122182e-15 6.160421e-15
LRP11 6 chr6:149722119[b38] 149722119 72 C C 0.227 2.648520e-01 3.979614e-02 2.744921e+00 2.788842e+00 4.147366e-11 4.123219e-11 8.710341e-11
LRP11 6 chr6:149724357[b38] 149724357 0 T T 0.314 3.343072e-01 4.268710e-02 2.858151e+00 2.894301e+00 9.887888e-15 9.413604e-15 3.636049e-14
LRP11 6 chr6:149724442[b38] 149724442 0 T T 0.314 3.330676e-01 4.289217e-02 2.842525e+00 2.878444e+00 1.633985e-14 1.561360e-14 5.789255e-14
LRP11 6 chr6:149725083[b38] 149725083 0 T C 0.346 3.590744e-01 4.118759e-02 2.778625e+00 2.813307e+00 8.416489e-18 8.047242e-18 6.144516e-17
LRP11 6 chr6:149725375[b38] 149725375 0 C T 0.379 4.604443e-01 3.927187e-02 2.524504e+00 2.555353e+00 2.922869e-30 2.992264e-30 1.346328e-27
LRP11 6 chr6:149728125[b38] 149728125 0 C T 0.030 9.500748e-01 1.181195e-01 2.407851e+00 2.441164e+00 1.940484e-15 2.333499e-15 1.231290e-14
LRP11 6 chr6:149729434[b38] 149729434 0 G A 0.346 3.620371e-01 4.124130e-02 2.794759e+00 2.829819e+00 5.072789e-18 4.824685e-18 3.872083e-17
LRP11 6 chr6:149729540[b38] 149729540 0 A C 0.345 3.555278e-01 4.125536e-02 2.766600e+00 2.801072e+00 1.935562e-17 1.860017e-17 1.307011e-16
LRP11 6 chr6:149730977[b38] 149730977 0 T A 0.343 3.581490e-01 4.127103e-02 2.750137e+00 2.784198e+00 1.174863e-17 1.133726e-17 8.417184e-17
LRP11 6 chr6:149731562[b38] 149731562 210 T T 0.241 2.417372e-01 4.289059e-02 2.667210e+00 2.708068e+00 2.126976e-08 2.207551e-08 3.404189e-08
LRP11 6 chr6:149732183[b38] 149732183 397 G G 0.187 2.122134e-01 4.711397e-02 2.677385e+00 2.720084e+00 7.253629e-06 7.581479e-06 9.337546e-06
LRP11 6 chr6:149733680[b38] 149733680 0 G A 0.345 3.585040e-01 4.120949e-02 2.738886e+00 2.773037e+00 9.818124e-18 9.506500e-18 7.207556e-17
LRP11 6 chr6:149733909[b38] 149733909 0 G C 0.030 9.186454e-01 1.165421e-01 2.393839e+00 2.427133e+00 6.706261e-15 8.192832e-15 3.922260e-14
LRP11 6 chr6:149734502[b38] 149734502 0 T A 0.343 3.546603e-01 4.111668e-02 2.788768e+00 2.823774e+00 1.812185e-17 1.730400e-17 1.218560e-16
LRP11 6 chr6:149735527[b38] 149735527 0 T C 0.341 3.499679e-01 4.066169e-02 2.688393e+00 2.721729e+00 2.118071e-17 2.093667e-17 1.489055e-16
LRP11 6 chr6:149737177[b38] 149737177 0 A G 0.348 3.610055e-01 4.111539e-02 2.810130e+00 2.845403e+00 4.996985e-18 4.734648e-18 3.796110e-17
LRP11 6 chr6:149737351[b38] 149737351 0 T C 0.096 -3.171904e-01 6.861170e-02 2.742747e+00 2.779022e+00 4.156281e-06 4.229475e-06 5.208147e-06
LRP11 6 chr6:149737690[b38] 149737690 0 G A 0.346 3.592992e-01 4.108242e-02 2.803203e+00 2.838378e+00 6.672256e-18 6.335867e-18 4.933708e-17
LRP11 6 chr6:149737982[b38] 149737982 0 T C 0.030 9.475696e-01 1.173180e-01 2.403291e+00 2.436616e+00 1.493420e-15 1.802659e-15 9.766609e-15
LRP11 6 chr6:149739108[b38] 149739108 0 G A 0.344 3.678006e-01 4.100082e-02 2.826230e+00 2.861811e+00 9.962531e-19 9.377316e-19 8.917313e-18
LRP11 6 chr6:149739347[b38] 149739347 0 T C 0.346 3.575454e-01 4.122721e-02 2.783091e+00 2.817964e+00 1.228984e-17 1.174453e-17 8.615192e-17
LRP11 6 chr6:149739647[b38] 149739647 0 C T 0.346 3.601135e-01 4.118981e-02 2.771772e+00 2.806634e+00 6.843611e-18 6.553540e-18 5.118945e-17
LRP11 6 chr6:149740350[b38] 149740350 0 T G 0.344 3.625314e-01 4.118982e-02 2.789860e+00 2.824814e+00 4.182161e-18 3.981210e-18 3.263946e-17
LRP11 6 chr6:149740561[b38] 149740561 0 A G 0.346 3.628735e-01 4.118105e-02 2.808234e+00 2.843333e+00 3.838585e-18 3.636883e-18 2.999362e-17
LRP11 6 chr6:149740655[b38] 149740655 0 C T 0.347 3.629835e-01 4.115077e-02 2.805545e+00 2.840636e+00 3.553511e-18 3.368450e-18 2.801932e-17
LRP11 6 chr6:149740716[b38] 149740716 0 A G 0.174 2.435729e-01 5.341504e-02 2.814783e+00 2.853509e+00 5.593535e-06 5.577889e-06 6.691071e-06
LRP11 6 chr6:149740720[b38] 149740720 0 A G 0.346 3.557586e-01 4.113687e-02 2.771621e+00 2.806253e+00 1.504665e-17 1.443109e-17 1.039311e-16
LRP11 6 chr6:149740823[b38] 149740823 0 T C 0.353 -2.286977e-01 4.167159e-02 2.740240e+00 2.778229e+00 4.872622e-08 4.919782e-08 7.144659e-08
LRP11 6 chr6:149741819[b38] 149741819 0 C T 0.348 3.583289e-01 4.108708e-02 2.826032e+00 2.861770e+00 8.195916e-18 7.745524e-18 5.882768e-17
LRP11 6 chr6:149742840[b38] 149742840 0 A G 0.380 4.586641e-01 3.930026e-02 2.503958e+00 2.534569e+00 5.186924e-30 5.395171e-30 2.221270e-27
LRP11 6 chr6:149742883[b38] 149742883 0 C T 0.322 3.221012e-01 4.231898e-02 2.697369e+00 2.731664e+00 5.166199e-14 5.163684e-14 1.796914e-13
LRP11 6 chr6:149743093[b38] 149743093 0 C T 0.341 3.528954e-01 4.117140e-02 2.723768e+00 2.758086e+00 2.836440e-17 2.766595e-17 1.889477e-16
LRP11 6 chr6:149743841[b38] 149743841 0 A T 0.347 3.645901e-01 4.108911e-02 2.823164e+00 2.858705e+00 2.283202e-18 2.153854e-18 1.873022e-17
LRP11 6 chr6:149745206[b38] 149745206 0 C G 0.372 4.654002e-01 3.931886e-02 2.540540e+00 2.572487e+00 8.787559e-31 8.877023e-31 4.878132e-28
LRP11 6 chr6:149745332[b38] 149745332 1 C G 0.336 3.367125e-01 4.097922e-02 2.787918e+00 2.823363e+00 4.974651e-16 4.780963e-16 2.436841e-15
LRP11 6 chr6:149746539[b38] 149746539 0 G A 0.348 3.609246e-01 4.106534e-02 2.810672e+00 2.845988e+00 4.643674e-18 4.398721e-18 3.553712e-17
LRP11 6 chr6:149748255[b38] 149748255 0 C G 0.345 3.555290e-01 4.127309e-02 2.816019e+00 2.851647e+00 1.995157e-17 1.892792e-17 1.313817e-16
LRP11 6 chr6:149749393[b38] 149749393 0 G C 0.348 3.579528e-01 4.116415e-02 2.797098e+00 2.832192e+00 1.013459e-17 9.645835e-18 7.199204e-17
LRP11 6 chr6:149750892[b38] 149750892 0 C A 0.348 3.615921e-01 4.112678e-02 2.816055e+00 2.851454e+00 4.524124e-18 4.280004e-18 3.464480e-17
LRP11 6 chr6:149751328[b38] 149751328 0 T A 0.347 3.603886e-01 4.099620e-02 2.797321e+00 2.832485e+00 4.575923e-18 4.348428e-18 3.526339e-17
LRP11 6 chr6:149751359[b38] 149751359 0 T C 0.378 4.612420e-01 3.941687e-02 2.507109e+00 2.537846e+00 3.732317e-30 3.870721e-30 1.683002e-27
LRP11 6 chr6:149751476[b38] 149751476 117 C C 0.182 2.509406e-01 4.969237e-02 2.951389e+00 2.994541e+00 5.044717e-07 4.916768e-07 6.334648e-07
LRP11 6 chr6:149751542[b38] 149751542 6 A C 0.340 3.514634e-01 4.015436e-02 2.776520e+00 2.811866e+00 6.292856e-18 6.016856e-18 4.736014e-17
LRP11 6 chr6:149752399[b38] 149752399 0 C A 0.346 3.633096e-01 4.136598e-02 2.786902e+00 2.821846e+00 4.892779e-18 4.662744e-18 3.761542e-17
LRP11 6 chr6:149752755[b38] 149752755 0 C A 0.348 3.609246e-01 4.106534e-02 2.810672e+00 2.845988e+00 4.643674e-18 4.398721e-18 3.553712e-17
LRP11 6 chr6:149753369[b38] 149753369 4 A A 0.333 3.310872e-01 4.083108e-02 2.783586e+00 2.819948e+00 1.164821e-15 1.122525e-15 5.292924e-15
LRP11 6 chr6:149753911[b38] 149753911 0 C T 0.348 3.615301e-01 4.111672e-02 2.811537e+00 2.846845e+00 4.499805e-18 4.261336e-18 3.453738e-17
LRP11 6 chr6:149754137[b38] 149754137 0 C T 0.346 3.564904e-01 4.109968e-02 2.781488e+00 2.816328e+00 1.216381e-17 1.162899e-17 8.542079e-17
LRP11 6 chr6:149754363[b38] 149754363 0 T C 0.348 3.609246e-01 4.106534e-02 2.810672e+00 2.845988e+00 4.643674e-18 4.398721e-18 3.553712e-17
LRP11 6 chr6:149755099[b38] 149755099 0 A A 0.344 3.652440e-01 4.159741e-02 2.817774e+00 2.853380e+00 4.990742e-18 4.720467e-18 3.780605e-17
LRP11 6 chr6:149756283[b38] 149756283 0 T T 0.376 4.615720e-01 3.947859e-02 2.482392e+00 2.512624e+00 4.149662e-30 4.385761e-30 1.898736e-27
LRP11 6 chr6:149756514[b38] 149756514 300 A T 0.175 3.066741e-01 5.295968e-02 2.412534e+00 2.450410e+00 8.764099e-09 1.082934e-08 2.006155e-08
LRP11 6 chr6:149756953[b38] 149756953 0 G C 0.346 3.607282e-01 4.123536e-02 2.799974e+00 2.835068e+00 6.549490e-18 6.224014e-18 4.858705e-17
LRP11 6 chr6:149758185[b38] 149758185 14 A A 0.096 2.658997e-01 5.592384e-02 2.952970e+00 3.001518e+00 2.207351e-06 2.156418e-06 2.637864e-06
LRP11 6 chr6:149758385[b38] 149758385 1 A A 0.344 3.574810e-01 4.082933e-02 2.783508e+00 2.819077e+00 6.152687e-18 5.871170e-18 4.625499e-17
LRP11 6 chr6:149758502[b38] 149758502 0 G A 0.346 3.440525e-01 4.117224e-02 2.792009e+00 2.827327e+00 1.629683e-16 1.561262e-16 8.838994e-16
LRP11 6 chr6:149758687[b38] 149758687 0 C T 0.321 3.201844e-01 4.247348e-02 2.705126e+00 2.739585e+00 8.841554e-14 8.818779e-14 2.932077e-13
LRP11 6 chr6:149758699[b38] 149758699 0 G A 0.321 3.220347e-01 4.252356e-02 2.696089e+00 2.730394e+00 6.851387e-14 6.855321e-14 2.332783e-13
LRP11 6 chr6:149758739[b38] 149758739 0 A G 0.346 3.627267e-01 4.125417e-02 2.811614e+00 2.846886e+00 4.510796e-18 4.271685e-18 3.461333e-17
LRP11 6 chr6:149758875[b38] 149758875 1 C A 0.345 3.676206e-01 4.140847e-02 2.826009e+00 2.861688e+00 2.193065e-18 2.067409e-18 1.804905e-17
LRP11 6 chr6:149758881[b38] 149758881 0 C T 0.319 3.298843e-01 4.271793e-02 2.706615e+00 2.741161e+00 2.255596e-14 2.242614e-14 8.328417e-14
LRP11 6 chr6:149759454[b38] 149759454 0 G T 0.348 3.609246e-01 4.106534e-02 2.810672e+00 2.845988e+00 4.643674e-18 4.398721e-18 3.553712e-17
LRP11 6 chr6:149759746[b38] 149759746 0 T C 0.348 3.629443e-01 4.116640e-02 2.807114e+00 2.842454e+00 3.684676e-18 3.491691e-18 2.892272e-17
LRP11 6 chr6:149760331[b38] 149760331 0 G A 0.346 3.564904e-01 4.109968e-02 2.781488e+00 2.816328e+00 1.216381e-17 1.162899e-17 8.542079e-17
LRP11 6 chr6:149760959[b38] 149760959 0 G A 0.348 3.609246e-01 4.106534e-02 2.810672e+00 2.845988e+00 4.643674e-18 4.398721e-18 3.553712e-17
LRP11 6 chr6:149761026[b38] 149761026 225 A A 0.369 3.670835e-01 4.573886e-02 2.871822e+00 2.912214e+00 2.226640e-15 2.109053e-15 9.265035e-15
LRP11 6 chr6:149761178[b38] 149761178 10 T T 0.358 3.260462e-01 4.200790e-02 2.886774e+00 2.926070e+00 1.680062e-14 1.594275e-14 5.871945e-14
LRP11 6 chr6:149761257[b38] 149761257 113 A A 0.364 3.520719e-01 4.386573e-02 2.695258e+00 2.730310e+00 2.218201e-15 2.205653e-15 1.004038e-14
LRP11 6 chr6:149761375[b38] 149761375 0 T G 0.346 3.564904e-01 4.109968e-02 2.781488e+00 2.816328e+00 1.216381e-17 1.162899e-17 8.542079e-17
LRP11 6 chr6:149762085[b38] 149762085 0 G A 0.458 2.165710e-01 3.977992e-02 2.767612e+00 2.807210e+00 6.205571e-08 6.213005e-08 8.865234e-08
LRP11 6 chr6:149763714[b38] 149763714 0 G A 0.378 4.614983e-01 3.937014e-02 2.538076e+00 2.569181e+00 3.001865e-30 3.044679e-30 1.354757e-27
LRP11 6 chr6:149763904[b38] 149763904 0 C T 0.029 9.502154e-01 1.189626e-01 2.410676e+00 2.444054e+00 2.991895e-15 3.591482e-15 1.819706e-14
LRP11 6 chr6:149764529[b38] 149764529 0 C A 0.379 4.538238e-01 3.948597e-02 2.525354e+00 2.556451e+00 3.393180e-29 3.487892e-29 1.033382e-26
LRP11 6 chr6:149764913[b38] 149764913 1 C T 0.367 4.501318e-01 4.017230e-02 2.430032e+00 2.458983e+00 6.824811e-28 7.608424e-28 1.461584e-25
LRP11 6 chr6:149766383[b38] 149766383 0 A G 0.379 4.602058e-01 3.929366e-02 2.523756e+00 2.554603e+00 3.342970e-30 3.425015e-30 1.506160e-27
LRP11 6 chr6:149766491[b38] 149766491 0 A C 0.379 4.557106e-01 3.932471e-02 2.514928e+00 2.545643e+00 1.243698e-29 1.285461e-29 4.534700e-27
LRP11 6 chr6:149767258[b38] 149767258 63 C C 0.202 2.132732e-01 4.152083e-02 2.543141e+00 2.581801e+00 3.221984e-07 3.610407e-07 5.273029e-07
LRP11 6 chr6:149767481[b38] 149767481 0 C T 0.378 4.558092e-01 3.949255e-02 2.545118e+00 2.576414e+00 2.038661e-29 2.065512e-29 6.605345e-27
LRP11 6 chr6:149767547[b38] 149767547 0 G A 0.378 4.630223e-01 3.932175e-02 2.490967e+00 2.521246e+00 1.698823e-30 1.780596e-30 8.953650e-28
LRP11 6 chr6:149767816[b38] 149767816 0 C T 0.376 4.608110e-01 3.949004e-02 2.483047e+00 2.513422e+00 5.282764e-30 5.583036e-30 2.316402e-27
LRP11 6 chr6:149768013[b38] 149768013 0 T T 0.378 4.637131e-01 3.934069e-02 2.524075e+00 2.554884e+00 1.495344e-30 1.529354e-30 7.734092e-28
LRP11 6 chr6:149768273[b38] 149768273 0 T A 0.345 3.513422e-01 4.132607e-02 2.763303e+00 2.798134e+00 5.020024e-17 4.837528e-17 3.090282e-16
LRP11 6 chr6:149769680[b38] 149769680 0 C T 0.375 4.510392e-01 3.928503e-02 2.569017e+00 2.600852e+00 3.853387e-29 3.849289e-29 1.094618e-26
LRP11 6 chr6:149770637[b38] 149770637 0 T C 0.356 4.393475e-01 3.889318e-02 2.480761e+00 2.511856e+00 2.657414e-28 2.834518e-28 6.115461e-26
LRP11 6 chr6:149770776[b38] 149770776 0 G A 0.372 4.579546e-01 3.844461e-02 2.493323e+00 2.523908e+00 3.889549e-31 4.057931e-31 2.644427e-28
LRP11 6 chr6:149770854[b38] 149770854 7 C C 0.363 4.514367e-01 3.942893e-02 2.540722e+00 2.573091e+00 5.381511e-29 5.478295e-29 1.488040e-26
LRP11 6 chr6:149771673[b38] 149771673 0 C T 0.377 4.610771e-01 3.925257e-02 2.536895e+00 2.567979e+00 2.312876e-30 2.346576e-30 1.092972e-27
LRP11 6 chr6:149772542[b38] 149772542 0 T C 0.377 4.654925e-01 3.949642e-02 2.555034e+00 2.586361e+00 1.518381e-30 1.520892e-30 7.562408e-28
LRP11 6 chr6:149772546[b38] 149772546 0 T C 0.344 3.611594e-01 4.134521e-02 2.807138e+00 2.842426e+00 7.290527e-18 6.917565e-18 5.333597e-17
LRP11 6 chr6:149772832[b38] 149772832 0 A G 0.376 4.538916e-01 3.932936e-02 2.497541e+00 2.528025e+00 2.057374e-29 2.155912e-29 7.045091e-27
LRP11 6 chr6:149772845[b38] 149772845 1 A G 0.376 4.565674e-01 3.931881e-02 2.495827e+00 2.526186e+00 9.692070e-30 1.015484e-29 3.773943e-27
LRP11 6 chr6:149773350[b38] 149773350 99 A A 0.355 4.122367e-01 4.180816e-02 2.773674e+00 2.810005e+00 3.581420e-22 3.364199e-22 8.305143e-21
LRP11 6 chr6:149773410[b38] 149773410 0 A G 0.032 9.501130e-01 1.146939e-01 2.454706e+00 2.488902e+00 2.913887e-16 3.348669e-16 2.033665e-15
LRP11 6 chr6:149773519[b38] 149773519 0 T C 0.379 4.657696e-01 3.930771e-02 2.547261e+00 2.578475e+00 7.659122e-31 7.700774e-31 4.332079e-28
LRP11 6 chr6:149773578[b38] 149773578 0 C T 0.378 4.647367e-01 3.938908e-02 2.616180e+00 2.648770e+00 1.321581e-30 1.276383e-30 6.345497e-28
LRP11 6 chr6:149773621[b38] 149773621 0 T C 0.094 -3.230437e-01 6.907718e-02 2.752966e+00 2.789563e+00 3.218945e-06 3.262723e-06 4.038677e-06
LRP11 6 chr6:149773870[b38] 149773870 0 G A 0.031 9.373718e-01 1.152570e-01 2.441864e+00 2.475818e+00 9.635690e-16 1.122182e-15 6.160421e-15
LRP11 6 chr6:149774301[b38] 149774301 3 A G 0.373 4.313707e-01 3.887191e-02 2.511475e+00 2.543227e+00 2.063684e-27 2.159166e-27 3.298165e-25
LRP11 6 chr6:149774928[b38] 149774928 0 T C 0.030 9.500748e-01 1.181195e-01 2.407851e+00 2.441164e+00 1.940484e-15 2.333499e-15 1.231290e-14
LRP11 6 chr6:149775136[b38] 149775136 0 C G 0.380 4.627581e-01 3.936875e-02 2.537703e+00 2.568817e+00 2.122274e-30 2.151665e-30 1.016721e-27
LRP11 6 chr6:149775216[b38] 149775216 0 A T 0.379 4.580263e-01 3.934326e-02 2.517493e+00 2.548285e+00 7.058616e-30 7.274364e-30 2.822223e-27
LRP11 6 chr6:149775255[b38] 149775255 0 C A 0.345 3.554269e-01 4.123419e-02 2.780372e+00 2.815224e+00 1.904180e-17 1.822555e-17 1.279092e-16
LRP11 6 chr6:149775303[b38] 149775303 0 T C 0.378 4.578308e-01 3.933813e-02 2.559685e+00 2.591186e+00 7.322409e-30 7.334558e-30 2.773007e-27
LRP11 6 chr6:149775882[b38] 149775882 0 G A 0.379 4.602058e-01 3.929366e-02 2.523756e+00 2.554603e+00 3.342970e-30 3.425015e-30 1.506160e-27
LRP11 6 chr6:149776207[b38] 149776207 0 A T 0.378 4.539015e-01 3.949890e-02 2.543879e+00 2.575221e+00 3.457905e-29 3.509851e-29 1.027839e-26
LRP11 6 chr6:149776681[b38] 149776681 0 A G 0.378 4.607151e-01 3.937739e-02 2.526705e+00 2.557672e+00 3.798678e-30 3.884809e-30 1.668587e-27
LRP11 6 chr6:149777026[b38] 149777026 0 A A 0.031 9.373718e-01 1.152570e-01 2.441864e+00 2.475818e+00 9.635690e-16 1.122182e-15 6.160421e-15
LRP11 6 chr6:149777390[b38] 149777390 0 C G 0.097 -3.150713e-01 6.842370e-02 2.737918e+00 2.774147e+00 4.531936e-06 4.620297e-06 5.681931e-06
LRP11 6 chr6:149777465[b38] 149777465 0 T T 0.377 4.701142e-01 3.941275e-02 2.527513e+00 2.558586e+00 3.273944e-31 3.330692e-31 2.196296e-28
LRP11 6 chr6:149777561[b38] 149777561 0 T C 0.380 4.593321e-01 3.922690e-02 2.505416e+00 2.536043e+00 3.427657e-30 3.558622e-30 1.572122e-27
LRP11 6 chr6:149777641[b38] 149777641 0 C T 0.378 4.587782e-01 3.939780e-02 2.481004e+00 2.511048e+00 6.839370e-30 7.243334e-30 2.880916e-27
LRP11 6 chr6:149777838[b38] 149777838 5 C C 0.363 4.199956e-01 3.784717e-02 2.511375e+00 2.543478e+00 2.065573e-27 2.161241e-27 3.304602e-25
LRP11 6 chr6:149778389[b38] 149778389 2 T C 0.376 4.461277e-01 3.961505e-02 2.566263e+00 2.598258e+00 3.806527e-28 3.825640e-28 7.466857e-26
LRP11 6 chr6:149778907[b38] 149778907 0 C A 0.379 4.602058e-01 3.929366e-02 2.523756e+00 2.554603e+00 3.342970e-30 3.425015e-30 1.506160e-27
LRP11 6 chr6:149779242[b38] 149779242 0 A A 0.320 3.206877e-01 4.254644e-02 2.699858e+00 2.734370e+00 8.913233e-14 8.909072e-14 2.965107e-13
LRP11 6 chr6:149779244[b38] 149779244 0 G G 0.320 3.206877e-01 4.254644e-02 2.699858e+00 2.734370e+00 8.913233e-14 8.909072e-14 2.965107e-13
LRP11 6 chr6:149779294[b38] 149779294 0 T C 0.378 4.584229e-01 3.937540e-02 2.469559e+00 2.499707e+00 7.016191e-30 7.498768e-30 2.986228e-27
LRP11 6 chr6:149779341[b38] 149779341 0 C T 0.379 4.622966e-01 3.932025e-02 2.507166e+00 2.537745e+00 2.060418e-30 2.134313e-30 1.029955e-27
LRP11 6 chr6:149779576[b38] 149779576 0 A G 0.377 4.552166e-01 3.932673e-02 2.478164e+00 2.508470e+00 1.429471e-29 1.519404e-29 5.335512e-27
LRP11 6 chr6:149779669[b38] 149779669 0 A G 0.379 4.565183e-01 3.923667e-02 2.506747e+00 2.537292e+00 7.588123e-30 7.882301e-30 3.037845e-27
LRP11 6 chr6:149780563[b38] 149780563 0 C T 0.378 4.569551e-01 3.938498e-02 2.500006e+00 2.530506e+00 1.073781e-29 1.121737e-29 4.087655e-27
LRP11 6 chr6:149780867[b38] 149780867 0 A G 0.379 4.586881e-01 3.935780e-02 2.536767e+00 2.567817e+00 6.179403e-30 6.281737e-30 2.470476e-27
LRP11 6 chr6:149781191[b38] 149781191 111 T T 0.279 2.809944e-01 3.651334e-02 2.502463e+00 2.538061e+00 2.755696e-14 3.075957e-14 1.227487e-13
LRP11 6 chr6:149781361[b38] 149781361 0 A G 0.374 4.577210e-01 3.937444e-02 2.479879e+00 2.509869e+00 8.453123e-30 8.963904e-30 3.444113e-27
LRP11 6 chr6:149781442[b38] 149781442 0 A G 0.377 4.562236e-01 3.943212e-02 2.488897e+00 2.519261e+00 1.513463e-29 1.595469e-29 5.518219e-27
LRP11 6 chr6:149781467[b38] 149781467 0 T C 0.029 9.502154e-01 1.189626e-01 2.410676e+00 2.444054e+00 2.991895e-15 3.591482e-15 1.819706e-14
LRP11 6 chr6:149781649[b38] 149781649 0 C A 0.379 4.589740e-01 3.928767e-02 2.518057e+00 2.548854e+00 4.582614e-30 4.716903e-30 1.969578e-27
LRP11 6 chr6:149782183[b38] 149782183 0 G A 0.377 4.664187e-01 3.937815e-02 2.555822e+00 2.587343e+00 8.058229e-31 8.057677e-31 4.473748e-28
LRP11 6 chr6:149782263[b38] 149782263 0 T C 0.377 4.552868e-01 3.945302e-02 2.472108e+00 2.502225e+00 2.075040e-29 2.217825e-29 7.339433e-27
LRP11 6 chr6:149782765[b38] 149782765 1 A C 0.026 9.275247e-01 1.249146e-01 2.392820e+00 2.427315e+00 2.019814e-13 2.486903e-13 9.007354e-13
LRP11 6 chr6:149782897[b38] 149782897 0 C G 0.369 4.233712e-01 3.982331e-02 2.630553e+00 2.663248e+00 2.230088e-25 2.187045e-25 1.556756e-23
LRP11 6 chr6:149783124[b38] 149783124 0 G A 0.369 4.234522e-01 3.976842e-02 2.640723e+00 2.673632e+00 1.890773e-25 1.844181e-25 1.339894e-23
LRP11 6 chr6:149783321[b38] 149783321 0 T C 0.368 4.208950e-01 3.982465e-02 2.624067e+00 2.656843e+00 4.128324e-25 4.067055e-25 2.651463e-23
LRP11 6 chr6:149783553[b38] 149783553 0 G T 0.370 4.255085e-01 3.976205e-02 2.654389e+00 2.687589e+00 1.113868e-25 1.078140e-25 8.431233e-24
LRP11 6 chr6:149783956[b38] 149783956 0 A G 0.370 4.217921e-01 3.980409e-02 2.655175e+00 2.688455e+00 3.134755e-25 3.039034e-25 2.039823e-23
LRP11 6 chr6:149784836[b38] 149784836 0 G T 0.360 4.272083e-01 4.081109e-02 2.619576e+00 2.652357e+00 1.106549e-24 1.094765e-24 6.203646e-23
LRP11 6 chr6:149785249[b38] 149785249 0 G G 0.311 3.818847e-01 4.162880e-02 2.431958e+00 2.464026e+00 1.725487e-19 1.993087e-19 2.692003e-18
LRP11 6 chr6:149786664[b38] 149786664 61 T C 0.169 3.127779e-01 4.794122e-02 2.419571e+00 2.456204e+00 9.743451e-11 1.184597e-10 2.784562e-10
LRP11 6 chr6:149786778[b38] 149786778 3 A C 0.347 3.888128e-01 3.935192e-02 2.572640e+00 2.605700e+00 2.969072e-22 3.049935e-22 8.221390e-21
LRP11 6 chr6:149787615[b38] 149787615 0 A G 0.365 4.183333e-01 3.970830e-02 2.654138e+00 2.687617e+00 5.737340e-25 5.571209e-25 3.425831e-23
LRP11 6 chr6:149787823[b38] 149787823 20 C C 0.378 3.937640e-01 4.219438e-02 2.507602e+00 2.540829e+00 4.285142e-20 4.643311e-20 7.014228e-19
LRP11 6 chr6:149787920[b38] 149787920 0 T C 0.368 4.249587e-01 3.979682e-02 2.641829e+00 2.674809e+00 1.401493e-25 1.365426e-25 1.036487e-23
LRP11 6 chr6:149787970[b38] 149787970 0 C T 0.370 4.237136e-01 3.970400e-02 2.634962e+00 2.667757e+00 1.493183e-25 1.459954e-25 1.100631e-23
LRP11 6 chr6:149788074[b38] 149788074 0 T C 0.369 4.205843e-01 3.970994e-02 2.633809e+00 2.666666e+00 3.302317e-25 3.235591e-25 2.171361e-23
LRP11 6 chr6:149788159[b38] 149788159 0 T C 0.370 4.215739e-01 3.976950e-02 2.606502e+00 2.638734e+00 3.021724e-25 3.003535e-25 2.064157e-23
LRP11 6 chr6:149788479[b38] 149788479 0 A T 0.370 4.228964e-01 3.973371e-02 2.623000e+00 2.655519e+00 1.980384e-25 1.949383e-25 1.416171e-23
LRP11 6 chr6:149788709[b38] 149788709 0 G C 0.370 4.178392e-01 3.980060e-02 2.616785e+00 2.649338e+00 8.227778e-25 8.147847e-25 4.822044e-23
LRP11 6 chr6:149788941[b38] 149788941 0 A G 0.369 4.208082e-01 3.987257e-02 2.652815e+00 2.686048e+00 4.777779e-25 4.640795e-25 2.932211e-23
LRP11 6 chr6:149788977[b38] 149788977 0 A G 0.369 4.161074e-01 3.969864e-02 2.633039e+00 2.665982e+00 9.680953e-25 9.508426e-25 5.463314e-23
LRP11 6 chr6:149789350[b38] 149789350 0 A T 0.376 4.543227e-01 3.947426e-02 2.522644e+00 2.553585e+00 2.865894e-29 2.950557e-29 9.012242e-27
LRP11 6 chr6:149789486[b38] 149789486 0 T C 0.377 4.595852e-01 3.939673e-02 2.525010e+00 2.555888e+00 5.482057e-30 5.616939e-30 2.267560e-27
LRP11 6 chr6:149789721[b38] 149789721 0 T T 0.379 4.570505e-01 3.924044e-02 2.525845e+00 2.556881e+00 6.648156e-30 6.810191e-30 2.658999e-27
LRP11 6 chr6:149790516[b38] 149790516 50 C C 0.250 2.062516e-01 3.590262e-02 2.581953e+00 2.622871e+00 1.143337e-08 1.240513e-08 2.037719e-08
LRP11 6 chr6:149791033[b38] 149791033 0 G C 0.379 4.592639e-01 3.933502e-02 2.512943e+00 2.543494e+00 4.921305e-30 5.084868e-30 2.104946e-27
LRP11 6 chr6:149791063[b38] 149791063 0 T C 0.376 4.564419e-01 3.970740e-02 2.466278e+00 2.496282e+00 3.328065e-29 3.577046e-29 1.098738e-26
LRP11 6 chr6:149791065[b38] 149791065 0 A G 0.376 4.564419e-01 3.970740e-02 2.466278e+00 2.496282e+00 3.328065e-29 3.577046e-29 1.098738e-26
LRP11 6 chr6:149791193[b38] 149791193 0 A G 0.379 4.559678e-01 3.944747e-02 2.526600e+00 2.557453e+00 1.699865e-29 1.743512e-29 5.802217e-27
LRP11 6 chr6:149791861[b38] 149791861 0 A G 0.379 4.584565e-01 3.935773e-02 2.522599e+00 2.553509e+00 6.576978e-30 6.752566e-30 2.644114e-27
LRP11 6 chr6:149792036[b38] 149792036 0 T C 0.030 9.500748e-01 1.181195e-01 2.407851e+00 2.441164e+00 1.940484e-15 2.333499e-15 1.231290e-14
LRP11 6 chr6:149792332[b38] 149792332 0 T C 0.173 2.406061e-01 5.346813e-02 2.799222e+00 2.837635e+00 7.398456e-06 7.409927e-06 8.839695e-06
LRP11 6 chr6:149792357[b38] 149792357 0 C T 0.096 -3.218703e-01 6.880100e-02 2.737250e+00 2.773467e+00 3.192550e-06 3.253312e-06 4.045925e-06
LRP11 6 chr6:149792658[b38] 149792658 0 A G 0.377 4.550190e-01 3.961355e-02 2.531887e+00 2.563039e+00 3.646465e-29 3.731804e-29 1.089221e-26
LRP11 6 chr6:149792666[b38] 149792666 0 C T 0.377 4.533004e-01 3.964819e-02 2.505474e+00 2.536218e+00 6.384815e-29 6.665528e-29 1.795600e-26
LRP11 6 chr6:149792990[b38] 149792990 0 A G 0.331 -2.325639e-01 4.286893e-02 2.731903e+00 2.769664e+00 6.895694e-08 6.987544e-08 1.002085e-07
LRP11 6 chr6:149793470[b38] 149793470 0 T C 0.378 4.614392e-01 3.943674e-02 2.518819e+00 2.549432e+00 3.768246e-30 3.875137e-30 1.674497e-27
LRP11 6 chr6:149793609[b38] 149793609 0 A G 0.379 4.589844e-01 3.936200e-02 2.521258e+00 2.552038e+00 5.779828e-30 5.938318e-30 2.379785e-27
LRP11 6 chr6:149794670[b38] 149794670 0 A A 0.378 4.560945e-01 3.929110e-02 2.544138e+00 2.575425e+00 1.009560e-29 1.022155e-29 3.682979e-27
LRP11 6 chr6:149795490[b38] 149795490 0 T C 0.346 3.581043e-01 4.105953e-02 2.781972e+00 2.816883e+00 8.169847e-18 7.803706e-18 5.972181e-17
LRP11 6 chr6:149795662[b38] 149795662 0 T C 0.379 4.602058e-01 3.929366e-02 2.523756e+00 2.554603e+00 3.342970e-30 3.425015e-30 1.506160e-27
LRP11 6 chr6:149796825[b38] 149796825 20 T G 0.334 3.913609e-01 3.900558e-02 2.345992e+00 2.376038e+00 7.100006e-23 8.781583e-23 3.286208e-21
LRP11 6 chr6:149796930[b38] 149796930 0 C T 0.467 3.414659e-01 3.944592e-02 2.885724e+00 2.926887e+00 1.403533e-17 1.314325e-17 9.383497e-17
LRP11 6 chr6:149797517[b38] 149797517 4 T T 0.364 4.298011e-01 4.006129e-02 2.515250e+00 2.546830e+00 8.499575e-26 8.931861e-26 7.712453e-24
LRP11 6 chr6:149798205[b38] 149798205 0 T T 0.376 4.440974e-01 3.885451e-02 2.513748e+00 2.544418e+00 6.610374e-29 6.859946e-29 1.831857e-26
LRP11 6 chr6:149798774[b38] 149798774 0 T A 0.378 4.546022e-01 3.943742e-02 2.528065e+00 2.559163e+00 2.374822e-29 2.434857e-29 7.644579e-27
LRP11 6 chr6:149798900[b38] 149798900 0 C T 0.378 4.596218e-01 3.942399e-02 2.541959e+00 2.573020e+00 5.914590e-30 5.991042e-30 2.368543e-27
LRP11 6 chr6:149799322[b38] 149799322 2 A A 0.027 9.611427e-01 1.233297e-01 2.411403e+00 2.446117e+00 1.321999e-14 1.590439e-14 7.096584e-14
LRP11 6 chr6:149799444[b38] 149799444 0 C A 0.380 4.586188e-01 3.931354e-02 2.516452e+00 2.547102e+00 5.475987e-30 5.644855e-30 2.289635e-27
LRP11 6 chr6:149800557[b38] 149800557 0 T C 0.325 3.475227e-01 4.210367e-02 2.682835e+00 2.715753e+00 3.698815e-16 3.684923e-16 1.986522e-15
LRP11 6 chr6:149801253[b38] 149801253 0 G C 0.378 4.602068e-01 3.930444e-02 2.509996e+00 2.540672e+00 3.458697e-30 3.578878e-30 1.575247e-27
LRP11 6 chr6:149801509[b38] 149801509 0 A G 0.377 4.561447e-01 3.948215e-02 2.482647e+00 2.513019e+00 1.804829e-29 1.912496e-29 6.437631e-27
LRP11 6 chr6:149802180[b38] 149802180 33 C C 0.373 3.755647e-01 4.291335e-02 2.280861e+00 2.311434e+00 6.351506e-18 8.650460e-18 8.936051e-17
LRP11 6 chr6:149802619[b38] 149802619 6 G G 0.364 4.315200e-01 3.892544e-02 2.618800e+00 2.652077e+00 2.319316e-27 2.268754e-27 3.248675e-25
LRP11 6 chr6:149802883[b38] 149802883 1 A G 0.377 4.454041e-01 3.861975e-02 2.496017e+00 2.526624e+00 2.231932e-29 2.341854e-29 7.558327e-27
LRP11 6 chr6:149803147[b38] 149803147 0 A G 0.377 4.578307e-01 3.953324e-02 2.537352e+00 2.568716e+00 1.346398e-29 1.370169e-29 4.713190e-27
LRP11 6 chr6:149803509[b38] 149803509 2 T T 0.353 4.426727e-01 4.063802e-02 2.632645e+00 2.666221e+00 1.638528e-26 1.597181e-26 1.678527e-24
LRP11 6 chr6:149805967[b38] 149805967 3 T C 0.378 4.205195e-01 3.846953e-02 2.530840e+00 2.563084e+00 1.114996e-26 1.154382e-26 1.344047e-24
LRP11 6 chr6:149806304[b38] 149806304 0 A G 0.378 4.604115e-01 3.931765e-02 2.522956e+00 2.553749e+00 3.412068e-30 3.497915e-30 1.533759e-27
LRP11 6 chr6:149807037[b38] 149807037 0 A C 0.378 4.609833e-01 3.946613e-02 2.504949e+00 2.535383e+00 4.677148e-30 4.860446e-30 2.036971e-27
LRP11 6 chr6:149808187[b38] 149808187 0 G A 0.377 4.611862e-01 3.942867e-02 2.526021e+00 2.557210e+00 3.933386e-30 4.024730e-30 1.717407e-27
LRP11 6 chr6:149808470[b38] 149808470 0 C T 0.377 4.652567e-01 3.942128e-02 2.545326e+00 2.576560e+00 1.272079e-30 1.281869e-30 6.602171e-28
LRP11 6 chr6:149809506[b38] 149809506 0 T C 0.379 4.613072e-01 3.940723e-02 2.534649e+00 2.565646e+00 3.556730e-30 3.617045e-30 1.565807e-27
LRP11 6 chr6:149809537[b38] 149809537 0 A G 0.378 4.627692e-01 3.943608e-02 2.530613e+00 2.561565e+00 2.622810e-30 2.673139e-30 1.221852e-27
LRP11 6 chr6:149809701[b38] 149809701 0 G A 0.380 4.613342e-01 3.930078e-02 2.537528e+00 2.568676e+00 2.516049e-30 2.552018e-30 1.170885e-27
LRP11 6 chr6:149810072[b38] 149810072 0 C T 0.379 4.609777e-01 3.934349e-02 2.529334e+00 2.560270e+00 3.176438e-30 3.241436e-30 1.434229e-27
LRP11 6 chr6:149810956[b38] 149810956 0 G A 0.379 4.602058e-01 3.929366e-02 2.523756e+00 2.554603e+00 3.342970e-30 3.425015e-30 1.506160e-27
LRP11 6 chr6:149811183[b38] 149811183 0 T A 0.379 4.614444e-01 3.934202e-02 2.519595e+00 2.550307e+00 2.785148e-30 2.860915e-30 1.301568e-27
LRP11 6 chr6:149812052[b38] 149812052 0 T C 0.378 4.558024e-01 3.940784e-02 2.531961e+00 2.562851e+00 1.571517e-29 1.605656e-29 5.401020e-27
LRP11 6 chr6:149812465[b38] 149812465 0 A G 0.378 4.595047e-01 3.943184e-02 2.520125e+00 2.551040e+00 6.256989e-30 6.434663e-30 2.544167e-27
LRP11 6 chr6:149812818[b38] 149812818 0 A C 0.378 4.637839e-01 3.934776e-02 2.511954e+00 2.542619e+00 1.500471e-30 1.547939e-30 7.866773e-28
LRP11 6 chr6:149812859[b38] 149812859 0 G A 0.377 4.590025e-01 3.943661e-02 2.511992e+00 2.542649e+00 7.272193e-30 7.524662e-30 2.911896e-27
LRP11 6 chr6:149813260[b38] 149813260 190 A A 0.427 4.490390e-01 4.337484e-02 2.397855e+00 2.428573e+00 3.390818e-24 3.957286e-24 2.156798e-22
LRP11 6 chr6:149813857[b38] 149813857 0 A G 0.379 4.602058e-01 3.929366e-02 2.523756e+00 2.554603e+00 3.342970e-30 3.425015e-30 1.506160e-27
LRP11 6 chr6:149814388[b38] 149814388 0 T C 0.378 4.617985e-01 3.930290e-02 2.522223e+00 2.553130e+00 2.232314e-30 2.287802e-30 1.079407e-27
LRP11 6 chr6:149814464[b38] 149814464 0 G A 0.378 4.625675e-01 3.943268e-02 2.507175e+00 2.537637e+00 2.740470e-30 2.840311e-30 1.303813e-27
LRP11 6 chr6:149816095[b38] 149816095 0 G A 0.345 3.518623e-01 4.113323e-02 2.801773e+00 2.837014e+00 3.266019e-17 3.111748e-17 2.059862e-16
LRP11 6 chr6:149816620[b38] 149816620 13 T C 0.370 4.228453e-01 3.893286e-02 2.448294e+00 2.478964e+00 2.264880e-26 2.501918e-26 2.733581e-24
LRP11 6 chr6:149817267[b38] 149817267 0 G A 0.346 3.582299e-01 4.115062e-02 2.819500e+00 2.855204e+00 9.356209e-18 8.856651e-18 6.640804e-17
LRP11 6 chr6:149817526[b38] 149817526 0 T A 0.346 3.511703e-01 4.125393e-02 2.765653e+00 2.800231e+00 4.599805e-17 4.428746e-17 2.853111e-16
LRP11 6 chr6:149817598[b38] 149817598 0 G A 0.379 4.522652e-01 3.945166e-02 2.485727e+00 2.516111e+00 4.626728e-29 4.899802e-29 1.407037e-26
LRP11 6 chr6:149817967[b38] 149817967 0 T T 0.376 4.585597e-01 3.941108e-02 2.544610e+00 2.576173e+00 7.563510e-30 7.651156e-30 2.894667e-27
LRP11 6 chr6:149819674[b38] 149819674 0 T C 0.380 4.602446e-01 3.929749e-02 2.517051e+00 2.547905e+00 3.348545e-30 3.447075e-30 1.519780e-27
LRP11 6 chr6:149819693[b38] 149819693 43 C C 0.051 6.586185e-01 9.243179e-02 2.510236e+00 2.548080e+00 1.707691e-12 1.910580e-12 5.486958e-12
LRP11 6 chr6:149819770[b38] 149819770 0 T G 0.377 4.588981e-01 3.958375e-02 2.462845e+00 2.492741e+00 1.183399e-29 1.272993e-29 4.655866e-27
LRP11 6 chr6:149820395[b38] 149820395 0 C A 0.378 4.587984e-01 3.951859e-02 2.532127e+00 2.563235e+00 9.925902e-30 1.013143e-29 3.680953e-27
LRP11 6 chr6:149820396[b38] 149820396 0 C C 0.377 4.570617e-01 3.955179e-02 2.504796e+00 2.535484e+00 1.751407e-29 1.824824e-29 6.102646e-27
LRP11 6 chr6:149821815[b38] 149821815 0 G A 0.382 4.627131e-01 3.933136e-02 2.530041e+00 2.561406e+00 1.906044e-30 1.942168e-30 9.377940e-28
LRP11 6 chr6:149821978[b38] 149821978 0 T C 0.382 4.590604e-01 3.932554e-02 2.529266e+00 2.560308e+00 5.046551e-30 5.154565e-30 2.106362e-27
LRP11 6 chr6:149822743[b38] 149822743 0 A T 0.382 4.577236e-01 3.935079e-02 2.487808e+00 2.518312e+00 7.843187e-30 8.264662e-30 3.196413e-27
LRP11 6 chr6:149823074[b38] 149823074 0 C C 0.384 4.449978e-01 3.900163e-02 2.465121e+00 2.495456e+00 8.151612e-29 8.784615e-29 2.323699e-26
LRP11 6 chr6:149823865[b38] 149823865 0 T C 0.317 3.179447e-01 4.244809e-02 2.752026e+00 2.786819e+00 1.259142e-13 1.235815e-13 3.945438e-13
LRP11 6 chr6:149825080[b38] 149825080 0 T G 0.381 4.597250e-01 3.941941e-02 2.508489e+00 2.539310e+00 5.669815e-30 5.878769e-30 2.378321e-27
LRP11 6 chr6:149825485[b38] 149825485 0 G C 0.380 4.619620e-01 3.941882e-02 2.506789e+00 2.537550e+00 3.090050e-30 3.204207e-30 1.441171e-27
LRP11 6 chr6:149825646[b38] 149825646 1 G G 0.009 9.890772e-01 2.135588e-01 2.749945e+00 2.790461e+00 3.993254e-06 4.052580e-06 4.975706e-06
LRP11 6 chr6:149825657[b38] 149825657 293 A A 0.332 3.699315e-01 4.396275e-02 2.557756e+00 2.596346e+00 1.018682e-16 1.082123e-16 6.887541e-16
LRP11 6 chr6:149826604[b38] 149826604 0 C C 0.380 4.573939e-01 3.926591e-02 2.500051e+00 2.530736e+00 6.564720e-30 6.851170e-30 2.715027e-27
LRP11 6 chr6:149826974[b38] 149826974 65 C C 0.275 3.170336e-01 4.021021e-02 2.317656e+00 2.352091e+00 6.610318e-15 8.744227e-15 4.502663e-14
LRP11 6 chr6:149828494[b38] 149828494 64 C C 0.333 3.662498e-01 4.225051e-02 2.350541e+00 2.383363e+00 1.270810e-17 1.601629e-17 1.443657e-16
LRP11 6 chr6:149829332[b38] 149829332 0 G A 0.383 4.516861e-01 3.930711e-02 2.524041e+00 2.555398e+00 3.468440e-29 3.568639e-29 1.053679e-26
LRP11 6 chr6:149831357[b38] 149831357 0 C T 0.383 4.506675e-01 3.945717e-02 2.502318e+00 2.533232e+00 7.192647e-29 7.528089e-29 1.990250e-26
LRP11 6 chr6:149831720[b38] 149831720 0 A G 0.384 4.518728e-01 3.941392e-02 2.487191e+00 2.517724e+00 4.577387e-29 4.841928e-29 1.391824e-26
LRP11 6 chr6:149831772[b38] 149831772 0 G A 0.385 4.544473e-01 3.931182e-02 2.515065e+00 2.546104e+00 1.678300e-29 1.735452e-29 5.815031e-27
LRP11 6 chr6:149832090[b38] 149832090 0 C T 0.319 3.103732e-01 4.242463e-02 2.747732e+00 2.782716e+00 4.441425e-13 4.375628e-13 1.269048e-12
LRP11 6 chr6:149832480[b38] 149832480 0 A G 0.032 8.713036e-01 1.139624e-01 2.533415e+00 2.568626e+00 4.005598e-14 4.376253e-14 1.653214e-13
LRP11 6 chr6:149832765[b38] 149832765 0 C T 0.383 4.531333e-01 3.944419e-02 2.518084e+00 2.549140e+00 3.588910e-29 3.708482e-29 1.092180e-26
LRP11 6 chr6:149833364[b38] 149833364 1 T C 0.342 3.416121e-01 4.127652e-02 2.802854e+00 2.837975e+00 3.099086e-16 2.964491e-16 1.575904e-15
LRP11 6 chr6:149834111[b38] 149834111 0 T C 0.385 4.510516e-01 3.927560e-02 2.494671e+00 2.525226e+00 3.730919e-29 3.922509e-29 1.162289e-26
LRP11 6 chr6:149834324[b38] 149834324 0 G A 0.384 4.523829e-01 3.940467e-02 2.494748e+00 2.525529e+00 3.884185e-29 4.083687e-29 1.200937e-26
LRP11 6 chr6:149835068[b38] 149835068 0 A G 0.343 3.425879e-01 4.115838e-02 2.810057e+00 2.845202e+00 2.120259e-16 2.023248e-16 1.113736e-15
LRP11 6 chr6:149835865[b38] 149835865 0 G A 0.385 4.542406e-01 3.933681e-02 2.522204e+00 2.553258e+00 1.917178e-29 1.972911e-29 6.444265e-27
LRP11 6 chr6:149836834[b38] 149836834 0 G G 0.332 3.328640e-01 4.128498e-02 2.901759e+00 2.939150e+00 1.670230e-15 1.575518e-15 7.091924e-15
LRP11 6 chr6:149836861[b38] 149836861 0 A G 0.039 7.813550e-01 1.030634e-01 2.462513e+00 2.497752e+00 6.448213e-14 7.440988e-14 2.804843e-13
LRP11 6 chr6:149837058[b38] 149837058 0 T G 0.344 3.473743e-01 4.117340e-02 2.861444e+00 2.897640e+00 8.509634e-17 8.024896e-17 4.793389e-16
LRP11 6 chr6:149838917[b38] 149838917 0 A G 0.344 3.470458e-01 4.115703e-02 2.855495e+00 2.891525e+00 8.834791e-17 8.340258e-17 4.966517e-16
LRP11 6 chr6:149839024[b38] 149839024 0 G C 0.038 7.797507e-01 1.035936e-01 2.507863e+00 2.544481e+00 9.616060e-14 1.071734e-13 3.811328e-13
LRP11 6 chr6:149839298[b38] 149839298 0 G A 0.345 3.536330e-01 4.114361e-02 2.871887e+00 2.908086e+00 2.333343e-17 2.191594e-17 1.487843e-16
LRP11 6 chr6:149839815[b38] 149839815 0 T C 0.345 3.461334e-01 4.123074e-02 2.823155e+00 2.858680e+00 1.193834e-16 1.134635e-16 6.587458e-16
LRP11 6 chr6:149839978[b38] 149839978 0 A G 0.345 3.407899e-01 4.113975e-02 2.821596e+00 2.857009e+00 2.918305e-16 2.779221e-16 1.481420e-15
LRP11 6 chr6:149840106[b38] 149840106 0 A G 0.043 6.786848e-01 9.881664e-02 2.476152e+00 2.511633e+00 1.002260e-11 1.155399e-11 2.995232e-11
LRP11 6 chr6:149840735[b38] 149840735 0 T C 0.341 3.505767e-01 4.113171e-02 2.881941e+00 2.918451e+00 4.208731e-17 3.951947e-17 2.526504e-16
LRP11 6 chr6:149841861[b38] 149841861 0 A G 0.038 7.841190e-01 1.050319e-01 2.437115e+00 2.471861e+00 1.507401e-13 1.780598e-13 6.381593e-13
LRP11 6 chr6:149842179[b38] 149842179 0 C C 0.343 3.475771e-01 4.132886e-02 2.816877e+00 2.852198e+00 1.057503e-16 1.006220e-16 5.916877e-16
LRP11 6 chr6:149842775[b38] 149842775 0 C T 0.345 3.486212e-01 4.111382e-02 2.847882e+00 2.883735e+00 6.021054e-17 5.687435e-17 3.519787e-16
LRP11 6 chr6:149843242[b38] 149843242 0 A G 0.345 3.471206e-01 4.120529e-02 2.843525e+00 2.879214e+00 9.431179e-17 8.923236e-17 5.286938e-16
LRP11 6 chr6:149844905[b38] 149844905 0 A T 0.374 3.994157e-01 3.966099e-02 2.673296e+00 2.706693e+00 4.996631e-23 4.850380e-23 1.593612e-21
LRP11 6 chr6:149845433[b38] 149845433 0 G A 0.336 3.120789e-01 4.146737e-02 2.977528e+00 3.015863e+00 9.695953e-14 9.178792e-14 2.927338e-13
LRP11 6 chr6:149845687[b38] 149845687 0 G A 0.039 7.145483e-01 1.038030e-01 2.425073e+00 2.458967e+00 9.019653e-12 1.085955e-11 2.937831e-11
LRP11 6 chr6:149845758[b38] 149845758 1 T T 0.380 3.849723e-01 4.038428e-02 2.748874e+00 2.783358e+00 7.146381e-21 6.802704e-21 1.160953e-19
LRP11 6 chr6:149845972[b38] 149845972 0 A G 0.337 3.165072e-01 4.139297e-02 2.990527e+00 3.029055e+00 3.979946e-14 3.761586e-14 1.289918e-13
LRP11 6 chr6:149846262[b38] 149846262 0 T C 0.335 3.181570e-01 4.149815e-02 3.009948e+00 3.048650e+00 3.419499e-14 3.232540e-14 1.123982e-13
LRP11 6 chr6:149846735[b38] 149846735 0 C T 0.378 4.165313e-01 3.946910e-02 2.730854e+00 2.765054e+00 4.800157e-25 4.514338e-25 2.790993e-23
LRP11 6 chr6:149847268[b38] 149847268 0 A C 0.018 8.113559e-01 1.523846e-01 2.560017e+00 2.596257e+00 1.190728e-07 1.316720e-07 1.977180e-07
LRP11 6 chr6:149848184[b38] 149848184 0 A A 0.333 3.081844e-01 4.161474e-02 3.015043e+00 3.054412e+00 2.328134e-13 2.209171e-13 6.595672e-13
LRP11 6 chr6:149848402[b38] 149848402 0 T C 0.311 2.740343e-01 4.238273e-02 2.893692e+00 2.931631e+00 1.419604e-10 1.369080e-10 2.627976e-10
LRP11 6 chr6:149848433[b38] 149848433 0 T C 0.375 4.034369e-01 3.974328e-02 2.718156e+00 2.752476e+00 2.335317e-23 2.222650e-23 7.984207e-22
LRP11 6 chr6:149848767[b38] 149848767 2 A A 0.037 6.472256e-01 1.027953e-01 2.405206e+00 2.440456e+00 4.152172e-10 5.132758e-10 1.116446e-09
LRP11 6 chr6:149848768[b38] 149848768 8 A C 0.326 3.205431e-01 4.154782e-02 2.923017e+00 2.961111e+00 2.383347e-14 2.255061e-14 8.055697e-14
LRP11 6 chr6:149848796[b38] 149848796 0 T C 0.335 3.151379e-01 4.168366e-02 2.993671e+00 3.032414e+00 7.532823e-14 7.128338e-14 2.321796e-13
LRP11 6 chr6:149848985[b38] 149848985 0 G A 0.339 3.206535e-01 4.140139e-02 3.023722e+00 3.062747e+00 1.903112e-14 1.798207e-14 6.572606e-14
LRP11 6 chr6:149849308[b38] 149849308 0 C T 0.338 3.257380e-01 4.144718e-02 3.043109e+00 3.082184e+00 8.018284e-15 7.573753e-15 2.985579e-14
LRP11 6 chr6:149849744[b38] 149849744 0 G A 0.339 3.195245e-01 4.125661e-02 3.033704e+00 3.072909e+00 1.905784e-14 1.801818e-14 6.592003e-14
LRP11 6 chr6:149851496[b38] 149851496 0 G T 0.039 7.145483e-01 1.038030e-01 2.425073e+00 2.458967e+00 9.019653e-12 1.085955e-11 2.937831e-11
LRP11 6 chr6:149851787[b38] 149851787 0 T C 0.337 3.127627e-01 4.132870e-02 3.012980e+00 3.051920e+00 7.129890e-14 6.750138e-14 2.211584e-13
LRP11 6 chr6:149851969[b38] 149851969 0 C T 0.337 3.247492e-01 4.144692e-02 3.016516e+00 3.055356e+00 9.611520e-15 9.066860e-15 3.508972e-14
LRP11 6 chr6:149852043[b38] 149852043 0 G A 0.338 3.206485e-01 4.135103e-02 2.991273e+00 3.029788e+00 1.774259e-14 1.674396e-14 6.139916e-14
LRP11 6 chr6:149852735[b38] 149852735 0 T C 0.039 7.145483e-01 1.038030e-01 2.425073e+00 2.458967e+00 9.019653e-12 1.085955e-11 2.937831e-11
LRP11 6 chr6:149852823[b38] 149852823 0 A A 0.335 3.096313e-01 4.146906e-02 2.989102e+00 3.027742e+00 1.496170e-13 1.417570e-13 4.371546e-13
LRP11 6 chr6:149853142[b38] 149853142 0 C A 0.039 7.145483e-01 1.038030e-01 2.425073e+00 2.458967e+00 9.019653e-12 1.085955e-11 2.937831e-11
LRP11 6 chr6:149853337[b38] 149853337 0 A G 0.040 7.142293e-01 1.027748e-01 2.438935e+00 2.473151e+00 5.764775e-12 6.849156e-12 1.890426e-11
LRP11 6 chr6:149853371[b38] 149853371 0 A G 0.040 7.142293e-01 1.027748e-01 2.438935e+00 2.473151e+00 5.764775e-12 6.849156e-12 1.890426e-11
LRP11 6 chr6:149853628[b38] 149853628 0 T C 0.040 7.144845e-01 1.019224e-01 2.446990e+00 2.481288e+00 3.802694e-12 4.482695e-12 1.266049e-11
LRP11 6 chr6:149853994[b38] 149853994 0 G T 0.040 7.142293e-01 1.027748e-01 2.438935e+00 2.473151e+00 5.764775e-12 6.849156e-12 1.890426e-11
LRP11 6 chr6:149855996[b38] 149855996 0 T C 0.370 4.125564e-01 3.975952e-02 2.726218e+00 2.760910e+00 2.694752e-24 2.546740e-24 1.230674e-22
LRP11 6 chr6:149856126[b38] 149856126 0 A A 0.041 7.142379e-01 1.009489e-01 2.460696e+00 2.495316e+00 2.423009e-12 2.820742e-12 8.144009e-12
LRP11 6 chr6:149856312[b38] 149856312 0 A T 0.040 7.209395e-01 1.023220e-01 2.451448e+00 2.485729e+00 2.971848e-12 3.488194e-12 9.995850e-12
LRP11 6 chr6:149856511[b38] 149856511 0 G C 0.041 7.142379e-01 1.009489e-01 2.460696e+00 2.495316e+00 2.423009e-12 2.820742e-12 8.144009e-12
LRP11 6 chr6:149856886[b38] 149856886 0 T C 0.040 7.191907e-01 1.034127e-01 2.448586e+00 2.482859e+00 5.566717e-12 6.558250e-12 1.804109e-11
LRP11 6 chr6:149856892[b38] 149856892 0 C G 0.040 7.191907e-01 1.034127e-01 2.448586e+00 2.482859e+00 5.566717e-12 6.558250e-12 1.804109e-11
LRP11 6 chr6:149857238[b38] 149857238 0 C T 0.039 7.145483e-01 1.038030e-01 2.425073e+00 2.458967e+00 9.019653e-12 1.085955e-11 2.937831e-11
LRP11 6 chr6:149857831[b38] 149857831 0 G A 0.041 7.142379e-01 1.009489e-01 2.460696e+00 2.495316e+00 2.423009e-12 2.820742e-12 8.144009e-12
LRP11 6 chr6:149858087[b38] 149858087 0 G A 0.337 3.156533e-01 4.133481e-02 3.001909e+00 3.040640e+00 4.284053e-14 4.050476e-14 1.381726e-13
LRP11 6 chr6:149858151[b38] 149858151 0 A T 0.041 7.142379e-01 1.009489e-01 2.460696e+00 2.495316e+00 2.423009e-12 2.820742e-12 8.144009e-12
LRP11 6 chr6:149858223[b38] 149858223 0 C T 0.041 7.142379e-01 1.009489e-01 2.460696e+00 2.495316e+00 2.423009e-12 2.820742e-12 8.144009e-12
LRP11 6 chr6:149858423[b38] 149858423 0 G A 0.337 3.156533e-01 4.133481e-02 3.001909e+00 3.040640e+00 4.284053e-14 4.050476e-14 1.381726e-13
LRP11 6 chr6:149858873[b38] 149858873 0 C G 0.378 4.089119e-01 3.945578e-02 2.705341e+00 2.739241e+00 3.040740e-24 2.897045e-24 1.384528e-22
LRP11 6 chr6:149859123[b38] 149859123 0 C T 0.328 2.950890e-01 4.129464e-02 2.942858e+00 2.981056e+00 1.479604e-12 1.409121e-12 3.651516e-12
LRP11 6 chr6:149859510[b38] 149859510 0 T C 0.039 6.975078e-01 1.026528e-01 2.483214e+00 2.519322e+00 1.641643e-11 1.883679e-11 4.707184e-11
LRP11 6 chr6:149859864[b38] 149859864 0 T C 0.041 7.142379e-01 1.009489e-01 2.460696e+00 2.495316e+00 2.423009e-12 2.820742e-12 8.144009e-12
LRP11 6 chr6:149860456[b38] 149860456 0 T C 0.038 7.099757e-01 1.043164e-01 2.431671e+00 2.465730e+00 1.523330e-11 1.825189e-11 4.747912e-11
LRP11 6 chr6:149860466[b38] 149860466 0 C T 0.041 7.097910e-01 1.014149e-01 2.466924e+00 2.501711e+00 4.107530e-12 4.762277e-12 1.320112e-11
LRP11 6 chr6:149862944[b38] 149862944 0 T A 0.407 2.075042e-01 4.034394e-02 3.021767e+00 3.061817e+00 3.108953e-07 3.029619e-07 3.992301e-07
LRP11 6 chr6:149863012[b38] 149863012 0 C A 0.407 2.129243e-01 4.027629e-02 3.044227e+00 3.084893e+00 1.458563e-07 1.421471e-07 1.935391e-07
LRP11 6 chr6:149863746[b38] 149863746 0 C G 0.404 2.223477e-01 4.006159e-02 2.991835e+00 3.031225e+00 3.450770e-08 3.345727e-08 4.819666e-08
LRP11 6 chr6:149864373[b38] 149864373 0 A T 0.401 2.210628e-01 4.024257e-02 3.029886e+00 3.070102e+00 4.735371e-08 4.600619e-08 6.557744e-08
LRP11 6 chr6:149864388[b38] 149864388 0 T C 0.401 2.179175e-01 4.024383e-02 3.010254e+00 3.050046e+00 7.286285e-08 7.077626e-08 9.882295e-08
LRP11 6 chr6:149865388[b38] 149865388 1 A T 0.228 2.948207e-01 4.677924e-02 2.911346e+00 2.951630e+00 3.995856e-10 3.853745e-10 6.956730e-10
LRP11 6 chr6:149865398[b38] 149865398 0 G T 0.444 2.979549e-01 3.897903e-02 2.884754e+00 2.922300e+00 4.052316e-14 3.852948e-14 1.319573e-13
LRP11 6 chr6:149865399[b38] 149865399 0 G T 0.444 2.979549e-01 3.897903e-02 2.884754e+00 2.922300e+00 4.052316e-14 3.852948e-14 1.319573e-13
LRP11 6 chr6:149866576[b38] 149866576 0 T C 0.234 2.761360e-01 4.619896e-02 2.925824e+00 2.966217e+00 2.923906e-09 2.827062e-09 4.579083e-09
LRP11 6 chr6:149866737[b38] 149866737 0 T C 0.228 2.889448e-01 4.654471e-02 2.889799e+00 2.929586e+00 7.193069e-10 6.960914e-10 1.216940e-09
LRP11 6 chr6:149867654[b38] 149867654 0 T C 0.228 2.921881e-01 4.665731e-02 2.883038e+00 2.922705e+00 5.128526e-10 4.964123e-10 8.847868e-10
LRP11 6 chr6:149868120[b38] 149868120 0 A A 0.229 2.861331e-01 4.634499e-02 2.885750e+00 2.925357e+00 8.865747e-10 8.587309e-10 1.484470e-09
LRP11 6 chr6:149872467[b38] 149872467 0 A G 0.412 1.980927e-01 4.038150e-02 3.030714e+00 3.071071e+00 1.048581e-06 1.024641e-06 1.292257e-06
LRP11 6 chr6:149873162[b38] 149873162 0 T C 0.413 1.987829e-01 4.031984e-02 3.050386e+00 3.091118e+00 9.268114e-07 9.068079e-07 1.151559e-06
LRP11 6 chr6:149874248[b38] 149874248 0 A C 0.413 2.000297e-01 4.034897e-02 3.052461e+00 3.093169e+00 8.075470e-07 7.900658e-07 1.008553e-06
LRP11 6 chr6:149875445[b38] 149875445 0 G A 0.206 2.472482e-01 4.801344e-02 2.810862e+00 2.849541e+00 3.010172e-07 2.987965e-07 3.967467e-07
LRP11 6 chr6:149875481[b38] 149875481 0 T C 0.228 2.858120e-01 4.645764e-02 2.886013e+00 2.925733e+00 1.014048e-09 9.824117e-10 1.685802e-09
LRP11 6 chr6:149878221[b38] 149878221 0 G A 0.037 7.785653e-01 1.068057e-01 2.433931e+00 2.467239e+00 5.360411e-13 6.366193e-13 2.096699e-12
LRP11 6 chr6:149880043[b38] 149880043 0 G A 0.412 2.003630e-01 4.035023e-02 3.050463e+00 3.091255e+00 7.751325e-07 7.581554e-07 9.689818e-07
LRP11 6 chr6:149880584[b38] 149880584 0 A G 0.228 2.865959e-01 4.656223e-02 2.889931e+00 2.929728e+00 9.954682e-10 9.639089e-10 1.655312e-09
LRP11 6 chr6:149880676[b38] 149880676 0 T C 0.228 2.858120e-01 4.645764e-02 2.886013e+00 2.925733e+00 1.014048e-09 9.824117e-10 1.685802e-09
LRP11 6 chr6:149881508[b38] 149881508 0 C T 0.410 1.918136e-01 4.062205e-02 3.011402e+00 3.051439e+00 2.587604e-06 2.530205e-06 3.088236e-06
LRP11 6 chr6:149882156[b38] 149882156 0 C T 0.228 2.864573e-01 4.634551e-02 2.877635e+00 2.917233e+00 8.495856e-10 8.237225e-10 1.428082e-09
LRP11 6 chr6:149883959[b38] 149883959 0 A G 0.411 1.979508e-01 4.059142e-02 3.031506e+00 3.071802e+00 1.211042e-06 1.183777e-06 1.485539e-06
LRP11 6 chr6:149884310[b38] 149884310 0 A T 0.403 1.975532e-01 4.113646e-02 3.036725e+00 3.077542e+00 1.748269e-06 1.710640e-06 2.121262e-06
LRP11 6 chr6:149885244[b38] 149885244 0 T C 0.408 1.967253e-01 4.079598e-02 3.041307e+00 3.082065e+00 1.586151e-06 1.552279e-06 1.932318e-06
LRP11 6 chr6:149885261[b38] 149885261 0 T T 0.407 1.963858e-01 4.084825e-02 3.040870e+00 3.081657e+00 1.703295e-06 1.667080e-06 2.070114e-06
LRP11 6 chr6:149885479[b38] 149885479 0 C T 0.410 1.976122e-01 4.063713e-02 3.040088e+00 3.080522e+00 1.297139e-06 1.268864e-06 1.590200e-06
LRP11 6 chr6:149885645[b38] 149885645 0 G A 0.412 1.952369e-01 4.048139e-02 3.030383e+00 3.070718e+00 1.580650e-06 1.545705e-06 1.921763e-06
LRP11 6 chr6:149885880[b38] 149885880 0 G A 0.411 1.914426e-01 4.054394e-02 3.024409e+00 3.064791e+00 2.588267e-06 2.532417e-06 3.095036e-06
LRP11 6 chr6:149886059[b38] 149886059 0 T C 0.411 1.954067e-01 4.050208e-02 3.031169e+00 3.071586e+00 1.567234e-06 1.532633e-06 1.906254e-06
LRP11 6 chr6:149886098[b38] 149886098 0 G T 0.410 1.977966e-01 4.061921e-02 3.044367e+00 3.085055e+00 1.254771e-06 1.227744e-06 1.541345e-06
LRP11 6 chr6:149886113[b38] 149886113 0 T C 0.410 1.964830e-01 4.064664e-02 3.036683e+00 3.077344e+00 1.496806e-06 1.464178e-06 1.825216e-06
LRP11 6 chr6:149886347[b38] 149886347 0 A G 0.225 2.959463e-01 4.738192e-02 2.906517e+00 2.946614e+00 5.681252e-10 5.485357e-10 9.708706e-10
LRP11 6 chr6:149886360[b38] 149886360 0 A G 0.225 2.972573e-01 4.728408e-02 2.923184e+00 2.963506e+00 4.409926e-10 4.249695e-10 7.626366e-10
LRP11 6 chr6:149886826[b38] 149886826 0 T G 0.411 1.946351e-01 4.065136e-02 3.019040e+00 3.059143e+00 1.876838e-06 1.834752e-06 2.265076e-06
LRP11 6 chr6:149886888[b38] 149886888 0 A G 0.409 1.991241e-01 4.071118e-02 3.035347e+00 3.075989e+00 1.126756e-06 1.101514e-06 1.386464e-06
LRP11 6 chr6:149886975[b38] 149886975 0 C T 0.410 1.948312e-01 4.058283e-02 3.012324e+00 3.052360e+00 1.761700e-06 1.721469e-06 2.128369e-06
LRP11 6 chr6:149886999[b38] 149886999 0 C T 0.410 1.947390e-01 4.048489e-02 3.019055e+00 3.059346e+00 1.682728e-06 1.644652e-06 2.037922e-06
LRP11 6 chr6:149887128[b38] 149887128 0 G A 0.406 2.016995e-01 4.110123e-02 3.036738e+00 3.077512e+00 1.038912e-06 1.015577e-06 1.282204e-06
LRP11 6 chr6:149887138[b38] 149887138 0 A G 0.405 1.961739e-01 4.119795e-02 3.033513e+00 3.074230e+00 2.132746e-06 2.087140e-06 2.569938e-06
LRP11 6 chr6:149887515[b38] 149887515 0 G A 0.411 1.990390e-01 4.050494e-02 3.039607e+00 3.080080e+00 1.005340e-06 9.829246e-07 1.242823e-06
LRP11 6 chr6:149888060[b38] 149888060 0 A G 0.405 1.988173e-01 4.104063e-02 3.021479e+00 3.061637e+00 1.421305e-06 1.388894e-06 1.731383e-06
LRP11 6 chr6:149888068[b38] 149888068 0 G A 0.405 1.988173e-01 4.104063e-02 3.021479e+00 3.061637e+00 1.421305e-06 1.388894e-06 1.731383e-06
LRP11 6 chr6:149888173[b38] 149888173 7 G C 0.411 1.964114e-01 4.059154e-02 3.017201e+00 3.057403e+00 1.461745e-06 1.428171e-06 1.777877e-06
LRP11 6 chr6:149888296[b38] 149888296 0 A G 0.409 1.916020e-01 4.071118e-02 2.997587e+00 3.037510e+00 2.789160e-06 2.726488e-06 3.315833e-06
LRP11 6 chr6:149888581[b38] 149888581 1 G C 0.408 1.850931e-01 4.050911e-02 3.060834e+00 3.102316e+00 5.358082e-06 5.264547e-06 6.318178e-06
LRP11 6 chr6:149889208[b38] 149889208 0 G A 0.410 1.953083e-01 4.057678e-02 3.040278e+00 3.081017e+00 1.656962e-06 1.621578e-06 2.015338e-06
LRP11 6 chr6:149889545[b38] 149889545 0 A G 0.447 3.055121e-01 3.909215e-02 2.910609e+00 2.948659e+00 1.119878e-14 1.059194e-14 4.033507e-14
LRP11 6 chr6:149889549[b38] 149889549 0 T C 0.407 2.038803e-01 4.064295e-02 3.046534e+00 3.087462e+00 5.988641e-07 5.852638e-07 7.546888e-07
LRP11 6 chr6:149889587[b38] 149889587 0 T C 0.229 2.886096e-01 4.651763e-02 2.890075e+00 2.929892e+00 7.354556e-10 7.117234e-10 1.242718e-09
LRP11 6 chr6:149889666[b38] 149889666 0 G A 0.410 1.973946e-01 4.058370e-02 3.043326e+00 3.084185e+00 1.290461e-06 1.262617e-06 1.583370e-06
LRP11 6 chr6:149889858[b38] 149889858 0 C T 0.405 1.969213e-01 4.116100e-02 3.018505e+00 3.058865e+00 1.911488e-06 1.868613e-06 2.305394e-06
LRP11 6 chr6:149889863[b38] 149889863 0 C G 0.405 1.969213e-01 4.116100e-02 3.018505e+00 3.058865e+00 1.911488e-06 1.868613e-06 2.305394e-06
LRP11 6 chr6:149889964[b38] 149889964 0 C T 0.229 2.842580e-01 4.645893e-02 2.880785e+00 2.920457e+00 1.245494e-09 1.207923e-09 2.050542e-09
LRP11 6 chr6:149890548[b38] 149890548 0 C T 0.412 1.962027e-01 4.051067e-02 3.030407e+00 3.070679e+00 1.429531e-06 1.397674e-06 1.743704e-06
LRP11 6 chr6:149890692[b38] 149890692 0 C T 0.411 1.945097e-01 4.054407e-02 3.023819e+00 3.064087e+00 1.790797e-06 1.750918e-06 2.166121e-06
LRP11 6 chr6:149891186[b38] 149891186 0 C C 0.228 2.807146e-01 4.648402e-02 2.886031e+00 2.925814e+00 2.017400e-09 1.956965e-09 3.236728e-09
LRP11 6 chr6:149891460[b38] 149891460 0 C G 0.411 1.971111e-01 4.052482e-02 3.048932e+00 3.089686e+00 1.290001e-06 1.262767e-06 1.584762e-06
LRP11 6 chr6:149891484[b38] 149891484 479 T T 0.279 2.935645e-01 5.630209e-02 2.959752e+00 3.001447e+00 2.144494e-07 2.086357e-07 2.778485e-07
LRP11 6 chr6:149891885[b38] 149891885 0 G C 0.228 2.904500e-01 4.663834e-02 2.893830e+00 2.933647e+00 6.363210e-10 6.153482e-10 1.082890e-09
LRP11 6 chr6:149891949[b38] 149891949 0 T A 0.410 2.002557e-01 4.066144e-02 3.040518e+00 3.080973e+00 9.513265e-07 9.300875e-07 1.178440e-06
LRP11 6 chr6:149892176[b38] 149892176 0 A G 0.412 1.949311e-01 4.047858e-02 3.038388e+00 3.078965e+00 1.637861e-06 1.602633e-06 1.992074e-06
LRP11 6 chr6:149892336[b38] 149892336 0 C T 0.410 1.946765e-01 4.072239e-02 3.029386e+00 3.069770e+00 1.945405e-06 1.903003e-06 2.349146e-06
LRP11 6 chr6:149892363[b38] 149892363 0 G A 0.406 1.981579e-01 4.112830e-02 2.999080e+00 3.039183e+00 1.618753e-06 1.580844e-06 1.957930e-06
LRP11 6 chr6:149892366[b38] 149892366 0 A T 0.405 1.968535e-01 4.111903e-02 2.999054e+00 3.039160e+00 1.881483e-06 1.837929e-06 2.264776e-06
LRP11 6 chr6:149892899[b38] 149892899 0 A G 0.411 1.939715e-01 4.047222e-02 3.030157e+00 3.070493e+00 1.833265e-06 1.793199e-06 2.218236e-06
LRP11 6 chr6:149892962[b38] 149892962 0 A G 0.228 2.847857e-01 4.668238e-02 2.883362e+00 2.923011e+00 1.389684e-09 1.347583e-09 2.273802e-09
LRP11 6 chr6:149893134[b38] 149893134 0 T C 0.410 1.953432e-01 4.049720e-02 3.031490e+00 3.072024e+00 1.574871e-06 1.540143e-06 1.915356e-06
LRP11 6 chr6:149893466[b38] 149893466 0 T G 0.408 1.982690e-01 4.091420e-02 3.042738e+00 3.083216e+00 1.410318e-06 1.380068e-06 1.725215e-06
LRP11 6 chr6:149893474[b38] 149893474 0 T G 0.407 1.988099e-01 4.089036e-02 3.041627e+00 3.082142e+00 1.302459e-06 1.274222e-06 1.597045e-06
LRP11 6 chr6:149893648[b38] 149893648 0 T C 0.411 1.928958e-01 4.058401e-02 3.021055e+00 3.061231e+00 2.225410e-06 2.176407e-06 2.672191e-06
LRP11 6 chr6:149893670[b38] 149893670 0 C T 0.412 1.916206e-01 4.055779e-02 3.014995e+00 3.055027e+00 2.553749e-06 2.497421e-06 3.050586e-06
LRP11 6 chr6:149894151[b38] 149894151 0 A A 0.237 2.968075e-01 4.624062e-02 2.854770e+00 2.894074e+00 1.916055e-10 1.859095e-10 3.515751e-10
LRP11 6 chr6:149894733[b38] 149894733 0 C T 0.409 1.984055e-01 4.066203e-02 3.040132e+00 3.080903e+00 1.194777e-06 1.168543e-06 1.468708e-06
LRP11 6 chr6:149895371[b38] 149895371 0 C T 0.412 1.895598e-01 4.045281e-02 3.029979e+00 3.070473e+00 3.077184e-06 3.012742e-06 3.663754e-06
LRP11 6 chr6:149895549[b38] 149895549 0 A G 0.410 1.962045e-01 4.070044e-02 3.038793e+00 3.079412e+00 1.597736e-06 1.563345e-06 1.944975e-06
LRP11 6 chr6:149896224[b38] 149896224 0 C T 0.411 1.943259e-01 4.048367e-02 3.029446e+00 3.069910e+00 1.767954e-06 1.729112e-06 2.141422e-06
LRP11 6 chr6:149896675[b38] 149896675 0 T C 0.408 1.964791e-01 4.064966e-02 3.030656e+00 3.071280e+00 1.500175e-06 1.466872e-06 1.827124e-06
LRP11 6 chr6:149897885[b38] 149897885 0 T C 0.037 7.785653e-01 1.068057e-01 2.433931e+00 2.467239e+00 5.360411e-13 6.366193e-13 2.096699e-12
LRP11 6 chr6:149898491[b38] 149898491 0 A G 0.228 2.843869e-01 4.665176e-02 2.872813e+00 2.912375e+00 1.428632e-09 1.387435e-09 2.339423e-09
LRP11 6 chr6:149899674[b38] 149899674 0 T C 0.227 2.790180e-01 4.692631e-02 2.836028e+00 2.874785e+00 3.521956e-09 3.447919e-09 5.568054e-09
LRP11 6 chr6:149904882[b38] 149904882 0 A G 0.225 2.842968e-01 4.672265e-02 2.872303e+00 2.911819e+00 1.529003e-09 1.485216e-09 2.495334e-09
LRP11 6 chr6:149905356[b38] 149905356 0 T C 0.224 2.877389e-01 4.702746e-02 2.876296e+00 2.915865e+00 1.245107e-09 1.208294e-09 2.051898e-09
LRP11 6 chr6:149906197[b38] 149906197 0 T C 0.227 2.899931e-01 4.644528e-02 2.901916e+00 2.942103e+00 5.760057e-10 5.564164e-10 9.842349e-10
LRP11 6 chr6:149906883[b38] 149906883 0 C G 0.227 2.890792e-01 4.658431e-02 2.905093e+00 2.945217e+00 7.300199e-10 7.052785e-10 1.231041e-09
LRP11 6 chr6:149907349[b38] 149907349 0 T T 0.226 2.824823e-01 4.671630e-02 2.871138e+00 2.910621e+00 1.924539e-09 1.870548e-09 3.104964e-09
LRP11 6 chr6:149908811[b38] 149908811 0 A C 0.225 2.850920e-01 4.682988e-02 2.876188e+00 2.915787e+00 1.500959e-09 1.457112e-09 2.449764e-09
LRP11 6 chr6:149908949[b38] 149908949 0 G A 0.228 2.868276e-01 4.649394e-02 2.906423e+00 2.946552e+00 9.133543e-10 8.826529e-10 1.521673e-09
LRP11 6 chr6:149911215[b38] 149911215 0 G G 0.228 2.933610e-01 4.634935e-02 2.886118e+00 2.926121e+00 3.373873e-10 3.261813e-10 5.952614e-10
LRP11 6 chr6:149912100[b38] 149912100 0 T C 0.229 2.863972e-01 4.615015e-02 2.896030e+00 2.936151e+00 7.288330e-10 7.048056e-10 1.230828e-09
LRP11 6 chr6:149912567[b38] 149912567 0 A G 0.493 -2.301885e-01 4.000630e-02 2.855062e+00 2.894781e+00 1.085131e-08 1.060806e-08 1.616452e-08
LRP11 6 chr6:149914987[b38] 149914987 0 C T 0.161 2.574530e-01 5.418299e-02 2.851175e+00 2.890855e+00 2.241215e-06 2.214413e-06 2.720179e-06
LRP11 6 chr6:149915700[b38] 149915700 0 T G 0.161 2.600594e-01 5.421022e-02 2.845541e+00 2.885036e+00 1.792979e-06 1.772631e-06 2.195314e-06
LRP11 6 chr6:149917316[b38] 149917316 0 C C 0.008 1.041220e+00 2.254582e-01 2.889746e+00 2.932370e+00 4.250785e-06 4.179883e-06 5.011552e-06
LRP11 6 chr6:149921977[b38] 149921977 1 G A 0.225 2.864862e-01 4.675415e-02 2.864503e+00 2.903823e+00 1.178756e-09 1.145801e-09 1.953498e-09
LRP11 6 chr6:149922073[b38] 149922073 0 T C 0.226 2.883907e-01 4.671955e-02 2.882332e+00 2.921949e+00 8.930070e-10 8.653572e-10 1.495656e-09
LRP11 6 chr6:149922671[b38] 149922671 0 T C 0.033 8.404010e-01 1.121548e-01 2.332619e+00 2.364524e+00 1.231633e-13 1.612290e-13 6.421205e-13
LRP11 6 chr6:149923814[b38] 149923814 0 C T 0.228 2.879027e-01 4.653576e-02 2.856375e+00 2.895770e+00 8.198289e-10 7.974127e-10 1.387783e-09
LRP11 6 chr6:149923815[b38] 149923815 0 A G 0.228 2.879027e-01 4.653576e-02 2.856375e+00 2.895770e+00 8.198289e-10 7.974127e-10 1.387783e-09
LRP11 6 chr6:149923820[b38] 149923820 0 G A 0.228 2.879027e-01 4.653576e-02 2.856375e+00 2.895770e+00 8.198289e-10 7.974127e-10 1.387783e-09
LRP11 6 chr6:149923877[b38] 149923877 0 G A 0.225 2.896420e-01 4.658456e-02 2.873828e+00 2.913400e+00 6.776118e-10 6.570594e-10 1.153795e-09
LRP11 6 chr6:149923974[b38] 149923974 0 A G 0.225 2.881166e-01 4.661402e-02 2.887286e+00 2.927111e+00 8.496283e-10 8.227165e-10 1.425364e-09
LRP11 6 chr6:149924067[b38] 149924067 0 A G 0.224 2.847102e-01 4.683890e-02 2.852137e+00 2.891295e+00 1.588321e-09 1.547947e-09 2.600511e-09
LRP11 6 chr6:149924781[b38] 149924781 0 G A 0.225 2.873761e-01 4.671945e-02 2.867409e+00 2.906819e+00 1.020269e-09 9.910280e-10 1.702449e-09
LRP11 6 chr6:149924856[b38] 149924856 0 G A 0.226 2.882141e-01 4.670451e-02 2.860640e+00 2.899956e+00 9.029070e-10 8.777653e-10 1.518926e-09
LRP11 6 chr6:149924898[b38] 149924898 0 A G 0.225 2.867918e-01 4.673148e-02 2.869949e+00 2.909362e+00 1.112172e-09 1.080058e-09 1.846320e-09
LRP11 6 chr6:149925921[b38] 149925921 0 G C 0.415 2.154519e-01 4.205072e-02 2.836449e+00 2.874379e+00 3.446151e-07 3.402767e-07 4.478002e-07
LRP11 6 chr6:149925938[b38] 149925938 0 T G 0.346 2.186277e-01 4.280739e-02 2.795884e+00 2.833418e+00 3.752148e-07 3.739999e-07 4.940468e-07
LRP11 6 chr6:149925940[b38] 149925940 0 A A 0.342 2.076286e-01 4.274224e-02 2.765086e+00 2.802215e+00 1.330749e-06 1.341336e-06 1.703961e-06
LRP11 6 chr6:149928226[b38] 149928226 0 C T 0.009 9.623628e-01 2.149196e-01 2.894457e+00 2.937295e+00 8.198373e-06 8.066796e-06 9.477709e-06
LRP11 6 chr6:149930454[b38] 149930454 0 G A 0.009 9.623628e-01 2.149196e-01 2.894457e+00 2.937295e+00 8.198373e-06 8.066796e-06 9.477709e-06
LRP11 6 chr6:150145741[b38] 150145741 0 G A 0.303 -1.997046e-01 4.341748e-02 2.931923e+00 2.972071e+00 4.641914e-06 4.547995e-06 5.430411e-06
LRP11 6 chr6:150280748[b38] 150280748 0 C G 0.452 -2.018084e-01 4.130234e-02 2.861897e+00 2.900151e+00 1.155295e-06 1.138050e-06 1.428587e-06
LRP11 7 chr7:635432[b38] 635432 0 A G 0.133 -2.716341e-01 5.795046e-02 2.787379e+00 2.827488e+00 3.056546e-06 3.065554e-06 3.763383e-06
LRP11 8 chr8:1901324[b38] 1901324 0 A C 0.358 -1.878253e-01 4.155562e-02 2.875029e+00 2.915317e+00 6.746876e-06 6.654293e-06 7.874852e-06
LRP11 8 chr8:20169023[b38] 20169023 0 A G 0.194 -2.301777e-01 5.012072e-02 2.764043e+00 2.803340e+00 4.801725e-06 4.853333e-06 5.902120e-06
LRP11 8 chr8:20170814[b38] 20170814 0 T C 0.192 -2.260946e-01 5.022038e-02 2.763184e+00 2.802267e+00 7.328266e-06 7.415188e-06 8.905738e-06
LRP11 8 chr8:20171753[b38] 20171753 0 G A 0.194 -2.252963e-01 4.978961e-02 2.761156e+00 2.800207e+00 6.588261e-06 6.669270e-06 8.039137e-06
LRP11 8 chr8:20179202[b38] 20179202 0 A G 0.196 -2.258832e-01 4.961662e-02 2.738488e+00 2.777457e+00 5.791740e-06 5.905912e-06 7.186668e-06
LRP11 8 chr8:20180427[b38] 20180427 0 C A 0.196 -2.302134e-01 4.987814e-02 2.749460e+00 2.788537e+00 4.305943e-06 4.371801e-06 5.353269e-06
LRP11 8 chr8:20182160[b38] 20182160 0 A G 0.197 -2.272655e-01 4.988928e-02 2.743124e+00 2.781883e+00 5.715591e-06 5.818795e-06 7.075628e-06
LRP11 8 chr8:20183790[b38] 20183790 0 C T 0.195 -2.340431e-01 4.992597e-02 2.727722e+00 2.766291e+00 3.049911e-06 3.118185e-06 3.882646e-06
LRP11 8 chr8:32482399[b38] 32482399 292 T T 0.040 -5.733182e-01 1.142123e-01 2.982575e+00 3.030904e+00 5.886195e-07 5.733918e-07 7.356294e-07
LRP11 8 chr8:134498337[b38] 134498337 0 G G 0.001 -2.580584e+00 5.599297e-01 3.263090e+00 3.322490e+00 4.445878e-06 4.561921e-06 5.819674e-06
LRP11 8 chr8:138397336[b38] 138397336 0 A G 0.005 -1.504486e+00 2.794190e-01 2.865963e+00 2.905546e+00 8.608831e-08 8.433959e-08 1.169279e-07
LRP11 8 chr8:138564832[b38] 138564832 0 T C 0.005 -1.504486e+00 2.794190e-01 2.865963e+00 2.905546e+00 8.608831e-08 8.433959e-08 1.169279e-07
LRP11 8 chr8:138626522[b38] 138626522 0 T C 0.005 -1.504486e+00 2.794190e-01 2.865963e+00 2.905546e+00 8.608831e-08 8.433959e-08 1.169279e-07
LRP11 8 chr8:138656060[b38] 138656060 0 T C 0.005 -1.504486e+00 2.794190e-01 2.865963e+00 2.905546e+00 8.608831e-08 8.433959e-08 1.169279e-07
LRP11 8 chr8:138852463[b38] 138852463 0 G A 0.008 -1.111808e+00 2.322393e-01 2.778044e+00 2.816825e+00 1.882101e-06 1.890991e-06 2.363473e-06
LRP11 8 chr8:139090498[b38] 139090498 0 C T 0.005 -1.504486e+00 2.794190e-01 2.865963e+00 2.905546e+00 8.608831e-08 8.433959e-08 1.169279e-07
LRP11 8 chr8:139104755[b38] 139104755 0 A G 0.008 -1.076846e+00 2.256134e-01 2.771157e+00 2.811233e+00 2.019071e-06 2.032859e-06 2.537253e-06
LRP11 8 chr8:139132307[b38] 139132307 0 A G 0.008 -1.076846e+00 2.256134e-01 2.771157e+00 2.811233e+00 2.019071e-06 2.032859e-06 2.537253e-06
LRP11 8 chr8:139271103[b38] 139271103 0 A G 0.004 -1.551952e+00 3.122407e-01 2.848900e+00 2.890389e+00 7.566363e-07 7.463449e-07 9.516929e-07
LRP11 8 chr8:139318309[b38] 139318309 0 G A 0.004 -1.551952e+00 3.122407e-01 2.848900e+00 2.890389e+00 7.566363e-07 7.463449e-07 9.516929e-07
LRP11 8 chr8:139326232[b38] 139326232 0 T G 0.005 -1.322997e+00 2.738364e-01 2.949590e+00 2.994506e+00 1.516042e-06 1.480659e-06 1.833994e-06
LRP11 9 chr9:13153913[b38] 13153913 0 A G 0.311 1.997619e-01 4.400779e-02 2.595969e+00 2.631658e+00 6.164165e-06 6.723280e-06 8.612621e-06
LRP11 9 chr9:13171411[b38] 13171411 0 T C 0.258 2.243367e-01 4.636403e-02 2.562225e+00 2.597398e+00 1.462712e-06 1.624138e-06 2.211661e-06
LRP11 9 chr9:13171438[b38] 13171438 0 C T 0.257 2.154043e-01 4.651941e-02 2.576114e+00 2.611471e+00 4.012009e-06 4.425243e-06 5.792637e-06
LRP11 9 chr9:13171578[b38] 13171578 0 T C 0.257 2.156938e-01 4.651898e-02 2.553417e+00 2.588330e+00 3.894239e-06 4.358998e-06 5.780150e-06
LRP11 9 chr9:18522990[b38] 18522990 0 C G 0.005 1.380796e+00 2.976924e-01 2.725974e+00 2.765640e+00 3.863831e-06 3.954361e-06 4.891952e-06
LRP11 9 chr9:18524415[b38] 18524415 0 G A 0.005 1.380796e+00 2.976924e-01 2.725974e+00 2.765640e+00 3.863831e-06 3.954361e-06 4.891952e-06
LRP11 9 chr9:18525352[b38] 18525352 0 T C 0.005 1.380796e+00 2.976924e-01 2.725974e+00 2.765640e+00 3.863831e-06 3.954361e-06 4.891952e-06
LRP11 9 chr9:18761290[b38] 18761290 0 C A 0.005 1.380796e+00 2.976924e-01 2.725974e+00 2.765640e+00 3.863831e-06 3.954361e-06 4.891952e-06
LRP11 9 chr9:88938734[b38] 88938734 0 G A 0.075 -3.464002e-01 7.680924e-02 2.881328e+00 2.922329e+00 7.066989e-06 6.963953e-06 8.226036e-06
LRP11 9 chr9:88939016[b38] 88939016 0 T C 0.077 -3.432678e-01 7.547310e-02 2.896570e+00 2.938037e+00 5.911019e-06 5.811771e-06 6.895201e-06
LRP11 9 chr9:88939117[b38] 88939117 0 A G 0.076 -3.583352e-01 7.659458e-02 2.872668e+00 2.913473e+00 3.191691e-06 3.144388e-06 3.809690e-06
LRP11 9 chr9:88942024[b38] 88942024 0 C T 0.076 -3.577429e-01 7.651713e-02 2.880339e+00 2.921284e+00 3.238012e-06 3.186630e-06 3.856640e-06
LRP11 9 chr9:88950078[b38] 88950078 0 T G 0.079 -3.741911e-01 7.534383e-02 2.847776e+00 2.887978e+00 7.718176e-07 7.615045e-07 9.709223e-07
LRP11 9 chr9:88950079[b38] 88950079 0 T C 0.079 -3.741911e-01 7.534383e-02 2.847776e+00 2.887978e+00 7.718176e-07 7.615045e-07 9.709223e-07
LRP11 10 chr10:3941360[b38] 3941360 0 T C 0.123 -2.920973e-01 6.215028e-02 2.550168e+00 2.584998e+00 2.878123e-06 3.226347e-06 4.340238e-06
LRP11 10 chr10:17323147[b38] 17323147 0 A G 0.002 -2.188086e+00 4.837219e-01 3.225734e+00 3.285141e+00 6.635330e-06 6.734501e-06 8.384805e-06
LRP11 10 chr10:36543023[b38] 36543023 23 C C 0.334 -1.851235e-01 4.097996e-02 2.569118e+00 2.605604e+00 6.823825e-06 7.568604e-06 9.816989e-06
LRP11 10 chr10:41906008[b38] 41906008 6 G G 0.002 -2.240960e+00 4.759846e-01 3.373338e+00 3.441782e+00 2.766669e-06 2.958578e-06 4.015525e-06
LRP11 10 chr10:51222122[b38] 51222122 58 G G 0.013 6.918946e-01 1.494811e-01 2.786137e+00 2.834464e+00 4.046027e-06 4.059474e-06 4.932046e-06
LRP11 10 chr10:81266105[b38] 81266105 15 T T 0.034 4.883262e-01 1.077937e-01 3.051110e+00 3.100267e+00 6.429875e-06 6.311436e-06 7.527008e-06
LRP11 11 chr11:4400919[b38] 4400919 0 T G 0.042 4.796422e-01 1.026898e-01 2.533575e+00 2.569553e+00 3.309276e-06 3.753544e-06 5.063886e-06
LRP11 11 chr11:11463480[b38] 11463480 0 T C 0.003 -1.704141e+00 3.797878e-01 2.710436e+00 2.745015e+00 7.853638e-06 8.099702e-06 9.860412e-06
LRP11 11 chr11:40888258[b38] 40888258 0 C T 0.014 7.598095e-01 1.627524e-01 2.677146e+00 2.711739e+00 3.345714e-06 3.493366e-06 4.421489e-06
LRP11 11 chr11:123689149[b38] 123689149 0 G C 0.006 1.293994e+00 2.687208e-01 2.715669e+00 2.751463e+00 1.640074e-06 1.682561e-06 2.149232e-06
LRP11 11 chr11:123896662[b38] 123896662 0 C C 0.005 1.320079e+00 2.772622e-01 2.719832e+00 2.755951e+00 2.139169e-06 2.192196e-06 2.772237e-06
LRP11 11 chr11:123946976[b38] 123946976 0 A G 0.006 1.293994e+00 2.687208e-01 2.715669e+00 2.751463e+00 1.640074e-06 1.682561e-06 2.149232e-06
LRP11 11 chr11:124280710[b38] 124280710 0 G A 0.006 1.293994e+00 2.687208e-01 2.715669e+00 2.751463e+00 1.640074e-06 1.682561e-06 2.149232e-06
LRP11 11 chr11:124308901[b38] 124308901 0 C C 0.006 1.293994e+00 2.687208e-01 2.715669e+00 2.751463e+00 1.640074e-06 1.682561e-06 2.149232e-06
LRP11 11 chr11:124509855[b38] 124509855 0 T G 0.006 1.293994e+00 2.687208e-01 2.715669e+00 2.751463e+00 1.640074e-06 1.682561e-06 2.149232e-06
LRP11 11 chr11:124583237[b38] 124583237 0 G A 0.006 1.293994e+00 2.687208e-01 2.715669e+00 2.751463e+00 1.640074e-06 1.682561e-06 2.149232e-06
LRP11 11 chr11:126824293[b38] 126824293 0 A C 0.011 9.000409e-01 1.930963e-01 2.911078e+00 2.952983e+00 3.466282e-06 3.399723e-06 4.098445e-06
LRP11 11 chr11:126831368[b38] 126831368 0 T C 0.011 9.000409e-01 1.930963e-01 2.911078e+00 2.952983e+00 3.466282e-06 3.399723e-06 4.098445e-06
LRP11 12 chr12:4461567[b38] 4461567 733 C C 0.213 2.680117e-01 5.844893e-02 2.903788e+00 2.952295e+00 4.964366e-06 4.873665e-06 5.809519e-06
LRP11 13 chr13:55075084[b38] 55075084 0 A C 0.002 -2.313572e+00 4.885631e-01 3.181017e+00 3.236538e+00 2.423246e-06 2.426028e-06 3.069208e-06
LRP11 15 chr15:54373302[b38] 54373302 0 G A 0.009 9.621076e-01 2.123815e-01 2.708724e+00 2.747883e+00 6.432881e-06 6.634527e-06 8.120608e-06
LRP11 15 chr15:54378308[b38] 54378308 0 A T 0.009 9.621076e-01 2.123815e-01 2.708724e+00 2.747883e+00 6.432881e-06 6.634527e-06 8.120608e-06
LRP11 15 chr15:54440682[b38] 54440682 0 T G 0.010 9.396588e-01 2.074744e-01 2.741027e+00 2.781462e+00 6.464574e-06 6.586954e-06 7.983228e-06
LRP11 15 chr15:54745242[b38] 54745242 0 T A 0.009 9.621076e-01 2.123815e-01 2.708724e+00 2.747883e+00 6.432881e-06 6.634527e-06 8.120608e-06
LRP11 15 chr15:54758977[b38] 54758977 0 C C 0.009 9.621076e-01 2.123815e-01 2.708724e+00 2.747883e+00 6.432881e-06 6.634527e-06 8.120608e-06
LRP11 15 chr15:54828886[b38] 54828886 0 C T 0.009 9.621076e-01 2.123815e-01 2.708724e+00 2.747883e+00 6.432881e-06 6.634527e-06 8.120608e-06
LRP11 15 chr15:55843327[b38] 55843327 0 G A 0.010 9.680430e-01 2.080090e-01 2.703008e+00 2.741302e+00 3.588348e-06 3.705154e-06 4.628008e-06
LRP11 15 chr15:70075392[b38] 70075392 0 T C 0.006 1.252802e+00 2.569554e-01 2.687128e+00 2.723196e+00 1.217705e-06 1.263186e-06 1.643741e-06
LRP11 16 chr16:4771582[b38] 4771582 0 G G 0.002 -1.870972e+00 3.970726e-01 2.926753e+00 2.977304e+00 2.715574e-06 2.657394e-06 3.227557e-06
LRP11 16 chr16:30502819[b38] 30502819 4 G T 0.043 -4.219770e-01 9.204956e-02 2.790273e+00 2.833225e+00 4.991633e-06 5.006359e-06 6.044106e-06
LRP11 16 chr16:67226515[b38] 67226515 0 C T 0.016 7.479590e-01 1.662038e-01 2.888868e+00 2.929438e+00 7.389568e-06 7.275674e-06 8.578245e-06
LRP11 17 chr17:10263557[b38] 10263557 73 T T 0.342 -1.870118e-01 3.882060e-02 2.989656e+00 3.035680e+00 1.624421e-06 1.585713e-06 1.962982e-06
LRP11 17 chr17:59904537[b38] 59904537 0 G G 0.001 -2.775951e+00 5.583998e-01 2.948602e+00 2.998149e+00 7.532404e-07 7.344691e-07 9.325135e-07
LRP11 17 chr17:61183327[b38] 61183327 0 G A 0.037 -5.304916e-01 1.060029e-01 2.536868e+00 2.572331e+00 6.362519e-07 7.173106e-07 1.021996e-06
LRP11 18 chr18:18450299[b38] 18450299 241 A A 0.002 -1.811537e+00 4.010640e-01 2.811805e+00 2.856790e+00 6.842494e-06 6.828414e-06 8.134344e-06
LRP11 19 chr19:50581448[b38] 50581448 0 G A 0.429 -1.843857e-01 4.044453e-02 2.835582e+00 2.876381e+00 5.620538e-06 5.579047e-06 6.667663e-06
LRP11 19 chr19:50582112[b38] 50582112 0 T C 0.425 -1.868541e-01 4.074577e-02 2.844792e+00 2.885734e+00 4.953761e-06 4.907189e-06 5.880385e-06
LRP11 19 chr19:50582354[b38] 50582354 0 T G 0.427 -1.833643e-01 4.040075e-02 2.829937e+00 2.870723e+00 6.181538e-06 6.144140e-06 7.327572e-06
LRP11 20 chr20:38378078[b38] 38378078 2 A A 0.011 -8.058462e-01 1.687401e-01 3.143838e+00 3.199186e+00 1.992661e-06 1.977784e-06 2.494414e-06
LRP11 20 chr20:44005739[b38] 44005739 0 G A 0.025 -5.888384e-01 1.282660e-01 2.900288e+00 2.942553e+00 4.840511e-06 4.755367e-06 5.675236e-06
LRP11 20 chr20:44018921[b38] 44018921 0 G A 0.025 -5.888384e-01 1.282660e-01 2.900288e+00 2.942553e+00 4.840511e-06 4.755367e-06 5.675236e-06
LRP11 21 chr21:26244127[b38] 26244127 0 T C 0.123 -2.760985e-01 6.003885e-02 2.776058e+00 2.815491e+00 4.663277e-06 4.695961e-06 5.703337e-06
LRP11 21 chr21:26293078[b38] 26293078 0 T C 0.090 -3.083748e-01 6.790021e-02 2.807049e+00 2.846900e+00 6.096913e-06 6.091848e-06 7.294561e-06
LRP11 21 chr21:26295157[b38] 26295157 0 T C 0.090 -3.098793e-01 6.801544e-02 2.811693e+00 2.851617e+00 5.699146e-06 5.687311e-06 6.818576e-06
LRP11 21 chr21:26297968[b38] 26297968 0 A C 0.090 -3.087660e-01 6.831300e-02 2.804120e+00 2.843949e+00 6.746326e-06 6.746910e-06 8.058585e-06
LRP11 22 chr22:44376029[b38] 44376029 0 C A 0.041 -4.403016e-01 9.751511e-02 2.624009e+00 2.660790e+00 6.893951e-06 7.401329e-06 9.352551e-06
USP8 1 chr1:153820098[b38] 153820098 396 C C 0.068 -4.145961e-01 9.110635e-02 1.330367e+00 1.360131e+00 5.922668e-06 5.779664e-06 7.030493e-06
USP8 1 chr1:187190774[b38] 187190774 0 G A 0.008 1.128017e+00 2.250493e-01 1.080011e+00 1.102830e+00 6.234628e-07 6.699177e-07 9.575622e-07
USP8 1 chr1:187313704[b38] 187313704 0 G A 0.009 9.963581e-01 2.105043e-01 1.055184e+00 1.077265e+00 2.488734e-06 2.740902e-06 3.779317e-06
USP8 1 chr1:189255576[b38] 189255576 2 G G 0.004 1.308923e+00 2.923722e-01 1.243254e+00 1.267761e+00 8.336723e-06 8.256317e-06 9.993672e-06
USP8 1 chr1:192246377[b38] 192246377 0 A C 0.007 1.092166e+00 2.404183e-01 1.136396e+00 1.157081e+00 6.145167e-06 6.379010e-06 8.112271e-06
USP8 1 chr1:192265590[b38] 192265590 0 C T 0.007 1.092166e+00 2.404183e-01 1.136396e+00 1.157081e+00 6.145167e-06 6.379010e-06 8.112271e-06
USP8 1 chr1:192580547[b38] 192580547 0 A G 0.007 1.091877e+00 2.336581e-01 1.145136e+00 1.166294e+00 3.324124e-06 3.427542e-06 4.434434e-06
USP8 1 chr1:192632286[b38] 192632286 0 G A 0.007 1.092166e+00 2.404183e-01 1.136396e+00 1.157081e+00 6.145167e-06 6.379010e-06 8.112271e-06
USP8 1 chr1:192748687[b38] 192748687 0 T G 0.007 1.092166e+00 2.404183e-01 1.136396e+00 1.157081e+00 6.145167e-06 6.379010e-06 8.112271e-06
USP8 1 chr1:193765618[b38] 193765618 0 T A 0.007 1.052733e+00 2.338086e-01 1.155290e+00 1.176701e+00 7.407062e-06 7.607369e-06 9.523215e-06
USP8 1 chr1:193871159[b38] 193871159 0 T C 0.007 1.052733e+00 2.338086e-01 1.155290e+00 1.176701e+00 7.407062e-06 7.607369e-06 9.523215e-06
USP8 1 chr1:194100320[b38] 194100320 0 C G 0.007 1.052733e+00 2.338086e-01 1.155290e+00 1.176701e+00 7.407062e-06 7.607369e-06 9.523215e-06
USP8 1 chr1:194679719[b38] 194679719 0 A T 0.007 1.052733e+00 2.338086e-01 1.155290e+00 1.176701e+00 7.407062e-06 7.607369e-06 9.523215e-06
USP8 1 chr1:194693491[b38] 194693491 0 T C 0.007 1.052733e+00 2.338086e-01 1.155290e+00 1.176701e+00 7.407062e-06 7.607369e-06 9.523215e-06
USP8 2 chr2:55269590[b38] 55269590 7 T T 0.008 -1.045298e+00 2.325793e-01 1.246432e+00 1.277046e+00 7.691909e-06 7.605947e-06 9.217774e-06
USP8 2 chr2:152478251[b38] 152478251 587 T T 0.024 8.114273e-01 1.658689e-01 1.450399e+00 1.485535e+00 1.142185e-06 1.125307e-06 1.488995e-06
USP8 2 chr2:181111177[b38] 181111177 479 G G 0.402 -2.608149e-01 5.118833e-02 1.117566e+00 1.142710e+00 4.077415e-07 4.256096e-07 6.051496e-07
USP8 3 chr3:25443012[b38] 25443012 0 C T 0.004 1.488939e+00 3.192272e-01 1.243674e+00 1.269268e+00 3.466344e-06 3.425777e-06 4.275346e-06
USP8 3 chr3:25566639[b38] 25566639 0 G A 0.005 1.352111e+00 2.924174e-01 1.202154e+00 1.226214e+00 4.197812e-06 4.209875e-06 5.271814e-06
USP8 3 chr3:25642594[b38] 25642594 0 T C 0.005 1.352111e+00 2.924174e-01 1.202154e+00 1.226214e+00 4.197812e-06 4.209875e-06 5.271814e-06
USP8 3 chr3:25760428[b38] 25760428 0 T C 0.004 1.488939e+00 3.192272e-01 1.243674e+00 1.269268e+00 3.466344e-06 3.425777e-06 4.275346e-06
USP8 3 chr3:26188945[b38] 26188945 0 G A 0.004 1.488939e+00 3.192272e-01 1.243674e+00 1.269268e+00 3.466344e-06 3.425777e-06 4.275346e-06
USP8 3 chr3:26195137[b38] 26195137 0 T G 0.004 1.488939e+00 3.192272e-01 1.243674e+00 1.269268e+00 3.466344e-06 3.425777e-06 4.275346e-06
USP8 3 chr3:26253914[b38] 26253914 0 A C 0.005 1.366741e+00 3.040955e-01 1.252133e+00 1.278307e+00 7.689376e-06 7.595031e-06 9.200820e-06
USP8 3 chr3:26287165[b38] 26287165 0 C G 0.004 1.488939e+00 3.192272e-01 1.243674e+00 1.269268e+00 3.466344e-06 3.425777e-06 4.275346e-06
USP8 3 chr3:26365603[b38] 26365603 0 T C 0.004 1.488939e+00 3.192272e-01 1.243674e+00 1.269268e+00 3.466344e-06 3.425777e-06 4.275346e-06
USP8 3 chr3:26436150[b38] 26436150 0 G A 0.004 1.488939e+00 3.192272e-01 1.243674e+00 1.269268e+00 3.466344e-06 3.425777e-06 4.275346e-06
USP8 3 chr3:44624051[b38] 44624051 296 T T 0.021 5.642780e-01 1.254866e-01 1.295316e+00 1.329382e+00 7.609081e-06 7.448734e-06 8.982000e-06
USP8 3 chr3:193159742[b38] 193159742 409 G T 0.389 1.877314e-01 4.169782e-02 1.248802e+00 1.273979e+00 7.419226e-06 7.334367e-06 8.903199e-06
USP8 3 chr3:193160006[b38] 193160006 410 A G 0.387 1.940011e-01 4.190215e-02 1.270418e+00 1.296129e+00 4.081104e-06 4.008928e-06 4.953819e-06
USP8 3 chr3:193160015[b38] 193160015 410 T C 0.384 1.909141e-01 4.184780e-02 1.272369e+00 1.298106e+00 5.614841e-06 5.517149e-06 6.738891e-06
USP8 4 chr4:11276902[b38] 11276902 0 A A 0.003 1.903085e+00 4.024304e-01 1.244209e+00 1.273187e+00 2.539948e-06 2.507441e-06 3.164099e-06
USP8 5 chr5:3539116[b38] 3539116 0 A G 0.075 3.826207e-01 8.289004e-02 1.308842e+00 1.335822e+00 4.357746e-06 4.256725e-06 5.233517e-06
USP8 5 chr5:3539122[b38] 3539122 0 G A 0.075 3.826207e-01 8.289004e-02 1.308842e+00 1.335822e+00 4.357746e-06 4.256725e-06 5.233517e-06
USP8 5 chr5:33725851[b38] 33725851 0 G C 0.138 -2.727981e-01 5.955254e-02 1.188646e+00 1.212934e+00 5.143908e-06 5.190678e-06 6.478225e-06
USP8 5 chr5:33739201[b38] 33739201 0 G A 0.134 -2.792077e-01 6.002932e-02 1.164518e+00 1.188404e+00 3.687970e-06 3.762501e-06 4.792786e-06
USP8 5 chr5:33739457[b38] 33739457 0 C C 0.134 -2.875788e-01 6.022372e-02 1.161395e+00 1.185201e+00 2.030107e-06 2.071745e-06 2.701693e-06
USP8 5 chr5:38135703[b38] 38135703 0 G T 0.009 -9.657766e-01 2.153567e-01 1.351920e+00 1.379379e+00 8.048662e-06 7.858781e-06 9.470192e-06
USP8 6 chr6:28320177[b38] 28320177 645 C C 0.103 3.688682e-01 8.135699e-02 1.191833e+00 1.220904e+00 6.403090e-06 6.452797e-06 7.977564e-06
USP8 6 chr6:29920493[b38] 29920493 58 G T 0.003 1.685420e+00 3.720292e-01 1.434048e+00 1.467673e+00 6.511223e-06 6.414801e-06 7.915102e-06
USP8 7 chr7:29156617[b38] 29156617 0 G T 0.008 9.727333e-01 2.117631e-01 1.127485e+00 1.154761e+00 4.845786e-06 5.053475e-06 6.475268e-06
USP8 7 chr7:56369346[b38] 56369346 447 A G 0.436 -1.915846e-01 4.076540e-02 1.103617e+00 1.126334e+00 2.924780e-06 3.097859e-06 4.101605e-06
USP8 7 chr7:68663745[b38] 68663745 0 A C 0.021 -6.773440e-01 1.504544e-01 1.303050e+00 1.329288e+00 7.426089e-06 7.266838e-06 8.770088e-06
USP8 8 chr8:123645035[b38] 123645035 674 T T 0.245 -3.444614e-01 7.656369e-02 1.219510e+00 1.247794e+00 7.528699e-06 7.508330e-06 9.159707e-06
USP8 9 chr9:38802633[b38] 38802633 0 C C 0.006 1.270188e+00 2.721442e-01 1.227841e+00 1.259326e+00 3.414853e-06 3.389251e-06 4.241141e-06
USP8 9 chr9:121516028[b38] 121516028 0 T C 0.019 -7.604042e-01 1.553874e-01 1.035333e+00 1.056907e+00 1.132982e-06 1.268739e-06 1.835094e-06
USP8 10 chr10:129336878[b38] 129336878 0 C C 0.142 2.763812e-01 5.883091e-02 1.023688e+00 1.044861e+00 2.950122e-06 3.350564e-06 4.734687e-06
USP8 10 chr10:129336914[b38] 129336914 0 A G 0.143 2.767641e-01 5.913079e-02 1.029298e+00 1.050543e+00 3.205933e-06 3.621261e-06 5.075757e-06
USP8 10 chr10:129337383[b38] 129337383 0 G T 0.146 2.892647e-01 5.810231e-02 1.016973e+00 1.038027e+00 7.398936e-07 8.431537e-07 1.264379e-06
USP8 10 chr10:129340348[b38] 129340348 0 A G 0.137 2.810030e-01 5.973232e-02 1.031757e+00 1.053250e+00 2.859678e-06 3.221249e-06 4.517939e-06
USP8 10 chr10:129341997[b38] 129341997 0 C T 0.138 2.742338e-01 5.945755e-02 1.037743e+00 1.059294e+00 4.435497e-06 4.972727e-06 6.833124e-06
USP8 11 chr11:2094016[b38] 2094016 0 G A 0.010 -9.854424e-01 2.088317e-01 1.078525e+00 1.103662e+00 2.667348e-06 2.879188e-06 3.883830e-06
USP8 11 chr11:2096447[b38] 2096447 0 T C 0.011 -9.226768e-01 2.041732e-01 1.088530e+00 1.114588e+00 6.860609e-06 7.363085e-06 9.539251e-06
USP8 11 chr11:2096833[b38] 2096833 0 A A 0.011 -9.226768e-01 2.041732e-01 1.088530e+00 1.114588e+00 6.860609e-06 7.363085e-06 9.539251e-06
USP8 11 chr11:2097173[b38] 2097173 0 C A 0.011 -9.226768e-01 2.041732e-01 1.088530e+00 1.114588e+00 6.860609e-06 7.363085e-06 9.539251e-06
USP8 11 chr11:2097929[b38] 2097929 0 A G 0.011 -9.226768e-01 2.041732e-01 1.088530e+00 1.114588e+00 6.860609e-06 7.363085e-06 9.539251e-06
USP8 11 chr11:2100722[b38] 2100722 0 A C 0.011 -9.226768e-01 2.041732e-01 1.088530e+00 1.114588e+00 6.860609e-06 7.363085e-06 9.539251e-06
USP8 11 chr11:2135920[b38] 2135920 0 T C 0.011 -9.226768e-01 2.041732e-01 1.088530e+00 1.114588e+00 6.860609e-06 7.363085e-06 9.539251e-06
USP8 11 chr11:2157387[b38] 2157387 0 A G 0.010 -9.434807e-01 2.085274e-01 1.099396e+00 1.125364e+00 6.690685e-06 7.121005e-06 9.175087e-06
USP8 11 chr11:2157401[b38] 2157401 0 G A 0.010 -9.434807e-01 2.085274e-01 1.099396e+00 1.125364e+00 6.690685e-06 7.121005e-06 9.175087e-06
USP8 11 chr11:2167336[b38] 2167336 0 C T 0.011 -9.069648e-01 2.000619e-01 1.108673e+00 1.134808e+00 6.418701e-06 6.784790e-06 8.707788e-06
USP8 12 chr12:6547542[b38] 6547542 0 A C 0.309 -2.068500e-01 4.510716e-02 1.143462e+00 1.167223e+00 5.025682e-06 5.191331e-06 6.605759e-06
USP8 12 chr12:72516850[b38] 72516850 0 G A 0.005 -1.301418e+00 2.885314e-01 1.214774e+00 1.244790e+00 7.139547e-06 7.131206e-06 8.712886e-06
USP8 12 chr12:72809739[b38] 72809739 0 C T 0.005 -1.301418e+00 2.885314e-01 1.214774e+00 1.244790e+00 7.139547e-06 7.131206e-06 8.712886e-06
USP8 12 chr12:72884097[b38] 72884097 0 G C 0.005 -1.301418e+00 2.885314e-01 1.214774e+00 1.244790e+00 7.139547e-06 7.131206e-06 8.712886e-06
USP8 12 chr12:72886555[b38] 72886555 0 G A 0.005 -1.301418e+00 2.885314e-01 1.214774e+00 1.244790e+00 7.139547e-06 7.131206e-06 8.712886e-06
USP8 12 chr12:72955213[b38] 72955213 0 A G 0.005 -1.301418e+00 2.885314e-01 1.214774e+00 1.244790e+00 7.139547e-06 7.131206e-06 8.712886e-06
USP8 12 chr12:73042170[b38] 73042170 0 T C 0.005 -1.301418e+00 2.885314e-01 1.214774e+00 1.244790e+00 7.139547e-06 7.131206e-06 8.712886e-06
USP8 12 chr12:73733025[b38] 73733025 0 G A 0.005 -1.301418e+00 2.885314e-01 1.214774e+00 1.244790e+00 7.139547e-06 7.131206e-06 8.712886e-06
USP8 12 chr12:73872093[b38] 73872093 0 G T 0.005 -1.301418e+00 2.885314e-01 1.214774e+00 1.244790e+00 7.139547e-06 7.131206e-06 8.712886e-06
USP8 12 chr12:73960034[b38] 73960034 0 T G 0.005 -1.301418e+00 2.885314e-01 1.214774e+00 1.244790e+00 7.139547e-06 7.131206e-06 8.712886e-06
USP8 12 chr12:73968490[b38] 73968490 0 C G 0.005 -1.301418e+00 2.885314e-01 1.214774e+00 1.244790e+00 7.139547e-06 7.131206e-06 8.712886e-06
USP8 12 chr12:74020621[b38] 74020621 0 G T 0.005 -1.301418e+00 2.885314e-01 1.214774e+00 1.244790e+00 7.139547e-06 7.131206e-06 8.712886e-06
USP8 12 chr12:74080978[b38] 74080978 0 T C 0.009 -1.090612e+00 2.193596e-01 1.095035e+00 1.121005e+00 7.655202e-07 8.132349e-07 1.134242e-06
USP8 12 chr12:74164482[b38] 74164482 0 C T 0.005 -1.301418e+00 2.885314e-01 1.214774e+00 1.244790e+00 7.139547e-06 7.131206e-06 8.712886e-06
USP8 12 chr12:74176842[b38] 74176842 0 A G 0.005 -1.301418e+00 2.885314e-01 1.214774e+00 1.244790e+00 7.139547e-06 7.131206e-06 8.712886e-06
USP8 12 chr12:74281738[b38] 74281738 0 C A 0.005 -1.301418e+00 2.885314e-01 1.214774e+00 1.244790e+00 7.139547e-06 7.131206e-06 8.712886e-06
USP8 12 chr12:74298131[b38] 74298131 0 A G 0.005 -1.301418e+00 2.885314e-01 1.214774e+00 1.244790e+00 7.139547e-06 7.131206e-06 8.712886e-06
USP8 12 chr12:74311173[b38] 74311173 0 A C 0.005 -1.301418e+00 2.885314e-01 1.214774e+00 1.244790e+00 7.139547e-06 7.131206e-06 8.712886e-06
USP8 12 chr12:74345311[b38] 74345311 0 A C 0.005 -1.301418e+00 2.885314e-01 1.214774e+00 1.244790e+00 7.139547e-06 7.131206e-06 8.712886e-06
USP8 12 chr12:74375126[b38] 74375126 0 C A 0.005 -1.301418e+00 2.885314e-01 1.214774e+00 1.244790e+00 7.139547e-06 7.131206e-06 8.712886e-06
USP8 12 chr12:74392490[b38] 74392490 0 G A 0.005 -1.301418e+00 2.885314e-01 1.214774e+00 1.244790e+00 7.139547e-06 7.131206e-06 8.712886e-06
USP8 12 chr12:74403785[b38] 74403785 0 T C 0.005 -1.301418e+00 2.885314e-01 1.214774e+00 1.244790e+00 7.139547e-06 7.131206e-06 8.712886e-06
USP8 12 chr12:74435114[b38] 74435114 0 C G 0.006 -1.338115e+00 2.769191e-01 1.203702e+00 1.233904e+00 1.535833e-06 1.535318e-06 1.989698e-06
USP8 12 chr12:74451829[b38] 74451829 0 A G 0.005 -1.301418e+00 2.885314e-01 1.214774e+00 1.244790e+00 7.139547e-06 7.131206e-06 8.712886e-06
USP8 12 chr12:74474238[b38] 74474238 0 G T 0.005 -1.301418e+00 2.885314e-01 1.214774e+00 1.244790e+00 7.139547e-06 7.131206e-06 8.712886e-06
USP8 12 chr12:74608495[b38] 74608495 0 A G 0.006 -1.240101e+00 2.768085e-01 1.238547e+00 1.269469e+00 8.218950e-06 8.147208e-06 9.857933e-06
USP8 12 chr12:74632700[b38] 74632700 0 A T 0.005 -1.301418e+00 2.885314e-01 1.214774e+00 1.244790e+00 7.139547e-06 7.131206e-06 8.712886e-06
USP8 12 chr12:74716111[b38] 74716111 0 C T 0.005 -1.301418e+00 2.885314e-01 1.214774e+00 1.244790e+00 7.139547e-06 7.131206e-06 8.712886e-06
USP8 12 chr12:74794221[b38] 74794221 0 T G 0.005 -1.301418e+00 2.885314e-01 1.214774e+00 1.244790e+00 7.139547e-06 7.131206e-06 8.712886e-06
USP8 12 chr12:74807524[b38] 74807524 0 A G 0.005 -1.301418e+00 2.885314e-01 1.214774e+00 1.244790e+00 7.139547e-06 7.131206e-06 8.712886e-06
USP8 12 chr12:74859257[b38] 74859257 0 A C 0.005 -1.301418e+00 2.885314e-01 1.214774e+00 1.244790e+00 7.139547e-06 7.131206e-06 8.712886e-06
USP8 12 chr12:74904488[b38] 74904488 0 A C 0.005 -1.301418e+00 2.885314e-01 1.214774e+00 1.244790e+00 7.139547e-06 7.131206e-06 8.712886e-06
USP8 12 chr12:75011425[b38] 75011425 0 G A 0.005 -1.301418e+00 2.885314e-01 1.214774e+00 1.244790e+00 7.139547e-06 7.131206e-06 8.712886e-06
USP8 12 chr12:75088497[b38] 75088497 0 A G 0.005 -1.301418e+00 2.885314e-01 1.214774e+00 1.244790e+00 7.139547e-06 7.131206e-06 8.712886e-06
USP8 12 chr12:75648052[b38] 75648052 0 A G 0.006 -1.276666e+00 2.770100e-01 1.203686e+00 1.233649e+00 4.509928e-06 4.519191e-06 5.626483e-06
USP8 12 chr12:104344061[b38] 104344061 0 C A 0.005 -1.373474e+00 2.972831e-01 1.274110e+00 1.307117e+00 4.274415e-06 4.194016e-06 5.167609e-06
USP8 12 chr12:118679151[b38] 118679151 78 C C 0.004 1.083592e+00 2.380768e-01 1.378471e+00 1.410967e+00 5.901792e-06 5.764374e-06 7.049018e-06
USP8 14 chr14:21850331[b38] 21850331 0 C C 0.004 -1.519982e+00 3.266167e-01 1.596115e+00 1.636069e+00 3.643844e-06 3.820351e-06 5.174568e-06
USP8 14 chr14:82400444[b38] 82400444 0 T G 0.272 2.238222e-01 4.702308e-02 1.454465e+00 1.480229e+00 2.187359e-06 2.161640e-06 2.788526e-06
USP8 14 chr14:82403766[b38] 82403766 0 G A 0.273 2.202505e-01 4.673836e-02 1.455821e+00 1.481619e+00 2.751153e-06 2.721128e-06 3.481757e-06
USP8 14 chr14:82404420[b38] 82404420 0 A C 0.272 2.199189e-01 4.674441e-02 1.450396e+00 1.476031e+00 2.855049e-06 2.820145e-06 3.596997e-06
USP8 14 chr14:82406129[b38] 82406129 0 C T 0.272 2.219995e-01 4.693342e-02 1.456799e+00 1.482645e+00 2.526323e-06 2.498939e-06 3.208763e-06
USP8 14 chr14:82406959[b38] 82406959 0 A G 0.272 2.183092e-01 4.693224e-02 1.443170e+00 1.468741e+00 3.681067e-06 3.631591e-06 4.578467e-06
USP8 14 chr14:82408849[b38] 82408849 0 C G 0.272 2.256750e-01 4.683998e-02 1.439548e+00 1.465134e+00 1.646509e-06 1.620182e-06 2.103403e-06
USP8 14 chr14:82410570[b38] 82410570 0 T A 0.271 2.230352e-01 4.697786e-02 1.455703e+00 1.481618e+00 2.320398e-06 2.294136e-06 2.954342e-06
USP8 14 chr14:82413138[b38] 82413138 17 C C 0.286 2.263252e-01 4.672136e-02 1.351523e+00 1.375842e+00 1.447667e-06 1.408627e-06 1.807592e-06
USP8 15 chr15:20534993[b38] 20534993 10 C T 0.007 1.179133e+00 2.555016e-01 1.193172e+00 1.222219e+00 4.378989e-06 4.406679e-06 5.519187e-06
USP8 15 chr15:24907471[b38] 24907471 7 A G 0.004 -1.691506e+00 3.498433e-01 1.256898e+00 1.285108e+00 1.514168e-06 1.488298e-06 1.912383e-06
USP8 15 chr15:35100749[b38] 35100749 0 T T 0.017 -7.169536e-01 1.555383e-01 1.181166e+00 1.204640e+00 4.493738e-06 4.548820e-06 5.727777e-06
USP8 15 chr15:92843888[b38] 92843888 0 T C 0.005 1.365022e+00 2.980192e-01 1.321540e+00 1.352726e+00 5.155559e-06 5.031073e-06 6.148592e-06
USP8 16 chr16:7228120[b38] 7228120 0 T G 0.005 1.374378e+00 2.990276e-01 1.396324e+00 1.427997e+00 4.785448e-06 4.681417e-06 5.783299e-06
USP8 16 chr16:7259524[b38] 7259524 0 G C 0.006 1.356797e+00 2.756156e-01 1.403125e+00 1.434036e+00 9.793981e-07 9.558114e-07 1.256102e-06
USP8 16 chr16:7262902[b38] 7262902 0 C G 0.006 1.356797e+00 2.756156e-01 1.403125e+00 1.434036e+00 9.793981e-07 9.558114e-07 1.256102e-06
USP8 16 chr16:7559521[b38] 7559521 0 G A 0.005 1.495164e+00 2.986715e-01 1.412131e+00 1.443674e+00 6.436268e-07 6.284117e-07 8.420622e-07
USP8 17 chr17:3006120[b38] 3006120 100 C C 0.148 2.511362e-01 5.471252e-02 1.148885e+00 1.176350e+00 4.923763e-06 5.068648e-06 6.415084e-06
USP8 17 chr17:67028558[b38] 67028558 2 A A 0.010 9.698416e-01 2.106182e-01 1.452311e+00 1.488085e+00 4.595840e-06 4.543627e-06 5.706622e-06
USP8 20 chr20:19918353[b38] 19918353 525 T T 0.442 3.007601e-01 6.191376e-02 1.395759e+00 1.425645e+00 1.353757e-06 1.320846e-06 1.710542e-06
METRNL 1 chr1:7806811[b38] 7806811 302 A A 0.063 3.238412e-01 7.193862e-02 1.795401e+00 1.819392e+00 7.342448e-06 7.272292e-06 8.608968e-06
METRNL 1 chr1:12129034[b38] 12129034 0 T C 0.003 -1.864022e+00 3.763739e-01 2.040827e+00 2.068302e+00 8.278185e-07 8.357932e-07 1.105576e-06
METRNL 1 chr1:12276444[b38] 12276444 0 A G 0.003 -1.581168e+00 3.531429e-01 2.013125e+00 2.039884e+00 8.212102e-06 8.238505e-06 9.991548e-06
METRNL 1 chr1:12383720[b38] 12383720 0 A G 0.003 -1.581168e+00 3.531429e-01 2.013125e+00 2.039884e+00 8.212102e-06 8.238505e-06 9.991548e-06
METRNL 1 chr1:12396968[b38] 12396968 0 C C 0.003 -1.581168e+00 3.531429e-01 2.013125e+00 2.039884e+00 8.212102e-06 8.238505e-06 9.991548e-06
METRNL 1 chr1:12453538[b38] 12453538 0 T C 0.003 -1.678338e+00 3.744927e-01 2.022635e+00 2.050855e+00 8.054012e-06 8.107298e-06 9.882433e-06
METRNL 1 chr1:12474005[b38] 12474005 0 A T 0.003 -1.581168e+00 3.531429e-01 2.013125e+00 2.039884e+00 8.212102e-06 8.238505e-06 9.991548e-06
METRNL 1 chr1:12523868[b38] 12523868 0 A C 0.003 -1.581168e+00 3.531429e-01 2.013125e+00 2.039884e+00 8.212102e-06 8.238505e-06 9.991548e-06
METRNL 1 chr1:12597301[b38] 12597301 0 A T 0.004 -1.386984e+00 3.004213e-01 1.990951e+00 2.017290e+00 4.279938e-06 4.257227e-06 5.222028e-06
METRNL 1 chr1:12599509[b38] 12599509 0 C G 0.003 -1.581168e+00 3.531429e-01 2.013125e+00 2.039884e+00 8.212102e-06 8.238505e-06 9.991548e-06
METRNL 1 chr1:16129365[b38] 16129365 0 C G 0.001 -3.118508e+00 6.900126e-01 2.049917e+00 2.079360e+00 6.758146e-06 6.877519e-06 8.544373e-06
METRNL 1 chr1:16154900[b38] 16154900 0 A G 0.001 -3.118508e+00 6.900126e-01 2.049917e+00 2.079360e+00 6.758146e-06 6.877519e-06 8.544373e-06
METRNL 1 chr1:16408142[b38] 16408142 0 A G 0.001 -3.118508e+00 6.900126e-01 2.049917e+00 2.079360e+00 6.758146e-06 6.877519e-06 8.544373e-06
METRNL 1 chr1:16517736[b38] 16517736 0 T C 0.001 -3.118508e+00 6.900126e-01 2.049917e+00 2.079360e+00 6.758146e-06 6.877519e-06 8.544373e-06
METRNL 1 chr1:16602458[b38] 16602458 0 G G 0.001 -3.118508e+00 6.900126e-01 2.049917e+00 2.079360e+00 6.758146e-06 6.877519e-06 8.544373e-06
METRNL 1 chr1:17008615[b38] 17008615 0 T C 0.001 -3.118508e+00 6.900126e-01 2.049917e+00 2.079360e+00 6.758146e-06 6.877519e-06 8.544373e-06
METRNL 1 chr1:17058870[b38] 17058870 0 T G 0.001 -3.118508e+00 6.900126e-01 2.049917e+00 2.079360e+00 6.758146e-06 6.877519e-06 8.544373e-06
METRNL 1 chr1:32717606[b38] 32717606 1 T T 0.001 -3.759546e+00 6.835357e-01 1.963950e+00 1.994441e+00 4.558067e-08 4.462178e-08 6.442269e-08
METRNL 1 chr1:88579306[b38] 88579306 0 A C 0.030 5.443717e-01 1.173298e-01 1.659795e+00 1.677966e+00 3.839296e-06 4.063100e-06 5.188184e-06
METRNL 1 chr1:88582211[b38] 88582211 0 T C 0.029 5.601027e-01 1.200645e-01 1.677434e+00 1.696094e+00 3.401957e-06 3.554869e-06 4.508480e-06
METRNL 1 chr1:88587089[b38] 88587089 0 A G 0.029 5.788490e-01 1.205276e-01 1.669300e+00 1.687329e+00 1.746209e-06 1.832444e-06 2.387009e-06
METRNL 1 chr1:88588000[b38] 88588000 0 A A 0.029 5.788490e-01 1.205276e-01 1.669300e+00 1.687329e+00 1.746209e-06 1.832444e-06 2.387009e-06
METRNL 1 chr1:88590124[b38] 88590124 0 A G 0.029 5.788490e-01 1.205276e-01 1.669300e+00 1.687329e+00 1.746209e-06 1.832444e-06 2.387009e-06
METRNL 1 chr1:88590983[b38] 88590983 0 T C 0.029 5.788490e-01 1.205276e-01 1.669300e+00 1.687329e+00 1.746209e-06 1.832444e-06 2.387009e-06
METRNL 1 chr1:88593979[b38] 88593979 0 T C 0.029 5.788490e-01 1.205276e-01 1.669300e+00 1.687329e+00 1.746209e-06 1.832444e-06 2.387009e-06
METRNL 1 chr1:88607188[b38] 88607188 0 A G 0.029 5.788490e-01 1.205276e-01 1.669300e+00 1.687329e+00 1.746209e-06 1.832444e-06 2.387009e-06
METRNL 1 chr1:88611247[b38] 88611247 0 T T 0.029 5.880981e-01 1.196580e-01 1.656509e+00 1.674387e+00 1.000915e-06 1.058885e-06 1.417085e-06
METRNL 1 chr1:88612854[b38] 88612854 0 A G 0.029 5.788490e-01 1.205276e-01 1.669300e+00 1.687329e+00 1.746209e-06 1.832444e-06 2.387009e-06
METRNL 1 chr1:88621180[b38] 88621180 0 C T 0.029 5.788490e-01 1.205276e-01 1.669300e+00 1.687329e+00 1.746209e-06 1.832444e-06 2.387009e-06
METRNL 1 chr1:88626496[b38] 88626496 0 T C 0.029 5.939576e-01 1.210674e-01 1.666340e+00 1.684377e+00 1.046088e-06 1.098880e-06 1.459377e-06
METRNL 1 chr1:88626701[b38] 88626701 0 C T 0.029 5.788490e-01 1.205276e-01 1.669300e+00 1.687329e+00 1.746209e-06 1.832444e-06 2.387009e-06
METRNL 1 chr1:88627115[b38] 88627115 0 G A 0.029 5.788490e-01 1.205276e-01 1.669300e+00 1.687329e+00 1.746209e-06 1.832444e-06 2.387009e-06
METRNL 1 chr1:88628056[b38] 88628056 0 T C 0.030 5.624532e-01 1.160969e-01 1.640532e+00 1.658403e+00 1.419294e-06 1.521343e-06 2.032555e-06
METRNL 1 chr1:88628355[b38] 88628355 0 G C 0.029 5.788490e-01 1.205276e-01 1.669300e+00 1.687329e+00 1.746209e-06 1.832444e-06 2.387009e-06
METRNL 1 chr1:88628379[b38] 88628379 0 G A 0.029 5.788490e-01 1.205276e-01 1.669300e+00 1.687329e+00 1.746209e-06 1.832444e-06 2.387009e-06
METRNL 1 chr1:88630660[b38] 88630660 0 A G 0.029 5.788490e-01 1.205276e-01 1.669300e+00 1.687329e+00 1.746209e-06 1.832444e-06 2.387009e-06
METRNL 1 chr1:88631628[b38] 88631628 0 T C 0.029 5.788490e-01 1.205276e-01 1.669300e+00 1.687329e+00 1.746209e-06 1.832444e-06 2.387009e-06
METRNL 1 chr1:88633678[b38] 88633678 0 T C 0.029 5.788490e-01 1.205276e-01 1.669300e+00 1.687329e+00 1.746209e-06 1.832444e-06 2.387009e-06
METRNL 1 chr1:88634371[b38] 88634371 0 G A 0.029 5.788490e-01 1.205276e-01 1.669300e+00 1.687329e+00 1.746209e-06 1.832444e-06 2.387009e-06
METRNL 1 chr1:88637599[b38] 88637599 0 A C 0.028 5.786632e-01 1.222254e-01 1.662013e+00 1.679834e+00 2.435809e-06 2.571217e-06 3.327924e-06
METRNL 1 chr1:88637602[b38] 88637602 0 A G 0.028 5.786632e-01 1.222254e-01 1.662013e+00 1.679834e+00 2.435809e-06 2.571217e-06 3.327924e-06
METRNL 1 chr1:88638441[b38] 88638441 0 C T 0.029 5.788490e-01 1.205276e-01 1.669300e+00 1.687329e+00 1.746209e-06 1.832444e-06 2.387009e-06
METRNL 1 chr1:88638460[b38] 88638460 0 T C 0.029 5.788490e-01 1.205276e-01 1.669300e+00 1.687329e+00 1.746209e-06 1.832444e-06 2.387009e-06
METRNL 1 chr1:88639711[b38] 88639711 0 C G 0.030 5.506710e-01 1.190255e-01 1.676880e+00 1.695160e+00 4.087496e-06 4.274534e-06 5.392635e-06
METRNL 1 chr1:88644481[b38] 88644481 0 G G 0.029 5.788490e-01 1.205276e-01 1.669300e+00 1.687329e+00 1.746209e-06 1.832444e-06 2.387009e-06
METRNL 1 chr1:88644898[b38] 88644898 0 G A 0.029 5.788490e-01 1.205276e-01 1.669300e+00 1.687329e+00 1.746209e-06 1.832444e-06 2.387009e-06
METRNL 1 chr1:88646424[b38] 88646424 0 C C 0.026 6.163407e-01 1.284035e-01 1.679609e+00 1.697566e+00 1.768600e-06 1.843039e-06 2.384749e-06
METRNL 1 chr1:88647503[b38] 88647503 0 C T 0.029 5.788490e-01 1.205276e-01 1.669300e+00 1.687329e+00 1.746209e-06 1.832444e-06 2.387009e-06
METRNL 1 chr1:88721860[b38] 88721860 0 T A 0.026 5.777604e-01 1.275058e-01 1.646565e+00 1.664053e+00 6.398263e-06 6.847589e-06 8.688049e-06
METRNL 1 chr1:88885993[b38] 88885993 0 T C 0.026 5.777604e-01 1.275058e-01 1.646565e+00 1.664053e+00 6.398263e-06 6.847589e-06 8.688049e-06
METRNL 1 chr1:123357655[b38] 123357655 917 T T 0.003 -3.113221e+00 6.947674e-01 1.854899e+00 1.881392e+00 8.079200e-06 7.920652e-06 9.299428e-06
METRNL 1 chr1:124115505[b38] 124115505 19 G G 0.001 -3.244761e+00 6.887775e-01 1.960420e+00 1.989626e+00 2.728926e-06 2.690114e-06 3.317683e-06
METRNL 1 chr1:145482919[b38] 145482919 0 T C 0.006 -1.199793e+00 2.522273e-01 1.748260e+00 1.765913e+00 2.184743e-06 2.194886e-06 2.738406e-06
METRNL 1 chr1:215808212[b38] 215808212 0 C T 0.048 4.355855e-01 9.336215e-02 1.781972e+00 1.802312e+00 3.393306e-06 3.369852e-06 4.099010e-06
METRNL 1 chr1:215817760[b38] 215817760 0 G A 0.047 4.245131e-01 9.438426e-02 1.785788e+00 1.806192e+00 7.477015e-06 7.427776e-06 8.810339e-06
METRNL 1 chr1:215863644[b38] 215863644 0 G G 0.047 4.423808e-01 9.490157e-02 1.772715e+00 1.792837e+00 3.460124e-06 3.446694e-06 4.199302e-06
METRNL 1 chr1:229100506[b38] 229100506 0 G A 0.001 -3.289880e+00 7.007428e-01 1.892664e+00 1.916320e+00 2.948362e-06 2.883068e-06 3.498276e-06
METRNL 2 chr2:21530035[b38] 21530035 0 A G 0.001 -2.650598e+00 5.828097e-01 1.739383e+00 1.761540e+00 5.917902e-06 5.978373e-06 7.231105e-06
METRNL 2 chr2:28416929[b38] 28416929 0 T T 0.006 -1.437595e+00 2.427915e-01 1.778833e+00 1.802053e+00 4.079511e-09 4.003530e-09 6.426886e-09
METRNL 2 chr2:47035320[b38] 47035320 0 T C 0.015 -8.306163e-01 1.680133e-01 1.907588e+00 1.929887e+00 8.655033e-07 8.452161e-07 1.070725e-06
METRNL 2 chr2:47237708[b38] 47237708 0 A T 0.021 -6.612187e-01 1.422114e-01 1.877093e+00 1.898618e+00 3.662782e-06 3.583280e-06 4.312059e-06
METRNL 2 chr2:92298815[b38] 92298815 876 G G 0.003 -2.044615e+00 4.380454e-01 1.874148e+00 1.900963e+00 3.360354e-06 3.285767e-06 3.965489e-06
METRNL 2 chr2:116706433[b38] 116706433 1 A G 0.001 -2.538467e+00 5.667762e-01 1.838668e+00 1.864138e+00 8.160590e-06 8.014624e-06 9.410849e-06
METRNL 2 chr2:128700772[b38] 128700772 0 A C 0.003 1.566286e+00 3.351694e-01 1.867113e+00 1.890475e+00 3.272501e-06 3.201304e-06 3.865212e-06
METRNL 2 chr2:138146144[b38] 138146144 0 C T 0.003 -1.937922e+00 3.984677e-01 1.772610e+00 1.788697e+00 1.293361e-06 1.286268e-06 1.621427e-06
METRNL 2 chr2:138156231[b38] 138156231 0 T G 0.003 -1.937922e+00 3.984677e-01 1.772610e+00 1.788697e+00 1.293361e-06 1.286268e-06 1.621427e-06
METRNL 2 chr2:141953661[b38] 141953661 0 C T 0.002 -2.104815e+00 4.372762e-01 1.905935e+00 1.922159e+00 1.655609e-06 1.619027e-06 2.003520e-06
METRNL 2 chr2:141980993[b38] 141980993 0 G A 0.002 -2.104815e+00 4.372762e-01 1.905935e+00 1.922159e+00 1.655609e-06 1.619027e-06 2.003520e-06
METRNL 2 chr2:141998313[b38] 141998313 0 A A 0.002 -2.104815e+00 4.372762e-01 1.905935e+00 1.922159e+00 1.655609e-06 1.619027e-06 2.003520e-06
METRNL 2 chr2:142043579[b38] 142043579 0 G A 0.003 -1.645588e+00 3.478145e-01 1.880989e+00 1.899817e+00 2.473536e-06 2.418331e-06 2.947564e-06
METRNL 2 chr2:142046680[b38] 142046680 0 A G 0.003 -1.645588e+00 3.478145e-01 1.880989e+00 1.899817e+00 2.473536e-06 2.418331e-06 2.947564e-06
METRNL 2 chr2:142047425[b38] 142047425 0 A G 0.003 -1.645588e+00 3.478145e-01 1.880989e+00 1.899817e+00 2.473536e-06 2.418331e-06 2.947564e-06
METRNL 2 chr2:142050356[b38] 142050356 0 T A 0.003 -1.645588e+00 3.478145e-01 1.880989e+00 1.899817e+00 2.473536e-06 2.418331e-06 2.947564e-06
METRNL 2 chr2:142050395[b38] 142050395 0 C C 0.003 -1.645588e+00 3.478145e-01 1.880989e+00 1.899817e+00 2.473536e-06 2.418331e-06 2.947564e-06
METRNL 2 chr2:142050784[b38] 142050784 0 T G 0.003 -1.645588e+00 3.478145e-01 1.880989e+00 1.899817e+00 2.473536e-06 2.418331e-06 2.947564e-06
METRNL 2 chr2:142064696[b38] 142064696 0 G A 0.003 -1.645588e+00 3.478145e-01 1.880989e+00 1.899817e+00 2.473536e-06 2.418331e-06 2.947564e-06
METRNL 2 chr2:142065613[b38] 142065613 0 C T 0.003 -1.645588e+00 3.478145e-01 1.880989e+00 1.899817e+00 2.473536e-06 2.418331e-06 2.947564e-06
METRNL 2 chr2:142068580[b38] 142068580 0 T T 0.003 -1.645588e+00 3.478145e-01 1.880989e+00 1.899817e+00 2.473536e-06 2.418331e-06 2.947564e-06
METRNL 2 chr2:142068722[b38] 142068722 0 A C 0.003 -1.645588e+00 3.478145e-01 1.880989e+00 1.899817e+00 2.473536e-06 2.418331e-06 2.947564e-06
METRNL 2 chr2:142069233[b38] 142069233 0 G T 0.003 -1.645588e+00 3.478145e-01 1.880989e+00 1.899817e+00 2.473536e-06 2.418331e-06 2.947564e-06
METRNL 2 chr2:142071535[b38] 142071535 0 T C 0.003 -1.645588e+00 3.478145e-01 1.880989e+00 1.899817e+00 2.473536e-06 2.418331e-06 2.947564e-06
METRNL 2 chr2:142073995[b38] 142073995 0 G A 0.003 -1.645588e+00 3.478145e-01 1.880989e+00 1.899817e+00 2.473536e-06 2.418331e-06 2.947564e-06
METRNL 2 chr2:142074834[b38] 142074834 0 T G 0.003 -1.645588e+00 3.478145e-01 1.880989e+00 1.899817e+00 2.473536e-06 2.418331e-06 2.947564e-06
METRNL 2 chr2:142076039[b38] 142076039 0 A G 0.003 -1.645588e+00 3.478145e-01 1.880989e+00 1.899817e+00 2.473536e-06 2.418331e-06 2.947564e-06
METRNL 2 chr2:142076874[b38] 142076874 0 C T 0.003 -1.645588e+00 3.478145e-01 1.880989e+00 1.899817e+00 2.473536e-06 2.418331e-06 2.947564e-06
METRNL 2 chr2:142084074[b38] 142084074 0 A G 0.003 -1.645588e+00 3.478145e-01 1.880989e+00 1.899817e+00 2.473536e-06 2.418331e-06 2.947564e-06
METRNL 2 chr2:142084075[b38] 142084075 0 T A 0.003 -1.645588e+00 3.478145e-01 1.880989e+00 1.899817e+00 2.473536e-06 2.418331e-06 2.947564e-06
METRNL 2 chr2:142086927[b38] 142086927 0 C T 0.003 -1.645588e+00 3.478145e-01 1.880989e+00 1.899817e+00 2.473536e-06 2.418331e-06 2.947564e-06
METRNL 2 chr2:142090170[b38] 142090170 0 T G 0.003 -1.645588e+00 3.478145e-01 1.880989e+00 1.899817e+00 2.473536e-06 2.418331e-06 2.947564e-06
METRNL 2 chr2:142090616[b38] 142090616 0 A C 0.003 -1.645588e+00 3.478145e-01 1.880989e+00 1.899817e+00 2.473536e-06 2.418331e-06 2.947564e-06
METRNL 2 chr2:142092022[b38] 142092022 0 G A 0.003 -1.645588e+00 3.478145e-01 1.880989e+00 1.899817e+00 2.473536e-06 2.418331e-06 2.947564e-06
METRNL 2 chr2:142099674[b38] 142099674 0 T C 0.003 -1.645588e+00 3.478145e-01 1.880989e+00 1.899817e+00 2.473536e-06 2.418331e-06 2.947564e-06
METRNL 2 chr2:142101429[b38] 142101429 0 T C 0.003 -1.645588e+00 3.478145e-01 1.880989e+00 1.899817e+00 2.473536e-06 2.418331e-06 2.947564e-06
METRNL 2 chr2:142110839[b38] 142110839 0 C T 0.003 -1.645588e+00 3.478145e-01 1.880989e+00 1.899817e+00 2.473536e-06 2.418331e-06 2.947564e-06
METRNL 2 chr2:142112182[b38] 142112182 0 C T 0.003 -1.645588e+00 3.478145e-01 1.880989e+00 1.899817e+00 2.473536e-06 2.418331e-06 2.947564e-06
METRNL 2 chr2:142113793[b38] 142113793 0 T T 0.003 -1.645588e+00 3.478145e-01 1.880989e+00 1.899817e+00 2.473536e-06 2.418331e-06 2.947564e-06
METRNL 2 chr2:142113796[b38] 142113796 0 A T 0.003 -1.645588e+00 3.478145e-01 1.880989e+00 1.899817e+00 2.473536e-06 2.418331e-06 2.947564e-06
METRNL 2 chr2:142115197[b38] 142115197 0 G A 0.003 -1.645588e+00 3.478145e-01 1.880989e+00 1.899817e+00 2.473536e-06 2.418331e-06 2.947564e-06
METRNL 2 chr2:142117291[b38] 142117291 0 A G 0.003 -1.645588e+00 3.478145e-01 1.880989e+00 1.899817e+00 2.473536e-06 2.418331e-06 2.947564e-06
METRNL 2 chr2:142118771[b38] 142118771 0 T C 0.003 -1.645588e+00 3.478145e-01 1.880989e+00 1.899817e+00 2.473536e-06 2.418331e-06 2.947564e-06
METRNL 2 chr2:142126073[b38] 142126073 0 T C 0.004 -1.426306e+00 3.119166e-01 1.849992e+00 1.869574e+00 5.269603e-06 5.166706e-06 6.146002e-06
METRNL 2 chr2:142126708[b38] 142126708 0 G A 0.004 -1.426306e+00 3.119166e-01 1.849992e+00 1.869574e+00 5.269603e-06 5.166706e-06 6.146002e-06
METRNL 2 chr2:142127067[b38] 142127067 0 C C 0.004 -1.426306e+00 3.119166e-01 1.849992e+00 1.869574e+00 5.269603e-06 5.166706e-06 6.146002e-06
METRNL 2 chr2:142127318[b38] 142127318 0 C T 0.004 -1.426306e+00 3.119166e-01 1.849992e+00 1.869574e+00 5.269603e-06 5.166706e-06 6.146002e-06
METRNL 2 chr2:142128544[b38] 142128544 0 T C 0.004 -1.426306e+00 3.119166e-01 1.849992e+00 1.869574e+00 5.269603e-06 5.166706e-06 6.146002e-06
METRNL 2 chr2:142130300[b38] 142130300 0 A C 0.004 -1.426306e+00 3.119166e-01 1.849992e+00 1.869574e+00 5.269603e-06 5.166706e-06 6.146002e-06
METRNL 2 chr2:142131284[b38] 142131284 0 G C 0.004 -1.426306e+00 3.119166e-01 1.849992e+00 1.869574e+00 5.269603e-06 5.166706e-06 6.146002e-06
METRNL 2 chr2:142134994[b38] 142134994 0 T G 0.004 -1.426306e+00 3.119166e-01 1.849992e+00 1.869574e+00 5.269603e-06 5.166706e-06 6.146002e-06
METRNL 2 chr2:142136308[b38] 142136308 0 A G 0.003 -1.645588e+00 3.478145e-01 1.880989e+00 1.899817e+00 2.473536e-06 2.418331e-06 2.947564e-06
METRNL 2 chr2:142138521[b38] 142138521 0 C A 0.004 -1.426306e+00 3.119166e-01 1.849992e+00 1.869574e+00 5.269603e-06 5.166706e-06 6.146002e-06
METRNL 2 chr2:142139774[b38] 142139774 0 C T 0.004 -1.426306e+00 3.119166e-01 1.849992e+00 1.869574e+00 5.269603e-06 5.166706e-06 6.146002e-06
METRNL 2 chr2:142140600[b38] 142140600 0 T T 0.004 -1.426306e+00 3.119166e-01 1.849992e+00 1.869574e+00 5.269603e-06 5.166706e-06 6.146002e-06
METRNL 2 chr2:142140688[b38] 142140688 0 A G 0.004 -1.426306e+00 3.119166e-01 1.849992e+00 1.869574e+00 5.269603e-06 5.166706e-06 6.146002e-06
METRNL 2 chr2:142141151[b38] 142141151 0 G G 0.002 -2.104815e+00 4.372762e-01 1.905935e+00 1.922159e+00 1.655609e-06 1.619027e-06 2.003520e-06
METRNL 2 chr2:142141719[b38] 142141719 0 T C 0.004 -1.426306e+00 3.119166e-01 1.849992e+00 1.869574e+00 5.269603e-06 5.166706e-06 6.146002e-06
METRNL 2 chr2:142142093[b38] 142142093 0 A G 0.004 -1.426306e+00 3.119166e-01 1.849992e+00 1.869574e+00 5.269603e-06 5.166706e-06 6.146002e-06
METRNL 2 chr2:142142123[b38] 142142123 0 T C 0.004 -1.426306e+00 3.119166e-01 1.849992e+00 1.869574e+00 5.269603e-06 5.166706e-06 6.146002e-06
METRNL 2 chr2:142142214[b38] 142142214 0 T C 0.004 -1.426306e+00 3.119166e-01 1.849992e+00 1.869574e+00 5.269603e-06 5.166706e-06 6.146002e-06
METRNL 2 chr2:142143555[b38] 142143555 0 C T 0.004 -1.426306e+00 3.119166e-01 1.849992e+00 1.869574e+00 5.269603e-06 5.166706e-06 6.146002e-06
METRNL 2 chr2:142144201[b38] 142144201 0 G T 0.004 -1.426306e+00 3.119166e-01 1.849992e+00 1.869574e+00 5.269603e-06 5.166706e-06 6.146002e-06
METRNL 2 chr2:142163151[b38] 142163151 0 T A 0.004 -1.426306e+00 3.119166e-01 1.849992e+00 1.869574e+00 5.269603e-06 5.166706e-06 6.146002e-06
METRNL 2 chr2:142199589[b38] 142199589 0 G A 0.002 -2.104815e+00 4.372762e-01 1.905935e+00 1.922159e+00 1.655609e-06 1.619027e-06 2.003520e-06
METRNL 2 chr2:142272628[b38] 142272628 0 C T 0.002 -2.104815e+00 4.372762e-01 1.905935e+00 1.922159e+00 1.655609e-06 1.619027e-06 2.003520e-06
METRNL 2 chr2:142306228[b38] 142306228 0 G T 0.002 -2.104815e+00 4.372762e-01 1.905935e+00 1.922159e+00 1.655609e-06 1.619027e-06 2.003520e-06
METRNL 2 chr2:142340437[b38] 142340437 0 G A 0.002 -2.104815e+00 4.372762e-01 1.905935e+00 1.922159e+00 1.655609e-06 1.619027e-06 2.003520e-06
METRNL 2 chr2:142368403[b38] 142368403 0 C T 0.002 -2.104815e+00 4.372762e-01 1.905935e+00 1.922159e+00 1.655609e-06 1.619027e-06 2.003520e-06
METRNL 2 chr2:142375845[b38] 142375845 0 T C 0.002 -2.104815e+00 4.372762e-01 1.905935e+00 1.922159e+00 1.655609e-06 1.619027e-06 2.003520e-06
METRNL 2 chr2:142383770[b38] 142383770 0 C T 0.002 -2.104815e+00 4.372762e-01 1.905935e+00 1.922159e+00 1.655609e-06 1.619027e-06 2.003520e-06
METRNL 2 chr2:142627747[b38] 142627747 0 C T 0.002 -2.104815e+00 4.372762e-01 1.905935e+00 1.922159e+00 1.655609e-06 1.619027e-06 2.003520e-06
METRNL 2 chr2:142720556[b38] 142720556 0 T G 0.002 -2.104815e+00 4.372762e-01 1.905935e+00 1.922159e+00 1.655609e-06 1.619027e-06 2.003520e-06
METRNL 2 chr2:142823409[b38] 142823409 0 A T 0.002 -2.104815e+00 4.372762e-01 1.905935e+00 1.922159e+00 1.655609e-06 1.619027e-06 2.003520e-06
METRNL 2 chr2:143069050[b38] 143069050 0 A A 0.002 -2.104815e+00 4.372762e-01 1.905935e+00 1.922159e+00 1.655609e-06 1.619027e-06 2.003520e-06
METRNL 2 chr2:143081665[b38] 143081665 0 T C 0.002 -2.104815e+00 4.372762e-01 1.905935e+00 1.922159e+00 1.655609e-06 1.619027e-06 2.003520e-06
METRNL 2 chr2:143173760[b38] 143173760 0 G A 0.002 -2.104815e+00 4.372762e-01 1.905935e+00 1.922159e+00 1.655609e-06 1.619027e-06 2.003520e-06
METRNL 2 chr2:143285436[b38] 143285436 0 A G 0.002 -2.104815e+00 4.372762e-01 1.905935e+00 1.922159e+00 1.655609e-06 1.619027e-06 2.003520e-06
METRNL 2 chr2:143304744[b38] 143304744 0 G A 0.003 -1.704742e+00 3.751725e-01 1.874926e+00 1.891872e+00 6.031773e-06 5.907815e-06 6.998287e-06
METRNL 2 chr2:143306313[b38] 143306313 0 A G 0.003 -1.989113e+00 3.997809e-01 1.883012e+00 1.900219e+00 7.372147e-07 7.192214e-07 9.140841e-07
METRNL 2 chr2:143309642[b38] 143309642 0 G T 0.003 -1.704742e+00 3.751725e-01 1.874926e+00 1.891872e+00 6.031773e-06 5.907815e-06 6.998287e-06
METRNL 2 chr2:143311054[b38] 143311054 0 G A 0.002 -2.104815e+00 4.372762e-01 1.905935e+00 1.922159e+00 1.655609e-06 1.619027e-06 2.003520e-06
METRNL 2 chr2:143350050[b38] 143350050 0 A C 0.003 -1.989113e+00 3.997809e-01 1.883012e+00 1.900219e+00 7.372147e-07 7.192214e-07 9.140841e-07
METRNL 2 chr2:143351115[b38] 143351115 0 C G 0.002 -2.104815e+00 4.372762e-01 1.905935e+00 1.922159e+00 1.655609e-06 1.619027e-06 2.003520e-06
METRNL 2 chr2:143361616[b38] 143361616 0 G C 0.003 -1.989113e+00 3.997809e-01 1.883012e+00 1.900219e+00 7.372147e-07 7.192214e-07 9.140841e-07
METRNL 2 chr2:143562448[b38] 143562448 0 T C 0.002 -2.104815e+00 4.372762e-01 1.905935e+00 1.922159e+00 1.655609e-06 1.619027e-06 2.003520e-06
METRNL 2 chr2:143611637[b38] 143611637 0 C A 0.002 -2.104815e+00 4.372762e-01 1.905935e+00 1.922159e+00 1.655609e-06 1.619027e-06 2.003520e-06
METRNL 2 chr2:143701640[b38] 143701640 0 G A 0.002 -2.104815e+00 4.372762e-01 1.905935e+00 1.922159e+00 1.655609e-06 1.619027e-06 2.003520e-06
METRNL 2 chr2:144297576[b38] 144297576 0 T T 0.001 -2.662243e+00 5.921272e-01 1.991237e+00 2.014241e+00 7.534191e-06 7.504583e-06 9.037234e-06
METRNL 2 chr2:144786540[b38] 144786540 0 A A 0.002 -2.104815e+00 4.372762e-01 1.905935e+00 1.922159e+00 1.655609e-06 1.619027e-06 2.003520e-06
METRNL 2 chr2:144854365[b38] 144854365 0 A A 0.002 -2.104815e+00 4.372762e-01 1.905935e+00 1.922159e+00 1.655609e-06 1.619027e-06 2.003520e-06
METRNL 2 chr2:144854369[b38] 144854369 0 T T 0.002 -2.104815e+00 4.372762e-01 1.905935e+00 1.922159e+00 1.655609e-06 1.619027e-06 2.003520e-06
METRNL 2 chr2:144924638[b38] 144924638 2 G A 0.002 -2.103871e+00 4.372819e-01 1.905931e+00 1.922156e+00 1.673805e-06 1.636853e-06 2.024828e-06
METRNL 2 chr2:145201575[b38] 145201575 0 A G 0.002 -2.104815e+00 4.372762e-01 1.905935e+00 1.922159e+00 1.655609e-06 1.619027e-06 2.003520e-06
METRNL 2 chr2:145300762[b38] 145300762 0 G A 0.002 -2.104815e+00 4.372762e-01 1.905935e+00 1.922159e+00 1.655609e-06 1.619027e-06 2.003520e-06
METRNL 2 chr2:145305751[b38] 145305751 0 A G 0.002 -2.104815e+00 4.372762e-01 1.905935e+00 1.922159e+00 1.655609e-06 1.619027e-06 2.003520e-06
METRNL 2 chr2:145370223[b38] 145370223 0 C T 0.002 -2.104815e+00 4.372762e-01 1.905935e+00 1.922159e+00 1.655609e-06 1.619027e-06 2.003520e-06
METRNL 2 chr2:145792878[b38] 145792878 0 T C 0.002 -2.104815e+00 4.372762e-01 1.905935e+00 1.922159e+00 1.655609e-06 1.619027e-06 2.003520e-06
METRNL 2 chr2:145888655[b38] 145888655 0 C T 0.002 -2.104815e+00 4.372762e-01 1.905935e+00 1.922159e+00 1.655609e-06 1.619027e-06 2.003520e-06
METRNL 2 chr2:146167730[b38] 146167730 0 G A 0.002 -2.104815e+00 4.372762e-01 1.905935e+00 1.922159e+00 1.655609e-06 1.619027e-06 2.003520e-06
METRNL 2 chr2:146175085[b38] 146175085 0 T G 0.002 -2.104815e+00 4.372762e-01 1.905935e+00 1.922159e+00 1.655609e-06 1.619027e-06 2.003520e-06
METRNL 2 chr2:146595823[b38] 146595823 0 G A 0.002 -2.104815e+00 4.372762e-01 1.905935e+00 1.922159e+00 1.655609e-06 1.619027e-06 2.003520e-06
METRNL 2 chr2:146792707[b38] 146792707 0 C A 0.002 -2.104815e+00 4.372762e-01 1.905935e+00 1.922159e+00 1.655609e-06 1.619027e-06 2.003520e-06
METRNL 2 chr2:146926733[b38] 146926733 0 G A 0.002 -2.104815e+00 4.372762e-01 1.905935e+00 1.922159e+00 1.655609e-06 1.619027e-06 2.003520e-06
METRNL 2 chr2:147066693[b38] 147066693 0 A T 0.002 -2.104815e+00 4.372762e-01 1.905935e+00 1.922159e+00 1.655609e-06 1.619027e-06 2.003520e-06
METRNL 2 chr2:147112182[b38] 147112182 0 C T 0.003 -1.833999e+00 3.996560e-01 1.867460e+00 1.884739e+00 4.882152e-06 4.781012e-06 5.699603e-06
METRNL 2 chr2:147267233[b38] 147267233 0 A G 0.002 -2.104815e+00 4.372762e-01 1.905935e+00 1.922159e+00 1.655609e-06 1.619027e-06 2.003520e-06
METRNL 2 chr2:147331820[b38] 147331820 0 A C 0.002 -2.104815e+00 4.372762e-01 1.905935e+00 1.922159e+00 1.655609e-06 1.619027e-06 2.003520e-06
METRNL 2 chr2:147364958[b38] 147364958 0 A G 0.005 -1.434309e+00 3.009428e-01 1.875452e+00 1.894162e+00 2.088371e-06 2.041256e-06 2.501353e-06
METRNL 2 chr2:147435147[b38] 147435147 0 A T 0.002 -2.104815e+00 4.372762e-01 1.905935e+00 1.922159e+00 1.655609e-06 1.619027e-06 2.003520e-06
METRNL 2 chr2:147464322[b38] 147464322 0 C C 0.002 -2.104815e+00 4.372762e-01 1.905935e+00 1.922159e+00 1.655609e-06 1.619027e-06 2.003520e-06
METRNL 2 chr2:147601269[b38] 147601269 0 A C 0.002 -2.104815e+00 4.372762e-01 1.905935e+00 1.922159e+00 1.655609e-06 1.619027e-06 2.003520e-06
METRNL 2 chr2:147718174[b38] 147718174 0 T G 0.002 -2.104815e+00 4.372762e-01 1.905935e+00 1.922159e+00 1.655609e-06 1.619027e-06 2.003520e-06
METRNL 2 chr2:147783676[b38] 147783676 0 G A 0.002 -2.104815e+00 4.372762e-01 1.905935e+00 1.922159e+00 1.655609e-06 1.619027e-06 2.003520e-06
METRNL 2 chr2:148046872[b38] 148046872 0 G T 0.002 -2.104815e+00 4.372762e-01 1.905935e+00 1.922159e+00 1.655609e-06 1.619027e-06 2.003520e-06
METRNL 2 chr2:148051191[b38] 148051191 0 A G 0.002 -2.104815e+00 4.372762e-01 1.905935e+00 1.922159e+00 1.655609e-06 1.619027e-06 2.003520e-06
METRNL 2 chr2:148088933[b38] 148088933 0 T A 0.002 -2.104815e+00 4.372762e-01 1.905935e+00 1.922159e+00 1.655609e-06 1.619027e-06 2.003520e-06
METRNL 2 chr2:148150621[b38] 148150621 0 A C 0.002 -2.104815e+00 4.372762e-01 1.905935e+00 1.922159e+00 1.655609e-06 1.619027e-06 2.003520e-06
METRNL 2 chr2:148251341[b38] 148251341 0 A G 0.002 -2.104815e+00 4.372762e-01 1.905935e+00 1.922159e+00 1.655609e-06 1.619027e-06 2.003520e-06
METRNL 2 chr2:148396342[b38] 148396342 0 A G 0.002 -2.104815e+00 4.372762e-01 1.905935e+00 1.922159e+00 1.655609e-06 1.619027e-06 2.003520e-06
METRNL 2 chr2:148493708[b38] 148493708 0 A C 0.002 -2.104815e+00 4.372762e-01 1.905935e+00 1.922159e+00 1.655609e-06 1.619027e-06 2.003520e-06
METRNL 2 chr2:148530760[b38] 148530760 0 G A 0.002 -2.104815e+00 4.372762e-01 1.905935e+00 1.922159e+00 1.655609e-06 1.619027e-06 2.003520e-06
METRNL 2 chr2:148640334[b38] 148640334 0 A C 0.002 -2.104815e+00 4.372762e-01 1.905935e+00 1.922159e+00 1.655609e-06 1.619027e-06 2.003520e-06
METRNL 2 chr2:148757460[b38] 148757460 0 G T 0.002 -2.104815e+00 4.372762e-01 1.905935e+00 1.922159e+00 1.655609e-06 1.619027e-06 2.003520e-06
METRNL 2 chr2:148776405[b38] 148776405 0 C C 0.002 -2.104815e+00 4.372762e-01 1.905935e+00 1.922159e+00 1.655609e-06 1.619027e-06 2.003520e-06
METRNL 2 chr2:149283087[b38] 149283087 0 G C 0.002 -2.104815e+00 4.372762e-01 1.905935e+00 1.922159e+00 1.655609e-06 1.619027e-06 2.003520e-06
METRNL 2 chr2:149655938[b38] 149655938 0 G A 0.002 -2.104815e+00 4.372762e-01 1.905935e+00 1.922159e+00 1.655609e-06 1.619027e-06 2.003520e-06
METRNL 2 chr2:149726738[b38] 149726738 0 A G 0.002 -2.104815e+00 4.372762e-01 1.905935e+00 1.922159e+00 1.655609e-06 1.619027e-06 2.003520e-06
METRNL 2 chr2:149953658[b38] 149953658 0 C A 0.002 -2.104815e+00 4.372762e-01 1.905935e+00 1.922159e+00 1.655609e-06 1.619027e-06 2.003520e-06
METRNL 2 chr2:150019430[b38] 150019430 0 C T 0.002 -2.104815e+00 4.372762e-01 1.905935e+00 1.922159e+00 1.655609e-06 1.619027e-06 2.003520e-06
METRNL 2 chr2:150050528[b38] 150050528 0 G G 0.003 -1.697742e+00 3.735650e-01 1.850466e+00 1.867929e+00 6.008858e-06 5.893414e-06 6.982757e-06
METRNL 2 chr2:150065270[b38] 150065270 0 T C 0.002 -2.104815e+00 4.372762e-01 1.905935e+00 1.922159e+00 1.655609e-06 1.619027e-06 2.003520e-06
METRNL 2 chr2:150095927[b38] 150095927 0 A G 0.002 -2.104815e+00 4.372762e-01 1.905935e+00 1.922159e+00 1.655609e-06 1.619027e-06 2.003520e-06
METRNL 2 chr2:150259945[b38] 150259945 0 T C 0.002 -2.104815e+00 4.372762e-01 1.905935e+00 1.922159e+00 1.655609e-06 1.619027e-06 2.003520e-06
METRNL 2 chr2:150262624[b38] 150262624 0 A C 0.002 -2.104815e+00 4.372762e-01 1.905935e+00 1.922159e+00 1.655609e-06 1.619027e-06 2.003520e-06
METRNL 2 chr2:150457276[b38] 150457276 0 T C 0.002 -2.104815e+00 4.372762e-01 1.905935e+00 1.922159e+00 1.655609e-06 1.619027e-06 2.003520e-06
METRNL 2 chr2:194118225[b38] 194118225 0 C A 0.001 3.195620e+00 6.910787e-01 1.939332e+00 1.967955e+00 4.134134e-06 4.062299e-06 4.915918e-06
METRNL 2 chr2:194990624[b38] 194990624 0 A G 0.001 3.195620e+00 6.910787e-01 1.939332e+00 1.967955e+00 4.134134e-06 4.062299e-06 4.915918e-06
METRNL 2 chr2:195035992[b38] 195035992 0 C T 0.001 3.195620e+00 6.910787e-01 1.939332e+00 1.967955e+00 4.134134e-06 4.062299e-06 4.915918e-06
METRNL 2 chr2:195956468[b38] 195956468 0 C T 0.001 3.195620e+00 6.910787e-01 1.939332e+00 1.967955e+00 4.134134e-06 4.062299e-06 4.915918e-06
METRNL 2 chr2:207499294[b38] 207499294 0 C T 0.003 -1.564978e+00 3.503174e-01 1.857581e+00 1.881592e+00 8.603372e-06 8.434924e-06 9.884901e-06
METRNL 2 chr2:218297930[b38] 218297930 0 A G 0.028 5.460803e-01 1.200976e-01 1.833155e+00 1.852026e+00 5.945475e-06 5.842823e-06 6.931557e-06
METRNL 4 chr4:55276980[b38] 55276980 187 A A 0.001 -3.546846e+00 6.920961e-01 1.878857e+00 1.906217e+00 3.425261e-07 3.334850e-07 4.362953e-07
METRNL 4 chr4:147095644[b38] 147095644 536 C C 0.001 -2.184654e+00 4.885158e-01 1.875224e+00 1.902685e+00 8.418833e-06 8.245227e-06 9.674851e-06
METRNL 5 chr5:711513[b38] 711513 3 C T 0.002 -2.164742e+00 4.366631e-01 1.955706e+00 1.983817e+00 8.076619e-07 7.936317e-07 1.018951e-06
METRNL 5 chr5:1233898[b38] 1233898 0 C G 0.007 -1.089061e+00 2.311995e-01 1.782200e+00 1.806745e+00 2.734448e-06 2.713566e-06 3.319396e-06
METRNL 5 chr5:8332063[b38] 8332063 0 G C 0.197 -2.215497e-01 4.927345e-02 1.829454e+00 1.850703e+00 7.524928e-06 7.401369e-06 8.719338e-06
METRNL 5 chr5:24742955[b38] 24742955 613 T T 0.001 -4.368052e+00 9.771029e-01 1.879337e+00 1.906873e+00 8.481570e-06 8.306285e-06 9.746979e-06
METRNL 5 chr5:40545464[b38] 40545464 0 C T 0.007 -1.058211e+00 2.368328e-01 1.871139e+00 1.892170e+00 8.569318e-06 8.397480e-06 9.843748e-06
METRNL 5 chr5:68070706[b38] 68070706 0 A A 0.013 -9.287558e-01 1.846634e-01 1.685936e+00 1.703013e+00 5.601577e-07 5.800433e-07 7.770198e-07
METRNL 5 chr5:68215155[b38] 68215155 0 G T 0.013 -9.287558e-01 1.846634e-01 1.685936e+00 1.703013e+00 5.601577e-07 5.800433e-07 7.770198e-07
METRNL 5 chr5:68327087[b38] 68327087 0 C T 0.013 -9.287558e-01 1.846634e-01 1.685936e+00 1.703013e+00 5.601577e-07 5.800433e-07 7.770198e-07
METRNL 5 chr5:68441209[b38] 68441209 0 G A 0.013 -9.287558e-01 1.846634e-01 1.685936e+00 1.703013e+00 5.601577e-07 5.800433e-07 7.770198e-07
METRNL 5 chr5:68500793[b38] 68500793 0 T C 0.013 -9.287558e-01 1.846634e-01 1.685936e+00 1.703013e+00 5.601577e-07 5.800433e-07 7.770198e-07
METRNL 5 chr5:68513700[b38] 68513700 0 A G 0.013 -9.287558e-01 1.846634e-01 1.685936e+00 1.703013e+00 5.601577e-07 5.800433e-07 7.770198e-07
METRNL 5 chr5:68554008[b38] 68554008 0 C A 0.013 -9.661932e-01 1.844339e-01 1.689772e+00 1.706996e+00 1.882572e-07 1.940489e-07 2.704457e-07
METRNL 5 chr5:68670969[b38] 68670969 0 A C 0.011 -9.093251e-01 1.990966e-01 1.629409e+00 1.647644e+00 5.406499e-06 5.865975e-06 7.529019e-06
METRNL 5 chr5:68890426[b38] 68890426 0 C G 0.011 -9.093251e-01 1.990966e-01 1.629409e+00 1.647644e+00 5.406499e-06 5.865975e-06 7.529019e-06
METRNL 5 chr5:68963904[b38] 68963904 0 G A 0.011 -9.093251e-01 1.990966e-01 1.629409e+00 1.647644e+00 5.406499e-06 5.865975e-06 7.529019e-06
METRNL 5 chr5:69051009[b38] 69051009 0 T T 0.009 -1.048622e+00 2.200093e-01 1.630509e+00 1.648326e+00 2.086245e-06 2.256786e-06 2.983910e-06
METRNL 5 chr5:69073269[b38] 69073269 1 T G 0.014 -8.168542e-01 1.677008e-01 1.594062e+00 1.612393e+00 1.246253e-06 1.392335e-06 1.922578e-06
METRNL 5 chr5:69181054[b38] 69181054 0 T C 0.011 -9.093251e-01 1.990966e-01 1.629409e+00 1.647644e+00 5.406499e-06 5.865975e-06 7.529019e-06
METRNL 5 chr5:69195151[b38] 69195151 0 T C 0.011 -9.093251e-01 1.990966e-01 1.629409e+00 1.647644e+00 5.406499e-06 5.865975e-06 7.529019e-06
METRNL 5 chr5:71550767[b38] 71550767 0 A G 0.011 -8.818648e-01 1.916956e-01 1.645146e+00 1.663997e+00 4.626548e-06 4.953304e-06 6.318389e-06
METRNL 5 chr5:73573414[b38] 73573414 0 G A 0.007 -1.107024e+00 2.421121e-01 1.661206e+00 1.679427e+00 5.278408e-06 5.584212e-06 7.033874e-06
METRNL 5 chr5:116251692[b38] 116251692 0 G A 0.003 1.587773e+00 3.317795e-01 1.927294e+00 1.953259e+00 1.897948e-06 1.859379e-06 2.300786e-06
METRNL 5 chr5:147133515[b38] 147133515 0 T T 0.035 5.131902e-01 1.078612e-01 1.904741e+00 1.926800e+00 2.173245e-06 2.125431e-06 2.607769e-06
METRNL 5 chr5:147166913[b38] 147166913 0 T A 0.047 4.173290e-01 9.230636e-02 1.938449e+00 1.960816e+00 6.706968e-06 6.598025e-06 7.857341e-06
METRNL 5 chr5:147847298[b38] 147847298 0 C T 0.012 8.338018e-01 1.840843e-01 1.910686e+00 1.933961e+00 6.451912e-06 6.324941e-06 7.503977e-06
METRNL 5 chr5:147920433[b38] 147920433 0 A G 0.012 8.135273e-01 1.810996e-01 1.912628e+00 1.936042e+00 7.671784e-06 7.524374e-06 8.883530e-06
METRNL 5 chr5:148199658[b38] 148199658 0 T G 0.012 8.135273e-01 1.810996e-01 1.912628e+00 1.936042e+00 7.671784e-06 7.524374e-06 8.883530e-06
METRNL 5 chr5:148229721[b38] 148229721 0 G A 0.012 8.135273e-01 1.810996e-01 1.912628e+00 1.936042e+00 7.671784e-06 7.524374e-06 8.883530e-06
METRNL 5 chr5:148231368[b38] 148231368 0 T C 0.012 8.135273e-01 1.810996e-01 1.912628e+00 1.936042e+00 7.671784e-06 7.524374e-06 8.883530e-06
METRNL 5 chr5:148260202[b38] 148260202 0 T C 0.012 8.135273e-01 1.810996e-01 1.912628e+00 1.936042e+00 7.671784e-06 7.524374e-06 8.883530e-06
METRNL 5 chr5:152107624[b38] 152107624 0 T C 0.064 -3.825915e-01 8.345938e-02 1.593010e+00 1.610868e+00 4.993316e-06 5.602226e-06 7.431581e-06
METRNL 5 chr5:152122640[b38] 152122640 0 A G 0.064 -3.825915e-01 8.345938e-02 1.593010e+00 1.610868e+00 4.993316e-06 5.602226e-06 7.431581e-06
METRNL 6 chr6:44174616[b38] 44174616 89 C C 0.047 -3.130082e-01 6.922535e-02 1.828302e+00 1.853468e+00 6.692792e-06 6.580790e-06 7.778233e-06
METRNL 6 chr6:70653815[b38] 70653815 0 A A 0.002 -1.875663e+00 3.993585e-01 1.873121e+00 1.900533e+00 2.922341e-06 2.856708e-06 3.463127e-06
METRNL 6 chr6:78310083[b38] 78310083 94 G C 0.005 -1.138420e+00 2.529245e-01 1.997025e+00 2.023869e+00 7.363068e-06 7.345348e-06 8.872975e-06
METRNL 6 chr6:111803946[b38] 111803946 0 A G 0.001 -2.650598e+00 5.828097e-01 1.739383e+00 1.761540e+00 5.917902e-06 5.978373e-06 7.231105e-06
METRNL 6 chr6:112180016[b38] 112180016 0 A A 0.001 -2.650598e+00 5.828097e-01 1.739383e+00 1.761540e+00 5.917902e-06 5.978373e-06 7.231105e-06
METRNL 6 chr6:112292453[b38] 112292453 0 A C 0.001 -2.650598e+00 5.828097e-01 1.739383e+00 1.761540e+00 5.917902e-06 5.978373e-06 7.231105e-06
METRNL 6 chr6:112459213[b38] 112459213 0 T C 0.001 -2.650598e+00 5.828097e-01 1.739383e+00 1.761540e+00 5.917902e-06 5.978373e-06 7.231105e-06
METRNL 6 chr6:122628069[b38] 122628069 0 T T 0.001 -3.276876e+00 6.898912e-01 1.876453e+00 1.903347e+00 2.259833e-06 2.207909e-06 2.699718e-06
METRNL 6 chr6:127667324[b38] 127667324 0 G G 0.006 -1.206687e+00 2.593779e-01 1.666037e+00 1.684236e+00 3.616151e-06 3.809197e-06 4.854207e-06
METRNL 6 chr6:127711505[b38] 127711505 0 A G 0.006 -1.206687e+00 2.593779e-01 1.666037e+00 1.684236e+00 3.616151e-06 3.809197e-06 4.854207e-06
METRNL 6 chr6:127837546[b38] 127837546 0 G A 0.006 -1.206687e+00 2.593779e-01 1.666037e+00 1.684236e+00 3.616151e-06 3.809197e-06 4.854207e-06
METRNL 6 chr6:127875038[b38] 127875038 0 C A 0.006 -1.206687e+00 2.593779e-01 1.666037e+00 1.684236e+00 3.616151e-06 3.809197e-06 4.854207e-06
METRNL 6 chr6:128702257[b38] 128702257 0 G A 0.002 -1.967321e+00 4.261794e-01 1.942970e+00 1.964013e+00 4.292439e-06 4.222743e-06 5.101757e-06
METRNL 6 chr6:128834780[b38] 128834780 0 T C 0.002 -1.967321e+00 4.261794e-01 1.942970e+00 1.964013e+00 4.292439e-06 4.222743e-06 5.101757e-06
METRNL 6 chr6:128922555[b38] 128922555 0 A G 0.002 -1.967321e+00 4.261794e-01 1.942970e+00 1.964013e+00 4.292439e-06 4.222743e-06 5.101757e-06
METRNL 6 chr6:128934111[b38] 128934111 0 T G 0.002 -1.967321e+00 4.261794e-01 1.942970e+00 1.964013e+00 4.292439e-06 4.222743e-06 5.101757e-06
METRNL 6 chr6:128971444[b38] 128971444 0 G T 0.002 -1.967321e+00 4.261794e-01 1.942970e+00 1.964013e+00 4.292439e-06 4.222743e-06 5.101757e-06
METRNL 6 chr6:129355994[b38] 129355994 0 G A 0.002 -1.967321e+00 4.261794e-01 1.942970e+00 1.964013e+00 4.292439e-06 4.222743e-06 5.101757e-06
METRNL 6 chr6:138702072[b38] 138702072 0 A G 0.002 2.002279e+00 4.392949e-01 1.923512e+00 1.950452e+00 5.648011e-06 5.541313e-06 6.618292e-06
METRNL 6 chr6:151157175[b38] 151157175 1 A G 0.249 -2.060198e-01 4.600138e-02 1.791623e+00 1.811825e+00 8.169088e-06 8.103201e-06 9.574425e-06
METRNL 6 chr6:160855209[b38] 160855209 0 T T 0.001 -3.414858e+00 6.934861e-01 1.872892e+00 1.898737e+00 9.549716e-07 9.317161e-07 1.173135e-06
METRNL 6 chr6:165103452[b38] 165103452 0 G T 0.005 -1.206507e+00 2.622044e-01 2.006247e+00 2.035870e+00 4.603442e-06 4.601187e-06 5.665547e-06
METRNL 7 chr7:3044812[b38] 3044812 0 G C 0.375 1.949215e-01 4.160462e-02 1.881680e+00 1.902772e+00 3.089838e-06 3.021707e-06 3.657005e-06
METRNL 7 chr7:10302182[b38] 10302182 0 T T 0.001 -2.649243e+00 5.663432e-01 1.956802e+00 1.984695e+00 3.199819e-06 3.153129e-06 3.863191e-06
METRNL 7 chr7:59167780[b38] 59167780 1290 A A 0.045 -2.240327e+00 4.996116e-01 1.924614e+00 1.953001e+00 7.961321e-06 7.815996e-06 9.243930e-06
METRNL 7 chr7:106770969[b38] 106770969 0 C T 0.383 -2.103963e-01 4.173606e-02 1.793366e+00 1.812739e+00 5.276772e-07 5.205057e-07 6.738098e-07
METRNL 7 chr7:106772317[b38] 106772317 1 C G 0.394 -1.804884e-01 4.018205e-02 1.819848e+00 1.839808e+00 7.685510e-06 7.572669e-06 8.925897e-06
METRNL 7 chr7:107836101[b38] 107836101 0 C T 0.121 2.818091e-01 6.172360e-02 1.712092e+00 1.732137e+00 5.447091e-06 5.578121e-06 6.840346e-06
METRNL 7 chr7:113875180[b38] 113875180 12 A A 0.010 9.572707e-01 2.011018e-01 1.928737e+00 1.951139e+00 2.149508e-06 2.107144e-06 2.596204e-06
METRNL 7 chr7:116409211[b38] 116409211 0 T C 0.019 -6.746151e-01 1.468633e-01 1.753489e+00 1.774413e+00 4.778578e-06 4.796968e-06 5.810914e-06
METRNL 7 chr7:135379130[b38] 135379130 0 A A 0.013 8.081367e-01 1.754990e-01 1.815305e+00 1.837344e+00 4.530162e-06 4.462671e-06 5.346789e-06
METRNL 7 chr7:135392129[b38] 135392129 0 C T 0.013 8.081367e-01 1.754990e-01 1.815305e+00 1.837344e+00 4.530162e-06 4.462671e-06 5.346789e-06
METRNL 7 chr7:135432888[b38] 135432888 0 T C 0.013 8.081367e-01 1.754990e-01 1.815305e+00 1.837344e+00 4.530162e-06 4.462671e-06 5.346789e-06
METRNL 7 chr7:135448581[b38] 135448581 0 A G 0.013 8.081367e-01 1.754990e-01 1.815305e+00 1.837344e+00 4.530162e-06 4.462671e-06 5.346789e-06
METRNL 7 chr7:139425527[b38] 139425527 1 T T 0.001 -3.135199e+00 6.907819e-01 1.796445e+00 1.822378e+00 6.181910e-06 6.118185e-06 7.276924e-06
METRNL 8 chr8:5352042[b38] 5352042 0 T G 0.005 -1.368187e+00 2.890150e-01 1.949754e+00 1.975277e+00 2.440881e-06 2.401050e-06 2.960868e-06
METRNL 8 chr8:21058029[b38] 21058029 0 A T 0.124 2.673903e-01 5.908036e-02 1.741579e+00 1.762198e+00 6.560456e-06 6.623084e-06 7.981239e-06
METRNL 8 chr8:23986686[b38] 23986686 0 T C 0.005 -1.290079e+00 2.608059e-01 2.225647e+00 2.259970e+00 8.535680e-07 9.691128e-07 1.446386e-06
METRNL 8 chr8:23986690[b38] 23986690 0 T C 0.006 -1.209729e+00 2.526160e-01 2.232315e+00 2.266601e+00 1.868643e-06 2.137437e-06 3.120413e-06
METRNL 8 chr8:23986694[b38] 23986694 0 A G 0.006 -1.152135e+00 2.453627e-01 2.229752e+00 2.263564e+00 2.937098e-06 3.355959e-06 4.814933e-06
METRNL 8 chr8:142349846[b38] 142349846 0 C T 0.003 -1.491455e+00 3.268127e-01 1.968639e+00 1.996323e+00 5.499002e-06 5.438690e-06 6.576777e-06
METRNL 9 chr9:691780[b38] 691780 89 A A 0.376 1.645638e-01 3.331746e-02 1.838423e+00 1.864359e+00 8.852763e-07 8.659098e-07 1.093172e-06
METRNL 9 chr9:695310[b38] 695310 0 C T 0.181 -2.334973e-01 5.105898e-02 1.839834e+00 1.861053e+00 5.260346e-06 5.162909e-06 6.144120e-06
METRNL 9 chr9:8940261[b38] 8940261 207 A A 0.071 3.167849e-01 7.065109e-02 2.040341e+00 2.070216e+00 7.973994e-06 8.083550e-06 9.931910e-06
METRNL 9 chr9:18257372[b38] 18257372 0 G A 0.005 -1.352500e+00 2.978948e-01 1.756480e+00 1.775170e+00 6.136778e-06 6.156554e-06 7.409535e-06
METRNL 9 chr9:18338570[b38] 18338570 0 T C 0.004 -1.410206e+00 3.107906e-01 1.750639e+00 1.769181e+00 6.215047e-06 6.250004e-06 7.533805e-06
METRNL 9 chr9:18356308[b38] 18356308 0 A G 0.004 -1.410206e+00 3.107906e-01 1.750639e+00 1.769181e+00 6.215047e-06 6.250004e-06 7.533805e-06
METRNL 9 chr9:18357385[b38] 18357385 0 A C 0.004 -1.410206e+00 3.107906e-01 1.750639e+00 1.769181e+00 6.215047e-06 6.250004e-06 7.533805e-06
METRNL 9 chr9:18693982[b38] 18693982 0 A G 0.004 -1.410206e+00 3.107906e-01 1.750639e+00 1.769181e+00 6.215047e-06 6.250004e-06 7.533805e-06
METRNL 9 chr9:18698421[b38] 18698421 0 G C 0.007 -1.055692e+00 2.342399e-01 1.797702e+00 1.818358e+00 7.165835e-06 7.094300e-06 8.407096e-06
METRNL 9 chr9:18728170[b38] 18728170 0 C A 0.007 -1.055692e+00 2.342399e-01 1.797702e+00 1.818358e+00 7.165835e-06 7.094300e-06 8.407096e-06
METRNL 9 chr9:18782464[b38] 18782464 0 T A 0.005 -1.413177e+00 2.747366e-01 1.787356e+00 1.806520e+00 3.102944e-07 3.062898e-07 4.050831e-07
METRNL 9 chr9:18814051[b38] 18814051 0 T C 0.004 -1.410206e+00 3.107906e-01 1.750639e+00 1.769181e+00 6.215047e-06 6.250004e-06 7.533805e-06
METRNL 9 chr9:18984920[b38] 18984920 0 C T 0.004 -1.410206e+00 3.107906e-01 1.750639e+00 1.769181e+00 6.215047e-06 6.250004e-06 7.533805e-06
METRNL 9 chr9:18986620[b38] 18986620 0 G A 0.004 -1.410206e+00 3.107906e-01 1.750639e+00 1.769181e+00 6.215047e-06 6.250004e-06 7.533805e-06
METRNL 9 chr9:19036789[b38] 19036789 0 T T 0.004 -1.410206e+00 3.107906e-01 1.750639e+00 1.769181e+00 6.215047e-06 6.250004e-06 7.533805e-06
METRNL 9 chr9:19102729[b38] 19102729 0 C T 0.004 -1.410206e+00 3.107906e-01 1.750639e+00 1.769181e+00 6.215047e-06 6.250004e-06 7.533805e-06
METRNL 9 chr9:19290638[b38] 19290638 0 G C 0.004 -1.410206e+00 3.107906e-01 1.750639e+00 1.769181e+00 6.215047e-06 6.250004e-06 7.533805e-06
METRNL 9 chr9:19309586[b38] 19309586 0 G A 0.004 -1.410206e+00 3.107906e-01 1.750639e+00 1.769181e+00 6.215047e-06 6.250004e-06 7.533805e-06
METRNL 9 chr9:19363018[b38] 19363018 0 C T 0.004 -1.410206e+00 3.107906e-01 1.750639e+00 1.769181e+00 6.215047e-06 6.250004e-06 7.533805e-06
METRNL 9 chr9:19365382[b38] 19365382 0 G T 0.004 -1.410206e+00 3.107906e-01 1.750639e+00 1.769181e+00 6.215047e-06 6.250004e-06 7.533805e-06
METRNL 9 chr9:19439811[b38] 19439811 0 G C 0.004 -1.410206e+00 3.107906e-01 1.750639e+00 1.769181e+00 6.215047e-06 6.250004e-06 7.533805e-06
METRNL 9 chr9:19799266[b38] 19799266 0 A G 0.006 -1.165526e+00 2.577906e-01 1.807296e+00 1.826689e+00 6.704423e-06 6.621733e-06 7.851671e-06
METRNL 9 chr9:34012524[b38] 34012524 455 A G 0.376 2.080100e-01 4.617499e-02 1.841152e+00 1.863974e+00 7.234773e-06 7.102915e-06 8.370323e-06
METRNL 9 chr9:77060827[b38] 77060827 4 G A 0.003 -1.387833e+00 3.062105e-01 1.857350e+00 1.879784e+00 6.367466e-06 6.240390e-06 7.379056e-06
METRNL 9 chr9:77060828[b38] 77060828 4 G A 0.003 -1.387833e+00 3.062105e-01 1.857350e+00 1.879784e+00 6.367466e-06 6.240390e-06 7.379056e-06
METRNL 9 chr9:90353283[b38] 90353283 0 G A 0.008 -1.049595e+00 2.267136e-01 1.782952e+00 1.804266e+00 4.027463e-06 3.999579e-06 4.834844e-06
METRNL 9 chr9:91393075[b38] 91393075 0 T C 0.008 -1.049595e+00 2.267136e-01 1.782952e+00 1.804266e+00 4.027463e-06 3.999579e-06 4.834844e-06
METRNL 9 chr9:93322324[b38] 93322324 12 T T 0.007 -1.000673e+00 2.186142e-01 1.884567e+00 1.911203e+00 5.156096e-06 5.045498e-06 6.011749e-06
METRNL 9 chr9:93919586[b38] 93919586 0 T C 0.242 2.254863e-01 4.592721e-02 1.771197e+00 1.791258e+00 1.027219e-06 1.021404e-06 1.296891e-06
METRNL 9 chr9:103198234[b38] 103198234 0 G A 0.005 -1.351015e+00 2.856322e-01 1.724810e+00 1.747085e+00 2.489301e-06 2.528025e-06 3.155604e-06
METRNL 9 chr9:103348394[b38] 103348394 0 C T 0.005 -1.351015e+00 2.856322e-01 1.724810e+00 1.747085e+00 2.489301e-06 2.528025e-06 3.155604e-06
METRNL 9 chr9:103377407[b38] 103377407 0 C T 0.005 -1.351015e+00 2.856322e-01 1.724810e+00 1.747085e+00 2.489301e-06 2.528025e-06 3.155604e-06
METRNL 9 chr9:103976493[b38] 103976493 0 C T 0.005 -1.327395e+00 2.741782e-01 1.679187e+00 1.701396e+00 1.442839e-06 1.502997e-06 1.949283e-06
METRNL 9 chr9:103989012[b38] 103989012 0 A G 0.005 -1.327395e+00 2.741782e-01 1.679187e+00 1.701396e+00 1.442839e-06 1.502997e-06 1.949283e-06
METRNL 9 chr9:103998553[b38] 103998553 0 A G 0.005 -1.327395e+00 2.741782e-01 1.679187e+00 1.701396e+00 1.442839e-06 1.502997e-06 1.949283e-06
METRNL 9 chr9:104025313[b38] 104025313 0 G T 0.005 -1.327395e+00 2.741782e-01 1.679187e+00 1.701396e+00 1.442839e-06 1.502997e-06 1.949283e-06
METRNL 9 chr9:104488616[b38] 104488616 0 A G 0.005 -1.327395e+00 2.741782e-01 1.679187e+00 1.701396e+00 1.442839e-06 1.502997e-06 1.949283e-06
METRNL 9 chr9:104581951[b38] 104581951 0 C A 0.005 -1.327395e+00 2.741782e-01 1.679187e+00 1.701396e+00 1.442839e-06 1.502997e-06 1.949283e-06
METRNL 9 chr9:104614797[b38] 104614797 0 C A 0.005 -1.327395e+00 2.741782e-01 1.679187e+00 1.701396e+00 1.442839e-06 1.502997e-06 1.949283e-06
METRNL 9 chr9:104847048[b38] 104847048 0 A G 0.005 -1.327395e+00 2.741782e-01 1.679187e+00 1.701396e+00 1.442839e-06 1.502997e-06 1.949283e-06
METRNL 9 chr9:105210555[b38] 105210555 0 T C 0.006 -1.248462e+00 2.551229e-01 1.705637e+00 1.728614e+00 1.113179e-06 1.140254e-06 1.473267e-06
METRNL 9 chr9:105455018[b38] 105455018 0 G A 0.006 -1.248462e+00 2.551229e-01 1.705637e+00 1.728614e+00 1.113179e-06 1.140254e-06 1.473267e-06
METRNL 9 chr9:105691802[b38] 105691802 0 T T 0.006 -1.200007e+00 2.472091e-01 1.669154e+00 1.691731e+00 1.353854e-06 1.419746e-06 1.854325e-06
METRNL 9 chr9:106001982[b38] 106001982 0 C C 0.006 -1.248462e+00 2.551229e-01 1.705637e+00 1.728614e+00 1.113179e-06 1.140254e-06 1.473267e-06
METRNL 9 chr9:106190512[b38] 106190512 0 C G 0.006 -1.248462e+00 2.551229e-01 1.705637e+00 1.728614e+00 1.113179e-06 1.140254e-06 1.473267e-06
METRNL 9 chr9:106223514[b38] 106223514 0 A T 0.009 -1.044835e+00 2.143904e-01 1.696552e+00 1.719076e+00 1.230148e-06 1.267062e-06 1.637499e-06
METRNL 9 chr9:107970841[b38] 107970841 0 G G 0.019 -7.553224e-01 1.468301e-01 1.815518e+00 1.834849e+00 3.095830e-07 3.034961e-07 3.994201e-07
METRNL 10 chr10:323123[b38] 323123 167 C C 0.002 -1.643086e+00 3.457184e-01 1.983877e+00 2.012997e+00 2.228985e-06 2.209467e-06 2.762161e-06
METRNL 10 chr10:20105819[b38] 20105819 0 T A 0.002 -2.409947e+00 4.921720e-01 1.914814e+00 1.940637e+00 1.096712e-06 1.071819e-06 1.348814e-06
METRNL 10 chr10:37289349[b38] 37289349 0 T C 0.119 -3.027951e-01 6.262177e-02 1.804976e+00 1.823442e+00 1.486704e-06 1.465126e-06 1.824327e-06
METRNL 10 chr10:37300524[b38] 37300524 0 A C 0.119 -2.947278e-01 6.228982e-02 1.811950e+00 1.830560e+00 2.469549e-06 2.432202e-06 2.974075e-06
METRNL 10 chr10:37324963[b38] 37324963 0 A G 0.120 -2.972394e-01 6.219152e-02 1.802400e+00 1.821247e+00 1.956436e-06 1.930177e-06 2.381932e-06
METRNL 10 chr10:37490700[b38] 37490700 0 A G 0.126 -3.006921e-01 6.118518e-02 1.814193e+00 1.833174e+00 1.002744e-06 9.854509e-07 1.242099e-06
METRNL 10 chr10:50317956[b38] 50317956 1 A G 0.287 1.974404e-01 4.410642e-02 1.764284e+00 1.783410e+00 8.248625e-06 8.255217e-06 9.820174e-06
METRNL 11 chr11:11035339[b38] 11035339 6 C C 0.001 -2.676597e+00 5.707509e-01 1.832307e+00 1.857609e+00 3.023581e-06 2.966755e-06 3.593513e-06
METRNL 11 chr11:74320637[b38] 74320637 0 T C 0.001 -3.185726e+00 6.951022e-01 1.885543e+00 1.911395e+00 5.018288e-06 4.910541e-06 5.856202e-06
METRNL 11 chr11:102427841[b38] 102427841 98 T T 0.052 -4.339602e-01 9.129505e-02 1.840485e+00 1.866836e+00 2.221289e-06 2.175683e-06 2.660770e-06
METRNL 12 chr12:1090859[b38] 1090859 44 T T 0.001 -1.955677e+00 4.366009e-01 1.856792e+00 1.884282e+00 8.140234e-06 7.978725e-06 9.365652e-06
METRNL 12 chr12:1090863[b38] 1090863 96 G G 0.001 -1.956324e+00 4.366054e-01 1.857102e+00 1.884596e+00 8.086405e-06 7.925682e-06 9.305239e-06
METRNL 12 chr12:1090865[b38] 1090865 287 T T 0.001 -1.968953e+00 4.366641e-01 1.863823e+00 1.891408e+00 7.093176e-06 6.947527e-06 8.189736e-06
METRNL 12 chr12:74931496[b38] 74931496 0 C A 0.002 -2.122007e+00 4.574833e-01 1.917647e+00 1.944450e+00 3.861950e-06 3.784054e-06 4.567553e-06
METRNL 12 chr12:75086439[b38] 75086439 0 G A 0.002 -2.122007e+00 4.574833e-01 1.917647e+00 1.944450e+00 3.861950e-06 3.784054e-06 4.567553e-06
METRNL 12 chr12:75138560[b38] 75138560 0 T C 0.002 -2.122007e+00 4.574833e-01 1.917647e+00 1.944450e+00 3.861950e-06 3.784054e-06 4.567553e-06
METRNL 12 chr12:75262241[b38] 75262241 0 T G 0.002 -2.122007e+00 4.574833e-01 1.917647e+00 1.944450e+00 3.861950e-06 3.784054e-06 4.567553e-06
METRNL 12 chr12:75405700[b38] 75405700 0 G A 0.002 -2.122007e+00 4.574833e-01 1.917647e+00 1.944450e+00 3.861950e-06 3.784054e-06 4.567553e-06
METRNL 12 chr12:75708469[b38] 75708469 0 A G 0.002 -2.122007e+00 4.574833e-01 1.917647e+00 1.944450e+00 3.861950e-06 3.784054e-06 4.567553e-06
METRNL 12 chr12:75889220[b38] 75889220 0 G G 0.002 -2.122007e+00 4.574833e-01 1.917647e+00 1.944450e+00 3.861950e-06 3.784054e-06 4.567553e-06
METRNL 12 chr12:75921908[b38] 75921908 0 C G 0.002 -2.122007e+00 4.574833e-01 1.917647e+00 1.944450e+00 3.861950e-06 3.784054e-06 4.567553e-06
METRNL 12 chr12:76021389[b38] 76021389 0 T A 0.002 -2.122007e+00 4.574833e-01 1.917647e+00 1.944450e+00 3.861950e-06 3.784054e-06 4.567553e-06
METRNL 12 chr12:76037977[b38] 76037977 0 G A 0.002 -2.122007e+00 4.574833e-01 1.917647e+00 1.944450e+00 3.861950e-06 3.784054e-06 4.567553e-06
METRNL 12 chr12:76068526[b38] 76068526 0 A G 0.002 -2.122007e+00 4.574833e-01 1.917647e+00 1.944450e+00 3.861950e-06 3.784054e-06 4.567553e-06
METRNL 12 chr12:116270838[b38] 116270838 0 C A 0.009 9.347792e-01 2.061174e-01 1.865341e+00 1.891494e+00 6.282095e-06 6.151909e-06 7.278437e-06
METRNL 13 chr13:27761956[b38] 27761956 1 T T 0.002 -1.867943e+00 4.021399e-01 1.760194e+00 1.783908e+00 3.742943e-06 3.744805e-06 4.563282e-06
METRNL 13 chr13:102555111[b38] 102555111 15 G G 0.002 -2.091864e+00 4.350993e-01 1.728510e+00 1.755206e+00 1.702527e-06 1.723956e-06 2.173853e-06
METRNL 14 chr14:55263879[b38] 55263879 1004 T T 0.011 -1.696289e+00 3.758591e-01 1.861750e+00 1.887660e+00 6.962040e-06 6.820563e-06 8.043869e-06
METRNL 14 chr14:57141838[b38] 57141838 0 A G 0.001 -3.171877e+00 6.994524e-01 1.852505e+00 1.876024e+00 6.293168e-06 6.169214e-06 7.297753e-06
METRNL 14 chr14:66441271[b38] 66441271 222 G G 0.142 -2.978960e-01 6.471155e-02 1.799365e+00 1.820715e+00 4.559133e-06 4.507802e-06 5.412698e-06
METRNL 14 chr14:96560642[b38] 96560642 0 T A 0.001 -3.156597e+00 6.920656e-01 1.801607e+00 1.827253e+00 5.564290e-06 5.498898e-06 6.555485e-06
METRNL 15 chr15:25822638[b38] 25822638 0 C A 0.001 -3.640011e+00 6.936250e-01 1.894127e+00 1.919816e+00 1.793656e-07 1.744777e-07 2.344162e-07
METRNL 15 chr15:25855620[b38] 25855620 0 A G 0.001 -3.640011e+00 6.936250e-01 1.894127e+00 1.919816e+00 1.793656e-07 1.744777e-07 2.344162e-07
METRNL 15 chr15:25963389[b38] 25963389 0 A G 0.001 -3.640011e+00 6.936250e-01 1.894127e+00 1.919816e+00 1.793656e-07 1.744777e-07 2.344162e-07
METRNL 15 chr15:26015648[b38] 26015648 0 T C 0.001 -3.640011e+00 6.936250e-01 1.894127e+00 1.919816e+00 1.793656e-07 1.744777e-07 2.344162e-07
METRNL 15 chr15:26074523[b38] 26074523 0 G A 0.001 -3.640011e+00 6.936250e-01 1.894127e+00 1.919816e+00 1.793656e-07 1.744777e-07 2.344162e-07
METRNL 15 chr15:26479413[b38] 26479413 0 C T 0.001 -2.780476e+00 5.672430e-01 1.844532e+00 1.869708e+00 1.068674e-06 1.044937e-06 1.310148e-06
METRNL 15 chr15:83883177[b38] 83883177 0 T T 0.001 3.179189e+00 6.912163e-01 1.989588e+00 2.018871e+00 4.646821e-06 4.620120e-06 5.652255e-06
METRNL 16 chr16:2520258[b38] 2520258 1 G G 0.001 -3.171290e+00 6.994550e-01 1.852543e+00 1.876063e+00 6.318352e-06 6.193927e-06 7.326097e-06
METRNL 16 chr16:8564685[b38] 8564685 403 G G 0.002 -1.976379e+00 4.361062e-01 1.985570e+00 2.015733e+00 6.379590e-06 6.338793e-06 7.673153e-06
METRNL 16 chr16:13260505[b38] 13260505 0 C C 0.015 -8.279501e-01 1.706635e-01 1.742596e+00 1.762068e+00 1.373168e-06 1.381565e-06 1.750905e-06
METRNL 16 chr16:23374157[b38] 23374157 0 C T 0.002 -2.420881e+00 4.888571e-01 1.806098e+00 1.831573e+00 8.297298e-07 8.161995e-07 1.035962e-06
METRNL 16 chr16:51379161[b38] 51379161 0 T C 0.216 2.120361e-01 4.735996e-02 1.769111e+00 1.789676e+00 8.223524e-06 8.215167e-06 9.753161e-06
METRNL 16 chr16:51379162[b38] 51379162 5 A G 0.217 2.131151e-01 4.741338e-02 1.769144e+00 1.789720e+00 7.577370e-06 7.568400e-06 9.006875e-06
METRNL 16 chr16:57338616[b38] 57338616 0 C T 0.189 -2.310615e-01 5.098482e-02 1.665650e+00 1.684314e+00 6.376871e-06 6.727026e-06 8.416888e-06
METRNL 16 chr16:72144422[b38] 72144422 0 T C 0.001 3.195620e+00 6.910787e-01 1.939332e+00 1.967955e+00 4.134134e-06 4.062299e-06 4.915918e-06
METRNL 17 chr17:11792152[b38] 11792152 0 G C 0.008 -1.068327e+00 2.328380e-01 1.620431e+00 1.639126e+00 4.897401e-06 5.353949e-06 6.939876e-06
METRNL 17 chr17:11835903[b38] 11835903 0 T C 0.008 -1.068327e+00 2.328380e-01 1.620431e+00 1.639126e+00 4.897401e-06 5.353949e-06 6.939876e-06
METRNL 17 chr17:11894590[b38] 11894590 0 A G 0.011 -9.429444e-01 1.922634e-01 1.636805e+00 1.654011e+00 1.054330e-06 1.132930e-06 1.528268e-06
METRNL 17 chr17:11928911[b38] 11928911 0 C G 0.008 -1.068327e+00 2.328380e-01 1.620431e+00 1.639126e+00 4.897401e-06 5.353949e-06 6.939876e-06
METRNL 17 chr17:37074246[b38] 37074246 0 T A 0.001 -3.118508e+00 6.900126e-01 2.049917e+00 2.079360e+00 6.758146e-06 6.877519e-06 8.544373e-06
METRNL 18 chr18:5466961[b38] 5466961 0 A G 0.024 -5.740437e-01 1.273426e-01 1.796556e+00 1.814668e+00 7.133150e-06 7.065033e-06 8.380395e-06
METRNL 18 chr18:29881388[b38] 29881388 0 C T 0.024 5.741515e-01 1.271505e-01 1.874645e+00 1.898187e+00 6.883902e-06 6.741568e-06 7.956008e-06
METRNL 18 chr18:29881839[b38] 29881839 0 C T 0.024 5.741515e-01 1.271505e-01 1.874645e+00 1.898187e+00 6.883902e-06 6.741568e-06 7.956008e-06
METRNL 18 chr18:29881845[b38] 29881845 0 C T 0.024 5.741515e-01 1.271505e-01 1.874645e+00 1.898187e+00 6.883902e-06 6.741568e-06 7.956008e-06
METRNL 18 chr18:29890095[b38] 29890095 0 A T 0.024 5.748028e-01 1.281030e-01 1.875945e+00 1.899510e+00 7.855435e-06 7.694665e-06 9.045667e-06
METRNL 18 chr18:32329971[b38] 32329971 0 C T 0.002 -2.255692e+00 4.955313e-01 1.809706e+00 1.832959e+00 5.805428e-06 5.727795e-06 6.814439e-06
METRNL 18 chr18:32404885[b38] 32404885 0 A G 0.002 -2.255692e+00 4.955313e-01 1.809706e+00 1.832959e+00 5.805428e-06 5.727795e-06 6.814439e-06
METRNL 18 chr18:40962540[b38] 40962540 0 T A 0.001 -2.911824e+00 5.650093e-01 1.848345e+00 1.874705e+00 2.947552e-07 2.873878e-07 3.778723e-07
METRNL 18 chr18:40962545[b38] 40962545 0 T G 0.001 -2.911824e+00 5.650093e-01 1.848345e+00 1.874705e+00 2.947552e-07 2.873878e-07 3.778723e-07
METRNL 18 chr18:64100902[b38] 64100902 0 A G 0.032 5.089640e-01 1.121451e-01 1.745724e+00 1.766215e+00 6.187095e-06 6.234205e-06 7.515293e-06
METRNL 19 chr19:305108[b38] 305108 1 G C 0.024 -5.925518e-01 1.282368e-01 2.048906e+00 2.072813e+00 4.200180e-06 4.270066e-06 5.364788e-06
METRNL 19 chr19:8518970[b38] 8518970 409 T T 0.001 -4.367460e+00 9.768083e-01 1.877746e+00 1.905279e+00 8.452643e-06 8.278032e-06 9.713756e-06
METRNL 19 chr19:12628681[b38] 12628681 0 T C 0.009 -9.813535e-01 2.005403e-01 1.832411e+00 1.858772e+00 1.113303e-06 1.090257e-06 1.365698e-06
METRNL 19 chr19:20313611[b38] 20313611 0 C T 0.001 -3.514944e+00 6.960272e-01 1.890730e+00 1.916106e+00 5.041391e-07 4.912987e-07 6.339357e-07
METRNL 19 chr19:34107205[b38] 34107205 0 G G 0.001 -3.087125e+00 6.886193e-01 1.931015e+00 1.960968e+00 8.000864e-06 7.860740e-06 9.308548e-06
METRNL 19 chr19:54985688[b38] 54985688 2 G A 0.004 -1.322893e+00 2.923111e-01 1.860150e+00 1.883940e+00 6.567782e-06 6.435284e-06 7.602445e-06
METRNL 19 chr19:55117422[b38] 55117422 0 C T 0.003 -1.746218e+00 3.770712e-01 1.944354e+00 1.970832e+00 4.000861e-06 3.935049e-06 4.770376e-06
METRNL 20 chr20:41013765[b38] 41013765 0 A A 0.001 -3.587258e+00 6.908325e-01 1.996885e+00 2.025568e+00 2.401185e-07 2.379433e-07 3.238855e-07
METRNL 20 chr20:55404499[b38] 55404499 0 C C 0.014 -8.164799e-01 1.738497e-01 1.717888e+00 1.738280e+00 2.925419e-06 2.982858e-06 3.713947e-06
METRNL 21 chr21:35131582[b38] 35131582 0 C G 0.054 -3.929667e-01 8.748276e-02 1.714723e+00 1.734230e+00 7.679646e-06 7.858900e-06 9.525394e-06
METRNL 21 chr21:35141982[b38] 35141982 0 T A 0.054 -3.937215e-01 8.694090e-02 1.708231e+00 1.727721e+00 6.477397e-06 6.650016e-06 8.123546e-06
METRNL 22 chr22:46859423[b38] 46859423 598 C C 0.001 -2.193836e+00 4.884138e-01 1.873698e+00 1.901195e+00 7.685886e-06 7.526376e-06 8.854439e-06
METRNL 22 chr22:48401594[b38] 48401594 58 A A 0.001 -1.996927e+00 4.363293e-01 1.933734e+00 1.962496e+00 5.173021e-06 5.080698e-06 6.099039e-06
ITGB7 1 chr1:190723231[b38] 190723231 0 A A 0.003 -1.830545e+00 3.931747e-01 1.539489e+00 1.558097e+00 3.583846e-06 4.014225e-06 5.482733e-06
ITGB7 1 chr1:190825785[b38] 190825785 0 C A 0.003 -1.830545e+00 3.931747e-01 1.539489e+00 1.558097e+00 3.583846e-06 4.014225e-06 5.482733e-06
ITGB7 1 chr1:191063517[b38] 191063517 0 G T 0.003 -1.830545e+00 3.931747e-01 1.539489e+00 1.558097e+00 3.583846e-06 4.014225e-06 5.482733e-06
ITGB7 1 chr1:191219791[b38] 191219791 0 T C 0.003 -1.830545e+00 3.931747e-01 1.539489e+00 1.558097e+00 3.583846e-06 4.014225e-06 5.482733e-06
ITGB7 1 chr1:239922715[b38] 239922715 0 C T 0.357 -2.081497e-01 4.370698e-02 1.747616e+00 1.774097e+00 2.144767e-06 2.126168e-06 2.669834e-06
ITGB7 3 chr3:704210[b38] 704210 0 A G 0.001 3.115665e+00 6.894318e-01 1.897831e+00 1.932478e+00 6.817107e-06 6.668851e-06 8.019337e-06
ITGB7 3 chr3:710505[b38] 710505 0 G T 0.001 3.115665e+00 6.894318e-01 1.897831e+00 1.932478e+00 6.817107e-06 6.668851e-06 8.019337e-06
ITGB7 3 chr3:718908[b38] 718908 0 C G 0.001 3.115665e+00 6.894318e-01 1.897831e+00 1.932478e+00 6.817107e-06 6.668851e-06 8.019337e-06
ITGB7 3 chr3:723074[b38] 723074 0 G C 0.001 3.115665e+00 6.894318e-01 1.897831e+00 1.932478e+00 6.817107e-06 6.668851e-06 8.019337e-06
ITGB7 3 chr3:807874[b38] 807874 0 G C 0.001 3.115665e+00 6.894318e-01 1.897831e+00 1.932478e+00 6.817107e-06 6.668851e-06 8.019337e-06
ITGB7 3 chr3:850936[b38] 850936 0 T C 0.001 3.115665e+00 6.894318e-01 1.897831e+00 1.932478e+00 6.817107e-06 6.668851e-06 8.019337e-06
ITGB7 3 chr3:48924974[b38] 48924974 0 A G 0.021 -6.347065e-01 1.405901e-01 1.935644e+00 1.971987e+00 6.963847e-06 6.842376e-06 8.280046e-06
ITGB7 3 chr3:48924983[b38] 48924983 0 C T 0.011 -8.635269e-01 1.890823e-01 1.998537e+00 2.036558e+00 5.455409e-06 5.432887e-06 6.746412e-06
ITGB7 3 chr3:59979217[b38] 59979217 0 T C 0.048 4.338261e-01 9.685545e-02 1.710046e+00 1.737628e+00 8.205322e-06 8.259763e-06 9.995419e-06
ITGB7 3 chr3:60012568[b38] 60012568 0 A C 0.303 2.023949e-01 4.482523e-02 1.730028e+00 1.756276e+00 6.944154e-06 6.938268e-06 8.402485e-06
ITGB7 3 chr3:60012663[b38] 60012663 0 C A 0.308 2.052273e-01 4.503482e-02 1.717302e+00 1.742915e+00 5.713120e-06 5.731628e-06 7.010155e-06
ITGB7 3 chr3:75065793[b38] 75065793 21 C C 0.011 -9.154860e-01 1.937937e-01 1.933805e+00 1.970509e+00 2.583211e-06 2.532386e-06 3.167416e-06
ITGB7 3 chr3:110505738[b38] 110505738 0 G A 0.475 1.928019e-01 4.220207e-02 1.588500e+00 1.611315e+00 5.414509e-06 5.830744e-06 7.557490e-06
ITGB7 3 chr3:110513264[b38] 110513264 1 T C 0.463 1.924132e-01 4.180022e-02 1.639515e+00 1.663660e+00 4.600647e-06 4.787480e-06 6.066889e-06
ITGB7 3 chr3:128446162[b38] 128446162 0 G T 0.002 2.211404e+00 4.796945e-01 2.218086e+00 2.263927e+00 4.453913e-06 4.934348e-06 6.963213e-06
ITGB7 4 chr4:45161893[b38] 45161893 0 C T 0.030 -5.282311e-01 1.138739e-01 1.792835e+00 1.820762e+00 3.887258e-06 3.818269e-06 4.664170e-06
ITGB7 4 chr4:49649856[b38] 49649856 0 A A 0.002 1.899050e+00 4.196214e-01 2.009313e+00 2.038951e+00 6.615815e-06 6.616009e-06 8.175313e-06
ITGB7 4 chr4:139672739[b38] 139672739 0 T C 0.009 -1.075110e+00 2.164073e-01 1.880314e+00 1.912034e+00 7.737529e-07 7.530613e-07 9.764582e-07
ITGB7 4 chr4:139674261[b38] 139674261 0 T C 0.009 -1.075110e+00 2.164073e-01 1.880314e+00 1.912034e+00 7.737529e-07 7.530613e-07 9.764582e-07
ITGB7 4 chr4:153005403[b38] 153005403 0 C C 0.025 -5.945141e-01 1.311116e-01 1.746092e+00 1.776123e+00 6.350762e-06 6.310910e-06 7.631660e-06
ITGB7 5 chr5:4627687[b38] 4627687 0 A C 0.052 -4.388751e-01 9.313192e-02 1.835657e+00 1.862524e+00 2.732196e-06 2.668383e-06 3.293058e-06
ITGB7 5 chr5:4629925[b38] 4629925 0 C T 0.045 -4.702643e-01 1.006215e-01 1.807487e+00 1.835240e+00 3.291905e-06 3.225196e-06 3.957862e-06
ITGB7 5 chr5:4630139[b38] 4630139 0 A G 0.045 -4.702643e-01 1.006215e-01 1.807487e+00 1.835240e+00 3.291905e-06 3.225196e-06 3.957862e-06
ITGB7 5 chr5:32426374[b38] 32426374 0 A A 0.003 -1.499766e+00 3.277528e-01 1.913975e+00 1.946804e+00 5.230584e-06 5.122566e-06 6.228075e-06
ITGB7 5 chr5:36669752[b38] 36669752 0 G A 0.002 -2.231201e+00 4.908127e-01 1.848359e+00 1.880098e+00 6.018671e-06 5.881706e-06 7.067893e-06
ITGB7 5 chr5:102916628[b38] 102916628 1 T A 0.024 6.303223e-01 1.382828e-01 1.600959e+00 1.623396e+00 5.682936e-06 6.065950e-06 7.781323e-06
ITGB7 5 chr5:103160655[b38] 103160655 0 G A 0.025 6.102896e-01 1.329623e-01 1.594875e+00 1.617253e+00 4.896448e-06 5.247360e-06 6.785180e-06
ITGB7 7 chr7:5613259[b38] 5613259 30 C C 0.028 -4.385101e-01 9.638683e-02 1.805322e+00 1.837850e+00 5.919736e-06 5.806278e-06 6.984075e-06
ITGB7 7 chr7:77634180[b38] 77634180 1 C C 0.347 -1.944833e-01 4.194087e-02 1.664742e+00 1.688542e+00 3.917923e-06 4.019506e-06 5.074881e-06
ITGB7 7 chr7:77641315[b38] 77641315 5 G C 0.351 -1.862635e-01 4.135681e-02 1.665794e+00 1.690192e+00 7.320433e-06 7.516135e-06 9.286850e-06
ITGB7 7 chr7:155620194[b38] 155620194 0 A G 0.134 -2.785001e-01 6.171819e-02 1.587005e+00 1.612984e+00 7.033434e-06 7.585926e-06 9.709519e-06
ITGB7 8 chr8:4780415[b38] 4780415 8 A A 0.066 3.697303e-01 8.097493e-02 1.635527e+00 1.658647e+00 5.479785e-06 5.718150e-06 7.240364e-06
ITGB7 8 chr8:61583862[b38] 61583862 101 A A 0.505 -1.913144e-01 4.150324e-02 1.851951e+00 1.883878e+00 4.462335e-06 4.357788e-06 5.289890e-06
ITGB7 8 chr8:129776738[b38] 129776738 0 C C 0.386 1.907493e-01 4.200154e-02 1.490080e+00 1.514231e+00 6.144908e-06 7.232564e-06 9.989850e-06
ITGB7 9 chr9:9197006[b38] 9197006 0 T G 0.001 -2.633327e+00 5.645537e-01 1.859103e+00 1.892440e+00 3.439156e-06 3.355947e-06 4.112094e-06
ITGB7 9 chr9:9200806[b38] 9200806 0 G C 0.001 -2.633327e+00 5.645537e-01 1.859103e+00 1.892440e+00 3.439156e-06 3.355947e-06 4.112094e-06
ITGB7 9 chr9:27239085[b38] 27239085 0 T C 0.028 -5.692787e-01 1.242141e-01 1.436758e+00 1.458566e+00 5.058040e-06 6.331211e-06 9.325221e-06
ITGB7 9 chr9:27261293[b38] 27261293 0 G A 0.048 -4.655026e-01 9.661783e-02 1.446507e+00 1.468502e+00 1.634228e-06 2.014603e-06 3.057728e-06
ITGB7 10 chr10:121571455[b38] 121571455 0 A G 0.001 3.204835e+00 6.946737e-01 1.807815e+00 1.837325e+00 4.382611e-06 4.295504e-06 5.219211e-06
ITGB7 10 chr10:121626932[b38] 121626932 0 A C 0.001 3.204835e+00 6.946737e-01 1.807815e+00 1.837325e+00 4.382611e-06 4.295504e-06 5.219211e-06
ITGB7 10 chr10:121957231[b38] 121957231 0 C C 0.001 3.204835e+00 6.946737e-01 1.807815e+00 1.837325e+00 4.382611e-06 4.295504e-06 5.219211e-06
ITGB7 10 chr10:121957233[b38] 121957233 0 A T 0.001 3.204835e+00 6.946737e-01 1.807815e+00 1.837325e+00 4.382611e-06 4.295504e-06 5.219211e-06
ITGB7 10 chr10:121961977[b38] 121961977 0 A G 0.001 3.204835e+00 6.946737e-01 1.807815e+00 1.837325e+00 4.382611e-06 4.295504e-06 5.219211e-06
ITGB7 10 chr10:122095479[b38] 122095479 0 T C 0.001 3.204835e+00 6.946737e-01 1.807815e+00 1.837325e+00 4.382611e-06 4.295504e-06 5.219211e-06
ITGB7 11 chr11:118854266[b38] 118854266 191 A A 0.204 2.236305e-01 4.511146e-02 1.866792e+00 1.901601e+00 8.167100e-07 7.946249e-07 1.027081e-06
ITGB7 11 chr11:131152420[b38] 131152420 0 A G 0.003 1.835377e+00 3.695030e-01 2.008088e+00 2.043697e+00 7.770567e-07 7.730428e-07 1.033164e-06
ITGB7 11 chr11:131169270[b38] 131169270 0 C G 0.003 1.758473e+00 3.460723e-01 2.012397e+00 2.047675e+00 4.341406e-07 4.319646e-07 5.917062e-07
ITGB7 11 chr11:131184106[b38] 131184106 0 A G 0.003 1.835377e+00 3.695030e-01 2.008088e+00 2.043697e+00 7.770567e-07 7.730428e-07 1.033164e-06
ITGB7 12 chr12:20581611[b38] 20581611 246 C C 0.036 -3.970395e-01 8.751387e-02 1.891277e+00 1.925047e+00 6.278358e-06 6.138346e-06 7.394098e-06
ITGB7 12 chr12:107413539[b38] 107413539 0 A G 0.007 1.088634e+00 2.405039e-01 1.959527e+00 1.992783e+00 6.589929e-06 6.503848e-06 7.929260e-06
ITGB7 12 chr12:107424144[b38] 107424144 0 A C 0.007 1.088634e+00 2.405039e-01 1.959527e+00 1.992783e+00 6.589929e-06 6.503848e-06 7.929260e-06
ITGB7 14 chr14:45666271[b38] 45666271 0 G A 0.001 -2.756612e+00 5.873595e-01 1.963046e+00 1.993523e+00 2.996243e-06 2.955301e-06 3.697468e-06
ITGB7 14 chr14:45870668[b38] 45870668 0 G A 0.001 -2.756612e+00 5.873595e-01 1.963046e+00 1.993523e+00 2.996243e-06 2.955301e-06 3.697468e-06
ITGB7 14 chr14:45882041[b38] 45882041 0 G A 0.001 -2.756612e+00 5.873595e-01 1.963046e+00 1.993523e+00 2.996243e-06 2.955301e-06 3.697468e-06
ITGB7 14 chr14:45887390[b38] 45887390 0 T A 0.001 -2.756612e+00 5.873595e-01 1.963046e+00 1.993523e+00 2.996243e-06 2.955301e-06 3.697468e-06
ITGB7 14 chr14:45889820[b38] 45889820 0 A G 0.001 -2.756612e+00 5.873595e-01 1.963046e+00 1.993523e+00 2.996243e-06 2.955301e-06 3.697468e-06
ITGB7 14 chr14:45907577[b38] 45907577 0 T C 0.001 -2.756612e+00 5.873595e-01 1.963046e+00 1.993523e+00 2.996243e-06 2.955301e-06 3.697468e-06
ITGB7 14 chr14:45917415[b38] 45917415 0 G T 0.001 -2.756612e+00 5.873595e-01 1.963046e+00 1.993523e+00 2.996243e-06 2.955301e-06 3.697468e-06
ITGB7 14 chr14:45992279[b38] 45992279 0 T G 0.001 -2.756612e+00 5.873595e-01 1.963046e+00 1.993523e+00 2.996243e-06 2.955301e-06 3.697468e-06
ITGB7 14 chr14:45993257[b38] 45993257 0 A G 0.001 -2.756612e+00 5.873595e-01 1.963046e+00 1.993523e+00 2.996243e-06 2.955301e-06 3.697468e-06
ITGB7 14 chr14:46017163[b38] 46017163 0 T C 0.001 -2.756612e+00 5.873595e-01 1.963046e+00 1.993523e+00 2.996243e-06 2.955301e-06 3.697468e-06
ITGB7 14 chr14:46050637[b38] 46050637 0 T T 0.001 -2.756612e+00 5.873595e-01 1.963046e+00 1.993523e+00 2.996243e-06 2.955301e-06 3.697468e-06
ITGB7 14 chr14:46095895[b38] 46095895 0 C T 0.001 -2.756612e+00 5.873595e-01 1.963046e+00 1.993523e+00 2.996243e-06 2.955301e-06 3.697468e-06
ITGB7 14 chr14:46147758[b38] 46147758 0 A G 0.001 -2.756612e+00 5.873595e-01 1.963046e+00 1.993523e+00 2.996243e-06 2.955301e-06 3.697468e-06
ITGB7 14 chr14:46149741[b38] 46149741 0 G C 0.001 -2.756612e+00 5.873595e-01 1.963046e+00 1.993523e+00 2.996243e-06 2.955301e-06 3.697468e-06
ITGB7 14 chr14:46150620[b38] 46150620 0 T G 0.001 -2.756612e+00 5.873595e-01 1.963046e+00 1.993523e+00 2.996243e-06 2.955301e-06 3.697468e-06
ITGB7 14 chr14:46150950[b38] 46150950 0 A T 0.001 -2.756612e+00 5.873595e-01 1.963046e+00 1.993523e+00 2.996243e-06 2.955301e-06 3.697468e-06
ITGB7 14 chr14:46151188[b38] 46151188 0 C G 0.001 -2.756612e+00 5.873595e-01 1.963046e+00 1.993523e+00 2.996243e-06 2.955301e-06 3.697468e-06
ITGB7 14 chr14:46232296[b38] 46232296 0 G A 0.001 -2.756612e+00 5.873595e-01 1.963046e+00 1.993523e+00 2.996243e-06 2.955301e-06 3.697468e-06
ITGB7 14 chr14:46255100[b38] 46255100 0 A G 0.001 -2.756612e+00 5.873595e-01 1.963046e+00 1.993523e+00 2.996243e-06 2.955301e-06 3.697468e-06
ITGB7 14 chr14:46410079[b38] 46410079 0 C A 0.001 -2.756612e+00 5.873595e-01 1.963046e+00 1.993523e+00 2.996243e-06 2.955301e-06 3.697468e-06
ITGB7 15 chr15:42834309[b38] 42834309 0 G A 0.020 -6.880944e-01 1.493262e-01 1.780527e+00 1.806701e+00 4.496862e-06 4.428997e-06 5.391929e-06
ITGB7 15 chr15:42889666[b38] 42889666 0 C G 0.020 -6.880944e-01 1.493262e-01 1.780527e+00 1.806701e+00 4.496862e-06 4.428997e-06 5.391929e-06
ITGB7 15 chr15:42951943[b38] 42951943 0 C T 0.020 -6.880944e-01 1.493262e-01 1.780527e+00 1.806701e+00 4.496862e-06 4.428997e-06 5.391929e-06
ITGB7 15 chr15:42991740[b38] 42991740 0 C T 0.020 -6.880944e-01 1.493262e-01 1.780527e+00 1.806701e+00 4.496862e-06 4.428997e-06 5.391929e-06
ITGB7 15 chr15:43323740[b38] 43323740 0 A T 0.025 -6.537694e-01 1.334651e-01 1.730245e+00 1.756611e+00 1.097179e-06 1.091995e-06 1.410990e-06
ITGB7 16 chr16:83636903[b38] 83636903 0 T C 0.035 4.949688e-01 1.101853e-01 1.681469e+00 1.707854e+00 7.726225e-06 7.872293e-06 9.640108e-06
ITGB7 17 chr17:2072748[b38] 2072748 0 A G 0.002 -2.438085e+00 4.921253e-01 1.795522e+00 1.824916e+00 8.295390e-07 8.118424e-07 1.048863e-06
ITGB7 17 chr17:2221318[b38] 2221318 0 C G 0.002 -2.060742e+00 4.400861e-01 1.792421e+00 1.822410e+00 3.153164e-06 3.095657e-06 3.808309e-06
ITGB7 17 chr17:7161462[b38] 7161462 0 T G 0.005 1.412594e+00 3.099054e-01 1.736873e+00 1.761324e+00 5.684737e-06 5.665560e-06 6.899842e-06
ITGB7 17 chr17:7173703[b38] 7173703 0 T C 0.005 1.412594e+00 3.099054e-01 1.736873e+00 1.761324e+00 5.684737e-06 5.665560e-06 6.899842e-06
ITGB7 17 chr17:13633506[b38] 13633506 0 T C 0.348 2.145205e-01 4.323314e-02 1.754309e+00 1.778575e+00 7.977450e-07 7.878879e-07 1.025740e-06
ITGB7 17 chr17:13635911[b38] 13635911 0 T C 0.345 1.997299e-01 4.333858e-02 1.749125e+00 1.773142e+00 4.484144e-06 4.450747e-06 5.448082e-06
ITGB7 19 chr19:53270016[b38] 53270016 0 T G 0.004 1.550160e+00 3.322824e-01 1.840718e+00 1.872217e+00 3.426917e-06 3.346455e-06 4.097633e-06
ITGB7 20 chr20:11001336[b38] 11001336 0 A C 0.268 -2.120266e-01 4.698310e-02 1.731316e+00 1.758429e+00 7.021024e-06 7.012095e-06 8.480183e-06
ITGB7 20 chr20:11004003[b38] 11004003 0 A T 0.268 -2.111618e-01 4.708711e-02 1.732138e+00 1.759289e+00 8.004213e-06 7.994023e-06 9.625181e-06
ITGB7 20 chr20:11004303[b38] 11004303 0 A G 0.264 -2.162724e-01 4.732714e-02 1.728778e+00 1.755961e+00 5.384376e-06 5.379098e-06 6.565643e-06
ITGB7 20 chr20:11005322[b38] 11005322 0 C T 0.268 -2.123146e-01 4.698722e-02 1.730440e+00 1.757556e+00 6.836695e-06 6.829605e-06 8.268178e-06
ITGB7 20 chr20:11005772[b38] 11005772 0 T C 0.268 -2.176494e-01 4.706620e-02 1.730174e+00 1.757296e+00 4.162440e-06 4.154232e-06 5.112917e-06
ITGB7 20 chr20:11006170[b38] 11006170 0 T C 0.269 -2.123654e-01 4.699565e-02 1.729670e+00 1.756767e+00 6.828106e-06 6.822764e-06 8.261690e-06
ITGB7 20 chr20:11006592[b38] 11006592 0 G C 0.269 -2.106125e-01 4.689072e-02 1.726066e+00 1.753099e+00 7.747248e-06 7.752689e-06 9.357836e-06
ITGB7 20 chr20:11006604[b38] 11006604 0 A G 0.268 -2.123146e-01 4.698722e-02 1.730440e+00 1.757556e+00 6.836695e-06 6.829605e-06 8.268178e-06
ITGB7 20 chr20:11006684[b38] 11006684 0 C G 0.268 -2.123146e-01 4.698722e-02 1.730440e+00 1.757556e+00 6.836695e-06 6.829605e-06 8.268178e-06
ITGB7 20 chr20:11006750[b38] 11006750 0 A C 0.268 -2.181943e-01 4.704419e-02 1.735588e+00 1.762903e+00 3.899562e-06 3.884479e-06 4.785454e-06
ITGB7 20 chr20:11007857[b38] 11007857 0 T C 0.268 -2.126902e-01 4.708137e-02 1.729520e+00 1.756617e+00 6.870314e-06 6.865367e-06 8.311984e-06
ITGB7 20 chr20:11008914[b38] 11008914 0 C C 0.268 -2.123146e-01 4.698722e-02 1.730440e+00 1.757556e+00 6.836695e-06 6.829605e-06 8.268178e-06
ITGB7 20 chr20:13876406[b38] 13876406 181 C C 0.122 2.436478e-01 5.402605e-02 1.956693e+00 1.992150e+00 7.119631e-06 7.022708e-06 8.535448e-06
LRIG1 1 chr1:5721840[b38] 5721840 0 T C 0.135 -2.709826e-01 5.769174e-02 1.839458e+00 1.872194e+00 2.916881e-06 2.926530e-06 3.602392e-06
LRIG1 1 chr1:7594139[b38] 7594139 0 G G 0.002 -2.560561e+00 4.960419e-01 2.045543e+00 2.085538e+00 2.820791e-07 2.747461e-07 3.635977e-07
LRIG1 1 chr1:43112758[b38] 43112758 9 C C 0.279 -1.941957e-01 4.264555e-02 1.922754e+00 1.959081e+00 5.760790e-06 5.674746e-06 6.743901e-06
LRIG1 1 chr1:77397904[b38] 77397904 0 C T 0.054 -4.025873e-01 8.916318e-02 2.135384e+00 2.172090e+00 6.895241e-06 6.838667e-06 8.238958e-06
LRIG1 1 chr1:84402492[b38] 84402492 0 C T 0.002 2.260630e+00 4.974892e-01 1.961182e+00 1.999779e+00 6.026432e-06 5.908717e-06 6.998944e-06
LRIG1 2 chr2:11844043[b38] 11844043 0 T C 0.005 1.267420e+00 2.799617e-01 1.996104e+00 2.035976e+00 6.522562e-06 6.383954e-06 7.547929e-06
LRIG1 2 chr2:36150900[b38] 36150900 16 G G 0.004 -1.342697e+00 2.978646e-01 2.246415e+00 2.295505e+00 7.137314e-06 7.301239e-06 9.156324e-06
LRIG1 3 chr3:60937565[b38] 60937565 450 T C 0.460 -1.765607e-01 3.827552e-02 1.915520e+00 1.954600e+00 4.359933e-06 4.296612e-06 5.152516e-06
LRIG1 3 chr3:62594425[b38] 62594425 0 C T 0.030 5.421736e-01 1.203941e-01 1.956037e+00 1.991491e+00 7.285135e-06 7.150593e-06 8.423045e-06
LRIG1 3 chr3:62599246[b38] 62599246 0 T C 0.029 5.741690e-01 1.201399e-01 1.957366e+00 1.993532e+00 1.958845e-06 1.917685e-06 2.354830e-06
LRIG1 3 chr3:64653908[b38] 64653908 0 A T 0.143 2.652627e-01 5.650241e-02 1.650166e+00 1.681500e+00 2.950224e-06 3.264826e-06 4.339836e-06
LRIG1 3 chr3:64925692[b38] 64925692 0 C T 0.018 -6.656882e-01 1.489775e-01 1.955574e+00 1.992531e+00 8.561222e-06 8.404975e-06 9.853192e-06
LRIG1 3 chr3:65119872[b38] 65119872 0 T T 0.018 -6.698808e-01 1.497843e-01 2.004864e+00 2.041832e+00 8.407984e-06 8.233735e-06 9.664165e-06
LRIG1 3 chr3:65215451[b38] 65215451 2 A G 0.018 -6.561543e-01 1.453056e-01 2.006501e+00 2.043612e+00 6.878852e-06 6.733690e-06 7.951614e-06
LRIG1 3 chr3:65732861[b38] 65732861 0 A C 0.018 -7.005707e-01 1.501899e-01 2.076423e+00 2.114230e+00 3.409296e-06 3.345526e-06 4.068562e-06
LRIG1 3 chr3:65751242[b38] 65751242 0 C T 0.018 -7.557824e-01 1.502334e-01 2.099257e+00 2.136985e+00 5.565297e-07 5.458948e-07 7.095181e-07
LRIG1 3 chr3:65781058[b38] 65781058 0 C T 0.189 -2.485066e-01 5.004602e-02 1.611342e+00 1.642212e+00 7.752750e-07 8.816525e-07 1.254992e-06
LRIG1 3 chr3:65981952[b38] 65981952 0 C T 0.017 -8.051609e-01 1.533541e-01 2.121923e+00 2.159734e+00 1.769700e-07 1.738608e-07 2.373119e-07
LRIG1 3 chr3:66042297[b38] 66042297 0 A T 0.080 -3.559749e-01 7.341698e-02 1.947963e+00 1.983033e+00 1.391569e-06 1.362761e-06 1.693579e-06
LRIG1 3 chr3:66042625[b38] 66042625 0 A G 0.078 -3.529701e-01 7.472810e-02 1.945321e+00 1.980323e+00 2.569102e-06 2.519494e-06 3.067624e-06
LRIG1 3 chr3:66043179[b38] 66043179 0 C A 0.087 -3.603038e-01 7.107713e-02 1.930082e+00 1.965108e+00 4.567710e-07 4.473821e-07 5.793266e-07
LRIG1 3 chr3:66043618[b38] 66043618 0 C A 0.084 -3.815408e-01 7.233035e-02 1.927431e+00 1.962045e+00 1.551992e-07 1.517640e-07 2.050363e-07
LRIG1 3 chr3:66044745[b38] 66044745 1 T G 0.077 -3.502204e-01 7.334176e-02 1.930482e+00 1.966337e+00 1.997351e-06 1.961441e-06 2.410077e-06
LRIG1 3 chr3:66046155[b38] 66046155 0 A T 0.359 -1.910190e-01 4.151665e-02 1.955292e+00 1.989855e+00 4.611616e-06 4.522898e-06 5.402928e-06
LRIG1 3 chr3:66047638[b38] 66047638 0 G A 0.361 -1.900350e-01 4.144544e-02 1.923283e+00 1.957086e+00 4.969370e-06 4.893996e-06 5.843978e-06
LRIG1 3 chr3:66049115[b38] 66049115 0 T G 0.075 -3.741776e-01 7.582294e-02 1.886782e+00 1.920975e+00 9.050037e-07 8.945120e-07 1.135146e-06
LRIG1 3 chr3:66049469[b38] 66049469 0 T C 0.079 -3.592225e-01 7.398588e-02 1.960875e+00 1.995983e+00 1.346728e-06 1.317133e-06 1.638074e-06
LRIG1 3 chr3:66049547[b38] 66049547 0 C A 0.070 -3.549558e-01 7.887658e-02 1.885921e+00 1.920150e+00 7.393289e-06 7.337962e-06 8.694426e-06
LRIG1 3 chr3:66050097[b38] 66050097 0 C T 0.079 -3.592225e-01 7.398588e-02 1.960875e+00 1.995983e+00 1.346728e-06 1.317133e-06 1.638074e-06
LRIG1 3 chr3:66050682[b38] 66050682 0 C T 0.362 -1.880267e-01 4.138883e-02 1.910244e+00 1.943905e+00 6.058745e-06 5.981984e-06 7.109100e-06
LRIG1 3 chr3:66050920[b38] 66050920 0 C T 0.361 -1.947319e-01 4.141262e-02 1.934629e+00 1.968711e+00 2.845322e-06 2.794712e-06 3.393636e-06
LRIG1 3 chr3:66051114[b38] 66051114 0 T C 0.079 -3.479992e-01 7.433124e-02 1.917373e+00 1.952154e+00 3.140072e-06 3.092521e-06 3.748306e-06
LRIG1 3 chr3:66053721[b38] 66053721 0 T C 0.079 -3.527951e-01 7.414228e-02 1.955865e+00 1.990928e+00 2.168206e-06 2.123374e-06 2.598796e-06
LRIG1 3 chr3:66054685[b38] 66054685 0 T T 0.079 -3.592225e-01 7.398588e-02 1.960875e+00 1.995983e+00 1.346728e-06 1.317133e-06 1.638074e-06
LRIG1 3 chr3:66057730[b38] 66057730 0 A G 0.081 -3.363924e-01 7.369819e-02 1.944449e+00 1.979701e+00 5.477906e-06 5.380133e-06 6.395391e-06
LRIG1 3 chr3:66059446[b38] 66059446 0 T A 0.079 -3.458506e-01 7.413161e-02 1.966358e+00 2.001788e+00 3.396371e-06 3.325887e-06 4.010544e-06
LRIG1 3 chr3:66065808[b38] 66065808 0 T C 0.080 -3.306517e-01 7.398016e-02 1.946193e+00 1.981542e+00 8.518654e-06 8.371722e-06 9.819590e-06
LRIG1 3 chr3:66065836[b38] 66065836 0 C G 0.080 -3.363002e-01 7.357052e-02 1.947450e+00 1.982822e+00 5.309113e-06 5.212272e-06 6.200932e-06
LRIG1 3 chr3:66067943[b38] 66067943 0 G A 0.079 -3.358095e-01 7.374983e-02 1.938039e+00 1.973329e+00 5.770395e-06 5.672273e-06 6.734250e-06
LRIG1 3 chr3:66068854[b38] 66068854 0 T A 0.080 -3.306517e-01 7.398016e-02 1.946193e+00 1.981542e+00 8.518654e-06 8.371722e-06 9.819590e-06
LRIG1 3 chr3:66069555[b38] 66069555 0 T C 0.078 -3.344818e-01 7.428552e-02 1.953947e+00 1.989738e+00 7.307831e-06 7.173783e-06 8.450143e-06
LRIG1 3 chr3:66069685[b38] 66069685 0 T G 0.080 -3.402391e-01 7.410579e-02 1.943409e+00 1.978655e+00 4.829073e-06 4.742356e-06 5.659488e-06
LRIG1 3 chr3:66072979[b38] 66072979 0 C T 0.080 -3.306517e-01 7.398016e-02 1.946193e+00 1.981542e+00 8.518654e-06 8.371722e-06 9.819590e-06
LRIG1 3 chr3:66073105[b38] 66073105 0 G T 0.080 -3.314559e-01 7.349312e-02 1.943953e+00 1.979185e+00 7.062092e-06 6.939702e-06 8.186227e-06
LRIG1 3 chr3:66076860[b38] 66076860 0 G A 0.080 -3.314559e-01 7.349312e-02 1.943953e+00 1.979185e+00 7.062092e-06 6.939702e-06 8.186227e-06
LRIG1 3 chr3:66076904[b38] 66076904 0 C G 0.080 -3.316410e-01 7.363052e-02 1.942639e+00 1.977812e+00 7.258082e-06 7.133771e-06 8.408848e-06
LRIG1 3 chr3:66132645[b38] 66132645 4 C T 0.252 -2.144762e-01 4.580782e-02 1.969611e+00 2.004977e+00 3.134775e-06 3.068566e-06 3.709686e-06
LRIG1 3 chr3:66132867[b38] 66132867 0 T C 0.259 -2.097198e-01 4.602477e-02 1.945954e+00 1.980528e+00 5.681576e-06 5.579784e-06 6.625102e-06
LRIG1 3 chr3:66200313[b38] 66200313 0 G A 0.397 -2.267308e-01 4.029529e-02 1.749066e+00 1.779593e+00 2.243283e-08 2.313032e-08 3.543962e-08
LRIG1 3 chr3:66200675[b38] 66200675 0 T A 0.235 2.196043e-01 4.781763e-02 1.898676e+00 1.931921e+00 4.800066e-06 4.747752e-06 5.690324e-06
LRIG1 3 chr3:66203476[b38] 66203476 0 A G 0.205 2.223555e-01 4.953488e-02 1.995975e+00 2.031986e+00 7.789259e-06 7.628230e-06 8.969750e-06
LRIG1 3 chr3:66204131[b38] 66204131 0 A T 0.205 2.254653e-01 4.894294e-02 2.046837e+00 2.083682e+00 4.489531e-06 4.396665e-06 5.278264e-06
LRIG1 3 chr3:66208461[b38] 66208461 0 C G 0.196 2.337751e-01 4.931767e-02 2.027558e+00 2.063116e+00 2.368308e-06 2.314656e-06 2.830581e-06
LRIG1 3 chr3:66209232[b38] 66209232 249 C T 0.266 1.871368e-01 3.944283e-02 2.084554e+00 2.123770e+00 2.319190e-06 2.276128e-06 2.807826e-06
LRIG1 3 chr3:66209598[b38] 66209598 180 T A 0.090 -3.477942e-01 6.228342e-02 1.855259e+00 1.894059e+00 2.853552e-08 2.823671e-08 4.136363e-08
LRIG1 3 chr3:66210148[b38] 66210148 1 T G 0.203 2.240718e-01 4.792274e-02 2.025693e+00 2.061558e+00 3.232467e-06 3.160772e-06 3.825946e-06
LRIG1 3 chr3:66212065[b38] 66212065 0 A G 0.196 2.467690e-01 4.964909e-02 2.048484e+00 2.084624e+00 7.570564e-07 7.390804e-07 9.421939e-07
LRIG1 3 chr3:66216046[b38] 66216046 0 T C 0.196 2.461467e-01 4.980402e-02 2.040491e+00 2.076158e+00 8.718339e-07 8.509726e-07 1.078353e-06
LRIG1 3 chr3:66217626[b38] 66217626 0 T G 0.141 -3.695587e-01 5.660292e-02 1.857932e+00 1.893288e+00 9.447423e-11 9.243683e-11 1.833356e-10
LRIG1 3 chr3:66222521[b38] 66222521 0 A T 0.196 2.452811e-01 4.951334e-02 2.018597e+00 2.053864e+00 8.225847e-07 8.022301e-07 1.016728e-06
LRIG1 3 chr3:66222913[b38] 66222913 0 G A 0.061 -4.314003e-01 8.133827e-02 2.144336e+00 2.181050e+00 1.330249e-07 1.312022e-07 1.822307e-07
LRIG1 3 chr3:66224886[b38] 66224886 0 T C 0.195 2.404935e-01 4.971972e-02 2.032810e+00 2.068390e+00 1.474388e-06 1.439999e-06 1.790109e-06
LRIG1 3 chr3:66228420[b38] 66228420 0 A G 0.195 2.521962e-01 4.964960e-02 2.050003e+00 2.086007e+00 4.330802e-07 4.224064e-07 5.498095e-07
LRIG1 3 chr3:66234173[b38] 66234173 0 A T 0.194 2.536353e-01 4.993103e-02 2.063041e+00 2.099265e+00 4.326544e-07 4.224168e-07 5.507792e-07
LRIG1 3 chr3:66235899[b38] 66235899 0 T G 0.196 2.488997e-01 4.958261e-02 2.043374e+00 2.079073e+00 5.881895e-07 5.737890e-07 7.377972e-07
LRIG1 3 chr3:66236632[b38] 66236632 0 A G 0.199 2.616987e-01 4.953195e-02 2.079643e+00 2.116464e+00 1.483418e-07 1.447858e-07 1.973717e-07
LRIG1 3 chr3:66236910[b38] 66236910 0 C A 0.200 2.511967e-01 4.925627e-02 2.068718e+00 2.105541e+00 3.899879e-07 3.808771e-07 4.990060e-07
LRIG1 3 chr3:66236939[b38] 66236939 0 C A 0.200 2.558909e-01 4.925139e-02 2.078750e+00 2.116746e+00 2.364199e-07 2.309142e-07 3.089611e-07
LRIG1 3 chr3:66236993[b38] 66236993 0 C T 0.205 2.638697e-01 4.898147e-02 2.078405e+00 2.115690e+00 8.478930e-08 8.265697e-08 1.153053e-07
LRIG1 3 chr3:66238026[b38] 66238026 0 C T 0.206 2.629779e-01 4.887316e-02 2.061255e+00 2.098119e+00 8.774786e-08 8.540282e-08 1.186557e-07
LRIG1 3 chr3:66239824[b38] 66239824 17 C T 0.041 -4.270931e-01 9.231298e-02 2.059578e+00 2.098172e+00 4.085890e-06 4.003800e-06 4.831045e-06
LRIG1 3 chr3:66239935[b38] 66239935 0 T C 0.205 2.652549e-01 4.878455e-02 2.082364e+00 2.119596e+00 6.447077e-08 6.284675e-08 8.875343e-08
LRIG1 3 chr3:66241019[b38] 66241019 0 C A 0.203 2.497981e-01 4.899571e-02 2.045458e+00 2.082031e+00 3.928771e-07 3.830030e-07 5.001233e-07
LRIG1 3 chr3:66242425[b38] 66242425 0 A T 0.055 -4.215573e-01 8.559497e-02 2.145064e+00 2.181482e+00 9.509914e-07 9.416025e-07 1.213372e-06
LRIG1 3 chr3:66242659[b38] 66242659 0 C C 0.163 2.931481e-01 5.426695e-02 1.919227e+00 1.953103e+00 7.820781e-08 7.647789e-08 1.063825e-07
LRIG1 3 chr3:66243264[b38] 66243264 0 G A 0.093 -4.909092e-01 6.649517e-02 2.155965e+00 2.194974e+00 2.749380e-13 2.652333e-13 7.980074e-13
LRIG1 3 chr3:66243342[b38] 66243342 0 C T 0.163 3.098135e-01 5.414821e-02 1.960774e+00 1.995349e+00 1.306355e-08 1.266788e-08 1.905365e-08
LRIG1 3 chr3:66243427[b38] 66243427 0 C T 0.252 3.370907e-01 4.557676e-02 1.912000e+00 1.945790e+00 2.494448e-13 2.385079e-13 7.076866e-13
LRIG1 3 chr3:66243671[b38] 66243671 0 A G 0.252 3.478986e-01 4.540085e-02 1.920203e+00 1.954316e+00 3.521773e-14 3.350479e-14 1.160869e-13
LRIG1 3 chr3:66243827[b38] 66243827 0 G A 0.252 3.377733e-01 4.549980e-02 1.922572e+00 1.956624e+00 2.044109e-13 1.950426e-13 5.871744e-13
LRIG1 3 chr3:66244314[b38] 66244314 0 C G 0.165 2.915342e-01 5.404666e-02 1.941770e+00 1.976232e+00 8.162401e-08 7.957412e-08 1.103087e-07
LRIG1 3 chr3:66244585[b38] 66244585 0 G T 0.254 3.483427e-01 4.532183e-02 1.915975e+00 1.950135e+00 2.962662e-14 2.819533e-14 9.912282e-14
LRIG1 3 chr3:66244936[b38] 66244936 0 T C 0.161 3.129150e-01 5.422348e-02 1.995692e+00 2.031147e+00 9.833950e-09 9.512952e-09 1.450844e-08
LRIG1 3 chr3:66245318[b38] 66245318 0 C T 0.215 3.138139e-01 4.826433e-02 1.962855e+00 1.998664e+00 1.124442e-10 1.080538e-10 2.100693e-10
LRIG1 3 chr3:66245448[b38] 66245448 0 T C 0.219 3.111750e-01 4.781119e-02 1.977638e+00 2.013627e+00 1.078807e-10 1.035578e-10 2.018300e-10
LRIG1 3 chr3:66245582[b38] 66245582 0 T T 0.162 2.950941e-01 5.427808e-02 1.928070e+00 1.962512e+00 6.467072e-08 6.313181e-08 8.846512e-08
LRIG1 3 chr3:66246364[b38] 66246364 0 T A 0.253 3.444523e-01 4.508873e-02 1.934223e+00 1.968897e+00 4.191703e-14 3.981068e-14 1.358555e-13
LRIG1 3 chr3:66247195[b38] 66247195 0 T C 0.216 3.116885e-01 4.802346e-02 2.020463e+00 2.057770e+00 1.211952e-10 1.162702e-10 2.254271e-10
LRIG1 3 chr3:66247251[b38] 66247251 0 T T 0.215 3.105872e-01 4.822689e-02 1.951011e+00 1.986828e+00 1.672022e-10 1.609638e-10 3.056547e-10
LRIG1 3 chr3:66247550[b38] 66247550 0 A G 0.217 3.071773e-01 4.792222e-02 1.975314e+00 2.011560e+00 2.027045e-10 1.948338e-10 3.656742e-10
LRIG1 3 chr3:66248060[b38] 66248060 0 C G 0.248 3.277761e-01 4.581779e-02 1.926895e+00 1.960971e+00 1.399243e-12 1.339085e-12 3.489285e-12
LRIG1 3 chr3:66248213[b38] 66248213 0 A G 0.253 3.437412e-01 4.523638e-02 1.931128e+00 1.965559e+00 5.666930e-14 5.387500e-14 1.794309e-13
LRIG1 3 chr3:66248297[b38] 66248297 0 G A 0.234 -3.949097e-01 4.601707e-02 1.459606e+00 1.487183e+00 2.603066e-17 3.282806e-17 2.701875e-16
LRIG1 3 chr3:66249214[b38] 66249214 0 A A 0.252 3.445633e-01 4.536282e-02 1.915021e+00 1.949137e+00 5.796534e-14 5.524301e-14 1.838635e-13
LRIG1 3 chr3:66249273[b38] 66249273 0 C T 0.164 2.964960e-01 5.372780e-02 1.932799e+00 1.967095e+00 4.116855e-08 4.012926e-08 5.733276e-08
LRIG1 3 chr3:66249519[b38] 66249519 0 T C 0.195 3.228130e-01 5.060852e-02 1.880916e+00 1.913044e+00 2.472144e-10 2.409586e-10 4.501807e-10
LRIG1 3 chr3:66249685[b38] 66249685 0 A C 0.248 3.335619e-01 4.590944e-02 1.935732e+00 1.969770e+00 6.355007e-13 6.065548e-13 1.673908e-12
LRIG1 3 chr3:66249730[b38] 66249730 0 T G 0.248 3.328301e-01 4.569570e-02 1.926461e+00 1.960418e+00 5.591884e-13 5.342625e-13 1.489386e-12
LRIG1 3 chr3:66250123[b38] 66250123 0 A G 0.248 3.328301e-01 4.569570e-02 1.926461e+00 1.960418e+00 5.591884e-13 5.342625e-13 1.489386e-12
LRIG1 3 chr3:66250242[b38] 66250242 0 T C 0.194 3.223253e-01 5.062796e-02 1.866783e+00 1.898625e+00 2.668521e-10 2.610334e-10 4.866789e-10
LRIG1 3 chr3:66250533[b38] 66250533 0 C G 0.195 3.228130e-01 5.060852e-02 1.880916e+00 1.913044e+00 2.472144e-10 2.409586e-10 4.501807e-10
LRIG1 3 chr3:66250639[b38] 66250639 2 G G 0.247 3.217628e-01 4.611482e-02 1.886493e+00 1.919876e+00 4.759854e-12 4.599180e-12 1.103543e-11
LRIG1 3 chr3:66250850[b38] 66250850 0 G A 0.164 2.964960e-01 5.372780e-02 1.932799e+00 1.967095e+00 4.116855e-08 4.012926e-08 5.733276e-08
LRIG1 3 chr3:66250964[b38] 66250964 0 C G 0.163 3.093733e-01 5.420982e-02 1.969241e+00 2.004206e+00 1.420671e-08 1.376938e-08 2.062605e-08
LRIG1 3 chr3:66251482[b38] 66251482 0 G A 0.164 3.007422e-01 5.375869e-02 1.961660e+00 1.996389e+00 2.693836e-08 2.615545e-08 3.803925e-08
LRIG1 3 chr3:66251972[b38] 66251972 0 C C 0.165 3.019190e-01 5.365350e-02 1.924807e+00 1.959044e+00 2.237342e-08 2.180853e-08 3.204498e-08
LRIG1 3 chr3:66253113[b38] 66253113 0 T A 0.214 3.181121e-01 4.847439e-02 1.956140e+00 1.991785e+00 7.603424e-11 7.305433e-11 1.454758e-10
LRIG1 3 chr3:66254295[b38] 66254295 0 T A 0.438 -2.152034e-01 3.988364e-02 1.858400e+00 1.890485e+00 8.088905e-08 8.015987e-08 1.123466e-07
LRIG1 3 chr3:66255989[b38] 66255989 0 G A 0.200 -4.046392e-01 4.874481e-02 1.378628e+00 1.404497e+00 2.538288e-16 3.580981e-16 2.560812e-15
LRIG1 3 chr3:66256924[b38] 66256924 0 A G 0.123 -3.468025e-01 6.017708e-02 2.247925e+00 2.287757e+00 1.028820e-08 1.040299e-08 1.673332e-08
LRIG1 3 chr3:66257581[b38] 66257581 0 A G 0.155 2.976989e-01 5.524837e-02 1.944981e+00 1.979633e+00 8.421764e-08 8.207626e-08 1.136079e-07
LRIG1 3 chr3:66257815[b38] 66257815 0 C T 0.156 2.960602e-01 5.509439e-02 1.948521e+00 1.983274e+00 9.121481e-08 8.887344e-08 1.225845e-07
LRIG1 3 chr3:66257905[b38] 66257905 0 T C 0.092 -5.252200e-01 6.719866e-02 2.217263e+00 2.257314e+00 1.113507e-14 1.085585e-14 4.308523e-14
LRIG1 3 chr3:66258322[b38] 66258322 0 G A 0.053 -4.942530e-01 8.888481e-02 1.605038e+00 1.634078e+00 3.254756e-08 3.695347e-08 6.007661e-08
LRIG1 3 chr3:66258471[b38] 66258471 0 T C 0.154 3.015983e-01 5.539928e-02 1.940364e+00 1.975003e+00 6.210502e-08 6.052403e-08 8.489180e-08
LRIG1 3 chr3:66258597[b38] 66258597 0 C T 0.156 3.087297e-01 5.491270e-02 1.944754e+00 1.979299e+00 2.301661e-08 2.237799e-08 3.279799e-08
LRIG1 3 chr3:66258844[b38] 66258844 129 C C 0.098 -2.958782e-01 6.463246e-02 2.138257e+00 2.180573e+00 5.143761e-06 5.099878e-06 6.214367e-06
LRIG1 3 chr3:66260027[b38] 66260027 0 T C 0.216 3.254564e-01 4.762857e-02 1.986293e+00 2.023430e+00 1.268501e-11 1.212255e-11 2.707174e-11
LRIG1 3 chr3:66261349[b38] 66261349 0 A C 0.154 2.931161e-01 5.541943e-02 1.927889e+00 1.962415e+00 1.439518e-07 1.407388e-07 1.907149e-07
LRIG1 3 chr3:66261385[b38] 66261385 0 G C 0.154 2.949731e-01 5.526913e-02 1.946709e+00 1.981475e+00 1.112333e-07 1.084396e-07 1.483483e-07
LRIG1 3 chr3:66261894[b38] 66261894 0 A C 0.151 2.895927e-01 5.572838e-02 1.944443e+00 1.979196e+00 2.353063e-07 2.297746e-07 3.049818e-07
LRIG1 3 chr3:66262701[b38] 66262701 0 T A 0.212 3.262215e-01 4.822841e-02 2.011983e+00 2.050309e+00 2.016144e-11 1.927464e-11 4.179873e-11
LRIG1 3 chr3:66263661[b38] 66263661 0 T T 0.215 3.291838e-01 4.786338e-02 1.989323e+00 2.026419e+00 9.401736e-12 8.978852e-12 2.045829e-11
LRIG1 3 chr3:66263944[b38] 66263944 0 T C 0.154 3.095020e-01 5.504026e-02 1.969840e+00 2.004876e+00 2.288658e-08 2.220065e-08 3.252564e-08
LRIG1 3 chr3:66264368[b38] 66264368 0 A C 0.213 3.296883e-01 4.842563e-02 1.971573e+00 2.008813e+00 1.501477e-11 1.436439e-11 3.171588e-11
LRIG1 3 chr3:66265236[b38] 66265236 0 G T 0.221 3.328960e-01 4.780545e-02 2.031043e+00 2.069010e+00 5.234576e-12 4.993767e-12 1.186954e-11
LRIG1 3 chr3:66266890[b38] 66266890 0 T C 0.154 2.891951e-01 5.545597e-02 1.935397e+00 1.969968e+00 2.135855e-07 2.087570e-07 2.782892e-07
LRIG1 3 chr3:66267056[b38] 66267056 0 T G 0.154 2.902696e-01 5.541317e-02 1.927072e+00 1.961575e+00 1.886765e-07 1.845801e-07 2.474209e-07
LRIG1 3 chr3:66267204[b38] 66267204 0 C C 0.152 2.898099e-01 5.623542e-02 1.924229e+00 1.958877e+00 2.948693e-07 2.888261e-07 3.804845e-07
LRIG1 3 chr3:66267618[b38] 66267618 0 C T 0.178 -4.584669e-01 5.139822e-02 1.422892e+00 1.448153e+00 1.535102e-18 2.016422e-18 2.326893e-17
LRIG1 3 chr3:66267893[b38] 66267893 0 G A 0.158 2.991604e-01 5.520138e-02 1.944646e+00 1.978929e+00 7.108882e-08 6.926324e-08 9.656922e-08
LRIG1 3 chr3:66268033[b38] 66268033 0 C A 0.361 -4.949642e-01 3.960375e-02 1.571729e+00 1.599172e+00 6.071872e-34 6.322431e-34 1.348868e-30
LRIG1 3 chr3:66268638[b38] 66268638 0 A G 0.209 3.055509e-01 4.890795e-02 1.999342e+00 2.036692e+00 5.628755e-10 5.415341e-10 9.590165e-10
LRIG1 3 chr3:66268721[b38] 66268721 0 T G 0.155 2.954193e-01 5.505151e-02 1.957599e+00 1.992551e+00 9.498118e-08 9.246762e-08 1.272871e-07
LRIG1 3 chr3:66269038[b38] 66269038 0 T C 0.209 3.058577e-01 4.879409e-02 1.976246e+00 2.013091e+00 4.943209e-10 4.758765e-10 8.484054e-10
LRIG1 3 chr3:66269656[b38] 66269656 0 T C 0.154 -4.135467e-01 5.454088e-02 2.007145e+00 2.044676e+00 6.399868e-14 6.053165e-14 1.995995e-13
LRIG1 3 chr3:66270731[b38] 66270731 0 T C 0.149 3.145657e-01 5.633949e-02 1.914390e+00 1.948890e+00 2.864187e-08 2.797701e-08 4.068433e-08
LRIG1 3 chr3:66270733[b38] 66270733 0 T C 0.149 3.145657e-01 5.633949e-02 1.914390e+00 1.948890e+00 2.864187e-08 2.797701e-08 4.068433e-08
LRIG1 3 chr3:66273227[b38] 66273227 0 T G 0.123 -3.479421e-01 6.042925e-02 2.217145e+00 2.256118e+00 1.060147e-08 1.060947e-08 1.684989e-08
LRIG1 3 chr3:66273315[b38] 66273315 1 T G 0.154 2.979836e-01 5.567051e-02 1.935886e+00 1.970461e+00 1.022439e-07 9.978974e-08 1.370723e-07
LRIG1 3 chr3:66273804[b38] 66273804 0 T C 0.156 3.045653e-01 5.493478e-02 1.959720e+00 1.994469e+00 3.568816e-08 3.467448e-08 4.979593e-08
LRIG1 3 chr3:66273809[b38] 66273809 0 T A 0.156 3.045653e-01 5.493478e-02 1.959720e+00 1.994469e+00 3.568816e-08 3.467448e-08 4.979593e-08
LRIG1 3 chr3:66274328[b38] 66274328 0 T A 0.159 3.103643e-01 5.474308e-02 1.968194e+00 2.002885e+00 1.759995e-08 1.706638e-08 2.530949e-08
LRIG1 3 chr3:66274810[b38] 66274810 0 C A 0.426 -3.609680e-01 3.897335e-02 1.568184e+00 1.594130e+00 7.960810e-20 8.850830e-20 1.265174e-18
LRIG1 3 chr3:66277719[b38] 66277719 0 T G 0.154 2.920886e-01 5.529794e-02 1.942734e+00 1.977285e+00 1.494123e-07 1.458063e-07 1.971016e-07
LRIG1 3 chr3:66277756[b38] 66277756 0 G A 0.095 -5.115090e-01 6.596592e-02 2.130450e+00 2.168645e+00 1.776459e-14 1.695900e-14 6.320044e-14
LRIG1 3 chr3:66278152[b38] 66278152 0 A G 0.124 -3.431003e-01 6.045936e-02 2.199201e+00 2.237962e+00 1.706466e-08 1.699967e-08 2.624227e-08
LRIG1 3 chr3:66278540[b38] 66278540 0 A G 0.159 3.165574e-01 5.449998e-02 1.934216e+00 1.968921e+00 7.907822e-09 7.682954e-09 1.185102e-08
LRIG1 3 chr3:66281155[b38] 66281155 0 G A 0.093 -5.257217e-01 6.625074e-02 2.151109e+00 2.189668e+00 4.473731e-15 4.277843e-15 1.802782e-14
LRIG1 3 chr3:66281691[b38] 66281691 0 G C 0.269 -5.777855e-01 4.258484e-02 1.459623e+00 1.485375e+00 2.466439e-39 2.820123e-39 8.244662e-35
LRIG1 3 chr3:66282741[b38] 66282741 0 T G 0.155 2.942523e-01 5.521894e-02 1.932777e+00 1.967307e+00 1.162623e-07 1.135451e-07 1.551678e-07
LRIG1 3 chr3:66283992[b38] 66283992 0 C T 0.162 3.241033e-01 5.429301e-02 1.967859e+00 2.002251e+00 3.059297e-09 2.957018e-09 4.778122e-09
LRIG1 3 chr3:66284209[b38] 66284209 0 C T 0.325 -5.781660e-01 4.030283e-02 1.298725e+00 1.321649e+00 1.853511e-43 2.623654e-43 7.534519e-38
LRIG1 3 chr3:66284528[b38] 66284528 0 G T 0.478 1.802103e-01 4.005425e-02 1.790593e+00 1.822401e+00 7.427104e-06 7.600106e-06 9.218762e-06
LRIG1 3 chr3:66288188[b38] 66288188 0 G A 0.422 -3.789968e-01 3.888226e-02 1.606883e+00 1.633714e+00 1.014998e-21 1.082239e-21 2.550315e-20
LRIG1 3 chr3:66288294[b38] 66288294 0 T A 0.423 -3.819847e-01 3.883095e-02 1.601177e+00 1.627781e+00 4.434876e-22 4.743390e-22 1.246380e-20
LRIG1 3 chr3:66288423[b38] 66288423 0 G A 0.330 -5.725842e-01 3.996867e-02 1.435137e+00 1.460122e+00 2.369338e-43 2.743358e-43 6.715162e-38
LRIG1 3 chr3:66289153[b38] 66289153 0 T C 0.413 2.231502e-01 4.040667e-02 1.738067e+00 1.769082e+00 4.023490e-08 4.176740e-08 6.253337e-08
LRIG1 3 chr3:66289196[b38] 66289196 0 G T 0.164 3.341769e-01 5.396192e-02 1.957741e+00 1.991651e+00 7.894340e-10 7.617486e-10 1.323282e-09
LRIG1 3 chr3:66289438[b38] 66289438 0 T G 0.412 2.055098e-01 4.048036e-02 1.733627e+00 1.764721e+00 4.392555e-07 4.592439e-07 6.251329e-07
LRIG1 3 chr3:66291101[b38] 66291101 0 C T 0.412 -4.079378e-01 3.880647e-02 1.628784e+00 1.655418e+00 7.189685e-25 7.431138e-25 4.610058e-23
LRIG1 3 chr3:66291286[b38] 66291286 0 G A 0.427 2.293768e-01 4.005425e-02 1.715085e+00 1.745558e+00 1.268845e-08 1.330846e-08 2.123226e-08
LRIG1 3 chr3:66291701[b38] 66291701 0 T A 0.160 3.174863e-01 5.391510e-02 1.956081e+00 1.990514e+00 4.942365e-09 4.785970e-09 7.548937e-09
LRIG1 3 chr3:66292045[b38] 66292045 0 G A 0.428 2.256781e-01 3.997340e-02 1.720382e+00 1.750898e+00 2.014616e-08 2.108648e-08 3.284606e-08
LRIG1 3 chr3:66292123[b38] 66292123 0 T G 0.157 3.106519e-01 5.464350e-02 1.959326e+00 1.994142e+00 1.610217e-08 1.562218e-08 2.326723e-08
LRIG1 3 chr3:66292725[b38] 66292725 0 C A 0.324 -5.744932e-01 4.015613e-02 1.398069e+00 1.422274e+00 3.013663e-43 3.666475e-43 8.703129e-38
LRIG1 3 chr3:66293733[b38] 66293733 0 T C 0.143 -4.804239e-01 5.640153e-02 1.995307e+00 2.031636e+00 4.396958e-17 4.103097e-17 2.607883e-16
LRIG1 3 chr3:66293738[b38] 66293738 0 C G 0.319 -5.810797e-01 4.032141e-02 1.344276e+00 1.367840e+00 8.170114e-44 1.072561e-43 3.621621e-38
LRIG1 3 chr3:66293838[b38] 66293838 0 T G 0.159 3.054163e-01 5.430235e-02 1.948027e+00 1.982620e+00 2.273522e-08 2.209582e-08 3.239820e-08
LRIG1 3 chr3:66294344[b38] 66294344 0 T C 0.425 2.340222e-01 4.010309e-02 1.695707e+00 1.726158e+00 6.750594e-09 7.153614e-09 1.186070e-08
LRIG1 3 chr3:66295316[b38] 66295316 0 T C 0.181 3.025076e-01 5.180517e-02 1.908566e+00 1.941768e+00 6.601666e-09 6.437739e-09 1.004153e-08
LRIG1 3 chr3:66296042[b38] 66296042 0 A G 0.157 2.993364e-01 5.441204e-02 1.948774e+00 1.983398e+00 4.529224e-08 4.407151e-08 6.264697e-08
LRIG1 3 chr3:66296410[b38] 66296410 0 A G 0.430 2.501693e-01 3.973500e-02 1.684334e+00 1.713812e+00 4.160246e-10 4.415937e-10 8.536668e-10
LRIG1 3 chr3:66298096[b38] 66298096 0 A G 0.429 2.347385e-01 3.995752e-02 1.735919e+00 1.766396e+00 5.364883e-09 5.553583e-09 9.149490e-09
LRIG1 3 chr3:66298558[b38] 66298558 0 G C 0.165 3.169539e-01 5.360596e-02 1.952768e+00 1.986830e+00 4.288711e-09 4.153280e-09 6.598668e-09
LRIG1 3 chr3:66298647[b38] 66298647 0 A C 0.349 -5.268401e-01 3.972593e-02 1.642874e+00 1.671011e+00 9.291144e-38 8.980835e-38 1.095315e-33
LRIG1 3 chr3:66299062[b38] 66299062 0 T G 0.164 3.239521e-01 5.385567e-02 1.973308e+00 2.007536e+00 2.327468e-09 2.247707e-09 3.683716e-09
LRIG1 3 chr3:66299870[b38] 66299870 0 A G 0.418 2.208710e-01 4.024002e-02 1.725853e+00 1.756568e+00 4.852582e-08 5.072528e-08 7.571703e-08
LRIG1 3 chr3:66300441[b38] 66300441 0 G A 0.165 3.232193e-01 5.376449e-02 1.960614e+00 1.994682e+00 2.375903e-09 2.296707e-09 3.760482e-09
LRIG1 3 chr3:66301106[b38] 66301106 0 C G 0.168 3.385698e-01 5.305565e-02 1.986763e+00 2.021660e+00 2.429016e-10 2.334284e-10 4.335510e-10
LRIG1 3 chr3:66303698[b38] 66303698 0 T C 0.453 2.598222e-01 3.996181e-02 1.610217e+00 1.640111e+00 1.126049e-10 1.258123e-10 2.728975e-10
LRIG1 3 chr3:66304145[b38] 66304145 0 A G 0.414 2.017229e-01 4.040409e-02 1.701524e+00 1.731994e+00 6.758406e-07 7.203487e-07 9.802118e-07
LRIG1 3 chr3:66304487[b38] 66304487 0 G C 0.425 2.079535e-01 4.017806e-02 1.766573e+00 1.798407e+00 2.623769e-07 2.695509e-07 3.693199e-07
LRIG1 3 chr3:66305370[b38] 66305370 0 A G 0.321 -5.861266e-01 4.018304e-02 1.355278e+00 1.378796e+00 9.057483e-45 1.164339e-44 6.635313e-39
LRIG1 3 chr3:66305534[b38] 66305534 0 C G 0.349 -5.249488e-01 3.979776e-02 1.633017e+00 1.660880e+00 2.148898e-37 2.095616e-37 2.150765e-33
LRIG1 3 chr3:66307164[b38] 66307164 0 T C 0.143 -4.884967e-01 5.595693e-02 2.022642e+00 2.059406e+00 7.623741e-18 7.090549e-18 5.395894e-17
LRIG1 3 chr3:66307351[b38] 66307351 0 T C 0.143 -4.884967e-01 5.595693e-02 2.022642e+00 2.059406e+00 7.623741e-18 7.090549e-18 5.395894e-17
LRIG1 3 chr3:66307411[b38] 66307411 0 A G 0.143 -4.871211e-01 5.617615e-02 2.035231e+00 2.072294e+00 1.241749e-17 1.156416e-17 8.375256e-17
LRIG1 3 chr3:66307495[b38] 66307495 0 G C 0.099 3.248421e-01 6.622046e-02 2.050459e+00 2.087565e+00 1.048936e-06 1.024750e-06 1.291558e-06
LRIG1 3 chr3:66307981[b38] 66307981 0 T C 0.143 -4.884967e-01 5.595693e-02 2.022642e+00 2.059406e+00 7.623741e-18 7.090549e-18 5.395894e-17
LRIG1 3 chr3:66308314[b38] 66308314 0 A G 0.143 -4.884967e-01 5.595693e-02 2.022642e+00 2.059406e+00 7.623741e-18 7.090549e-18 5.395894e-17
LRIG1 3 chr3:66308707[b38] 66308707 0 A G 0.147 -4.590489e-01 5.562446e-02 2.008251e+00 2.045084e+00 3.738275e-16 3.501848e-16 1.809905e-15
LRIG1 3 chr3:66309978[b38] 66309978 0 C G 0.147 -4.583260e-01 5.539728e-02 2.008072e+00 2.044863e+00 3.167646e-16 2.966396e-16 1.557286e-15
LRIG1 3 chr3:66310605[b38] 66310605 0 C T 0.148 -4.613735e-01 5.514569e-02 2.006322e+00 2.043043e+00 1.503329e-16 1.405858e-16 7.924288e-16
LRIG1 3 chr3:66311264[b38] 66311264 0 A C 0.143 -4.837098e-01 5.625634e-02 2.024565e+00 2.061413e+00 2.272040e-17 2.117578e-17 1.440585e-16
LRIG1 3 chr3:66311782[b38] 66311782 0 T C 0.448 2.882753e-01 3.903166e-02 1.622057e+00 1.650011e+00 2.689590e-13 2.941493e-13 9.591033e-13
LRIG1 3 chr3:66311962[b38] 66311962 0 G A 0.326 -5.783007e-01 3.999897e-02 1.356147e+00 1.380172e+00 4.554914e-44 5.865648e-44 2.247170e-38
LRIG1 3 chr3:66312432[b38] 66312432 0 G A 0.455 -3.823458e-01 3.895944e-02 1.479467e+00 1.506777e+00 5.494416e-22 6.627455e-22 1.819764e-20
LRIG1 3 chr3:66312470[b38] 66312470 0 A C 0.145 -4.360459e-01 5.509313e-02 1.967493e+00 2.003727e+00 5.241519e-15 4.941738e-15 2.008185e-14
LRIG1 3 chr3:66316037[b38] 66316037 0 A G 0.024 -7.060395e-01 1.331686e-01 1.979424e+00 2.016316e+00 1.344128e-07 1.307284e-07 1.773585e-07
LRIG1 3 chr3:66317387[b38] 66317387 0 A G 0.321 -5.949140e-01 4.018202e-02 1.325047e+00 1.348304e+00 5.639850e-46 7.559377e-46 8.744681e-40
LRIG1 3 chr3:66318313[b38] 66318313 0 C T 0.455 -4.129666e-01 3.870750e-02 1.449322e+00 1.475741e+00 1.536777e-25 1.891139e-25 1.635539e-23
LRIG1 3 chr3:66318602[b38] 66318602 0 G A 0.458 -3.972336e-01 3.884351e-02 1.481052e+00 1.507818e+00 1.137960e-23 1.359896e-23 6.231710e-22
LRIG1 3 chr3:66319248[b38] 66319248 10 G G 0.310 -5.569119e-01 4.133018e-02 1.205824e+00 1.227405e+00 7.494330e-39 1.286502e-38 3.740472e-34
LRIG1 3 chr3:66319325[b38] 66319325 0 A G 0.024 -7.060395e-01 1.331686e-01 1.979424e+00 2.016316e+00 1.344128e-07 1.307284e-07 1.773585e-07
LRIG1 3 chr3:66319823[b38] 66319823 1 G C 0.448 -3.713224e-01 3.845276e-02 1.479684e+00 1.506706e+00 2.326709e-21 2.813747e-21 6.460494e-20
LRIG1 3 chr3:66320453[b38] 66320453 0 G A 0.327 -5.850965e-01 4.012343e-02 1.375282e+00 1.399984e+00 9.525892e-45 1.188940e-44 6.530317e-39
LRIG1 3 chr3:66321751[b38] 66321751 76 C C 0.142 -2.432728e-01 5.230067e-02 2.024607e+00 2.067512e+00 3.630084e-06 3.548638e-06 4.281738e-06
LRIG1 3 chr3:66322432[b38] 66322432 0 G A 0.149 -4.585801e-01 5.510918e-02 2.047883e+00 2.085468e+00 2.160530e-16 2.024213e-16 1.105503e-15
LRIG1 3 chr3:66323458[b38] 66323458 0 G A 0.455 -3.980596e-01 3.912701e-02 1.532770e+00 1.560659e+00 1.886345e-23 2.134668e-23 8.793946e-22
LRIG1 3 chr3:66323473[b38] 66323473 0 C T 0.455 -4.012084e-01 3.897317e-02 1.519646e+00 1.547260e+00 5.931832e-24 6.788052e-24 3.306693e-22
LRIG1 3 chr3:66323937[b38] 66323937 0 C G 0.323 -5.916071e-01 4.005082e-02 1.324896e+00 1.348212e+00 8.701478e-46 1.167557e-45 1.209650e-39
LRIG1 3 chr3:66324142[b38] 66324142 5 A A 0.327 -5.469495e-01 4.022042e-02 1.360452e+00 1.385346e+00 1.703124e-39 2.223393e-39 7.536485e-35
LRIG1 3 chr3:66324177[b38] 66324177 895 A A 0.398 -4.551635e-01 6.575646e-02 1.501254e+00 1.533195e+00 6.954609e-12 8.571273e-12 2.412507e-11
LRIG1 3 chr3:66324381[b38] 66324381 0 G A 0.332 -5.612821e-01 4.033823e-02 1.325207e+00 1.349529e+00 3.759981e-41 5.146574e-41 4.187467e-36
LRIG1 3 chr3:66324563[b38] 66324563 0 G A 0.322 -5.966065e-01 4.005528e-02 1.334270e+00 1.357761e+00 1.808092e-46 2.382967e-46 3.628989e-40
LRIG1 3 chr3:66324797[b38] 66324797 248 G G 0.246 -4.378573e-01 4.466673e-02 1.298641e+00 1.324805e+00 6.091801e-22 9.495230e-22 3.125632e-20
LRIG1 3 chr3:66324998[b38] 66324998 0 G A 0.332 -5.637269e-01 4.030976e-02 1.298940e+00 1.322708e+00 1.590506e-41 2.269775e-41 2.298913e-36
LRIG1 3 chr3:66326200[b38] 66326200 0 A C 0.152 -4.113937e-01 5.517711e-02 1.997599e+00 2.034189e+00 1.617215e-13 1.532473e-13 4.692650e-13
LRIG1 3 chr3:66326310[b38] 66326310 0 T C 0.143 -4.875990e-01 5.598551e-02 2.008258e+00 2.044737e+00 9.045873e-18 8.414811e-18 6.285147e-17
LRIG1 3 chr3:66327442[b38] 66327442 0 T C 0.152 -4.433676e-01 5.502831e-02 2.059582e+00 2.097433e+00 1.743548e-15 1.641315e-15 7.394773e-15
LRIG1 3 chr3:66328539[b38] 66328539 0 C G 0.329 -5.679778e-01 4.032297e-02 1.342660e+00 1.366788e+00 4.618938e-42 6.125877e-42 7.974216e-37
LRIG1 3 chr3:66328575[b38] 66328575 0 G A 0.320 -5.992736e-01 4.010972e-02 1.354479e+00 1.377829e+00 9.995191e-47 1.275408e-46 2.231281e-40
LRIG1 3 chr3:66328794[b38] 66328794 0 C T 0.323 -5.766105e-01 4.017105e-02 1.273163e+00 1.295814e+00 1.670675e-43 2.471753e-43 7.456051e-38
LRIG1 3 chr3:66328981[b38] 66328981 0 G A 0.330 -5.673287e-01 4.035749e-02 1.339520e+00 1.363637e+00 6.525697e-42 8.702860e-42 1.048028e-36
LRIG1 3 chr3:66329334[b38] 66329334 0 G A 0.320 -5.986770e-01 4.021678e-02 1.423366e+00 1.447961e+00 2.011337e-46 2.332686e-46 3.256517e-40
LRIG1 3 chr3:66329767[b38] 66329767 0 G C 0.319 -5.998712e-01 4.019759e-02 1.434626e+00 1.459368e+00 1.255490e-46 1.433862e-46 2.239358e-40
LRIG1 3 chr3:66330320[b38] 66330320 0 T C 0.143 -4.898670e-01 5.600776e-02 2.007029e+00 2.043436e+00 6.638866e-18 6.172167e-18 4.760721e-17
LRIG1 3 chr3:66330661[b38] 66330661 44 A A 0.284 -5.736044e-01 4.394712e-02 1.170280e+00 1.191080e+00 1.077874e-36 2.012377e-36 2.241183e-32
LRIG1 3 chr3:66333839[b38] 66333839 0 A A 0.473 -3.886837e-01 3.900536e-02 1.514266e+00 1.542482e+00 1.351027e-22 1.564136e-22 5.002837e-21
LRIG1 3 chr3:66340482[b38] 66340482 0 T C 0.134 -5.281181e-01 5.735687e-02 1.830959e+00 1.866258e+00 1.282047e-19 1.216679e-19 1.462284e-18
LRIG1 3 chr3:66341040[b38] 66341040 0 A C 0.181 -3.831978e-01 5.180144e-02 2.036073e+00 2.073460e+00 2.470664e-13 2.344058e-13 6.963931e-13
LRIG1 3 chr3:66341413[b38] 66341413 0 C T 0.216 -2.615324e-01 4.867805e-02 2.105216e+00 2.143252e+00 9.170814e-08 8.973212e-08 1.254022e-07
LRIG1 3 chr3:66341716[b38] 66341716 0 G A 0.210 -2.676512e-01 4.921101e-02 2.125636e+00 2.164238e+00 6.391651e-08 6.271386e-08 8.939086e-08
LRIG1 3 chr3:66342356[b38] 66342356 0 G C 0.347 -5.585416e-01 3.913396e-02 1.349596e+00 1.372727e+00 4.593696e-43 6.001284e-43 1.355724e-37
LRIG1 3 chr3:66343674[b38] 66343674 0 G A 0.446 -3.918578e-01 3.874788e-02 1.590309e+00 1.616087e+00 3.350754e-23 3.598990e-23 1.341334e-21
LRIG1 3 chr3:66344621[b38] 66344621 0 A G 0.441 -3.912943e-01 3.860432e-02 1.574878e+00 1.600063e+00 2.694001e-23 2.931708e-23 1.138941e-21
LRIG1 3 chr3:66345266[b38] 66345266 0 C T 0.444 -3.882319e-01 3.908670e-02 1.600035e+00 1.626067e+00 1.826820e-22 1.952447e-22 5.783554e-21
LRIG1 3 chr3:66345275[b38] 66345275 0 C T 0.444 -3.882319e-01 3.908670e-02 1.600035e+00 1.626067e+00 1.826820e-22 1.952447e-22 5.783554e-21
LRIG1 3 chr3:66346421[b38] 66346421 0 A G 0.458 -3.881693e-01 3.860211e-02 1.591427e+00 1.616617e+00 5.761120e-23 6.188583e-23 2.149687e-21
LRIG1 3 chr3:66346474[b38] 66346474 0 G G 0.359 -5.543994e-01 3.899873e-02 1.390060e+00 1.413169e+00 9.278939e-43 1.144004e-42 2.135099e-37
LRIG1 3 chr3:66346918[b38] 66346918 0 A G 0.461 -3.954624e-01 3.846774e-02 1.616596e+00 1.641864e+00 6.793065e-24 7.118654e-24 3.256587e-22
LRIG1 3 chr3:66347023[b38] 66347023 0 C A 0.452 -4.020288e-01 3.832513e-02 1.604267e+00 1.628949e+00 8.927873e-25 9.412711e-25 5.777694e-23
LRIG1 3 chr3:66347380[b38] 66347380 0 G A 0.425 -4.565564e-01 3.850608e-02 1.446303e+00 1.468292e+00 7.070714e-31 8.530425e-31 5.562624e-28
LRIG1 3 chr3:66347429[b38] 66347429 0 A G 0.460 -3.932128e-01 3.850521e-02 1.625867e+00 1.651391e+00 1.307948e-23 1.362469e-23 5.662327e-22
LRIG1 3 chr3:66348524[b38] 66348524 0 G A 0.386 -5.009479e-01 3.852808e-02 1.546814e+00 1.571966e+00 1.925142e-36 2.029339e-36 1.392000e-32
LRIG1 3 chr3:66349479[b38] 66349479 0 C C 0.407 -4.329063e-01 4.018291e-02 1.387304e+00 1.409756e+00 5.439052e-26 7.251604e-26 8.034092e-24
LRIG1 3 chr3:66350623[b38] 66350623 0 G T 0.465 -3.892772e-01 3.852685e-02 1.621995e+00 1.647831e+00 3.647445e-23 3.818291e-23 1.382945e-21
LRIG1 3 chr3:66350793[b38] 66350793 0 G A 0.365 -5.473086e-01 3.886419e-02 1.352588e+00 1.374880e+00 4.799313e-42 6.269710e-42 8.237403e-37
LRIG1 3 chr3:66350960[b38] 66350960 0 A T 0.431 -4.445729e-01 3.872679e-02 1.492732e+00 1.515846e+00 3.913404e-29 4.505562e-29 1.418071e-26
LRIG1 3 chr3:66351222[b38] 66351222 0 G A 0.367 -5.517485e-01 3.887616e-02 1.388396e+00 1.411062e+00 1.238827e-42 1.531811e-42 2.680246e-37
LRIG1 3 chr3:66352587[b38] 66352587 0 C C 0.049 -5.390193e-01 9.070231e-02 1.938717e+00 1.974397e+00 3.588425e-09 3.479063e-09 5.580564e-09
LRIG1 3 chr3:66352860[b38] 66352860 0 T C 0.134 -5.296778e-01 5.731127e-02 1.842303e+00 1.877835e+00 9.472705e-20 8.952801e-20 1.111905e-18
LRIG1 3 chr3:66352909[b38] 66352909 0 G A 0.084 -6.021061e-01 6.985070e-02 1.959695e+00 1.997694e+00 1.901232e-17 1.774624e-17 1.226810e-16
LRIG1 3 chr3:66355991[b38] 66355991 0 G A 0.468 -3.913669e-01 3.849942e-02 1.604850e+00 1.630570e+00 2.035498e-23 2.157794e-23 8.534446e-22
LRIG1 3 chr3:66359938[b38] 66359938 0 C T 0.367 -5.557903e-01 3.906633e-02 1.464591e+00 1.488641e+00 8.096805e-43 9.064016e-43 1.654723e-37
LRIG1 3 chr3:66359973[b38] 66359973 0 G A 0.433 -4.337448e-01 3.896025e-02 1.488802e+00 1.512389e+00 1.430784e-27 1.665961e-27 2.924590e-25
LRIG1 3 chr3:66360499[b38] 66360499 0 A G 0.367 -5.437231e-01 3.903997e-02 1.410052e+00 1.433462e+00 3.211014e-41 3.877921e-41 3.142680e-36
LRIG1 3 chr3:66360790[b38] 66360790 0 A G 0.466 -3.871818e-01 3.869482e-02 1.677226e+00 1.703891e+00 9.187017e-23 9.262623e-23 2.881315e-21
LRIG1 3 chr3:66361431[b38] 66361431 0 C T 0.466 -3.865931e-01 3.878723e-02 1.672978e+00 1.699668e+00 1.324232e-22 1.339769e-22 3.978535e-21
LRIG1 3 chr3:66362420[b38] 66362420 4 C T 0.369 -5.443808e-01 3.927759e-02 1.517541e+00 1.542947e+00 7.302911e-41 7.774526e-41 4.843906e-36
LRIG1 3 chr3:66362427[b38] 66362427 0 T T 0.466 -3.869992e-01 3.871789e-02 1.694595e+00 1.721671e+00 1.015515e-22 1.012943e-22 3.083793e-21
LRIG1 3 chr3:66362687[b38] 66362687 0 T G 0.466 -3.866756e-01 3.871738e-02 1.669554e+00 1.696131e+00 1.096946e-22 1.111937e-22 3.391237e-21
LRIG1 3 chr3:66362706[b38] 66362706 0 A T 0.466 -3.866756e-01 3.871738e-02 1.669554e+00 1.696131e+00 1.096946e-22 1.111937e-22 3.391237e-21
LRIG1 3 chr3:66363319[b38] 66363319 0 A C 0.438 -4.277447e-01 3.902079e-02 1.510889e+00 1.535447e+00 8.171584e-27 9.319397e-27 1.219824e-24
LRIG1 3 chr3:66363494[b38] 66363494 0 G A 0.367 -5.362788e-01 3.932969e-02 1.467849e+00 1.492395e+00 1.097186e-39 1.240469e-39 4.355291e-35
LRIG1 3 chr3:66363789[b38] 66363789 0 G A 0.432 -4.388412e-01 3.904021e-02 1.493853e+00 1.517496e+00 4.721002e-28 5.454540e-28 1.137845e-25
LRIG1 3 chr3:66364544[b38] 66364544 0 C T 0.368 -5.408783e-01 3.921683e-02 1.453817e+00 1.478140e+00 1.662629e-40 1.904663e-40 1.027861e-35
LRIG1 3 chr3:66364814[b38] 66364814 0 A G 0.185 -3.729188e-01 5.192327e-02 2.060566e+00 2.097665e+00 1.147645e-12 1.093688e-12 2.903959e-12
LRIG1 3 chr3:66364925[b38] 66364925 0 G A 0.433 -4.419444e-01 3.886137e-02 1.484572e+00 1.507948e+00 1.204552e-28 1.402553e-28 3.684923e-26
LRIG1 3 chr3:66369078[b38] 66369078 96 T C 0.436 3.033142e-01 3.737339e-02 1.547074e+00 1.574000e+00 1.101982e-15 1.273135e-15 6.931059e-15
LRIG1 3 chr3:66369459[b38] 66369459 0 C T 0.188 -3.923613e-01 5.130481e-02 2.065732e+00 2.102989e+00 3.943090e-14 3.735701e-14 1.288343e-13
LRIG1 3 chr3:66371822[b38] 66371822 0 C G 0.390 -3.588090e-01 3.979756e-02 1.243758e+00 1.266234e+00 6.757219e-19 1.179562e-18 1.845413e-17
LRIG1 3 chr3:66371982[b38] 66371982 0 A G 0.265 -4.450682e-01 4.321700e-02 1.204516e+00 1.227425e+00 5.709358e-24 1.051209e-23 6.979781e-22
LRIG1 3 chr3:66374201[b38] 66374201 0 A A 0.183 2.493213e-01 5.286154e-02 1.841267e+00 1.874224e+00 2.656154e-06 2.662998e-06 3.284912e-06
LRIG1 3 chr3:66374208[b38] 66374208 0 G G 0.183 2.448858e-01 5.301099e-02 1.849066e+00 1.882257e+00 4.224838e-06 4.229417e-06 5.131449e-06
LRIG1 3 chr3:66374221[b38] 66374221 0 T C 0.183 2.448858e-01 5.301099e-02 1.849066e+00 1.882257e+00 4.224838e-06 4.229417e-06 5.131449e-06
LRIG1 3 chr3:66374555[b38] 66374555 0 C G 0.263 3.171119e-01 4.563966e-02 1.896949e+00 1.932453e+00 5.815882e-12 5.608995e-12 1.325145e-11
LRIG1 3 chr3:66374637[b38] 66374637 0 G C 0.375 3.194250e-01 4.051313e-02 1.651413e+00 1.679284e+00 6.606583e-15 7.017675e-15 3.047037e-14
LRIG1 3 chr3:66374878[b38] 66374878 140 C C 0.353 -4.338688e-01 4.174671e-02 9.489496e-01 9.689367e-01 2.294807e-24 8.116682e-24 9.792210e-22
LRIG1 3 chr3:66375529[b38] 66375529 0 A G 0.382 3.014031e-01 4.042220e-02 1.627780e+00 1.655527e+00 1.611358e-13 1.752700e-13 5.938608e-13
LRIG1 3 chr3:66375817[b38] 66375817 0 A C 0.417 3.302997e-01 3.998507e-02 1.536359e+00 1.562947e+00 3.509568e-16 4.088463e-16 2.492069e-15
LRIG1 3 chr3:66376488[b38] 66376488 0 G A 0.387 -5.152315e-01 3.882468e-02 1.159694e+00 1.178741e+00 8.372621e-38 1.591889e-37 3.007158e-33
LRIG1 3 chr3:66376605[b38] 66376605 0 C T 0.388 -5.170873e-01 3.873715e-02 1.174720e+00 1.193899e+00 3.342103e-38 6.139466e-38 1.381932e-33
LRIG1 3 chr3:66376614[b38] 66376614 0 A G 0.197 2.742552e-01 5.083493e-02 1.812830e+00 1.845167e+00 8.122694e-08 8.167752e-08 1.155986e-07
LRIG1 3 chr3:66376835[b38] 66376835 0 T C 0.399 -4.824862e-01 3.895506e-02 1.172341e+00 1.192549e+00 2.132796e-33 4.023817e-33 9.834369e-30
LRIG1 3 chr3:66377461[b38] 66377461 0 A G 0.401 3.070429e-01 4.024526e-02 1.718713e+00 1.748435e+00 4.519672e-14 4.617028e-14 1.649259e-13
LRIG1 3 chr3:66377858[b38] 66377858 0 T C 0.200 2.835796e-01 5.074944e-02 1.758618e+00 1.789797e+00 2.793557e-08 2.868181e-08 4.330319e-08
LRIG1 3 chr3:66378026[b38] 66378026 0 A G 0.201 2.824808e-01 5.049163e-02 1.774284e+00 1.805755e+00 2.689166e-08 2.740868e-08 4.121568e-08
LRIG1 3 chr3:66378189[b38] 66378189 0 C C 0.441 2.966797e-01 4.000811e-02 1.581865e+00 1.609562e+00 2.168181e-13 2.450892e-13 8.358113e-13
LRIG1 3 chr3:66379910[b38] 66379910 0 A A 0.257 3.273113e-01 4.596338e-02 1.857312e+00 1.891938e+00 1.760050e-12 1.709578e-12 4.416037e-12
LRIG1 3 chr3:66380387[b38] 66380387 0 G T 0.144 2.664661e-01 5.740904e-02 1.934446e+00 1.969048e+00 3.805374e-06 3.739720e-06 4.498843e-06
LRIG1 3 chr3:66381108[b38] 66381108 0 A G 0.384 3.222332e-01 4.039400e-02 1.775118e+00 1.804241e+00 3.238722e-15 3.200985e-15 1.401064e-14
LRIG1 3 chr3:66381178[b38] 66381178 0 A G 0.408 3.408361e-01 3.985709e-02 1.621858e+00 1.649892e+00 3.340726e-17 3.590735e-17 2.586433e-16
LRIG1 3 chr3:66381852[b38] 66381852 0 A G 0.412 3.575003e-01 3.997795e-02 1.644724e+00 1.672535e+00 1.266852e-18 1.330039e-18 1.330865e-17
LRIG1 3 chr3:66382256[b38] 66382256 0 A G 0.383 3.350617e-01 4.032000e-02 1.756155e+00 1.785190e+00 2.364053e-16 2.345130e-16 1.312803e-15
LRIG1 3 chr3:66382586[b38] 66382586 0 T C 0.249 3.395748e-01 4.677105e-02 1.752071e+00 1.785126e+00 6.598484e-13 6.657439e-13 1.897638e-12
LRIG1 3 chr3:66382669[b38] 66382669 0 A G 0.381 3.357544e-01 4.028038e-02 1.763643e+00 1.792501e+00 1.929041e-16 1.906174e-16 1.085628e-15
LRIG1 3 chr3:66382752[b38] 66382752 0 T A 0.410 3.501509e-01 3.991633e-02 1.688128e+00 1.717021e+00 5.352186e-18 5.471899e-18 4.592429e-17
LRIG1 3 chr3:66382888[b38] 66382888 0 A G 0.425 3.592448e-01 3.962379e-02 1.725807e+00 1.755682e+00 4.372800e-19 4.352577e-19 4.707848e-18
LRIG1 3 chr3:66383252[b38] 66383252 0 A G 0.410 3.479904e-01 4.000081e-02 1.637196e+00 1.665150e+00 9.815248e-18 1.040265e-17 8.420678e-17
LRIG1 3 chr3:66383513[b38] 66383513 0 G T 0.204 2.872281e-01 5.053497e-02 1.758321e+00 1.790021e+00 1.622378e-08 1.664155e-08 2.574075e-08
LRIG1 3 chr3:66383948[b38] 66383948 585 T T 0.340 -6.768754e-01 5.650014e-02 9.128708e-01 9.337216e-01 1.860141e-31 7.144366e-31 1.107619e-27
LRIG1 3 chr3:66384219[b38] 66384219 0 C T 0.317 -7.055299e-01 3.904740e-02 8.437683e-01 8.606676e-01 2.479923e-65 1.040216e-64 7.894822e-53
LRIG1 3 chr3:66384244[b38] 66384244 0 A G 0.032 -7.285750e-01 1.131616e-01 1.831814e+00 1.865778e+00 1.690976e-10 1.669376e-10 3.215555e-10
LRIG1 3 chr3:66384693[b38] 66384693 0 A T 0.030 -5.540823e-01 1.173278e-01 1.967406e+00 2.005415e+00 2.579992e-06 2.524680e-06 3.071523e-06
LRIG1 3 chr3:66385457[b38] 66385457 0 T T 0.426 3.385301e-01 4.007621e-02 1.787961e+00 1.818084e+00 7.827249e-17 7.639511e-17 4.708745e-16
LRIG1 3 chr3:66385634[b38] 66385634 0 A G 0.036 -5.004595e-01 1.042531e-01 1.883394e+00 1.918526e+00 1.765136e-06 1.748133e-06 2.168013e-06
LRIG1 3 chr3:66385758[b38] 66385758 0 G T 0.387 -5.179549e-01 3.835709e-02 1.126386e+00 1.144722e+00 5.318797e-39 1.084704e-38 3.871804e-34
LRIG1 3 chr3:66386467[b38] 66386467 0 C T 0.192 2.510624e-01 5.130318e-02 1.790395e+00 1.823072e+00 1.112455e-06 1.134174e-06 1.460336e-06
LRIG1 3 chr3:66386662[b38] 66386662 0 C T 0.385 -5.451628e-01 3.859823e-02 1.263590e+00 1.283565e+00 2.882269e-42 4.362614e-42 7.066464e-37
LRIG1 3 chr3:66387883[b38] 66387883 2 C G 0.253 -5.150876e-01 4.282748e-02 1.210609e+00 1.233047e+00 1.115450e-31 1.958396e-31 2.155624e-28
LRIG1 3 chr3:66387916[b38] 66387916 14 G T 0.500 2.935621e-01 3.641468e-02 1.745610e+00 1.778008e+00 1.682666e-15 1.683781e-15 7.869585e-15
LRIG1 3 chr3:66387964[b38] 66387964 61 A G 0.268 -5.331704e-01 4.008454e-02 1.037197e+00 1.058968e+00 5.851618e-38 1.500736e-37 3.322752e-33
LRIG1 3 chr3:66388816[b38] 66388816 0 G A 0.431 2.496629e-01 3.976149e-02 1.692408e+00 1.722000e+00 4.624727e-10 4.884942e-10 9.360317e-10
LRIG1 3 chr3:66390545[b38] 66390545 0 C A 0.269 -5.502762e-01 4.259360e-02 1.241231e+00 1.263340e+00 5.019050e-36 8.140737e-36 5.745691e-32
LRIG1 3 chr3:66391020[b38] 66391020 15 G G 0.209 2.667336e-01 5.062894e-02 1.714764e+00 1.745570e+00 1.607398e-07 1.694830e-07 2.419917e-07
LRIG1 3 chr3:66391122[b38] 66391122 0 T C 0.202 2.767613e-01 5.073486e-02 1.794570e+00 1.826594e+00 5.847072e-08 5.917196e-08 8.539996e-08
LRIG1 3 chr3:66391455[b38] 66391455 0 T G 0.202 2.762035e-01 5.063129e-02 1.804436e+00 1.836600e+00 5.842526e-08 5.889692e-08 8.475154e-08
LRIG1 3 chr3:66391756[b38] 66391756 0 G T 0.236 -5.758188e-01 4.488959e-02 9.967868e-01 1.016776e+00 1.441469e-35 4.186366e-35 3.253710e-31
LRIG1 3 chr3:66392121[b38] 66392121 0 C A 0.237 -5.685482e-01 4.531486e-02 1.009048e+00 1.029418e+00 3.509700e-34 9.903044e-34 4.055581e-30
LRIG1 3 chr3:66392577[b38] 66392577 0 A T 0.187 2.574154e-01 5.204130e-02 1.814782e+00 1.847251e+00 8.541745e-07 8.621877e-07 1.113043e-06
LRIG1 3 chr3:66392757[b38] 66392757 0 A G 0.188 2.546179e-01 5.184040e-02 1.800934e+00 1.833246e+00 1.017349e-06 1.032639e-06 1.330184e-06
LRIG1 3 chr3:66393138[b38] 66393138 0 G A 0.187 2.604973e-01 5.214857e-02 1.815608e+00 1.848072e+00 6.667773e-07 6.725090e-07 8.757594e-07
LRIG1 3 chr3:66393714[b38] 66393714 0 T G 0.201 2.873851e-01 5.055258e-02 1.742443e+00 1.773688e+00 1.611983e-08 1.666566e-08 2.595448e-08
LRIG1 3 chr3:66393906[b38] 66393906 0 C T 0.143 2.754740e-01 5.775505e-02 1.897001e+00 1.931091e+00 2.051587e-06 2.026562e-06 2.496571e-06
LRIG1 3 chr3:66394191[b38] 66394191 0 A G 0.196 3.026724e-01 5.105150e-02 1.813775e+00 1.846023e+00 3.898547e-09 3.896132e-09 6.348023e-09
LRIG1 3 chr3:66394273[b38] 66394273 0 C A 0.320 -6.331620e-01 3.936388e-02 1.036544e+00 1.055748e+00 2.903620e-53 6.966702e-53 9.005914e-45
LRIG1 3 chr3:66395518[b38] 66395518 0 C G 0.188 2.543848e-01 5.152241e-02 1.788034e+00 1.820253e+00 8.938055e-07 9.117745e-07 1.184540e-06
LRIG1 3 chr3:66397237[b38] 66397237 0 A G 0.060 3.791472e-01 8.445183e-02 2.122589e+00 2.163599e+00 7.766214e-06 7.683475e-06 9.197893e-06
LRIG1 3 chr3:66397883[b38] 66397883 0 G A 0.368 -5.079390e-01 3.888152e-02 9.696931e-01 9.880355e-01 9.418160e-37 2.948081e-36 4.349813e-32
LRIG1 3 chr3:66399751[b38] 66399751 0 C T 0.048 -5.790855e-01 9.044235e-02 1.956259e+00 1.992132e+00 2.120602e-10 2.041302e-10 3.821682e-10
LRIG1 3 chr3:66399835[b38] 66399835 0 C T 0.111 -4.151980e-01 6.392287e-02 1.929444e+00 1.965550e+00 1.173913e-10 1.132288e-10 2.198205e-10
LRIG1 3 chr3:66401098[b38] 66401098 0 A G 0.146 2.725712e-01 5.709848e-02 1.888284e+00 1.922490e+00 2.011842e-06 1.990872e-06 2.456996e-06
LRIG1 3 chr3:66401397[b38] 66401397 0 C A 0.202 2.618138e-01 5.016823e-02 1.691790e+00 1.722440e+00 2.092737e-07 2.238634e-07 3.191891e-07
LRIG1 3 chr3:66401483[b38] 66401483 0 C T 0.196 2.411538e-01 5.079987e-02 1.810418e+00 1.843529e+00 2.289795e-06 2.319367e-06 2.896923e-06
LRIG1 3 chr3:66402138[b38] 66402138 0 G A 0.463 3.349171e-01 3.947000e-02 1.785895e+00 1.817702e+00 5.736405e-17 5.599885e-17 3.555235e-16
LRIG1 3 chr3:66402408[b38] 66402408 0 A A 0.201 2.470622e-01 5.064782e-02 1.746495e+00 1.778208e+00 1.202773e-06 1.251588e-06 1.633824e-06
LRIG1 3 chr3:66402549[b38] 66402549 0 T T 0.413 -4.606637e-01 3.871423e-02 1.459538e+00 1.483701e+00 4.475950e-31 5.308545e-31 3.630182e-28
LRIG1 3 chr3:66403347[b38] 66403347 0 A T 0.186 2.434872e-01 5.176134e-02 1.786981e+00 1.819537e+00 2.820731e-06 2.885196e-06 3.605997e-06
LRIG1 3 chr3:66403767[b38] 66403767 0 A G 0.394 2.870411e-01 4.014302e-02 1.728997e+00 1.758527e+00 1.433438e-12 1.465821e-12 3.999975e-12
LRIG1 3 chr3:66403872[b38] 66403872 0 T C 0.190 2.810046e-01 5.118262e-02 1.830805e+00 1.864105e+00 4.815262e-08 4.806779e-08 6.924476e-08
LRIG1 3 chr3:66403920[b38] 66403920 0 T C 0.188 2.612505e-01 5.161876e-02 1.815897e+00 1.848725e+00 4.760779e-07 4.798000e-07 6.324199e-07
LRIG1 3 chr3:66405373[b38] 66405373 0 C T 0.194 2.646039e-01 5.108314e-02 1.752212e+00 1.784441e+00 2.568262e-07 2.656558e-07 3.658814e-07
LRIG1 3 chr3:66405463[b38] 66405463 0 T C 0.192 2.510450e-01 5.133339e-02 1.756967e+00 1.789199e+00 1.130470e-06 1.170066e-06 1.523648e-06
LRIG1 3 chr3:66406652[b38] 66406652 0 T C 0.194 2.572000e-01 5.106898e-02 1.745621e+00 1.778063e+00 5.407903e-07 5.620660e-07 7.543701e-07
LRIG1 3 chr3:66408085[b38] 66408085 0 A G 0.050 -5.856987e-01 8.861397e-02 1.983682e+00 2.019774e+00 5.595041e-11 5.362455e-11 1.088285e-10
LRIG1 3 chr3:66408209[b38] 66408209 0 C T 0.195 2.391418e-01 5.085676e-02 1.800261e+00 1.833038e+00 2.844954e-06 2.894225e-06 3.601134e-06
LRIG1 3 chr3:66408521[b38] 66408521 0 C T 0.100 -4.501371e-01 6.641785e-02 1.892022e+00 1.927514e+00 1.845303e-11 1.785284e-11 3.906542e-11
LRIG1 3 chr3:66409135[b38] 66409135 0 T C 0.191 2.635552e-01 5.127144e-02 1.780707e+00 1.813065e+00 3.157864e-07 3.224811e-07 4.363593e-07
LRIG1 3 chr3:66409913[b38] 66409913 0 A C 0.191 2.588656e-01 5.106096e-02 1.791844e+00 1.824416e+00 4.554942e-07 4.632977e-07 6.159681e-07
LRIG1 3 chr3:66410434[b38] 66410434 0 C T 0.138 -3.866534e-01 5.746734e-02 1.856936e+00 1.887711e+00 2.559835e-11 2.499636e-11 5.391177e-11
LRIG1 3 chr3:66410508[b38] 66410508 0 G C 0.103 -4.317501e-01 6.664477e-02 2.022825e+00 2.060752e+00 1.308770e-10 1.255806e-10 2.424000e-10
LRIG1 3 chr3:66412830[b38] 66412830 0 G C 0.192 2.600489e-01 5.155297e-02 1.764642e+00 1.797144e+00 5.191185e-07 5.345001e-07 7.134983e-07
LRIG1 3 chr3:66414135[b38] 66414135 0 C T 0.093 -4.155620e-01 6.933365e-02 2.076713e+00 2.114064e+00 2.648361e-09 2.564727e-09 4.209223e-09
LRIG1 3 chr3:66414313[b38] 66414313 0 T C 0.335 1.907128e-01 4.261576e-02 1.917779e+00 1.952984e+00 8.297618e-06 8.186302e-06 9.627719e-06
LRIG1 3 chr3:66414835[b38] 66414835 0 T C 0.234 2.700713e-01 4.752968e-02 1.986802e+00 2.024009e+00 1.637157e-08 1.585557e-08 2.359765e-08
LRIG1 3 chr3:66416383[b38] 66416383 0 G A 0.098 -3.266803e-01 6.793794e-02 2.016488e+00 2.053366e+00 1.696459e-06 1.656485e-06 2.046892e-06
LRIG1 3 chr3:66416685[b38] 66416685 0 A G 0.099 -3.102337e-01 6.766026e-02 2.045097e+00 2.082369e+00 4.969774e-06 4.867255e-06 5.823837e-06
LRIG1 3 chr3:66416813[b38] 66416813 0 A G 0.088 -3.885794e-01 7.032011e-02 2.077101e+00 2.114947e+00 3.951235e-08 3.845766e-08 5.543840e-08
LRIG1 3 chr3:66416941[b38] 66416941 0 A G 0.227 2.832137e-01 4.819047e-02 1.965749e+00 2.001645e+00 5.293914e-09 5.122724e-09 8.050678e-09
LRIG1 3 chr3:66417665[b38] 66417665 0 G A 0.091 -4.127226e-01 6.950314e-02 2.068019e+00 2.105213e+00 3.686594e-09 3.569158e-09 5.752159e-09
LRIG1 3 chr3:66418844[b38] 66418844 0 C G 0.117 2.911226e-01 6.349147e-02 1.898216e+00 1.932936e+00 4.968461e-06 4.914795e-06 5.882587e-06
LRIG1 3 chr3:66419411[b38] 66419411 0 T C 0.086 -4.193433e-01 7.112945e-02 2.047822e+00 2.084628e+00 4.746431e-09 4.590071e-09 7.284626e-09
LRIG1 3 chr3:66420214[b38] 66420214 0 C T 0.119 3.027896e-01 6.254716e-02 1.870431e+00 1.904360e+00 1.445547e-06 1.435694e-06 1.796325e-06
LRIG1 3 chr3:66422718[b38] 66422718 0 G T 0.127 3.113190e-01 6.027387e-02 1.848318e+00 1.882616e+00 2.775531e-07 2.764652e-07 3.688725e-07
LRIG1 3 chr3:66422748[b38] 66422748 0 G C 0.117 2.919604e-01 6.338407e-02 1.898054e+00 1.932131e+00 4.499885e-06 4.450782e-06 5.344088e-06
LRIG1 3 chr3:66422873[b38] 66422873 0 C T 0.090 -3.783307e-01 6.955150e-02 2.023525e+00 2.060278e+00 6.366105e-08 6.179485e-08 8.668634e-08
LRIG1 3 chr3:66423750[b38] 66423750 0 T C 0.085 -4.220396e-01 7.125256e-02 2.000816e+00 2.036962e+00 4.030504e-09 3.892103e-09 6.204989e-09
LRIG1 3 chr3:66424342[b38] 66424342 0 G C 0.117 3.056364e-01 6.359665e-02 1.899786e+00 1.934410e+00 1.718722e-06 1.696275e-06 2.100841e-06
LRIG1 3 chr3:66424403[b38] 66424403 0 A G 0.119 2.953676e-01 6.283353e-02 1.872763e+00 1.906733e+00 2.865110e-06 2.847577e-06 3.481277e-06
LRIG1 3 chr3:66424530[b38] 66424530 0 G A 0.119 3.071907e-01 6.302774e-02 1.874963e+00 1.908917e+00 1.227839e-06 1.217717e-06 1.531111e-06
LRIG1 3 chr3:66426284[b38] 66426284 0 G A 0.117 2.930950e-01 6.330138e-02 1.897271e+00 1.931336e+00 4.017096e-06 3.973044e-06 4.787933e-06
LRIG1 3 chr3:66427404[b38] 66427404 0 G A 0.117 2.929985e-01 6.361049e-02 1.894088e+00 1.928085e+00 4.501519e-06 4.456025e-06 5.353104e-06
LRIG1 3 chr3:66427894[b38] 66427894 0 A C 0.087 -3.499970e-01 7.083431e-02 2.113885e+00 2.152416e+00 8.772939e-07 8.632209e-07 1.106861e-06
LRIG1 3 chr3:66428553[b38] 66428553 0 A T 0.087 -3.566668e-01 7.091318e-02 2.136625e+00 2.175704e+00 5.596582e-07 5.525432e-07 7.239382e-07
LRIG1 3 chr3:66429565[b38] 66429565 0 G T 0.125 3.016399e-01 6.085074e-02 1.881550e+00 1.916049e+00 8.093734e-07 8.007985e-07 1.020648e-06
LRIG1 3 chr3:66430187[b38] 66430187 8 C C 0.086 -3.608025e-01 7.153132e-02 2.099028e+00 2.137258e+00 5.199886e-07 5.099628e-07 6.644107e-07
LRIG1 3 chr3:66433097[b38] 66433097 0 C T 0.130 2.769539e-01 6.111225e-02 1.893785e+00 1.927737e+00 6.379216e-06 6.319256e-06 7.511270e-06
LRIG1 3 chr3:66434532[b38] 66434532 0 A C 0.407 -1.938899e-01 4.177008e-02 1.728509e+00 1.761093e+00 3.799889e-06 4.001248e-06 5.060945e-06
LRIG1 3 chr3:66434775[b38] 66434775 61 A C 0.229 -2.842148e-01 4.518060e-02 1.643131e+00 1.676133e+00 4.300676e-10 4.695598e-10 9.229905e-10
LRIG1 3 chr3:66435316[b38] 66435316 0 C T 0.119 -3.449912e-01 6.050458e-02 2.077166e+00 2.115192e+00 1.462436e-08 1.420744e-08 2.143600e-08
LRIG1 3 chr3:66436005[b38] 66436005 0 T C 0.276 -3.631900e-01 4.468755e-02 1.570480e+00 1.600324e+00 1.006598e-15 1.137314e-15 6.061939e-15
LRIG1 3 chr3:66437118[b38] 66437118 0 G A 0.141 2.743591e-01 5.860916e-02 1.892765e+00 1.927437e+00 3.148679e-06 3.115525e-06 3.785485e-06
LRIG1 3 chr3:66437228[b38] 66437228 0 G T 0.286 -3.797006e-01 4.392437e-02 1.573302e+00 1.602847e+00 1.552150e-17 1.735085e-17 1.378149e-16
LRIG1 3 chr3:66437337[b38] 66437337 0 G A 0.141 2.834117e-01 5.882274e-02 1.896418e+00 1.931112e+00 1.618598e-06 1.598354e-06 1.984349e-06
LRIG1 3 chr3:66437406[b38] 66437406 0 A C 0.285 -3.613859e-01 4.368835e-02 1.566665e+00 1.596490e+00 3.206573e-16 3.627503e-16 2.152280e-15
LRIG1 3 chr3:66439701[b38] 66439701 0 C A 0.224 2.392396e-01 4.764131e-02 1.914143e+00 1.948653e+00 5.828552e-07 5.725699e-07 7.357091e-07
LRIG1 3 chr3:66441398[b38] 66441398 0 C G 0.241 3.208054e-01 4.700413e-02 2.044820e+00 2.081577e+00 1.340207e-11 1.281699e-11 2.862679e-11
LRIG1 3 chr3:66442957[b38] 66442957 0 T A 0.337 2.035820e-01 4.265169e-02 1.768422e+00 1.799572e+00 2.017484e-06 2.079368e-06 2.646602e-06
LRIG1 3 chr3:66443041[b38] 66443041 0 A G 0.292 -3.851768e-01 4.354028e-02 1.585967e+00 1.615695e+00 2.862249e-18 3.153518e-18 2.967839e-17
LRIG1 3 chr3:66443779[b38] 66443779 0 A G 0.240 3.075109e-01 4.703013e-02 2.000613e+00 2.036856e+00 8.877099e-11 8.511483e-11 1.679693e-10
LRIG1 3 chr3:66443995[b38] 66443995 0 A G 0.127 3.023161e-01 6.029768e-02 1.979008e+00 2.014175e+00 6.070154e-07 5.920993e-07 7.575367e-07
LRIG1 3 chr3:66444384[b38] 66444384 0 G G 0.271 -3.761647e-01 4.464269e-02 1.593989e+00 1.623816e+00 9.283683e-17 1.022709e-16 6.720511e-16
LRIG1 3 chr3:66446168[b38] 66446168 0 T C 0.245 2.967543e-01 4.676463e-02 2.019214e+00 2.055740e+00 3.043805e-10 2.925187e-10 5.370604e-10
LRIG1 3 chr3:66448548[b38] 66448548 0 C C 0.284 -4.294933e-01 4.366067e-02 1.646393e+00 1.676885e+00 4.436715e-22 4.581588e-22 1.163863e-20
LRIG1 3 chr3:66453640[b38] 66453640 0 T C 0.278 -4.071801e-01 4.430399e-02 1.601437e+00 1.630841e+00 1.487217e-19 1.608032e-19 2.073585e-18
LRIG1 3 chr3:66455958[b38] 66455958 0 T C 0.410 -2.128733e-01 4.099663e-02 1.833489e+00 1.866464e+00 2.403725e-07 2.404744e-07 3.240314e-07
LRIG1 3 chr3:66456450[b38] 66456450 0 C G 0.280 -4.094430e-01 4.419160e-02 1.644427e+00 1.674368e+00 7.735992e-20 8.079513e-20 1.097691e-18
LRIG1 3 chr3:66457018[b38] 66457018 0 A G 0.413 -2.133213e-01 4.119096e-02 1.821634e+00 1.854689e+00 2.582217e-07 2.593981e-07 3.495605e-07
LRIG1 3 chr3:66458931[b38] 66458931 1 G C 0.323 -4.051800e-01 4.195803e-02 1.576140e+00 1.605195e+00 2.322305e-21 2.545700e-21 5.464973e-20
LRIG1 3 chr3:66459444[b38] 66459444 0 G C 0.391 3.205247e-01 4.021118e-02 1.708595e+00 1.738077e+00 3.398085e-15 3.474177e-15 1.548756e-14
LRIG1 3 chr3:66518690[b38] 66518690 0 G A 0.158 -2.939776e-01 5.432439e-02 1.821937e+00 1.856063e+00 7.423229e-08 7.438196e-08 1.053606e-07
LRIG1 3 chr3:66519518[b38] 66519518 0 T C 0.146 -2.890172e-01 5.681354e-02 1.723929e+00 1.756650e+00 4.164167e-07 4.376003e-07 5.979626e-07
LRIG1 3 chr3:66520133[b38] 66520133 0 C T 0.165 -2.560462e-01 5.341153e-02 1.741668e+00 1.774695e+00 1.823147e-06 1.903344e-06 2.451039e-06
LRIG1 3 chr3:66522762[b38] 66522762 0 C T 0.157 -2.992870e-01 5.445599e-02 1.697282e+00 1.729244e+00 4.665441e-08 4.958067e-08 7.494916e-08
LRIG1 3 chr3:66522809[b38] 66522809 0 T C 0.162 -2.704381e-01 5.377144e-02 1.726496e+00 1.759201e+00 5.603084e-07 5.883238e-07 7.947014e-07
LRIG1 3 chr3:66523303[b38] 66523303 0 G A 0.168 -2.396224e-01 5.296879e-02 1.789249e+00 1.822828e+00 6.622839e-06 6.778916e-06 8.238327e-06
LRIG1 3 chr3:66523827[b38] 66523827 0 C C 0.159 -2.543654e-01 5.423069e-02 1.850361e+00 1.885732e+00 3.011593e-06 3.011392e-06 3.689724e-06
LRIG1 3 chr3:66523845[b38] 66523845 5 C C 0.160 -2.544895e-01 5.407617e-02 1.850052e+00 1.885376e+00 2.792425e-06 2.792102e-06 3.429590e-06
LRIG1 3 chr3:66524488[b38] 66524488 0 C T 0.165 -2.586525e-01 5.351257e-02 1.731362e+00 1.764017e+00 1.500051e-06 1.574037e-06 2.049516e-06
LRIG1 3 chr3:66524966[b38] 66524966 0 G A 0.166 -2.494045e-01 5.321599e-02 1.736897e+00 1.769730e+00 3.066895e-06 3.213313e-06 4.076678e-06
LRIG1 3 chr3:66525869[b38] 66525869 0 G A 0.160 -2.915483e-01 5.369378e-02 1.727096e+00 1.759175e+00 6.715479e-08 7.019146e-08 1.031101e-07
LRIG1 3 chr3:66526378[b38] 66526378 0 G A 0.168 -2.540447e-01 5.278545e-02 1.745843e+00 1.778563e+00 1.661240e-06 1.730282e-06 2.232380e-06
LRIG1 3 chr3:66527495[b38] 66527495 0 A G 0.161 -2.638422e-01 5.382575e-02 1.835082e+00 1.869262e+00 1.068421e-06 1.071325e-06 1.364266e-06
LRIG1 3 chr3:66528291[b38] 66528291 0 C T 0.169 -2.494733e-01 5.277698e-02 1.752764e+00 1.785585e+00 2.525448e-06 2.623476e-06 3.329103e-06
LRIG1 3 chr3:66530127[b38] 66530127 0 A G 0.272 -2.194874e-01 4.411848e-02 1.699900e+00 1.731090e+00 7.392832e-07 7.888781e-07 1.069152e-06
LRIG1 3 chr3:66534626[b38] 66534626 0 G T 0.019 -7.937140e-01 1.454651e-01 2.078753e+00 2.115737e+00 5.804205e-08 5.654449e-08 8.018251e-08
LRIG1 3 chr3:66536716[b38] 66536716 0 A G 0.019 -7.937140e-01 1.454651e-01 2.078753e+00 2.115737e+00 5.804205e-08 5.654449e-08 8.018251e-08
LRIG1 3 chr3:66583751[b38] 66583751 0 A G 0.077 -3.606290e-01 7.518063e-02 1.851841e+00 1.884926e+00 1.796552e-06 1.794035e-06 2.238050e-06
LRIG1 3 chr3:66612777[b38] 66612777 0 G C 0.024 -6.696201e-01 1.279809e-01 2.164358e+00 2.204482e+00 1.948694e-07 1.931916e-07 2.657045e-07
LRIG1 3 chr3:66615195[b38] 66615195 0 G A 0.024 -6.617374e-01 1.299550e-01 2.241274e+00 2.281950e+00 4.059334e-07 4.123879e-07 5.660733e-07
LRIG1 3 chr3:66616031[b38] 66616031 0 T C 0.024 -6.617374e-01 1.299550e-01 2.241274e+00 2.281950e+00 4.059334e-07 4.123879e-07 5.660733e-07
LRIG1 3 chr3:66616422[b38] 66616422 0 G A 0.024 -6.617374e-01 1.299550e-01 2.241274e+00 2.281950e+00 4.059334e-07 4.123879e-07 5.660733e-07
LRIG1 3 chr3:66618175[b38] 66618175 0 T C 0.024 -6.617374e-01 1.299550e-01 2.241274e+00 2.281950e+00 4.059334e-07 4.123879e-07 5.660733e-07
LRIG1 3 chr3:66619036[b38] 66619036 0 T G 0.025 -6.337934e-01 1.207736e-01 2.245868e+00 2.287754e+00 1.793914e-07 1.822386e-07 2.588208e-07
LRIG1 3 chr3:66619862[b38] 66619862 0 G C 0.024 -6.617374e-01 1.299550e-01 2.241274e+00 2.281950e+00 4.059334e-07 4.123879e-07 5.660733e-07
LRIG1 3 chr3:66621265[b38] 66621265 0 T C 0.026 -6.477540e-01 1.260064e-01 2.183669e+00 2.223401e+00 3.153712e-07 3.145121e-07 4.270646e-07
LRIG1 3 chr3:66621271[b38] 66621271 0 T C 0.024 -6.617374e-01 1.299550e-01 2.241274e+00 2.281950e+00 4.059334e-07 4.123879e-07 5.660733e-07
LRIG1 3 chr3:66622625[b38] 66622625 0 A G 0.024 -6.617374e-01 1.299550e-01 2.241274e+00 2.281950e+00 4.059334e-07 4.123879e-07 5.660733e-07
LRIG1 3 chr3:66625509[b38] 66625509 0 T C 0.024 -6.555308e-01 1.276115e-01 2.173767e+00 2.212833e+00 3.215417e-07 3.198448e-07 4.326816e-07
LRIG1 3 chr3:66627898[b38] 66627898 0 C T 0.039 -6.786963e-01 1.004984e-01 2.249078e+00 2.290649e+00 2.166556e-11 2.165700e-11 4.932617e-11
LRIG1 3 chr3:66628855[b38] 66628855 0 A T 0.026 -6.348297e-01 1.253643e-01 2.213419e+00 2.253116e+00 4.694422e-07 4.726388e-07 6.385535e-07
LRIG1 3 chr3:66630923[b38] 66630923 0 C G 0.024 -6.663182e-01 1.262379e-01 2.265524e+00 2.308333e+00 1.524872e-07 1.559872e-07 2.249040e-07
LRIG1 3 chr3:66632133[b38] 66632133 0 A G 0.028 -6.075039e-01 1.211131e-01 2.234378e+00 2.273887e+00 5.999976e-07 6.085750e-07 8.208997e-07
LRIG1 3 chr3:66632173[b38] 66632173 0 A G 0.025 -6.340211e-01 1.262150e-01 2.217667e+00 2.257537e+00 5.779366e-07 5.828873e-07 7.827217e-07
LRIG1 3 chr3:66634857[b38] 66634857 0 T C 0.028 -6.075039e-01 1.211131e-01 2.234378e+00 2.273887e+00 5.999976e-07 6.085750e-07 8.208997e-07
LRIG1 3 chr3:66635642[b38] 66635642 0 C T 0.028 -6.075039e-01 1.211131e-01 2.234378e+00 2.273887e+00 5.999976e-07 6.085750e-07 8.208997e-07
LRIG1 3 chr3:66639727[b38] 66639727 0 T G 0.028 -6.075039e-01 1.211131e-01 2.234378e+00 2.273887e+00 5.999976e-07 6.085750e-07 8.208997e-07
LRIG1 3 chr3:66640394[b38] 66640394 0 C G 0.028 -6.075039e-01 1.211131e-01 2.234378e+00 2.273887e+00 5.999976e-07 6.085750e-07 8.208997e-07
LRIG1 3 chr3:66641843[b38] 66641843 0 G T 0.028 -6.075039e-01 1.211131e-01 2.234378e+00 2.273887e+00 5.999976e-07 6.085750e-07 8.208997e-07
LRIG1 3 chr3:66644200[b38] 66644200 0 A T 0.028 -6.075039e-01 1.211131e-01 2.234378e+00 2.273887e+00 5.999976e-07 6.085750e-07 8.208997e-07
LRIG1 3 chr3:66644616[b38] 66644616 0 C T 0.028 -6.075039e-01 1.211131e-01 2.234378e+00 2.273887e+00 5.999976e-07 6.085750e-07 8.208997e-07
LRIG1 3 chr3:66647119[b38] 66647119 0 C G 0.028 -6.075039e-01 1.211131e-01 2.234378e+00 2.273887e+00 5.999976e-07 6.085750e-07 8.208997e-07
LRIG1 3 chr3:66647816[b38] 66647816 0 A G 0.028 -6.075039e-01 1.211131e-01 2.234378e+00 2.273887e+00 5.999976e-07 6.085750e-07 8.208997e-07
LRIG1 3 chr3:66647903[b38] 66647903 0 T A 0.053 -5.201206e-01 8.856298e-02 2.156395e+00 2.194515e+00 5.422350e-09 5.330002e-09 8.582325e-09
LRIG1 3 chr3:66790139[b38] 66790139 0 C T 0.023 -6.687797e-01 1.333734e-01 2.102895e+00 2.140019e+00 6.051133e-07 5.939779e-07 7.702229e-07
LRIG1 3 chr3:66802257[b38] 66802257 0 A G 0.024 -6.443789e-01 1.322428e-01 2.068267e+00 2.104849e+00 1.235205e-06 1.208862e-06 1.518794e-06
LRIG1 3 chr3:67117453[b38] 67117453 0 C A 0.020 -7.205186e-01 1.430864e-01 2.097245e+00 2.134756e+00 5.429492e-07 5.323929e-07 6.924219e-07
LRIG1 3 chr3:67142380[b38] 67142380 0 A G 0.020 -7.205186e-01 1.430864e-01 2.097245e+00 2.134756e+00 5.429492e-07 5.323929e-07 6.924219e-07
LRIG1 3 chr3:67179543[b38] 67179543 0 A G 0.020 -7.205186e-01 1.430864e-01 2.097245e+00 2.134756e+00 5.429492e-07 5.323929e-07 6.924219e-07
LRIG1 3 chr3:67185249[b38] 67185249 0 G A 0.025 -5.922663e-01 1.254514e-01 2.155307e+00 2.194798e+00 2.597974e-06 2.582785e-06 3.225049e-06
LRIG1 3 chr3:67196282[b38] 67196282 0 C G 0.020 -7.205186e-01 1.430864e-01 2.097245e+00 2.134756e+00 5.429492e-07 5.323929e-07 6.924219e-07
LRIG1 3 chr3:67265980[b38] 67265980 0 C A 0.020 -7.205186e-01 1.430864e-01 2.097245e+00 2.134756e+00 5.429492e-07 5.323929e-07 6.924219e-07
LRIG1 3 chr3:67266125[b38] 67266125 0 G A 0.020 -7.205186e-01 1.430864e-01 2.097245e+00 2.134756e+00 5.429492e-07 5.323929e-07 6.924219e-07
LRIG1 3 chr3:67276726[b38] 67276726 0 T A 0.020 -7.205186e-01 1.430864e-01 2.097245e+00 2.134756e+00 5.429492e-07 5.323929e-07 6.924219e-07
LRIG1 3 chr3:67311439[b38] 67311439 0 A G 0.019 -7.172102e-01 1.445770e-01 2.098559e+00 2.135988e+00 7.943776e-07 7.796368e-07 1.000219e-06
LRIG1 3 chr3:67437157[b38] 67437157 0 C G 0.063 -3.726618e-01 8.340256e-02 2.018024e+00 2.053098e+00 8.567233e-06 8.391241e-06 9.850552e-06
LRIG1 3 chr3:67440078[b38] 67440078 0 A A 0.060 -3.833789e-01 8.543586e-02 2.027859e+00 2.062960e+00 7.844816e-06 7.684164e-06 9.051035e-06
LRIG1 3 chr3:67469394[b38] 67469394 0 T C 0.032 -5.034471e-01 1.124953e-01 1.910924e+00 1.944605e+00 8.293810e-06 8.192820e-06 9.643559e-06
LRIG1 3 chr3:67498713[b38] 67498713 0 C T 0.032 -5.034471e-01 1.124953e-01 1.910924e+00 1.944605e+00 8.293810e-06 8.192820e-06 9.643559e-06
LRIG1 3 chr3:67584038[b38] 67584038 0 G A 0.036 -5.130733e-01 1.075133e-01 1.863821e+00 1.895747e+00 2.026814e-06 2.017939e-06 2.500543e-06
LRIG1 3 chr3:67687277[b38] 67687277 0 T G 0.011 -8.568216e-01 1.898164e-01 1.827905e+00 1.860118e+00 6.934562e-06 6.995806e-06 8.406401e-06
LRIG1 3 chr3:69107270[b38] 69107270 0 A G 0.474 -1.881960e-01 4.022790e-02 1.608540e+00 1.637187e+00 3.193080e-06 3.652015e-06 4.995801e-06
LRIG1 3 chr3:70829888[b38] 70829888 160 A A 0.083 3.520462e-01 7.612518e-02 1.685420e+00 1.717164e+00 4.125010e-06 4.458371e-06 5.737242e-06
LRIG1 3 chr3:90694525[b38] 90694525 6 A A 0.018 -6.248965e-01 1.372271e-01 1.996442e+00 2.042408e+00 5.760149e-06 5.634088e-06 6.688591e-06
LRIG1 3 chr3:187247933[b38] 187247933 0 T C 0.005 1.398993e+00 2.689574e-01 1.901342e+00 1.937093e+00 2.291423e-07 2.251922e-07 3.003041e-07
LRIG1 4 chr4:1485447[b38] 1485447 0 G T 0.010 -8.626654e-01 1.903959e-01 1.798797e+00 1.833483e+00 6.408553e-06 6.532963e-06 7.925629e-06
LRIG1 4 chr4:7962535[b38] 7962535 570 C C 0.024 -5.757674e-01 1.220195e-01 1.848022e+00 1.887461e+00 2.628652e-06 2.628630e-06 3.236514e-06
LRIG1 4 chr4:40640998[b38] 40640998 538 C C 0.017 -6.574393e-01 1.390805e-01 1.949315e+00 1.991402e+00 2.524137e-06 2.473053e-06 3.011550e-06
LRIG1 4 chr4:42987278[b38] 42987278 48 A A 0.029 4.941362e-01 1.031879e-01 1.948438e+00 1.993112e+00 1.869570e-06 1.830676e-06 2.251513e-06
LRIG1 4 chr4:77451149[b38] 77451149 0 T C 0.002 1.850737e+00 4.126142e-01 1.855262e+00 1.893373e+00 7.915309e-06 7.916575e-06 9.402547e-06
LRIG1 4 chr4:77513200[b38] 77513200 0 C T 0.002 1.850737e+00 4.126142e-01 1.855262e+00 1.893373e+00 7.915309e-06 7.916575e-06 9.402547e-06
LRIG1 4 chr4:77564982[b38] 77564982 0 T G 0.002 1.850737e+00 4.126142e-01 1.855262e+00 1.893373e+00 7.915309e-06 7.916575e-06 9.402547e-06
LRIG1 4 chr4:77643521[b38] 77643521 0 T C 0.002 1.850737e+00 4.126142e-01 1.855262e+00 1.893373e+00 7.915309e-06 7.916575e-06 9.402547e-06
LRIG1 4 chr4:77683587[b38] 77683587 0 G A 0.002 1.850737e+00 4.126142e-01 1.855262e+00 1.893373e+00 7.915309e-06 7.916575e-06 9.402547e-06
LRIG1 4 chr4:77919716[b38] 77919716 0 A T 0.007 1.150158e+00 2.369605e-01 1.984675e+00 2.025519e+00 1.356713e-06 1.324464e-06 1.646961e-06
LRIG1 4 chr4:77924984[b38] 77924984 0 C T 0.007 1.150158e+00 2.369605e-01 1.984675e+00 2.025519e+00 1.356713e-06 1.324464e-06 1.646961e-06
LRIG1 4 chr4:78268936[b38] 78268936 0 G G 0.002 1.850737e+00 4.126142e-01 1.855262e+00 1.893373e+00 7.915309e-06 7.916575e-06 9.402547e-06
LRIG1 4 chr4:78307114[b38] 78307114 0 A G 0.003 1.746482e+00 3.809259e-01 1.865828e+00 1.904026e+00 4.977603e-06 4.959607e-06 5.962151e-06
LRIG1 4 chr4:78357827[b38] 78357827 0 T C 0.002 1.850737e+00 4.126142e-01 1.855262e+00 1.893373e+00 7.915309e-06 7.916575e-06 9.402547e-06
LRIG1 4 chr4:78429393[b38] 78429393 0 A G 0.002 1.850737e+00 4.126142e-01 1.855262e+00 1.893373e+00 7.915309e-06 7.916575e-06 9.402547e-06
LRIG1 4 chr4:78544613[b38] 78544613 0 G A 0.002 1.850737e+00 4.126142e-01 1.855262e+00 1.893373e+00 7.915309e-06 7.916575e-06 9.402547e-06
LRIG1 4 chr4:78559668[b38] 78559668 0 T A 0.002 2.034527e+00 4.524956e-01 1.852718e+00 1.890706e+00 7.528238e-06 7.534302e-06 8.966181e-06
LRIG1 4 chr4:78808926[b38] 78808926 0 T C 0.002 2.034527e+00 4.524956e-01 1.852718e+00 1.890706e+00 7.528238e-06 7.534302e-06 8.966181e-06
LRIG1 4 chr4:78986979[b38] 78986979 0 T C 0.002 2.034527e+00 4.524956e-01 1.852718e+00 1.890706e+00 7.528238e-06 7.534302e-06 8.966181e-06
LRIG1 4 chr4:79013324[b38] 79013324 0 T G 0.002 2.034527e+00 4.524956e-01 1.852718e+00 1.890706e+00 7.528238e-06 7.534302e-06 8.966181e-06
LRIG1 4 chr4:79049453[b38] 79049453 0 G C 0.002 2.034527e+00 4.524956e-01 1.852718e+00 1.890706e+00 7.528238e-06 7.534302e-06 8.966181e-06
LRIG1 4 chr4:79069738[b38] 79069738 0 T C 0.002 2.034527e+00 4.524956e-01 1.852718e+00 1.890706e+00 7.528238e-06 7.534302e-06 8.966181e-06
LRIG1 4 chr4:79122766[b38] 79122766 0 T C 0.002 2.034527e+00 4.524956e-01 1.852718e+00 1.890706e+00 7.528238e-06 7.534302e-06 8.966181e-06
LRIG1 4 chr4:79382664[b38] 79382664 0 A G 0.002 2.034527e+00 4.524956e-01 1.852718e+00 1.890706e+00 7.528238e-06 7.534302e-06 8.966181e-06
LRIG1 4 chr4:79767519[b38] 79767519 0 T A 0.002 1.868984e+00 4.116304e-01 1.851108e+00 1.889481e+00 6.129643e-06 6.134868e-06 7.347624e-06
LRIG1 4 chr4:79851990[b38] 79851990 0 G A 0.002 1.868984e+00 4.116304e-01 1.851108e+00 1.889481e+00 6.129643e-06 6.134868e-06 7.347624e-06
LRIG1 4 chr4:80189448[b38] 80189448 0 A G 0.002 1.868984e+00 4.116304e-01 1.851108e+00 1.889481e+00 6.129643e-06 6.134868e-06 7.347624e-06
LRIG1 4 chr4:80379515[b38] 80379515 0 G A 0.002 1.868984e+00 4.116304e-01 1.851108e+00 1.889481e+00 6.129643e-06 6.134868e-06 7.347624e-06
LRIG1 4 chr4:80497895[b38] 80497895 0 C T 0.002 1.868984e+00 4.116304e-01 1.851108e+00 1.889481e+00 6.129643e-06 6.134868e-06 7.347624e-06
LRIG1 4 chr4:80547193[b38] 80547193 0 A G 0.002 1.868984e+00 4.116304e-01 1.851108e+00 1.889481e+00 6.129643e-06 6.134868e-06 7.347624e-06
LRIG1 4 chr4:80697142[b38] 80697142 0 A G 0.003 1.713879e+00 3.802692e-01 1.830673e+00 1.868851e+00 7.161407e-06 7.215683e-06 8.640608e-06
LRIG1 4 chr4:80916460[b38] 80916460 0 C T 0.003 1.713879e+00 3.802692e-01 1.830673e+00 1.868851e+00 7.161407e-06 7.215683e-06 8.640608e-06
LRIG1 4 chr4:81039105[b38] 81039105 0 T C 0.002 1.868984e+00 4.116304e-01 1.851108e+00 1.889481e+00 6.129643e-06 6.134868e-06 7.347624e-06
LRIG1 4 chr4:81104656[b38] 81104656 0 C G 0.002 1.868984e+00 4.116304e-01 1.851108e+00 1.889481e+00 6.129643e-06 6.134868e-06 7.347624e-06
LRIG1 5 chr5:167282804[b38] 167282804 0 T C 0.197 2.398396e-01 5.129739e-02 1.873138e+00 1.907396e+00 3.235802e-06 3.216258e-06 3.917444e-06
LRIG1 5 chr5:173827311[b38] 173827311 0 C T 0.002 2.369889e+00 5.073154e-01 2.020719e+00 2.059708e+00 3.299076e-06 3.225046e-06 3.900553e-06
LRIG1 5 chr5:173874641[b38] 173874641 0 G A 0.002 2.369889e+00 5.073154e-01 2.020719e+00 2.059708e+00 3.299076e-06 3.225046e-06 3.900553e-06
LRIG1 5 chr5:174223984[b38] 174223984 0 T C 0.002 2.369889e+00 5.073154e-01 2.020719e+00 2.059708e+00 3.299076e-06 3.225046e-06 3.900553e-06
LRIG1 5 chr5:174311776[b38] 174311776 0 A G 0.002 2.369889e+00 5.073154e-01 2.020719e+00 2.059708e+00 3.299076e-06 3.225046e-06 3.900553e-06
LRIG1 6 chr6:146841881[b38] 146841881 97 C C 0.137 -1.961582e-01 4.298414e-02 1.906315e+00 1.949816e+00 5.502585e-06 5.432359e-06 6.469828e-06
LRIG1 7 chr7:16705423[b38] 16705423 0 T C 0.005 -1.631468e+00 3.241058e-01 2.125784e+00 2.151120e+00 5.479729e-07 5.401921e-07 7.049154e-07
LRIG1 7 chr7:92426247[b38] 92426247 0 C T 0.014 7.561494e-01 1.661510e-01 1.962313e+00 1.997530e+00 5.835138e-06 5.721607e-06 6.784219e-06
LRIG1 7 chr7:123517115[b38] 123517115 0 G C 0.001 -3.156721e+00 6.951383e-01 2.076891e+00 2.121785e+00 6.109661e-06 5.999013e-06 7.175995e-06
LRIG1 7 chr7:137007862[b38] 137007862 0 G T 0.001 -3.156721e+00 6.951383e-01 2.076891e+00 2.121785e+00 6.109661e-06 5.999013e-06 7.175995e-06
LRIG1 7 chr7:138824204[b38] 138824204 32 C C 0.040 -3.631639e-01 8.057873e-02 2.278322e+00 2.329478e+00 7.163779e-06 7.418156e-06 9.436647e-06
LRIG1 8 chr8:24157830[b38] 24157830 0 A C 0.018 -7.001120e-01 1.547676e-01 1.938020e+00 1.971709e+00 6.629284e-06 6.518982e-06 7.707649e-06
LRIG1 8 chr8:54590599[b38] 54590599 0 C G 0.003 -1.736445e+00 3.753252e-01 1.899277e+00 1.941214e+00 4.087211e-06 4.038755e-06 4.858796e-06
LRIG1 8 chr8:54852278[b38] 54852278 0 T A 0.003 -1.685170e+00 3.742423e-01 1.937525e+00 1.981659e+00 7.299936e-06 7.175383e-06 8.454552e-06
LRIG1 9 chr9:4437450[b38] 4437450 0 A A 0.002 2.450108e+00 5.286215e-01 1.919559e+00 1.948313e+00 3.927408e-06 3.869582e-06 4.658411e-06
LRIG1 9 chr9:38313141[b38] 38313141 0 A T 0.200 2.266401e-01 5.050417e-02 1.896386e+00 1.932526e+00 7.836729e-06 7.760779e-06 9.162751e-06
LRIG1 9 chr9:44029785[b38] 44029785 23 G A 0.021 6.222003e-01 1.389226e-01 1.963672e+00 2.004644e+00 8.161606e-06 8.003521e-06 9.394031e-06
LRIG1 10 chr10:17333689[b38] 17333689 953 A A 0.006 1.654631e+00 3.462908e-01 2.093413e+00 2.144359e+00 1.968568e-06 1.932215e-06 2.404705e-06
LRIG1 10 chr10:36044686[b38] 36044686 0 C T 0.001 -2.718860e+00 5.739141e-01 1.912122e+00 1.950514e+00 2.400600e-06 2.364578e-06 2.891603e-06
LRIG1 10 chr10:36154000[b38] 36154000 0 A T 0.001 -2.718860e+00 5.739141e-01 1.912122e+00 1.950514e+00 2.400600e-06 2.364578e-06 2.891603e-06
LRIG1 10 chr10:36249816[b38] 36249816 0 G C 0.001 -2.718860e+00 5.739141e-01 1.912122e+00 1.950514e+00 2.400600e-06 2.364578e-06 2.891603e-06
LRIG1 10 chr10:36434670[b38] 36434670 0 C T 0.001 -2.718860e+00 5.739141e-01 1.912122e+00 1.950514e+00 2.400600e-06 2.364578e-06 2.891603e-06
LRIG1 10 chr10:36472707[b38] 36472707 0 G C 0.001 -2.718860e+00 5.739141e-01 1.912122e+00 1.950514e+00 2.400600e-06 2.364578e-06 2.891603e-06
LRIG1 10 chr10:36659289[b38] 36659289 0 C T 0.001 -2.718860e+00 5.739141e-01 1.912122e+00 1.950514e+00 2.400600e-06 2.364578e-06 2.891603e-06
LRIG1 10 chr10:36734213[b38] 36734213 0 A G 0.001 -2.718860e+00 5.739141e-01 1.912122e+00 1.950514e+00 2.400600e-06 2.364578e-06 2.891603e-06
LRIG1 10 chr10:36774880[b38] 36774880 0 C T 0.001 -2.718860e+00 5.739141e-01 1.912122e+00 1.950514e+00 2.400600e-06 2.364578e-06 2.891603e-06
LRIG1 10 chr10:37047762[b38] 37047762 0 G A 0.001 -2.718860e+00 5.739141e-01 1.912122e+00 1.950514e+00 2.400600e-06 2.364578e-06 2.891603e-06
LRIG1 10 chr10:37062103[b38] 37062103 0 T C 0.001 -2.718860e+00 5.739141e-01 1.912122e+00 1.950514e+00 2.400600e-06 2.364578e-06 2.891603e-06
LRIG1 10 chr10:37209471[b38] 37209471 0 G A 0.001 -2.718860e+00 5.739141e-01 1.912122e+00 1.950514e+00 2.400600e-06 2.364578e-06 2.891603e-06
LRIG1 10 chr10:37274552[b38] 37274552 0 A G 0.001 -2.718860e+00 5.739141e-01 1.912122e+00 1.950514e+00 2.400600e-06 2.364578e-06 2.891603e-06
LRIG1 10 chr10:38801666[b38] 38801666 0 G G 0.001 -2.718860e+00 5.739141e-01 1.912122e+00 1.950514e+00 2.400600e-06 2.364578e-06 2.891603e-06
LRIG1 10 chr10:39057807[b38] 39057807 0 G A 0.001 -2.718860e+00 5.739141e-01 1.912122e+00 1.950514e+00 2.400600e-06 2.364578e-06 2.891603e-06
LRIG1 10 chr10:39132788[b38] 39132788 0 T G 0.001 -2.718860e+00 5.739141e-01 1.912122e+00 1.950514e+00 2.400600e-06 2.364578e-06 2.891603e-06
LRIG1 10 chr10:39355616[b38] 39355616 27 A G 0.001 -2.722409e+00 5.739254e-01 1.911761e+00 1.950143e+00 2.330682e-06 2.295728e-06 2.810246e-06
LRIG1 10 chr10:39578951[b38] 39578951 81 A T 0.001 -2.725650e+00 5.739415e-01 1.913055e+00 1.951441e+00 2.269081e-06 2.234438e-06 2.737303e-06
LRIG1 10 chr10:41797888[b38] 41797888 0 A G 0.001 -2.718860e+00 5.739141e-01 1.912122e+00 1.950514e+00 2.400600e-06 2.364578e-06 2.891603e-06
LRIG1 10 chr10:42174451[b38] 42174451 0 G A 0.001 -2.718860e+00 5.739141e-01 1.912122e+00 1.950514e+00 2.400600e-06 2.364578e-06 2.891603e-06
LRIG1 10 chr10:42566445[b38] 42566445 0 T C 0.001 -2.718860e+00 5.739141e-01 1.912122e+00 1.950514e+00 2.400600e-06 2.364578e-06 2.891603e-06
LRIG1 10 chr10:42952879[b38] 42952879 0 A G 0.001 -2.718860e+00 5.739141e-01 1.912122e+00 1.950514e+00 2.400600e-06 2.364578e-06 2.891603e-06
LRIG1 10 chr10:42977139[b38] 42977139 0 A G 0.001 -2.718860e+00 5.739141e-01 1.912122e+00 1.950514e+00 2.400600e-06 2.364578e-06 2.891603e-06
LRIG1 10 chr10:42989679[b38] 42989679 0 A G 0.001 -2.718860e+00 5.739141e-01 1.912122e+00 1.950514e+00 2.400600e-06 2.364578e-06 2.891603e-06
LRIG1 10 chr10:43039090[b38] 43039090 0 A C 0.001 -2.718860e+00 5.739141e-01 1.912122e+00 1.950514e+00 2.400600e-06 2.364578e-06 2.891603e-06
LRIG1 10 chr10:43285906[b38] 43285906 0 A G 0.001 -2.718860e+00 5.739141e-01 1.912122e+00 1.950514e+00 2.400600e-06 2.364578e-06 2.891603e-06
LRIG1 10 chr10:43362473[b38] 43362473 0 C T 0.001 -2.718860e+00 5.739141e-01 1.912122e+00 1.950514e+00 2.400600e-06 2.364578e-06 2.891603e-06
LRIG1 10 chr10:43446377[b38] 43446377 0 A G 0.002 -2.001809e+00 4.428872e-01 1.827351e+00 1.866523e+00 6.745185e-06 6.802333e-06 8.169011e-06
LRIG1 10 chr10:43506889[b38] 43506889 0 G A 0.001 -2.718860e+00 5.739141e-01 1.912122e+00 1.950514e+00 2.400600e-06 2.364578e-06 2.891603e-06
LRIG1 10 chr10:43744184[b38] 43744184 0 G A 0.001 -2.718860e+00 5.739141e-01 1.912122e+00 1.950514e+00 2.400600e-06 2.364578e-06 2.891603e-06
LRIG1 10 chr10:43837274[b38] 43837274 0 A G 0.002 -2.098090e+00 4.563944e-01 1.991406e+00 2.026372e+00 4.697918e-06 4.597201e-06 5.488395e-06
LRIG1 10 chr10:43868392[b38] 43868392 0 A G 0.002 -2.098090e+00 4.563944e-01 1.991406e+00 2.026372e+00 4.697918e-06 4.597201e-06 5.488395e-06
LRIG1 10 chr10:43924405[b38] 43924405 0 C T 0.002 -2.098090e+00 4.563944e-01 1.991406e+00 2.026372e+00 4.697918e-06 4.597201e-06 5.488395e-06
LRIG1 10 chr10:43946326[b38] 43946326 0 T C 0.001 -2.718860e+00 5.739141e-01 1.912122e+00 1.950514e+00 2.400600e-06 2.364578e-06 2.891603e-06
LRIG1 10 chr10:43975733[b38] 43975733 0 A G 0.001 -2.718860e+00 5.739141e-01 1.912122e+00 1.950514e+00 2.400600e-06 2.364578e-06 2.891603e-06
LRIG1 10 chr10:44000775[b38] 44000775 0 C T 0.002 -2.098090e+00 4.563944e-01 1.991406e+00 2.026372e+00 4.697918e-06 4.597201e-06 5.488395e-06
LRIG1 10 chr10:44062362[b38] 44062362 0 A G 0.001 -2.718860e+00 5.739141e-01 1.912122e+00 1.950514e+00 2.400600e-06 2.364578e-06 2.891603e-06
LRIG1 10 chr10:44074001[b38] 44074001 0 T T 0.001 -2.718860e+00 5.739141e-01 1.912122e+00 1.950514e+00 2.400600e-06 2.364578e-06 2.891603e-06
LRIG1 10 chr10:44074004[b38] 44074004 0 C A 0.001 -2.718860e+00 5.739141e-01 1.912122e+00 1.950514e+00 2.400600e-06 2.364578e-06 2.891603e-06
LRIG1 10 chr10:44074010[b38] 44074010 0 T A 0.001 -2.718860e+00 5.739141e-01 1.912122e+00 1.950514e+00 2.400600e-06 2.364578e-06 2.891603e-06
LRIG1 10 chr10:44107445[b38] 44107445 0 C T 0.001 -2.718860e+00 5.739141e-01 1.912122e+00 1.950514e+00 2.400600e-06 2.364578e-06 2.891603e-06
LRIG1 10 chr10:44138550[b38] 44138550 0 C T 0.001 -2.718860e+00 5.739141e-01 1.912122e+00 1.950514e+00 2.400600e-06 2.364578e-06 2.891603e-06
LRIG1 10 chr10:44175216[b38] 44175216 0 A T 0.001 -2.718860e+00 5.739141e-01 1.912122e+00 1.950514e+00 2.400600e-06 2.364578e-06 2.891603e-06
LRIG1 10 chr10:44232888[b38] 44232888 0 T C 0.001 -2.718860e+00 5.739141e-01 1.912122e+00 1.950514e+00 2.400600e-06 2.364578e-06 2.891603e-06
LRIG1 10 chr10:44235205[b38] 44235205 0 A G 0.001 -2.718860e+00 5.739141e-01 1.912122e+00 1.950514e+00 2.400600e-06 2.364578e-06 2.891603e-06
LRIG1 10 chr10:44258810[b38] 44258810 0 A G 0.001 -2.718860e+00 5.739141e-01 1.912122e+00 1.950514e+00 2.400600e-06 2.364578e-06 2.891603e-06
LRIG1 10 chr10:44351260[b38] 44351260 0 C C 0.001 -2.718860e+00 5.739141e-01 1.912122e+00 1.950514e+00 2.400600e-06 2.364578e-06 2.891603e-06
LRIG1 10 chr10:44417893[b38] 44417893 0 T C 0.001 -2.718860e+00 5.739141e-01 1.912122e+00 1.950514e+00 2.400600e-06 2.364578e-06 2.891603e-06
LRIG1 10 chr10:44545328[b38] 44545328 0 A G 0.001 -2.718860e+00 5.739141e-01 1.912122e+00 1.950514e+00 2.400600e-06 2.364578e-06 2.891603e-06
LRIG1 10 chr10:44648082[b38] 44648082 0 G A 0.001 -2.718860e+00 5.739141e-01 1.912122e+00 1.950514e+00 2.400600e-06 2.364578e-06 2.891603e-06
LRIG1 10 chr10:44667475[b38] 44667475 0 A G 0.001 -2.718860e+00 5.739141e-01 1.912122e+00 1.950514e+00 2.400600e-06 2.364578e-06 2.891603e-06
LRIG1 10 chr10:45059054[b38] 45059054 0 A C 0.001 -2.718860e+00 5.739141e-01 1.912122e+00 1.950514e+00 2.400600e-06 2.364578e-06 2.891603e-06
LRIG1 10 chr10:45138847[b38] 45138847 0 T C 0.001 -2.718860e+00 5.739141e-01 1.912122e+00 1.950514e+00 2.400600e-06 2.364578e-06 2.891603e-06
LRIG1 10 chr10:45236105[b38] 45236105 0 A G 0.001 -2.718860e+00 5.739141e-01 1.912122e+00 1.950514e+00 2.400600e-06 2.364578e-06 2.891603e-06
LRIG1 10 chr10:45373057[b38] 45373057 0 C A 0.001 -2.718860e+00 5.739141e-01 1.912122e+00 1.950514e+00 2.400600e-06 2.364578e-06 2.891603e-06
LRIG1 10 chr10:45725778[b38] 45725778 0 A G 0.001 -2.718860e+00 5.739141e-01 1.912122e+00 1.950514e+00 2.400600e-06 2.364578e-06 2.891603e-06
LRIG1 10 chr10:45813859[b38] 45813859 0 T T 0.001 -2.718860e+00 5.739141e-01 1.912122e+00 1.950514e+00 2.400600e-06 2.364578e-06 2.891603e-06
LRIG1 10 chr10:46028013[b38] 46028013 0 G C 0.001 -2.718860e+00 5.739141e-01 1.912122e+00 1.950514e+00 2.400600e-06 2.364578e-06 2.891603e-06
LRIG1 10 chr10:46038289[b38] 46038289 0 A G 0.001 -2.718860e+00 5.739141e-01 1.912122e+00 1.950514e+00 2.400600e-06 2.364578e-06 2.891603e-06
LRIG1 10 chr10:46398632[b38] 46398632 0 G A 0.001 -2.718860e+00 5.739141e-01 1.912122e+00 1.950514e+00 2.400600e-06 2.364578e-06 2.891603e-06
LRIG1 10 chr10:46817548[b38] 46817548 2 G G 0.001 -2.718384e+00 5.739160e-01 1.912018e+00 1.950407e+00 2.410456e-06 2.374347e-06 2.903189e-06
LRIG1 10 chr10:46929535[b38] 46929535 0 G A 0.001 -3.260805e+00 7.012400e-01 1.903494e+00 1.941566e+00 3.653940e-06 3.607654e-06 4.356344e-06
LRIG1 10 chr10:47128910[b38] 47128910 0 C T 0.001 -2.718860e+00 5.739141e-01 1.912122e+00 1.950514e+00 2.400600e-06 2.364578e-06 2.891603e-06
LRIG1 10 chr10:47152487[b38] 47152487 0 T C 0.001 -2.718860e+00 5.739141e-01 1.912122e+00 1.950514e+00 2.400600e-06 2.364578e-06 2.891603e-06
LRIG1 10 chr10:48002878[b38] 48002878 2 G A 0.001 -3.260343e+00 7.012431e-01 1.903421e+00 1.941490e+00 3.665790e-06 3.619426e-06 4.370149e-06
LRIG1 10 chr10:48059201[b38] 48059201 2 C T 0.001 -3.260343e+00 7.012431e-01 1.903421e+00 1.941490e+00 3.665790e-06 3.619426e-06 4.370149e-06
LRIG1 10 chr10:48210169[b38] 48210169 0 T C 0.001 -3.260805e+00 7.012400e-01 1.903494e+00 1.941566e+00 3.653940e-06 3.607654e-06 4.356344e-06
LRIG1 10 chr10:48355160[b38] 48355160 0 A T 0.001 -3.260805e+00 7.012400e-01 1.903494e+00 1.941566e+00 3.653940e-06 3.607654e-06 4.356344e-06
LRIG1 10 chr10:48372560[b38] 48372560 0 A G 0.001 -3.260805e+00 7.012400e-01 1.903494e+00 1.941566e+00 3.653940e-06 3.607654e-06 4.356344e-06
LRIG1 10 chr10:48572004[b38] 48572004 0 C G 0.001 -3.260805e+00 7.012400e-01 1.903494e+00 1.941566e+00 3.653940e-06 3.607654e-06 4.356344e-06
LRIG1 10 chr10:78403111[b38] 78403111 0 T C 0.001 -3.235086e+00 7.013366e-01 1.931740e+00 1.970264e+00 4.362881e-06 4.289064e-06 5.137219e-06
LRIG1 10 chr10:78738182[b38] 78738182 0 C T 0.001 -3.235086e+00 7.013366e-01 1.931740e+00 1.970264e+00 4.362881e-06 4.289064e-06 5.137219e-06
LRIG1 10 chr10:78788602[b38] 78788602 0 T C 0.001 -3.235086e+00 7.013366e-01 1.931740e+00 1.970264e+00 4.362881e-06 4.289064e-06 5.137219e-06
LRIG1 10 chr10:109459050[b38] 109459050 0 C T 0.019 -7.227649e-01 1.465740e-01 1.754127e+00 1.786652e+00 9.225958e-07 9.558131e-07 1.255621e-06
LRIG1 10 chr10:109532693[b38] 109532693 0 G T 0.019 -6.535250e-01 1.455256e-01 1.831434e+00 1.865220e+00 7.720338e-06 7.780223e-06 9.305984e-06
LRIG1 11 chr11:12732080[b38] 12732080 0 A A 0.020 -6.270913e-01 1.379793e-01 1.884137e+00 1.929187e+00 6.005478e-06 5.956163e-06 7.091146e-06
LRIG1 12 chr12:30388122[b38] 30388122 483 A T 0.490 2.266351e-01 5.002493e-02 1.688444e+00 1.721128e+00 6.422316e-06 6.934061e-06 8.789514e-06
LRIG1 12 chr12:95196119[b38] 95196119 0 T T 0.016 7.223611e-01 1.601239e-01 1.857768e+00 1.891260e+00 7.021609e-06 7.018452e-06 8.367299e-06
LRIG1 14 chr14:18899453[b38] 18899453 185 T C 0.080 3.580573e-01 6.769277e-02 2.089970e+00 2.129760e+00 1.436446e-07 1.403414e-07 1.920652e-07
LRIG1 14 chr14:49969431[b38] 49969431 2 A A 0.002 -1.982169e+00 4.430323e-01 1.970532e+00 2.012209e+00 8.338846e-06 8.173529e-06 9.587489e-06
LRIG1 14 chr14:49969446[b38] 49969446 0 A A 0.002 -1.982375e+00 4.430333e-01 1.970875e+00 2.012558e+00 8.321392e-06 8.156199e-06 9.567775e-06
LRIG1 14 chr14:92241044[b38] 92241044 46 T T 0.012 -8.155084e-01 1.729156e-01 2.238967e+00 2.287766e+00 2.659681e-06 2.708230e-06 3.491644e-06
LRIG1 15 chr15:40048090[b38] 40048090 0 T C 0.417 1.856013e-01 4.147048e-02 1.929430e+00 1.964474e+00 8.284841e-06 8.159384e-06 9.587299e-06
LRIG1 15 chr15:40049852[b38] 40049852 0 C A 0.419 1.922745e-01 4.153044e-02 1.936359e+00 1.971656e+00 4.025261e-06 3.955264e-06 4.748654e-06
LRIG1 15 chr15:40052684[b38] 40052684 0 G A 0.428 1.960367e-01 4.143469e-02 1.913281e+00 1.947959e+00 2.473561e-06 2.436849e-06 2.977310e-06
LRIG1 15 chr15:40054449[b38] 40054449 0 C A 0.441 1.913348e-01 4.134355e-02 1.927036e+00 1.961470e+00 4.059853e-06 3.994563e-06 4.797947e-06
LRIG1 15 chr15:40055035[b38] 40055035 0 G T 0.419 1.875311e-01 4.148625e-02 1.895395e+00 1.929984e+00 6.732307e-06 6.667284e-06 7.909381e-06
LRIG1 15 chr15:40055544[b38] 40055544 0 C T 0.419 1.961796e-01 4.141637e-02 1.921954e+00 1.956998e+00 2.407986e-06 2.368735e-06 2.894292e-06
LRIG1 15 chr15:40057930[b38] 40057930 0 T C 0.419 1.915340e-01 4.139832e-02 1.924816e+00 1.960135e+00 4.085194e-06 4.020740e-06 4.828719e-06
LRIG1 15 chr15:40060077[b38] 40060077 0 G A 0.418 1.942850e-01 4.143294e-02 1.918631e+00 1.953644e+00 3.030317e-06 2.983765e-06 3.619575e-06
LRIG1 15 chr15:40060141[b38] 40060141 0 C T 0.419 1.999010e-01 4.147841e-02 1.943702e+00 1.979191e+00 1.607979e-06 1.575909e-06 1.949044e-06
LRIG1 15 chr15:40060414[b38] 40060414 0 A T 0.388 1.912986e-01 4.122118e-02 1.898800e+00 1.934894e+00 3.818985e-06 3.775247e-06 4.554202e-06
LRIG1 15 chr15:40061215[b38] 40061215 0 T C 0.418 1.919271e-01 4.138915e-02 1.916580e+00 1.951596e+00 3.885918e-06 3.829274e-06 4.609346e-06
LRIG1 15 chr15:71575123[b38] 71575123 0 A T 0.001 -3.260805e+00 7.012400e-01 1.903494e+00 1.941566e+00 3.653940e-06 3.607654e-06 4.356344e-06
LRIG1 15 chr15:73388161[b38] 73388161 0 T C 0.006 -1.192491e+00 2.516013e-01 1.941965e+00 1.980032e+00 2.375062e-06 2.329313e-06 2.843409e-06
LRIG1 15 chr15:73395392[b38] 73395392 0 T C 0.006 -1.192491e+00 2.516013e-01 1.941965e+00 1.980032e+00 2.375062e-06 2.329313e-06 2.843409e-06
LRIG1 17 chr17:11446434[b38] 11446434 0 A G 0.001 3.161636e+00 6.969990e-01 2.102189e+00 2.148610e+00 6.256017e-06 6.163317e-06 7.402545e-06
LRIG1 17 chr17:20889509[b38] 20889509 0 C T 0.488 -1.843862e-01 4.106929e-02 1.866720e+00 1.897994e+00 7.761595e-06 7.741392e-06 9.196422e-06
LRIG1 17 chr17:20895806[b38] 20895806 0 G A 0.488 -1.846381e-01 4.105743e-02 1.885139e+00 1.916823e+00 7.499271e-06 7.445631e-06 8.824472e-06
LRIG1 17 chr17:20913762[b38] 20913762 0 A C 0.396 -1.969585e-01 4.194857e-02 1.863486e+00 1.894592e+00 2.942817e-06 2.932272e-06 3.592173e-06
LRIG1 17 chr17:20918309[b38] 20918309 0 C A 0.403 -1.871579e-01 4.171913e-02 1.829296e+00 1.860058e+00 7.888023e-06 7.956352e-06 9.531607e-06
LRIG1 17 chr17:20928619[b38] 20928619 0 A G 0.416 -1.869833e-01 4.101879e-02 1.765531e+00 1.795502e+00 5.633672e-06 5.826552e-06 7.201757e-06
LRIG1 17 chr17:20936047[b38] 20936047 0 A G 0.462 -1.861968e-01 4.072534e-02 1.760506e+00 1.791178e+00 5.287018e-06 5.480230e-06 6.794045e-06
LRIG1 17 chr17:69317400[b38] 69317400 103 A A 0.007 -1.050942e+00 2.209726e-01 2.295523e+00 2.346058e+00 2.193361e-06 2.282273e-06 3.031464e-06
LRIG1 18 chr18:14359727[b38] 14359727 0 T C 0.451 -1.776862e-01 3.923199e-02 1.892592e+00 1.927098e+00 6.462197e-06 6.402897e-06 7.608980e-06
LRIG1 19 chr19:8255303[b38] 8255303 0 A G 0.010 9.837016e-01 2.092118e-01 2.010473e+00 2.047466e+00 2.849360e-06 2.784707e-06 3.381000e-06
LRIG1 20 chr20:17230280[b38] 17230280 0 C C 0.454 -1.876874e-01 4.082881e-02 1.715801e+00 1.747549e+00 4.701536e-06 4.988724e-06 6.315365e-06
LRIG1 20 chr20:17230933[b38] 17230933 0 C T 0.453 -1.870533e-01 4.093099e-02 1.714563e+00 1.746203e+00 5.338122e-06 5.669844e-06 7.154404e-06
LRIG1 20 chr20:17230988[b38] 17230988 0 G A 0.452 -1.883893e-01 4.106860e-02 1.716428e+00 1.747941e+00 4.922761e-06 5.222144e-06 6.601187e-06
LRIG1 20 chr20:17232536[b38] 17232536 0 G C 0.454 -1.880177e-01 4.086442e-02 1.700439e+00 1.731840e+00 4.611844e-06 4.938556e-06 6.303811e-06
LRIG1 20 chr20:17233148[b38] 17233148 0 A G 0.454 -1.848846e-01 4.090920e-02 1.694704e+00 1.726058e+00 6.761466e-06 7.272377e-06 9.205366e-06
LRIG1 20 chr20:17234283[b38] 17234283 0 T C 0.454 -1.887935e-01 4.099300e-02 1.708072e+00 1.739612e+00 4.514940e-06 4.812205e-06 6.123396e-06
LRIG1 20 chr20:17234313[b38] 17234313 0 T A 0.455 -1.882536e-01 4.087351e-02 1.716531e+00 1.748309e+00 4.509513e-06 4.782514e-06 6.060178e-06
LRIG1 20 chr20:17236700[b38] 17236700 0 C G 0.455 -1.899096e-01 4.080305e-02 1.708683e+00 1.740278e+00 3.580705e-06 3.813174e-06 4.885279e-06
LRIG1 20 chr20:17237061[b38] 17237061 0 C A 0.455 -1.867358e-01 4.082459e-02 1.702749e+00 1.734198e+00 5.235417e-06 5.599894e-06 7.112041e-06
LRIG1 20 chr20:17237647[b38] 17237647 0 T C 0.455 -1.865020e-01 4.087637e-02 1.699977e+00 1.731429e+00 5.526229e-06 5.921692e-06 7.519122e-06
LRIG1 20 chr20:17237740[b38] 17237740 0 A G 0.453 -1.867422e-01 4.095176e-02 1.703051e+00 1.734500e+00 5.592308e-06 5.981364e-06 7.581783e-06
LRIG1 20 chr20:17239439[b38] 17239439 0 T T 0.458 -1.893041e-01 4.048491e-02 1.703394e+00 1.734839e+00 3.228915e-06 3.448758e-06 4.445727e-06
LRIG1 20 chr20:17240995[b38] 17240995 0 T C 0.454 -1.849305e-01 4.084822e-02 1.707133e+00 1.738800e+00 6.518279e-06 6.956786e-06 8.758122e-06
LRIG1 20 chr20:17241718[b38] 17241718 0 A G 0.452 -1.913439e-01 4.097602e-02 1.710557e+00 1.742101e+00 3.327220e-06 3.538754e-06 4.540405e-06
LRIG1 20 chr20:17242090[b38] 17242090 0 A G 0.455 -1.880893e-01 4.074288e-02 1.714416e+00 1.746169e+00 4.286022e-06 4.550596e-06 5.780822e-06
LRIG1 20 chr20:17244078[b38] 17244078 0 T G 0.454 -1.897324e-01 4.089204e-02 1.711388e+00 1.742986e+00 3.836236e-06 4.079353e-06 5.208308e-06
LRIG1 20 chr20:17245799[b38] 17245799 0 G A 0.454 -1.839924e-01 4.081010e-02 1.708280e+00 1.739931e+00 7.112258e-06 7.586940e-06 9.521943e-06
LRIG1 20 chr20:29343680[b38] 29343680 0 T C 0.017 7.196757e-01 1.490953e-01 2.114338e+00 2.161598e+00 1.549230e-06 1.525209e-06 1.921501e-06
LRIG1 20 chr20:37328017[b38] 37328017 0 G A 0.010 -8.954922e-01 1.999896e-01 1.840219e+00 1.876381e+00 8.201667e-06 8.241495e-06 9.814931e-06
SIGLEC7 1 chr1:39926161[b38] 39926161 0 A A 0.240 2.072731e-01 4.541714e-02 1.177759e+00 1.196722e+00 5.495850e-06 5.574868e-06 6.786644e-06
SIGLEC7 1 chr1:42858512[b38] 42858512 0 A T 0.011 8.400676e-01 1.847367e-01 1.441448e+00 1.465473e+00 5.934148e-06 5.945167e-06 7.273502e-06
SIGLEC7 1 chr1:147903581[b38] 147903581 0 T G 0.478 -1.838589e-01 3.995372e-02 1.201867e+00 1.220866e+00 4.594791e-06 4.607354e-06 5.584630e-06
SIGLEC7 1 chr1:147903855[b38] 147903855 0 T C 0.478 -1.799151e-01 3.994395e-02 1.186375e+00 1.205109e+00 7.255902e-06 7.333188e-06 8.812332e-06
SIGLEC7 2 chr2:43133947[b38] 43133947 0 A G 0.001 -2.610589e+00 5.713495e-01 1.283872e+00 1.306076e+00 5.358333e-06 5.256017e-06 6.249635e-06
SIGLEC7 2 chr2:184755280[b38] 184755280 0 G C 0.002 -1.923362e+00 4.077189e-01 1.073613e+00 1.092420e+00 2.644963e-06 2.889190e-06 3.831031e-06
SIGLEC7 2 chr2:184764750[b38] 184764750 0 G C 0.002 -1.923362e+00 4.077189e-01 1.073613e+00 1.092420e+00 2.644963e-06 2.889190e-06 3.831031e-06
SIGLEC7 3 chr3:67117453[b38] 67117453 0 C A 0.020 -6.455617e-01 1.409484e-01 1.176878e+00 1.195678e+00 5.089098e-06 5.164008e-06 6.298082e-06
SIGLEC7 3 chr3:67142380[b38] 67142380 0 A G 0.020 -6.455617e-01 1.409484e-01 1.176878e+00 1.195678e+00 5.089098e-06 5.164008e-06 6.298082e-06
SIGLEC7 3 chr3:67179543[b38] 67179543 0 A G 0.020 -6.455617e-01 1.409484e-01 1.176878e+00 1.195678e+00 5.089098e-06 5.164008e-06 6.298082e-06
SIGLEC7 3 chr3:67196282[b38] 67196282 0 C G 0.020 -6.455617e-01 1.409484e-01 1.176878e+00 1.195678e+00 5.089098e-06 5.164008e-06 6.298082e-06
SIGLEC7 3 chr3:67265980[b38] 67265980 0 C A 0.020 -6.455617e-01 1.409484e-01 1.176878e+00 1.195678e+00 5.089098e-06 5.164008e-06 6.298082e-06
SIGLEC7 3 chr3:67266125[b38] 67266125 0 G A 0.020 -6.455617e-01 1.409484e-01 1.176878e+00 1.195678e+00 5.089098e-06 5.164008e-06 6.298082e-06
SIGLEC7 3 chr3:67276726[b38] 67276726 0 T A 0.020 -6.455617e-01 1.409484e-01 1.176878e+00 1.195678e+00 5.089098e-06 5.164008e-06 6.298082e-06
SIGLEC7 3 chr3:67311439[b38] 67311439 0 A G 0.019 -6.661100e-01 1.422906e-01 1.180188e+00 1.198887e+00 3.146072e-06 3.184028e-06 3.937336e-06
SIGLEC7 4 chr4:17726167[b38] 17726167 0 A G 0.001 -3.199813e+00 6.956799e-01 1.268958e+00 1.293455e+00 4.643872e-06 4.563392e-06 5.454220e-06
SIGLEC7 4 chr4:81743520[b38] 81743520 0 G A 0.086 -3.183057e-01 7.005295e-02 1.255467e+00 1.274221e+00 6.034596e-06 5.951169e-06 7.071760e-06
SIGLEC7 4 chr4:81746436[b38] 81746436 4 A C 0.100 -3.001063e-01 6.357159e-02 1.274199e+00 1.294321e+00 2.601978e-06 2.552780e-06 3.107872e-06
SIGLEC7 4 chr4:81746629[b38] 81746629 0 G A 0.098 -2.945557e-01 6.565734e-02 1.274476e+00 1.293999e+00 7.883809e-06 7.750523e-06 9.115643e-06
SIGLEC7 4 chr4:81746770[b38] 81746770 0 C A 0.098 -2.945557e-01 6.565734e-02 1.274476e+00 1.293999e+00 7.883809e-06 7.750523e-06 9.115643e-06
SIGLEC7 4 chr4:81746775[b38] 81746775 0 T C 0.098 -2.945557e-01 6.565734e-02 1.274476e+00 1.293999e+00 7.883809e-06 7.750523e-06 9.115643e-06
SIGLEC7 4 chr4:81746887[b38] 81746887 0 C T 0.098 -2.945557e-01 6.565734e-02 1.274476e+00 1.293999e+00 7.883809e-06 7.750523e-06 9.115643e-06
SIGLEC7 4 chr4:81747287[b38] 81747287 0 A G 0.098 -3.017662e-01 6.586926e-02 1.268317e+00 1.287880e+00 5.061357e-06 4.976790e-06 5.935603e-06
SIGLEC7 4 chr4:81747404[b38] 81747404 0 C T 0.098 -2.945557e-01 6.565734e-02 1.274476e+00 1.293999e+00 7.883809e-06 7.750523e-06 9.115643e-06
SIGLEC7 4 chr4:81747422[b38] 81747422 0 T C 0.098 -2.945557e-01 6.565734e-02 1.274476e+00 1.293999e+00 7.883809e-06 7.750523e-06 9.115643e-06
SIGLEC7 4 chr4:81747906[b38] 81747906 0 T C 0.098 -2.945557e-01 6.565734e-02 1.274476e+00 1.293999e+00 7.883809e-06 7.750523e-06 9.115643e-06
SIGLEC7 4 chr4:81748000[b38] 81748000 0 C T 0.098 -2.988289e-01 6.571861e-02 1.279919e+00 1.299559e+00 5.941966e-06 5.833806e-06 6.917065e-06
SIGLEC7 4 chr4:81748032[b38] 81748032 0 G T 0.098 -2.953170e-01 6.597500e-02 1.276467e+00 1.296148e+00 8.258512e-06 8.117050e-06 9.532047e-06
SIGLEC7 4 chr4:81748360[b38] 81748360 0 C T 0.098 -2.945557e-01 6.565734e-02 1.274476e+00 1.293999e+00 7.883809e-06 7.750523e-06 9.115643e-06
SIGLEC7 4 chr4:81748644[b38] 81748644 0 T C 0.098 -2.945557e-01 6.565734e-02 1.274476e+00 1.293999e+00 7.883809e-06 7.750523e-06 9.115643e-06
SIGLEC7 4 chr4:81748836[b38] 81748836 0 C T 0.096 -3.003808e-01 6.630335e-02 1.281806e+00 1.301579e+00 6.423578e-06 6.305907e-06 7.458303e-06
SIGLEC7 4 chr4:81749252[b38] 81749252 0 C T 0.098 -2.945557e-01 6.565734e-02 1.274476e+00 1.293999e+00 7.883809e-06 7.750523e-06 9.115643e-06
SIGLEC7 4 chr4:81749378[b38] 81749378 0 A G 0.098 -2.941137e-01 6.575753e-02 1.276057e+00 1.295590e+00 8.392648e-06 8.249722e-06 9.683646e-06
SIGLEC7 4 chr4:81749440[b38] 81749440 0 C T 0.098 -2.941137e-01 6.575753e-02 1.276057e+00 1.295590e+00 8.392648e-06 8.249722e-06 9.683646e-06
SIGLEC7 4 chr4:81749510[b38] 81749510 0 G A 0.098 -2.941137e-01 6.575753e-02 1.276057e+00 1.295590e+00 8.392648e-06 8.249722e-06 9.683646e-06
SIGLEC7 4 chr4:81749617[b38] 81749617 0 A T 0.098 -2.941137e-01 6.575753e-02 1.276057e+00 1.295590e+00 8.392648e-06 8.249722e-06 9.683646e-06
SIGLEC7 4 chr4:81749803[b38] 81749803 0 C T 0.098 -2.973791e-01 6.575721e-02 1.278794e+00 1.298356e+00 6.668032e-06 6.549097e-06 7.738735e-06
SIGLEC7 4 chr4:81750060[b38] 81750060 0 C T 0.107 -2.991621e-01 6.374003e-02 1.302636e+00 1.322207e+00 2.967887e-06 2.903753e-06 3.516650e-06
SIGLEC7 4 chr4:81752363[b38] 81752363 0 G A 0.096 -3.112068e-01 6.621035e-02 1.263831e+00 1.283266e+00 2.872324e-06 2.823729e-06 3.430347e-06
SIGLEC7 4 chr4:81752467[b38] 81752467 0 T C 0.096 -3.112068e-01 6.621035e-02 1.263831e+00 1.283266e+00 2.872324e-06 2.823729e-06 3.430347e-06
SIGLEC7 4 chr4:81752553[b38] 81752553 0 G A 0.096 -3.112068e-01 6.621035e-02 1.263831e+00 1.283266e+00 2.872324e-06 2.823729e-06 3.430347e-06
SIGLEC7 4 chr4:81752838[b38] 81752838 0 T C 0.097 -3.236380e-01 6.614406e-02 1.280209e+00 1.300159e+00 1.116764e-06 1.093001e-06 1.368829e-06
SIGLEC7 4 chr4:81752884[b38] 81752884 0 A G 0.096 -3.110854e-01 6.619512e-02 1.251437e+00 1.270714e+00 2.882762e-06 2.841558e-06 3.457410e-06
SIGLEC7 4 chr4:81755128[b38] 81755128 0 C T 0.095 -3.045072e-01 6.671407e-02 1.225318e+00 1.244438e+00 5.480403e-06 5.448831e-06 6.530739e-06
SIGLEC7 4 chr4:81755169[b38] 81755169 0 T C 0.093 -3.205636e-01 6.726262e-02 1.234917e+00 1.254089e+00 2.090426e-06 2.068383e-06 2.550961e-06
SIGLEC7 4 chr4:81755204[b38] 81755204 0 A G 0.093 -3.205636e-01 6.726262e-02 1.234917e+00 1.254089e+00 2.090426e-06 2.068383e-06 2.550961e-06
SIGLEC7 4 chr4:81755453[b38] 81755453 0 A T 0.093 -3.148938e-01 6.739119e-02 1.231697e+00 1.250719e+00 3.280236e-06 3.251571e-06 3.954609e-06
SIGLEC7 4 chr4:128055985[b38] 128055985 534 A A 0.033 -5.067922e-01 1.044670e-01 1.269137e+00 1.294910e+00 1.374150e-06 1.347117e-06 1.675501e-06
SIGLEC7 4 chr4:157679977[b38] 157679977 0 G G 0.018 6.721253e-01 1.482114e-01 1.338110e+00 1.359468e+00 6.289943e-06 6.161941e-06 7.306939e-06
SIGLEC7 5 chr5:5985472[b38] 5985472 0 A G 0.014 -8.084230e-01 1.717304e-01 8.974971e-01 9.094988e-01 2.773857e-06 3.859838e-06 6.250318e-06
SIGLEC7 5 chr5:6311196[b38] 6311196 0 T C 0.014 -8.120132e-01 1.693858e-01 9.055022e-01 9.176523e-01 1.822855e-06 2.496982e-06 4.054570e-06
SIGLEC7 5 chr5:6358007[b38] 6358007 0 A G 0.014 -8.003194e-01 1.701648e-01 8.427253e-01 8.527321e-01 2.832123e-06 4.394665e-06 7.840781e-06
SIGLEC7 5 chr5:6370383[b38] 6370383 0 T C 0.014 -8.003194e-01 1.701648e-01 8.427253e-01 8.527321e-01 2.832123e-06 4.394665e-06 7.840781e-06
SIGLEC7 5 chr5:6480579[b38] 6480579 0 G T 0.015 -7.985776e-01 1.677090e-01 8.358751e-01 8.460739e-01 2.133294e-06 3.356534e-06 6.113415e-06
SIGLEC7 8 chr8:91302818[b38] 91302818 125 C C 0.337 1.744785e-01 3.701975e-02 1.231701e+00 1.256284e+00 2.699850e-06 2.674202e-06 3.268546e-06
SIGLEC7 9 chr9:115417199[b38] 115417199 0 G A 0.032 5.241710e-01 1.110278e-01 1.082018e+00 1.100959e+00 2.598012e-06 2.815759e-06 3.703862e-06
SIGLEC7 10 chr10:17997664[b38] 17997664 0 G A 0.395 -1.838343e-01 4.029773e-02 1.359975e+00 1.380857e+00 5.544045e-06 5.441414e-06 6.497921e-06
SIGLEC7 10 chr10:18005682[b38] 18005682 0 A G 0.411 -1.799251e-01 4.019592e-02 1.360090e+00 1.381525e+00 8.258235e-06 8.111231e-06 9.571073e-06
SIGLEC7 10 chr10:18299067[b38] 18299067 685 T T 0.463 2.316805e-01 4.897352e-02 1.187945e+00 1.209344e+00 2.479464e-06 2.498234e-06 3.102545e-06
SIGLEC7 10 chr10:53614714[b38] 53614714 0 A C 0.285 -2.073207e-01 4.305091e-02 1.164303e+00 1.181533e+00 1.637458e-06 1.669289e-06 2.127151e-06
SIGLEC7 11 chr11:2875471[b38] 2875471 0 G T 0.001 -3.199813e+00 6.956799e-01 1.268958e+00 1.293455e+00 4.643872e-06 4.563392e-06 5.454220e-06
SIGLEC7 11 chr11:8701369[b38] 8701369 206 A G 0.427 -1.708509e-01 3.653729e-02 1.222046e+00 1.242886e+00 3.226545e-06 3.207920e-06 3.910333e-06
SIGLEC7 11 chr11:72473100[b38] 72473100 0 T C 0.448 1.814480e-01 4.025458e-02 1.088912e+00 1.106235e+00 7.144953e-06 7.714023e-06 9.800745e-06
SIGLEC7 11 chr11:72474790[b38] 72474790 0 G T 0.447 1.814350e-01 4.023331e-02 1.085638e+00 1.102857e+00 7.077021e-06 7.662873e-06 9.761049e-06
SIGLEC7 11 chr11:72477044[b38] 72477044 48 G T 0.492 1.785679e-01 3.842058e-02 1.151728e+00 1.170968e+00 3.694923e-06 3.800500e-06 4.733997e-06
SIGLEC7 11 chr11:72477046[b38] 72477046 51 G T 0.484 1.732788e-01 3.829755e-02 1.166555e+00 1.185872e+00 6.601331e-06 6.738937e-06 8.188638e-06
SIGLEC7 11 chr11:75950963[b38] 75950963 557 T T 0.306 3.257260e-01 7.178709e-02 1.249046e+00 1.273925e+00 6.217617e-06 6.138459e-06 7.287348e-06
SIGLEC7 11 chr11:83867661[b38] 83867661 0 C T 0.286 -2.072387e-01 4.476535e-02 1.140776e+00 1.158699e+00 4.030607e-06 4.176027e-06 5.215297e-06
SIGLEC7 11 chr11:83901218[b38] 83901218 0 C T 0.439 1.812659e-01 3.950760e-02 1.003664e+00 1.020092e+00 4.900986e-06 5.794828e-06 8.022635e-06
SIGLEC7 11 chr11:118284872[b38] 118284872 222 A A 0.205 -2.233947e-01 4.649958e-02 1.210321e+00 1.231457e+00 1.732521e-06 1.727769e-06 2.157122e-06
[truncated: 19,485,951 more chars]
